# Supplementary material for: Cross-feeding interactions between Fusobacterium nucleatum and the glycan forager Segatella oris
Source: mSystems. 2026 Jan 21;11(2):e00922-25. doi: 10.1128/msystems.00922-25 (PMC12911393; doi:10.1128/msystems.00922-25)
Supplement: File S1 — All differentially expressed genes in F. nucleatum across the growth conditions in this study. [file msystems.00922-25-s0001.xlsx]

## Sheet: Mucin vs. control
	baseMean	log2FoldChange	lfcSE	stat	pvalue	padj
C7Y58_RS04615_nrdD	15972	-2.88964	0.166429	-11.354	7.08556e-30	1.41003e-26
C7Y58_RS06210_PTS mannose/fructose/sorbose/N-acetylgalactosamine transporter subunit IIC	3873.2	4.71597	0.37596	9.88396	4.88645e-23	4.86202e-20
C7Y58_RS04620_nrdG	1222.58	-2.98841	0.210008	-9.46826	2.84546e-21	1.88749e-18
C7Y58_RS02920_tyrosine phenol-lyase	65175.9	5.45699	0.509355	8.75025	2.1288e-18	1.05908e-15
C7Y58_RS03420_hypothetical protein	648.79	3.1041	0.247196	8.51188	1.71139e-17	5.81352e-15
C7Y58_RS06205_PTS mannose/fructose/sorbose transporter family subunit IID	6062.97	5.10583	0.482522	8.5091	1.75282e-17	5.81352e-15
C7Y58_RS01715_ribonucleoside-diphosphate reductase subunit alpha	1967.06	-2.86988	0.220655	-8.47422	2.36652e-17	6.72768e-15
C7Y58_RS01710_ribonucleotide-diphosphate reductase subunit beta	962.217	-2.79596	0.224155	-8.01217	1.12703e-15	2.80348e-13
C7Y58_RS06215_PTS sugar transporter subunit IIB	1043.01	4.92025	0.503931	7.77934	7.29049e-15	1.61201e-12
C7Y58_RS00060_ribD	3910.45	-1.93816	0.12349	-7.59706	3.02933e-14	6.02836e-12
C7Y58_RS02915_sodium-dependent transporter	15748.4	5.44356	0.60697	7.3209	2.46316e-13	4.08473e-11
C7Y58_RS06200_SIS domain-containing protein	5011.46	5.03717	0.550991	7.3271	2.3518e-13	4.08473e-11
C7Y58_RS06195_SIS domain-containing protein	7138.58	5.07636	0.571734	7.12983	1.00494e-12	1.53834e-10
C7Y58_RS06220_PTS sugar transporter subunit IIA	226.292	5.1604	0.59881	6.94777	3.71096e-12	5.27486e-10
C7Y58_RS08065_hypothetical protein	502.369	2.58984	0.244812	6.49413	8.35119e-11	1.10792e-08
C7Y58_RS09020_hypothetical protein	891.496	1.79119	0.123679	6.39715	1.58303e-10	1.9689e-08
C7Y58_RS09815_ABC transporter permease	5602.98	1.97401	0.153326	6.35254	2.11786e-10	2.47914e-08
C7Y58_RS02880_queuosine precursor transporter	376.303	2.82619	0.289866	6.30012	2.97419e-10	3.28813e-08
C7Y58_RS05925_DNA-protecting protein DprA	122.675	2.28786	0.213113	6.04305	1.51224e-09	1.58387e-07
C7Y58_RS00055_6,7-dimethyl-8-ribityllumazine synthase	433.184	-2.03246	0.173515	-5.95025	2.67729e-09	2.66391e-07
C7Y58_RS02295_toxin-antitoxin system YwqK family antitoxin	216.078	2.55003	0.268058	5.78245	7.36201e-09	6.97638e-07
C7Y58_RS02885_radical SAM protein	273.552	2.95414	0.338993	5.76457	8.18686e-09	7.08342e-07
C7Y58_RS04700_sodium:alanine symporter family protein	292.604	-2.04545	0.181224	-5.76883	7.98215e-09	7.08342e-07
C7Y58_RS00160_hypothetical protein	183.161	1.92078	0.16196	5.68519	1.30665e-08	1.08343e-06
C7Y58_RS07755_inositol phosphorylceramide synthase	156.229	2.46629	0.282188	5.19614	2.0347e-07	1.61962e-05
C7Y58_RS08630_pckA	5775.01	-2.09068	0.213613	-5.10587	3.29272e-07	2.52019e-05
C7Y58_RS01090_ligA	2060.63	-1.82382	0.162583	-5.0671	4.03913e-07	2.97699e-05
C7Y58_RS08585_ABC transporter substrate-binding protein	930.444	1.82214	0.1634	5.03147	4.86735e-07	3.34001e-05
C7Y58_RS09810_ABC transporter substrate-binding protein	17294.8	1.67319	0.133706	5.03487	4.78176e-07	3.34001e-05
C7Y58_RS04370_pflA	3305.67	2.19324	0.244545	4.87943	1.06393e-06	7.05739e-05
C7Y58_RS04375_pflB	50117.9	2.19571	0.251067	4.76251	1.91199e-06	0.000122737
C7Y58_RS08460_DJ-1/PfpI family protein	6578.08	1.52523	0.113142	4.64221	3.44696e-06	0.000214358
C7Y58_RS02435_PilN domain-containing protein	23.3733	3.70829	0.597051	4.53611	5.73017e-06	0.000345547
C7Y58_RS09820_ABC transporter permease	3930.19	1.80877	0.179432	4.50741	6.56246e-06	0.000384097
C7Y58_RS00050_nikA	5149.18	1.68743	0.152992	4.49322	7.0155e-06	0.000398881
C7Y58_RS09565_DUF1858 domain-containing protein	243.49	1.81207	0.184608	4.39892	1.08789e-05	0.00060136
C7Y58_RS01510_aminoacyl-histidine dipeptidase	3424.77	-2.14063	0.261492	-4.36202	1.28869e-05	0.000693105
CRISPR_1	34.8597	2.53927	0.365291	4.21381	2.51094e-05	0.00131494
C7Y58_RS00810_hypothetical protein	401.174	2.10903	0.263987	4.20109	2.65632e-05	0.00135541
C7Y58_RS04820_nhaC	4895.88	1.89544	0.214351	4.17743	2.94822e-05	0.00146674
C7Y58_RS00070_bifunctional 3,4-dihydroxy-2-butanone-4-phosphate synthase/GTP cyclohydrolase II	4155.55	-1.38832	0.0944315	-4.11214	3.92016e-05	0.00190271
C7Y58_RS07455_ABC transporter substrate-binding protein	597.306	1.80349	0.200031	4.01681	5.89916e-05	0.00279508
C7Y58_RS09860_zinc (Zn2+) finger protein	324.698	-1.80555	0.202456	-3.9789	6.92344e-05	0.0032041
C7Y58_RS07120_MaoC family dehydratase	1402.92	1.7586	0.193093	3.92865	8.54245e-05	0.00386352
C7Y58_RS01755_trxA	456.237	1.693	0.177615	3.90172	9.55115e-05	0.00418507
C7Y58_RS10165_SDR family NAD(P)-dependent oxidoreductase	2514.91	1.51852	0.133	3.89863	9.67403e-05	0.00418507
C7Y58_RS02420_prepilin-type N-terminal cleavage/methylation domain-containing protein	48.2693	2.07175	0.276049	3.88245	0.000103408	0.00429727
C7Y58_RS02465_formate--tetrahydrofolate ligase	29689.5	-1.79354	0.20442	-3.88188	0.000103653	0.00429727
C7Y58_RS10100_megL	26820.1	2.16628	0.30232	3.85776	0.000114432	0.00464733
C7Y58_RS09830_ABC transporter ATP-binding protein	2531.99	1.62731	0.163975	3.82564	0.000130434	0.00519126
C7Y58_RS01505_TetR/AcrR family transcriptional regulator	738.746	-2.2957	0.340251	-3.80809	0.000140047	0.00546456
C7Y58_RS10205_PTS sugar transporter subunit IIA	9024.18	-1.69967	0.184126	-3.79992	0.000144744	0.00553923
C7Y58_RS01560_hypothetical protein	1159.59	1.64335	0.170019	3.78399	0.000154333	0.00579476
C7Y58_RS09825_ATP-binding cassette domain-containing protein	2785.08	1.61316	0.168436	3.64034	0.000272275	0.0100338
C7Y58_RS09695_yajC	1618.9	1.50545	0.141604	3.56948	0.000357684	0.0129417
C7Y58_RS00065_ribE	1297.57	-1.66071	0.186375	-3.54504	0.000392558	0.0139498
C7Y58_RS00920_IS3 family transposase	103.812	2.42534	0.402949	3.53728	0.000404271	0.014114
C7Y58_RS09120_cysK	7334.26	2.14999	0.329645	3.48857	0.000485616	0.0166616
C7Y58_RS01515_hypothetical protein	5152.46	-1.70562	0.204343	-3.4531	0.000554181	0.0186919
C7Y58_RS06375_hypothetical protein	414.238	3.89982	0.870109	3.33271	0.000860059	0.0285253
C7Y58_RS02285_toxin-antitoxin system YwqK family antitoxin	436.275	1.79501	0.239323	3.32189	0.000894085	0.0291677
C7Y58_RS02280_toxin-antitoxin system YwqK family antitoxin	361.385	1.85476	0.261506	3.26859	0.00108085	0.0346917
C7Y58_RS01690_putP	2129.01	-1.55622	0.173177	-3.21182	0.00131895	0.0410112
C7Y58_RS09555_CDP-alcohol phosphatidyltransferase family protein	590.977	1.75112	0.233647	3.21477	0.00130551	0.0410112
C7Y58_RS09550_alpha/beta fold hydrolase	1224.56	1.60238	0.189465	3.17937	0.00147594	0.0451864
C7Y58_RS07970_phosphoribosylaminoimidazolesuccinocarboxamide synthase	1556.77	1.65771	0.207813	3.16489	0.0015514	0.0467771
C7Y58_RS02290_toxin-antitoxin system YwqK family antitoxin	839.492	1.6765	0.21516	3.14418	0.00166554	0.049469
C7Y58_RS04165_Crp/Fnr family transcriptional regulator	2470.05	1.41092	0.130952	3.13796	0.00170125	0.0497866
C7Y58_RS00210_ArsA family ATPase	2049.97	1.47921	0.160119	2.99285	0.00276386	0.0785726
C7Y58_RS06885_ABC transporter substrate-binding protein	1756.34	1.65009	0.217176	2.99337	0.00275919	0.0785726
C7Y58_RS06325_hypothetical protein	7634.03	1.56504	0.190938	2.9593	0.00308337	0.0864212
C7Y58_RS02405_type II secretion system F family protein	310.83	1.49207	0.167178	2.94338	0.00324646	0.0897286
C7Y58_RS00030_ABC transporter ATP-binding protein	55.3771	2.14899	0.392766	2.92539	0.00344021	0.0937811
C7Y58_RS00215_ArsA family ATPase	5082.76	1.41893	0.143812	2.91304	0.00357923	0.0962523
C7Y58_RS07110_acyl CoA:acetate/3-ketoacid CoA transferase	2818.45	1.66977	0.234355	2.85793	0.00426413	0.113142
C7Y58_RS04640_membrane lipoprotein lipid attachment site-containing protein	308.962	1.52377	0.185605	2.82194	0.00477338	0.124987
C7Y58_RS05005_pyridoxamine 5'-phosphate oxidase family protein	84.3075	2.3168	0.46945	2.80498	0.00503192	0.127226
C7Y58_RS05430_AbgT family transporter	47609.6	1.48524	0.173067	2.80378	0.00505069	0.127226
C7Y58_RS06240_DUF1353 domain-containing protein	432.872	1.55613	0.19794	2.80958	0.00496066	0.127226
C7Y58_RS03145_tryptophanase	111415	2.03231	0.369545	2.79347	0.00521462	0.129714
C7Y58_RS07765_DUF4198 domain-containing protein	845.031	1.54658	0.196659	2.77934	0.00544687	0.133818
C7Y58_RS02520_hypothetical protein	271.187	1.40594	0.148828	2.72755	0.00638071	0.154849
C7Y58_RS00035_ABC transporter ATP-binding protein	99.4838	1.9305	0.342323	2.71819	0.00656396	0.157377
C7Y58_RS03890_homocysteine S-methyltransferase family protein	191.771	-1.61528	0.228698	-2.69035	0.00713761	0.169093
C7Y58_RS07115_GntP family permease	5335.13	1.51628	0.192452	2.68263	0.00730459	0.171013
C7Y58_RS07125_ABC transporter ATP-binding protein	92.314	1.69629	0.260732	2.67051	0.00757371	0.175252
C7Y58_RS00905_IS110-like element ISFnu3 family transposase	276.25	1.61092	0.229873	2.65766	0.00786856	0.179982
C7Y58_RS03725_hypothetical protein	679.595	-1.45713	0.172643	-2.64784	0.00810078	0.183188
C7Y58_RS00025_cbpF	1153.58	-1.75338	0.287779	-2.61792	0.00884669	0.197808
C7Y58_RS09115_hypothetical protein	281.52	1.52728	0.204827	2.5743	0.0100444	0.222094
C7Y58_RS00040_ABC transporter permease subunit	133.639	1.83281	0.324559	2.56597	0.0102886	0.224993
C7Y58_RS01640_dnaJ	3524.45	-1.67105	0.262466	-2.5567	0.0105669	0.228566
C7Y58_RS03385_glucosaminidase domain-containing protein	4477.7	-1.26204	0.103237	-2.53828	0.0111398	0.236951
C7Y58_RS04755_YfbM family protein	2125.28	-1.3995	0.157494	-2.53663	0.0111927	0.236951
C7Y58_RS00420_cysteine--tRNA ligase	5600.49	-1.34607	0.137427	-2.51824	0.0117942	0.247058
C7Y58_RS04160_SDR family oxidoreductase	1286.93	1.28135	0.112615	2.49839	0.012476	0.257011
C7Y58_RS07430_ABC-2 family transporter protein	67.2167	1.80996	0.324382	2.49692	0.0125277	0.257011
C7Y58_RS08435_ABC transporter ATP-binding protein	1495.88	1.40476	0.163061	2.48225	0.0130554	0.265105
C7Y58_RS10200_pfkB	2791.19	-1.50464	0.204313	-2.46992	0.0135142	0.271648
C7Y58_RS02425_hypothetical protein	70.4055	1.68752	0.280375	2.45215	0.0142005	0.282591
C7Y58_RS01105_hypothetical protein	67.3291	1.69032	0.285895	2.4146	0.0157525	0.310371
C7Y58_RS04750_SoxR reducing system RseC family protein	2454.53	-1.35099	0.145714	-2.40877	0.0160065	0.312283
C7Y58_RS07980_phosphoribosylformylglycinamidine synthase	3990.97	1.57847	0.241333	2.39699	0.0165305	0.316305
FMN_riboswitch_upstream_of_C7Y58_RS00055	13.0898	-2.11041	0.462616	-2.40028	0.0163827	0.316305
C7Y58_RS01520_DMT family transporter	480.443	-1.48631	0.203425	-2.39063	0.0168195	0.318771
C7Y58_RS10115_nhaC	1243.06	1.75997	0.320199	2.37343	0.0176238	0.330862
C7Y58_RS09855_ComF family protein	376.051	-1.41277	0.176724	-2.33567	0.0195087	0.362825
C7Y58_RS03455_NCS2 family permease	5680.47	1.37827	0.162603	2.32637	0.0199989	0.368499
C7Y58_RS00425_ispD	1937.8	-1.27928	0.120288	-2.32177	0.0202452	0.369615
C7Y58_RS07965_amidophosphoribosyltransferase	2186.5	1.45415	0.195926	2.31799	0.0204497	0.369954
C7Y58_RS08465_ATP/GTP-binding protein	327.99	1.3751	0.163043	2.30061	0.0214139	0.383906
C7Y58_RS00845_hypothetical protein	300.138	1.43736	0.195993	2.23152	0.0256469	0.45569
C7Y58_RS05000_DUF1311 domain-containing protein	22.4903	1.82613	0.37146	2.224	0.0261485	0.460492
C7Y58_RS01720_glutaredoxin	23.8729	-1.84453	0.384435	-2.1968	0.0280345	0.489374
C7Y58_RS08050_TetR/AcrR family transcriptional regulator	2985.1	1.74506	0.340059	2.19097	0.0284541	0.49238
C7Y58_RS06890_TonB-dependent receptor	2441.53	1.50133	0.231073	2.16958	0.0300385	0.515316
C7Y58_RS01465_HPr family phosphocarrier protein	6319.81	1.5057	0.234034	2.16081	0.0307103	0.517911
C7Y58_RS03030_hypothetical protein	31.955	1.71932	0.332479	2.16349	0.0305032	0.517911
C7Y58_RS05460_rho	20675.9	-1.24783	0.116031	-2.13586	0.0326906	0.54212
C7Y58_RS07960_phosphoribosylformylglycinamidine cyclo-ligase	864.939	1.38349	0.179519	2.13622	0.0326617	0.54212
C7Y58_RS08510_hypothetical protein	59.43	1.80612	0.379314	2.1252	0.0335703	0.552107
C7Y58_RS01550_zinc ABC transporter substrate-binding protein	8027.45	1.19383	0.0915004	2.11833	0.034147	0.556987
C7Y58_RS10105_Na+/H+ antiporter NhaC family protein	34225.5	1.57035	0.276124	2.06556	0.03887	0.628873
C7Y58_RS02440_hypothetical protein	9.29104	2.26742	0.621743	2.0385	0.0415002	0.666012
C7Y58_RS01555_metal ABC transporter substrate-binding protein	2571.04	1.31148	0.153079	2.03478	0.0418731	0.66662
C7Y58_RS00045_ABC transporter permease	197.246	1.54007	0.26621	2.02873	0.0424856	0.671003
C7Y58_RS08440_hypothetical protein	6.68708	2.95457	0.96847	2.0182	0.0435705	0.682719
C7Y58_RS08215_flavodoxin family protein	175.209	1.64864	0.32384	2.00296	0.0451812	0.702426
C7Y58_RS03355_PTS transporter subunit IIC	859.972	-1.57034	0.287319	-1.98503	0.0471412	0.721624
C7Y58_RS06320_gap	63390.6	1.42746	0.215291	1.98553	0.047086	0.721624
C7Y58_RS10170_tetratricopeptide repeat protein	7720.56	1.21081	0.10681	1.97364	0.0484227	0.735582
C7Y58_RS08580_ABC transporter ATP-binding protein	483.069	1.36849	0.187162	1.96884	0.0489717	0.738286
C7Y58_RS04510_hemagglutinin repeat-containing protein	104.077	-1.49839	0.258278	-1.92964	0.0536509	0.796756
C7Y58_RS06360_methionine ABC transporter ATP-binding protein	824.471	-1.38765	0.200881	-1.92976	0.0536361	0.796756
C7Y58_RS03885_MATE family efflux transporter	345	-1.49083	0.255141	-1.92378	0.054382	0.801631
C7Y58_RS02555_hypothetical protein	155.835	-1.51665	0.272713	-1.89446	0.0581635	0.851068
C7Y58_RS06760_ftcD	36954.8	-1.39774	0.212064	-1.87555	0.0607165	0.88194
C7Y58_RS10575_hypothetical protein	297.654	-1.22243	0.118834	-1.87175	0.0612407	0.883108
C7Y58_RS04975_pelG	481.079	1.98868	0.531699	1.85948	0.0629591	0.901357
C7Y58_RS05470_ispG	5769.86	-1.17117	0.0927548	-1.84544	0.0649741	0.92356
C7Y58_RS09560_phosphatidate cytidylyltransferase	253.181	1.41539	0.228688	1.81643	0.0693051	0.978136
C7Y58_RS00005_hypothetical protein	2414.69	0.0925301	0.169466	0	1	1
C7Y58_RS00010_mreC	762.885	0.0588254	0.174992	0	1	1
C7Y58_RS00015_MFS transporter	733.208	0.710174	0.123578	0	1	1
C7Y58_RS00020_DMT family transporter	191.215	-0.167946	0.249101	0	1	1
C7Y58_RS00080_IS1182-like element ISFnu1 family transposase	1664.43	0.833094	0.169023	0	1	1
C7Y58_RS00085_toxin-antitoxin system YwqK family antitoxin	622.522	-0.192973	0.132034	0	1	1
C7Y58_RS00090_phosphatidylinositol-4-phosphate 5-kinase	16.5875	-0.774295	0.397544	0	1	1
C7Y58_RS00095_toxin-antitoxin system YwqK family antitoxin	323.036	0.28149	0.12959	0	1	1
C7Y58_RS00100_toxin-antitoxin system YwqK family antitoxin	974.018	0.366881	0.145168	0	1	1
C7Y58_RS00105_hypothetical protein	240.444	-0.289752	0.230793	0	1	1
C7Y58_RS00110_leucine--tRNA ligase	14903.3	-0.576517	0.105001	0	1	1
C7Y58_RS00115_sigma-70 family RNA polymerase sigma factor	1138.2	-0.535642	0.135067	0	1	1
C7Y58_RS00120_rlmB	1581.87	-0.78349	0.143322	0	1	1
C7Y58_RS00125_murA	2627.52	-0.559709	0.139104	0	1	1
C7Y58_RS00130_ABC transporter permease	906.491	0.781596	0.215781	0	1	1
C7Y58_RS00135_ABC transporter permease	567.923	0.774582	0.252938	0	1	1
C7Y58_RS00140_ABC transporter substrate-binding protein	4658.49	1.29493	0.275078	1.07217	0.283644	1
C7Y58_RS00145_ABC transporter ATP-binding protein	1179.71	1.15659	0.282928	0.553464	0.579946	1
C7Y58_RS00150_ABC transporter ATP-binding protein	1463.3	1.11723	0.268555	0.436518	0.662461	1
C7Y58_RS00155_radD	69192.4	1.05736	0.153929	0.372636	0.70942	1
C7Y58_RS00165_hypothetical protein	427.568	0.737732	0.150208	0	1	1
C7Y58_RS00170_adhesion protein FadA	2172.82	1.10396	0.172023	0.604319	0.545632	1
C7Y58_RS00175_IS3 family transposase	0.670728	0.448091	3.15745	0	1	1
C7Y58_RS00180_LrgB family protein	71093.9	-0.102938	0.204665	0	1	1
C7Y58_RS00185_CidA/LrgA family protein	82114.4	-0.0543994	0.196811	0	1	1
C7Y58_RS00190_electron transfer flavoprotein subunit alpha/FixB family protein	95454.9	-0.469986	0.193939	0	1	1
C7Y58_RS00195_electron transfer flavoprotein subunit beta/FixAfamily protein	137813	-0.443348	0.200864	0	1	1
C7Y58_RS00200_acyl-CoA dehydrogenase family protein	50031	-0.430267	0.189824	0	1	1
C7Y58_RS00205_FAD-binding oxidoreductase	25208.4	-0.084112	0.157243	0	1	1
C7Y58_RS00220_lactate utilization protein C	15298	0.0403104	0.192959	0	1	1
C7Y58_RS00225_LUD domain-containing protein	51292.2	-0.274471	0.200138	0	1	1
C7Y58_RS00230_polyprenyl synthetase family protein	25773.7	-0.315876	0.217753	0	1	1
C7Y58_RS00235_prenyltransferase	20691.1	-0.276667	0.229405	0	1	1
C7Y58_RS00240_ubiquinone/menaquinone biosynthesis methyltransferase	12510.1	-0.327213	0.224368	0	1	1
C7Y58_RS00245_FAD-dependent oxidoreductase	29082.5	-0.353674	0.177291	0	1	1
C7Y58_RS00250_ferredoxin family protein	3831.47	0.114859	0.173788	0	1	1
C7Y58_RS00255_fusA	22539.2	0.475477	0.156229	0	1	1
C7Y58_RS00260_PTS transporter subunit EIIC	15571.3	-0.00742381	0.127515	0	1	1
C7Y58_RS00265_NfeD family protein	3345.18	0.320195	0.0963266	0	1	1
C7Y58_RS00270_SPFH/Band 7/PHB domain protein	18873.1	0.290646	0.100739	0	1	1
C7Y58_RS00275_adenylate cyclase	221.385	-0.0157027	0.238815	0	1	1
C7Y58_RS00280_hypothetical protein	118.819	-0.581138	0.222423	0	1	1
C7Y58_RS00285_RloB domain-containing protein	625	-0.575544	0.169861	0	1	1
C7Y58_RS00290_ATP/GTP-binding protein	673.398	-0.101461	0.191309	0	1	1
C7Y58_RS00295_autotransporter-associated N-terminal domain-containing protein	14440.1	0.733877	0.189999	0	1	1
C7Y58_RS00300_tuf	37376.8	-0.279087	0.24065	0	1	1
C7Y58_RS00305_fusA	100222	-0.574611	0.246846	0	1	1
C7Y58_RS00310_rpsG	14603.8	-0.425646	0.235804	0	1	1
C7Y58_RS00315_30S ribosomal protein S12	1578.06	-0.111033	0.280944	0	1	1
C7Y58_RS00320_potassium/proton antiporter	1573.93	-0.111677	0.115591	0	1	1
C7Y58_RS00325_hypothetical protein	5526.64	0.0125944	0.112262	0	1	1
C7Y58_RS00330_pgeF	1099.83	-0.245107	0.112957	0	1	1
C7Y58_RS00335_aroF	2308.15	-0.456493	0.125004	0	1	1
C7Y58_RS00340_Smr/MutS family protein	354.86	0.167397	0.187714	0	1	1
C7Y58_RS00400_GIY-YIG nuclease family protein	406.921	-1.33288	0.216883	-1.53484	0.124824	1
C7Y58_RS00405_DNA polymerase III subunit delta'	1974.24	-0.715592	0.112828	0	1	1
C7Y58_RS00410_rod shape-determining protein	10306.7	-1.1007	0.114257	-0.881309	0.378151	1
C7Y58_RS00415_mini-ribonuclease 3-like protein	315.005	-1.29028	0.176299	-1.64654	0.0996521	1
C7Y58_RS00430_endonuclease MutS2	2371.77	-0.874406	0.09185	0	1	1
C7Y58_RS00435_hypothetical protein	3290.96	-0.364096	0.217294	0	1	1
C7Y58_RS00440_DUF3870 domain-containing protein	567.946	-0.421816	0.24029	0	1	1
C7Y58_RS00445_serine hydrolase	1354.4	-0.646043	0.253491	0	1	1
C7Y58_RS00450_DUF819 domain-containing protein	3059.66	-0.601429	0.197994	0	1	1
C7Y58_RS00455_dipeptide epimerase	1108.94	-0.584108	0.219708	0	1	1
C7Y58_RS00460_GNAT family N-acetyltransferase	38.4763	1.10615	0.403777	0.262881	0.792642	1
C7Y58_RS00465_helix-turn-helix transcriptional regulator	12039.7	-0.106727	0.116104	0	1	1
C7Y58_RS00470_DUF3798 domain-containing protein	5313.78	-0.038999	0.211093	0	1	1
C7Y58_RS00475_RnfABCDGE type electron transport complex subunit B	23405.6	-0.0462523	0.147855	0	1	1
C7Y58_RS00480_rsxA	17403.9	0.111029	0.120068	0	1	1
C7Y58_RS00485_electron transport complex subunit E	13026.6	0.199921	0.117116	0	1	1
C7Y58_RS00490_RnfABCDGE type electron transport complex subunit G	5158.08	0.0297465	0.17515	0	1	1
C7Y58_RS00495_RnfABCDGE type electron transport complex subunit D	13208.1	0.281046	0.143837	0	1	1
C7Y58_RS00500_rsxC	21294.8	0.247481	0.173864	0	1	1
C7Y58_RS00505_aminoacyl-tRNA hydrolase	181.291	-1.17924	0.203472	-0.880919	0.378362	1
C7Y58_RS00510_hypothetical protein	7.2207	-0.351721	0.726767	0	1	1
C7Y58_RS00515_DUF2247 family protein	13.5503	0.337327	0.423803	0	1	1
C7Y58_RS00520_truA	2362.02	-0.851173	0.131121	0	1	1
C7Y58_RS00525_DHH family phosphoesterase	2537.22	-1.07276	0.122875	-0.592148	0.553751	1
C7Y58_RS00530_DUF523 domain-containing protein	1806.71	-0.905433	0.116626	0	1	1
C7Y58_RS00535_metallophosphoesterase	3589.38	-0.936147	0.121186	0	1	1
C7Y58_RS00545_adenylosuccinate synthase	6794.49	-0.405731	0.0707581	0	1	1
C7Y58_RS00550_trmB	2991.04	-0.254815	0.0949914	0	1	1
C7Y58_RS00555_(d)CMP kinase	433.9	-0.31272	0.115904	0	1	1
C7Y58_RS00560_prmA	1207.7	-0.330818	0.131182	0	1	1
C7Y58_RS00565_TIGR00282 family metallophosphoesterase	1073.74	-0.306895	0.0852666	0	1	1
C7Y58_RS00570_Hsp33 family molecular chaperone HslO	2132.32	-0.57103	0.0958467	0	1	1
C7Y58_RS00575_ComEA family DNA-binding protein	820.543	-0.925714	0.114942	0	1	1
C7Y58_RS00580_coproporphyrinogen III oxidase	1070.97	-0.868664	0.135964	0	1	1
C7Y58_RS00585_type IV pilus twitching motility protein PilT	788.013	-0.882668	0.0872378	0	1	1
C7Y58_RS00590_YifB family Mg chelatase-like AAA ATPase	545.304	-0.928092	0.1606	0	1	1
C7Y58_RS00595_manganese efflux pump MntP family protein	503.383	0.0449039	0.170066	0	1	1
C7Y58_RS00600_nusB	14492.6	-0.00243215	0.0978513	0	1	1
C7Y58_RS00605_DUF2273 domain-containing protein	8473.95	0.378291	0.277468	0	1	1
C7Y58_RS00610_amaP	6690.99	0.142359	0.154809	0	1	1
C7Y58_RS00615_Asp23/Gls24 family envelope stress response protein	2068.36	-0.193814	0.146194	0	1	1
C7Y58_RS00620_rpsB	9418.46	-0.018043	0.18005	0	1	1
C7Y58_RS00625_elongation factor Ts	10650.7	-0.0755689	0.179952	0	1	1
C7Y58_RS00630_UMP kinase	5907.28	-0.345379	0.155845	0	1	1
C7Y58_RS00635_frr	5215.73	-0.103743	0.110777	0	1	1
C7Y58_RS00640_secY	48042.9	0.667625	0.325043	0	1	1
C7Y58_RS00645_rplO	4535.81	0.667155	0.346777	0	1	1
C7Y58_RS00650_rpmD	3477.32	0.788696	0.365941	0	1	1
C7Y58_RS00655_rpsE	1241.93	0.488146	0.454537	0	1	1
C7Y58_RS00660_rplR	7721.59	0.551834	0.34057	0	1	1
C7Y58_RS00665_rplF	21019.2	0.349711	0.325842	0	1	1
C7Y58_RS00670_rpsH	8387.32	0.380452	0.341664	0	1	1
C7Y58_RS00675_rpsN	1431.77	-0.0399071	0.339548	0	1	1
C7Y58_RS00680_rplE	10314.1	0.334057	0.313712	0	1	1
C7Y58_RS00685_rplX	2186.44	0.484951	0.325591	0	1	1
C7Y58_RS00690_rplN	2882.64	0.256667	0.31374	0	1	1
C7Y58_RS00695_rpsQ	1892.04	0.0882924	0.331646	0	1	1
C7Y58_RS00700_rpmC	2028.94	0.241501	0.327577	0	1	1
C7Y58_RS00705_rplP	3727.28	0.0238306	0.298244	0	1	1
C7Y58_RS00710_rpsC	18439.1	0.0653424	0.269399	0	1	1
C7Y58_RS00715_rplV	5816.93	0.274324	0.300122	0	1	1
C7Y58_RS00720_rpsS	2596.65	0.32888	0.26477	0	1	1
C7Y58_RS00725_rplB	15407.8	-0.125456	0.267516	0	1	1
C7Y58_RS00730_rplW	7797.56	0.101286	0.217073	0	1	1
C7Y58_RS00735_rplD	22143.2	0.179457	0.236438	0	1	1
C7Y58_RS00740_rplC	16490.3	-0.164161	0.270535	0	1	1
C7Y58_RS00745_rpsJ	8244.67	0.702205	0.290405	0	1	1
C7Y58_RS00750_hypothetical protein	5791.16	0.512499	0.155077	0	1	1
C7Y58_RS00755_ABC transporter ATP-binding protein	46.5268	0.947322	0.345162	0	1	1
C7Y58_RS00760_ABC transporter ATP-binding protein	223.38	0.721478	0.266038	0	1	1
C7Y58_RS00765_ABC transporter permease	250.535	0.699645	0.260542	0	1	1
C7Y58_RS00770_ABC transporter permease	572.988	0.660966	0.207417	0	1	1
C7Y58_RS00775_ABC transporter substrate-binding protein	2421.68	0.587196	0.121135	0	1	1
C7Y58_RS00780_MATE family efflux transporter	2472.69	0.235377	0.125015	0	1	1
C7Y58_RS00785_ATP-binding protein	629.372	-0.254603	0.166975	0	1	1
C7Y58_RS00790_PAS domain-containing protein	4372.54	-0.0289968	0.126741	0	1	1
C7Y58_RS00795_30S ribosomal protein S18	5334.35	0.46313	0.214149	0	1	1
C7Y58_RS00800_rpsF	4480.41	0.463445	0.193182	0	1	1
C7Y58_RS00805_proline--tRNA ligase	2081.36	-0.600751	0.130605	0	1	1
C7Y58_RS00815_recG	2625.37	0.870978	0.138469	0	1	1
C7Y58_RS00820_YebC/PmpR family DNA-binding transcriptional regulator	1845.1	0.244289	0.1493	0	1	1
C7Y58_RS00825_putative DNA binding domain-containing protein	2637.44	0.081612	0.116731	0	1	1
C7Y58_RS00830_helix-turn-helix domain-containing protein	1237.75	0.357841	0.15676	0	1	1
C7Y58_RS00835_toxin RelE	609.88	1.02769	0.148268	0.186761	0.851848	1
C7Y58_RS00840_transcriptional regulator	456.734	0.66558	0.17261	0	1	1
C7Y58_RS00850_dTDP-glucose 4,6-dehydratase	2410.66	0.0244011	0.100526	0	1	1
C7Y58_RS00855_NTP transferase domain-containing protein	548.584	0.0363815	0.119232	0	1	1
C7Y58_RS00860_DMT family transporter	865.856	-0.00953176	0.127453	0	1	1
C7Y58_RS00865_winged helix-turn-helix transcriptional regulator	2771.59	-0.324406	0.102479	0	1	1
C7Y58_RS00870_ABC transporter ATP-binding protein	730.585	0.464719	0.165574	0	1	1
C7Y58_RS00875_MBOAT family protein	429.586	0.521907	0.163215	0	1	1
C7Y58_RS00900_tnpA	11.9049	-0.401277	0.555205	0	1	1
C7Y58_RS00910_IS200/IS605 family transposase	2.57669	-0.337021	1.05199	0	1	1
C7Y58_RS00915_N-acetyl sugar amidotransferase	39784.6	0.117203	0.146112	0	1	1
C7Y58_RS00925_lipopolysaccharide biosynthesis protein	5711.66	1.1526	0.132468	1.15194	0.249346	1
C7Y58_RS00930_GNAT family N-acetyltransferase	10975.6	0.835479	0.104887	0	1	1
C7Y58_RS00935_N-acetylneuraminate synthase family protein	20119.6	0.721646	0.126138	0	1	1
C7Y58_RS00940_NAD(P)-dependent oxidoreductase	5011.88	0.821944	0.147136	0	1	1
C7Y58_RS00945_N-acetylneuraminate synthase family protein	10693.6	0.860878	0.140759	0	1	1
C7Y58_RS00950_SDR family oxidoreductase	5151.68	0.85315	0.148049	0	1	1
C7Y58_RS00955_aldo/keto reductase	6558.95	0.743531	0.118404	0	1	1
C7Y58_RS00960_pseB	8737.86	0.893715	0.121066	0	1	1
C7Y58_RS00965_hypothetical protein	3175.47	0.699033	0.140033	0	1	1
C7Y58_RS00970_EpsG family protein	368.917	0.60999	0.171734	0	1	1
C7Y58_RS00975_glycosyltransferase	6206.37	0.422095	0.137465	0	1	1
C7Y58_RS00980_hypothetical protein	5593.01	0.246954	0.183549	0	1	1
C7Y58_RS00985_SDR family oxidoreductase	2936.52	0.168165	0.130294	0	1	1
C7Y58_RS00990_sugar transferase	5406.96	0.0897033	0.101496	0	1	1
C7Y58_RS00995_polysaccharide biosynthesis protein	19921.9	0.151105	0.0751599	0	1	1
C7Y58_RS01000_hypothetical protein	2289.3	1.0052	0.279396	0.0186207	0.985144	1
C7Y58_RS01005_rfbD	10469.5	-0.0490866	0.0897281	0	1	1
C7Y58_RS01010_hypothetical protein	3866.54	0.348543	0.120539	0	1	1
C7Y58_RS01015_AAA family ATPase	7683.64	0.324297	0.0988097	0	1	1
C7Y58_RS01020_undecaprenyl-diphosphate phosphatase	12129.3	-0.0800042	0.0895665	0	1	1
C7Y58_RS01025_rfaD	5610.34	-0.219899	0.106012	0	1	1
C7Y58_RS01030_fplA	3698.17	0.0139882	0.0995322	0	1	1
C7Y58_RS01035_TSUP family transporter	1813.88	-0.4179	0.104892	0	1	1
C7Y58_RS01040_galactose mutarotase	1108.72	-0.19754	0.1337	0	1	1
C7Y58_RS01045_pnp	25575.1	-0.00198634	0.117029	0	1	1
C7Y58_RS01050_pgsA	4353.5	-0.0333757	0.126048	0	1	1
C7Y58_RS01055_YggT family protein	314.274	0.0337012	0.221734	0	1	1
C7Y58_RS01060_rsmH	3779.21	0.0615763	0.152143	0	1	1
C7Y58_RS01065_hypothetical protein	332.29	0.160264	0.154095	0	1	1
C7Y58_RS01070_rlmD	2107.59	0.546525	0.177292	0	1	1
C7Y58_RS01075_hypothetical protein	1557.25	0.758742	0.215242	0	1	1
C7Y58_RS01080_ATP-binding protein	997.235	0.811886	0.216384	0	1	1
C7Y58_RS01085_hypothetical protein	2086.26	0.094028	0.110409	0	1	1
C7Y58_RS01095_secA	34462.5	-0.837458	0.0753953	0	1	1
C7Y58_RS01100_hypothetical protein	13323.8	-0.614933	0.10054	0	1	1
C7Y58_RS01110_DUF1871 family protein	42.9949	0.328169	0.269909	0	1	1
C7Y58_RS01115_rsmG	2099.73	-0.35553	0.112714	0	1	1
C7Y58_RS01120_mnmG	4103.16	-0.809992	0.104369	0	1	1
C7Y58_RS01125_TrkA family potassium uptake protein	392.829	-0.967233	0.174437	0	1	1
C7Y58_RS01130_potassium transporter KtrB	1856.07	-0.41509	0.124602	0	1	1
C7Y58_RS01135_MATE family efflux transporter	2704.02	-0.887365	0.0920822	0	1	1
C7Y58_RS01140_ClC family H(+)/Cl(-) exchange transporter	2000.46	-0.699602	0.114544	0	1	1
C7Y58_RS01145_pcp	1526.8	-0.225981	0.134769	0	1	1
C7Y58_RS01150_aminotransferase class IV	555.849	-0.207713	0.118911	0	1	1
C7Y58_RS01155_pabB	1166.59	0.168188	0.104444	0	1	1
C7Y58_RS01160_aminodeoxychorismate/anthranilate synthase component II	549.962	0.167377	0.145843	0	1	1
C7Y58_RS01165_diaminopimelate epimerase	1530.55	0.361737	0.103699	0	1	1
C7Y58_RS01170_V-type ATP synthase subunit D	11323.5	0.176257	0.141271	0	1	1
C7Y58_RS01175_V-type ATP synthase subunit B	26255.4	0.0240032	0.133802	0	1	1
C7Y58_RS01180_V-type ATP synthase subunit A	25214.9	0.0438093	0.123677	0	1	1
C7Y58_RS01185_V-type ATP synthase subunit F	3207.34	0.0782085	0.15392	0	1	1
C7Y58_RS01190_V-type ATP synthase subunit C	9502.82	0.119937	0.1366	0	1	1
C7Y58_RS01195_V-type ATP synthase subunit E	3505.46	0.127983	0.142819	0	1	1
C7Y58_RS01200_V-type ATP synthase subunit K	5826.2	0.195084	0.146489	0	1	1
C7Y58_RS01205_V-type ATP synthase subunit I	20028.1	0.482991	0.109044	0	1	1
C7Y58_RS01210_hypothetical protein	3005.07	0.517305	0.157751	0	1	1
C7Y58_RS01215_MerR family transcriptional regulator	727.264	-0.230647	0.143916	0	1	1
C7Y58_RS01220_EamA family transporter	468.531	-0.0464562	0.159023	0	1	1
C7Y58_RS01225_aminotransferase class I/II-fold pyridoxal phosphate-dependent enzyme	1371.47	-0.263421	0.171899	0	1	1
C7Y58_RS01230_PLP-dependent transferase	313.044	0.744388	0.237628	0	1	1
C7Y58_RS01235_sodium:alanine symporter family protein	356.369	0.813936	0.176989	0	1	1
C7Y58_RS01240_pyruvate-flavodoxin oxidoreductase	65.7842	1.01292	0.355891	0.0363099	0.971035	1
C7Y58_RS01245_pyruvate-flavodoxin oxidoreductase	49.0471	0.950465	0.28143	0	1	1
C7Y58_RS01250_pyruvate:ferredoxin (flavodoxin) oxidoreductase	131.707	0.858025	0.310511	0	1	1
C7Y58_RS01255_thiamine phosphate synthase	844.743	0.753	0.845392	0	1	1
C7Y58_RS01260_thiH	3357.63	-0.776259	0.35568	0	1	1
C7Y58_RS01265_thiazole synthase	2415.67	-0.735259	0.344965	0	1	1
C7Y58_RS01270_thiF	1774.22	-1.0839	0.552724	-0.151791	0.879352	1
C7Y58_RS01275_thiS	217.023	-1.18819	0.717212	-0.262387	0.793023	1
C7Y58_RS01280_thiC	2453.94	-0.914065	0.326697	0	1	1
C7Y58_RS01285_thiE	95.5961	-1.42667	0.368663	-1.15736	0.247127	1
C7Y58_RS01290_thiD	283.39	-1.39901	0.317272	-1.25763	0.208527	1
C7Y58_RS01305_YaaA family protein	428.154	0.389833	0.342687	0	1	1
C7Y58_RS01310_HutD family protein	1060.46	-0.77513	0.129375	0	1	1
C7Y58_RS01315_eno	8449.14	0.243564	0.174046	0	1	1
C7Y58_RS01320_pykF	11049.3	0.518133	0.207036	0	1	1
C7Y58_RS01395_DUF4261 domain-containing protein	3924.08	-0.108647	0.104789	0	1	1
C7Y58_RS01400_bifunctional 4-hydroxy-3-methylbut-2-enyl diphosphate reductase/30S ribosomal protein S1	19613.8	0.288432	0.0950976	0	1	1
C7Y58_RS01405_HPr family phosphocarrier protein	443.115	-0.0351214	0.143137	0	1	1
C7Y58_RS01410_eutJ	153.979	-1.15472	0.248969	-0.62145	0.534303	1
C7Y58_RS01415_hypothetical protein	2968.71	-0.211652	0.10878	0	1	1
C7Y58_RS01420_hypothetical protein	664.619	0.188771	0.254412	0	1	1
C7Y58_RS01425_rfaE1	1505.36	-0.600303	0.142622	0	1	1
C7Y58_RS01430_tetratricopeptide repeat protein	2537.64	0.0804794	0.115314	0	1	1
C7Y58_RS01435_2-C-methyl-D-erythritol 2,4-cyclodiphosphate synthase	461.531	-0.194638	0.113818	0	1	1
C7Y58_RS01440_MATE family efflux transporter	2428.4	-0.00999203	0.0841345	0	1	1
C7Y58_RS01445_cob(I)yrinic acid a,c-diamide adenosyltransferase	413.484	0.0327084	0.134024	0	1	1
C7Y58_RS01450_NUDIX domain-containing protein	785.894	0.419582	0.1238	0	1	1
C7Y58_RS01455_MliC family protein	108535	-1.0318	0.142466	-0.223237	0.823351	1
C7Y58_RS01460_ptsP	8486.29	0.64875	0.171374	0	1	1
C7Y58_RS01475_hypothetical protein	322.511	-1.29721	0.166945	-1.78027	0.0750311	1
C7Y58_RS01480_ABC transporter ATP-binding protein	4487.03	-0.761012	0.0911159	0	1	1
C7Y58_RS01485_ABC transporter permease	3723.07	-0.333624	0.109074	0	1	1
C7Y58_RS01490_ABC transporter permease	4080.92	-0.540112	0.104798	0	1	1
C7Y58_RS01495_peptidylprolyl isomerase	23799.6	-0.370245	0.0773466	0	1	1
C7Y58_RS01500_gltS	3414.07	0.193625	0.144333	0	1	1
C7Y58_RS01525_DUF4198 domain-containing protein	17209.9	1.36818	0.210716	1.74729	0.0805864	1
C7Y58_RS01530_hypothetical protein	2070.69	1.0824	0.203833	0.404234	0.68604	1
C7Y58_RS01535_metal ABC transporter substrate-binding protein	7928.31	1.12654	0.144121	0.878046	0.379919	1
C7Y58_RS01540_metal ABC transporter permease	6192.95	1.13513	0.139431	0.969171	0.33246	1
C7Y58_RS01545_metal ABC transporter ATP-binding protein	3432.25	0.944638	0.122013	0	1	1
C7Y58_RS01565_transposase	439.366	0.276959	0.195417	0	1	1
C7Y58_RS01570_DUF4304 domain-containing protein	607.381	0.203757	0.175653	0	1	1
C7Y58_RS01575_hemagglutinin repeat-containing protein	1122.73	-0.723306	0.15622	0	1	1
C7Y58_RS01580_ShlB/FhaC/HecB family hemolysin secretion/activation protein	314.177	-0.836225	0.386136	0	1	1
C7Y58_RS01585_ABC transporter ATP-binding protein	462.624	-0.48584	0.324915	0	1	1
C7Y58_RS01590_hypothetical protein	924.599	-0.554302	0.342567	0	1	1
C7Y58_RS01595_ABC transporter substrate-binding protein	1164.37	-0.447984	0.36586	0	1	1
C7Y58_RS01600_radical SAM protein	393.352	0.0057811	0.108586	0	1	1
C7Y58_RS01620_ATP-binding protein	851.492	-0.769428	0.158959	0	1	1
C7Y58_RS01625_glycine zipper 2TM domain-containing protein	2095.06	0.107567	0.537907	0	1	1
C7Y58_RS01635_flavodoxin	5361.88	-1.25694	0.249299	-1.03064	0.302712	1
C7Y58_RS01645_methylated-DNA--[protein]-cysteine S-methyltransferase	903.434	-0.501462	0.289596	0	1	1
C7Y58_RS01655_dnaK	28230.6	-0.246349	0.234856	0	1	1
C7Y58_RS01660_grpE	2914.44	-0.677144	0.229313	0	1	1
C7Y58_RS01665_hrcA	8480.46	-0.186905	0.243954	0	1	1
C7Y58_RS01670_DUF4298 domain-containing protein	212.713	0.100862	0.280666	0	1	1
C7Y58_RS01675_serS	17612.4	-0.474135	0.161777	0	1	1
C7Y58_RS01680_hypothetical protein	466.169	-0.0164066	0.216555	0	1	1
C7Y58_RS01685_LD-carboxypeptidase	1181.2	-1.16597	0.184057	-0.901728	0.367201	1
C7Y58_RS01695_pyridoxamine 5'-phosphate oxidase family protein	255.706	-0.52934	0.296798	0	1	1
C7Y58_RS01700_GyrI-like domain-containing protein	2.86064	-0.153993	1.07317	0	1	1
C7Y58_RS01705_GNAT family N-acetyltransferase	1.29723	-0.797009	1.36039	0	1	1
C7Y58_RS01725_ferredoxin--NADP reductase	266.878	-0.547316	0.210349	0	1	1
C7Y58_RS01730_inorganic diphosphatase	72.2526	0.943444	0.215496	0	1	1
C7Y58_RS01760_iron-containing alcohol dehydrogenase	5236.52	0.383471	0.261618	0	1	1
C7Y58_RS01765_haloacid dehalogenase-like hydrolase	4746.82	0.222641	0.286285	0	1	1
C7Y58_RS01770_DUF861 domain-containing protein	1333.14	0.488889	0.333751	0	1	1
C7Y58_RS01775_eutH	3689.81	0.185769	0.311251	0	1	1
C7Y58_RS01780_hypothetical protein	196.351	0.370387	0.362068	0	1	1
C7Y58_RS01785_ethanolamine utilization protein EutN	211.41	-0.467111	0.336112	0	1	1
C7Y58_RS01790_TIGR02536 family ethanolamine utilization protein	1095.73	0.270011	0.33103	0	1	1
C7Y58_RS01795_ethanolamine utilization cobalamin adenosyltransferase	2074.35	0.495791	0.345921	0	1	1
C7Y58_RS01805_acetaldehyde dehydrogenase (acetylating)	6779.63	0.154389	0.321328	0	1	1
C7Y58_RS01810_eutM	1780.07	0.0858155	0.330777	0	1	1
C7Y58_RS01815_BMC domain-containing protein	746.245	-0.871698	0.320876	0	1	1
C7Y58_RS01820_eutL	2591.01	-0.204684	0.277029	0	1	1
C7Y58_RS01825_eutC	7813.03	-0.555254	0.319583	0	1	1
C7Y58_RS01830_ethanolamine ammonia-lyase subunit EutB	13023.4	-0.559235	0.303525	0	1	1
C7Y58_RS01835_eutA	3770.98	-0.608071	0.296729	0	1	1
C7Y58_RS01840_sensor histidine kinase	3286.26	0.366387	0.13525	0	1	1
C7Y58_RS01845_ANTAR domain-containing response regulator	2489.52	-0.368762	0.10422	0	1	1
C7Y58_RS01850_eutP	625.721	-0.33717	0.139631	0	1	1
C7Y58_RS01855_BMC domain-containing protein	945.521	-0.74681	0.16139	0	1	1
C7Y58_RS01860_folP	2228.06	-0.687215	0.156891	0	1	1
C7Y58_RS01865_folK	2941.29	-0.367339	0.153721	0	1	1
C7Y58_RS01870_folE	5707.56	-0.186275	0.117393	0	1	1
C7Y58_RS01875_glycine--tRNA ligase subunit beta	16221.8	-0.360951	0.0902362	0	1	1
C7Y58_RS01880_glyQ	5071.43	-0.758485	0.0999397	0	1	1
C7Y58_RS01885_lspA	3891.92	-0.626765	0.0890238	0	1	1
C7Y58_RS01890_ileS	24999.2	-0.631745	0.0961436	0	1	1
C7Y58_RS01895_GAF domain-containing sensor histidine kinase	5981.12	-0.790813	0.10937	0	1	1
C7Y58_RS01900_RNA-binding transcriptional accessory protein	6170.44	-0.714189	0.0916587	0	1	1
C7Y58_RS01905_DUF1353 domain-containing protein	14.1193	-0.0154901	0.546603	0	1	1
C7Y58_RS01910_hypothetical protein	747.558	0.0743003	0.253226	0	1	1
C7Y58_RS01915_hypothetical protein	157.336	0.192693	0.197363	0	1	1
C7Y58_RS01920_carboxypeptidase M32	3694.16	0.642579	0.0922638	0	1	1
C7Y58_RS01925_serine hydrolase	807.813	0.252697	0.154926	0	1	1
C7Y58_RS01930_nifU	4771.54	-1.03078	0.165424	-0.186059	0.852398	1
C7Y58_RS01935_nifS	7695.45	-1.30699	0.183445	-1.6735	0.0942295	1
C7Y58_RS01940_nth	559.696	-1.17139	0.145093	-1.18121	0.237517	1
C7Y58_RS01945_GNAT family N-acetyltransferase	21.5832	-0.0187127	0.48665	0	1	1
C7Y58_RS01950_GNAT family N-acetyltransferase	92.7017	-0.877409	0.348774	0	1	1
C7Y58_RS01955_tyrosine--tRNA ligase	3233.46	-0.823009	0.126823	0	1	1
C7Y58_RS01960_brnQ	3530.76	-0.886485	0.115174	0	1	1
C7Y58_RS01965_arsenate reductase family protein	227.874	-0.433151	0.151144	0	1	1
C7Y58_RS01975_flavocytochrome c	5182.45	0.554904	0.154203	0	1	1
C7Y58_RS01980_hypothetical protein	316.997	-1.06366	0.152948	-0.416195	0.677267	1
C7Y58_RS01985_HAD family hydrolase	482.04	-0.597552	0.146711	0	1	1
C7Y58_RS01990_xth	1582.93	-0.589852	0.112965	0	1	1
C7Y58_RS01995_aroQ	1601.21	-0.550276	0.127665	0	1	1
C7Y58_RS02000_shikimate dehydrogenase	956.088	-0.31543	0.108785	0	1	1
C7Y58_RS02005_chorismate mutase	404.827	-0.462233	0.173749	0	1	1
C7Y58_RS02010_toxin-antitoxin system YwqK family antitoxin	463.848	-0.286502	0.145943	0	1	1
C7Y58_RS02015_FtsW/RodA/SpoVE family cell cycle protein	5434.32	0.160363	0.153468	0	1	1
C7Y58_RS02020_DUF896 domain-containing protein	277.765	-0.488436	0.205567	0	1	1
C7Y58_RS02025_asnS	12515	-0.745069	0.0976051	0	1	1
C7Y58_RS02030_rnmV	4281.47	-0.984439	0.127239	0	1	1
C7Y58_RS02035_hypothetical protein	373.483	0.505391	0.217688	0	1	1
C7Y58_RS02040_DUF3290 domain-containing protein	159.716	-1.45308	0.324341	-1.39692	0.162437	1
C7Y58_RS02045_DUF421 domain-containing protein	496.162	-1.29917	0.230391	-1.29853	0.194106	1
C7Y58_RS02050_hypothetical protein	195.361	-0.953457	0.299184	0	1	1
C7Y58_RS02055_hypothetical protein	882.959	0.431326	0.226204	0	1	1
C7Y58_RS02060_DUF4132 domain-containing protein	4646.11	-0.560913	0.164976	0	1	1
C7Y58_RS02065_linear amide C-N hydrolase	1202.78	-0.0932233	0.149208	0	1	1
C7Y58_RS02070_hypothetical protein	1827.25	0.245418	0.104774	0	1	1
C7Y58_RS02080_pyridoxamine 5'-phosphate oxidase family protein	73.5794	0.481037	0.388799	0	1	1
C7Y58_RS02085_flavodoxin domain-containing protein	819.239	-0.802655	0.125787	0	1	1
C7Y58_RS02090_IS1182-like element ISFnu2 family transposase	884.351	0.119907	0.147732	0	1	1
C7Y58_RS02100_toxin-antitoxin system YwqK family antitoxin	621.04	0.775136	0.162821	0	1	1
C7Y58_RS02105_toxin-antitoxin system YwqK family antitoxin	247.971	0.338772	0.281637	0	1	1
C7Y58_RS02110_toxin-antitoxin system YwqK family antitoxin	635.706	0.285473	0.199124	0	1	1
C7Y58_RS02115_yfcC	5175.51	0.0620019	0.101784	0	1	1
C7Y58_RS02120_septation protein SpoVG family protein	229.701	0.0486808	0.155641	0	1	1
C7Y58_RS02125_ispE	3077.21	-0.13583	0.136897	0	1	1
C7Y58_RS02130_RNA-binding S4 domain-containing protein	5877.48	-0.0797932	0.152024	0	1	1
C7Y58_RS02135_transcription-repair coupling factor	1109.13	-0.547763	0.0909164	0	1	1
C7Y58_RS02140_hypothetical protein	107.351	0.814402	0.192192	0	1	1
C7Y58_RS02145_Fic family protein	88.9162	0.217742	0.256695	0	1	1
C7Y58_RS02150_hypothetical protein	33.3602	0.474665	0.337515	0	1	1
C7Y58_RS02155_hypothetical protein	246.449	0.156278	0.19866	0	1	1
C7Y58_RS02160_DUF554 domain-containing protein	696.617	0.0824631	0.18884	0	1	1
C7Y58_RS02165_AAA family ATPase	22.8788	0.306796	0.52749	0	1	1
C7Y58_RS02170_transcription repressor NadR	524.568	-0.0261605	0.1721	0	1	1
C7Y58_RS02175_carboxylating nicotinate-nucleotide diphosphorylase	1055.59	-1.14056	0.168957	-0.831902	0.405464	1
C7Y58_RS02180_L-aspartate oxidase	653.67	-0.784652	0.191121	0	1	1
C7Y58_RS02185_nadA	402.017	-0.634898	0.189991	0	1	1
C7Y58_RS02190_mnmG	5926.83	-0.821256	0.151491	0	1	1
C7Y58_RS02195_mnmE	7632.28	-0.471566	0.128174	0	1	1
C7Y58_RS02200_protein jag	2354.58	-0.341348	0.120494	0	1	1
C7Y58_RS02205_membrane protein insertase YidC	3631.08	-0.183056	0.114057	0	1	1
C7Y58_RS02210_yidD	998.382	0.0515649	0.143587	0	1	1
C7Y58_RS02215_rnpA	312.571	-0.138648	0.444188	0	1	1
C7Y58_RS02220_rpmH	68.8056	0.722568	0.291919	0	1	1
C7Y58_RS02225_replication initiator protein A	1281.66	0.165246	0.160298	0	1	1
C7Y58_RS02230_yaaA	472.769	-0.0357305	0.154643	0	1	1
C7Y58_RS02235_DNA replication/repair protein RecF	2106.35	0.0903051	0.187919	0	1	1
C7Y58_RS02240_hypothetical protein	261.485	-0.335582	0.176832	0	1	1
C7Y58_RS02245_gyrB	7592.74	-0.442098	0.155367	0	1	1
C7Y58_RS02250_gyrA	9735.47	-0.478166	0.139001	0	1	1
C7Y58_RS02255_metallophosphoesterase	3836.02	-0.379208	0.113986	0	1	1
C7Y58_RS02260_pheS	9854.58	-0.232369	0.128968	0	1	1
C7Y58_RS02265_pheT	12919.7	-0.182248	0.124617	0	1	1
C7Y58_RS02270_toxin-antitoxin system YwqK family antitoxin	3522.17	0.299097	0.173938	0	1	1
C7Y58_RS02275_toxin-antitoxin system YwqK family antitoxin	315.317	0.197178	0.23307	0	1	1
C7Y58_RS02300_hypothetical protein	41.2681	0.89725	0.330074	0	1	1
C7Y58_RS02315_hypothetical protein	240.967	0.326776	0.238637	0	1	1
C7Y58_RS02320_toxin-antitoxin system YwqK family antitoxin	21.2702	0.535221	0.370797	0	1	1
C7Y58_RS02325_toxin-antitoxin system YwqK family antitoxin	140.968	1.20214	0.265626	0.761008	0.446652	1
C7Y58_RS02330_galE	4409.9	-0.545849	0.125365	0	1	1
C7Y58_RS02335_UDP-glucose--hexose-1-phosphate uridylyltransferase	5142.97	-0.282825	0.108619	0	1	1
C7Y58_RS02340_galactokinase	2263.44	-0.0355064	0.0959062	0	1	1
C7Y58_RS02345_YfcC family protein	17087.7	-0.0710717	0.123737	0	1	1
C7Y58_RS02350_tripartite tricarboxylate transporter permease	13254.3	0.0708415	0.120196	0	1	1
C7Y58_RS02355_tripartite tricarboxylate transporter TctB family protein	1412.15	0.214315	0.158929	0	1	1
C7Y58_RS02360_tripartite tricarboxylate transporter substrate binding protein	19008.5	0.059799	0.0921066	0	1	1
C7Y58_RS02365_ABC-F family ATP-binding cassette domain-containing protein	3249.29	-0.348251	0.0929372	0	1	1
C7Y58_RS02370_EamA family transporter	2523.89	-0.165672	0.117652	0	1	1
C7Y58_RS02375_S8 family peptidase	2832.59	0.0140234	0.124706	0	1	1
C7Y58_RS02380_YbaN family protein	41.3013	-1.14114	0.358151	-0.39408	0.693522	1
C7Y58_RS02385_Mrp/NBP35 family ATP-binding protein	1240.08	-0.772032	0.103963	0	1	1
C7Y58_RS02390_hypothetical protein	437.771	1.17851	0.150962	1.18251	0.237005	1
C7Y58_RS02395_hypothetical protein	78.8512	1.18018	0.234748	0.767538	0.442762	1
C7Y58_RS02400_type II/IV secretion system protein	609.985	0.946027	0.148633	0	1	1
C7Y58_RS02410_type II secretion system protein	50.4848	1.13534	0.48736	0.27771	0.781235	1
C7Y58_RS02415_prepilin peptidase	1977.35	0.76854	0.343838	0	1	1
C7Y58_RS02430_hypothetical protein	37.8911	1.34593	0.453189	0.763324	0.44527	1
C7Y58_RS02445_type II secretion system protein GspD	31.4581	0.931954	0.420957	0	1	1
C7Y58_RS02450_PepSY domain-containing protein	1224.31	-0.986311	0.244272	0	1	1
C7Y58_RS02455_DUF1275 domain-containing protein	548.669	-0.472097	0.11476	0	1	1
C7Y58_RS02460_hypothetical protein	207.829	-0.344187	0.27453	0	1	1
C7Y58_RS02470_ABC transporter substrate-binding protein	236.751	-0.486121	0.271652	0	1	1
C7Y58_RS02475_ABC transporter permease	130.072	-0.670342	0.30273	0	1	1
C7Y58_RS02480_ABC transporter ATP-binding protein	178.255	-0.159584	0.318115	0	1	1
C7Y58_RS02485_WYL domain-containing protein	741.227	0.197799	0.156781	0	1	1
C7Y58_RS02490_nhaC	1298.16	-0.165215	0.310185	0	1	1
C7Y58_RS02495_helix-turn-helix transcriptional regulator	162.458	0.0266447	0.18441	0	1	1
C7Y58_RS02500_hypothetical protein	3659.63	-0.516719	0.109476	0	1	1
C7Y58_RS02505_site-specific DNA-methyltransferase	2350.39	-0.560371	0.086095	0	1	1
C7Y58_RS02510_adenine phosphoribosyltransferase	1730.49	-0.712	0.100806	0	1	1
C7Y58_RS02515_NCS2 family permease	2969.2	-0.761152	0.113471	0	1	1
C7Y58_RS02525_cobyric acid synthase	503.265	-1.11168	0.0928341	-1.20301	0.228971	1
C7Y58_RS02530_sodium:alanine symporter family protein	905.448	-0.786743	0.112522	0	1	1
C7Y58_RS02535_HD domain-containing protein	1274.96	-0.105566	0.0739659	0	1	1
C7Y58_RS02540_TlpA family protein disulfide reductase	1078.76	0.236709	0.117772	0	1	1
C7Y58_RS02545_ImmA/IrrE family metallo-endopeptidase	3336.77	-0.878858	0.166237	0	1	1
C7Y58_RS02550_helix-turn-helix domain-containing protein	3443.15	-0.742414	0.180231	0	1	1
C7Y58_RS02560_adhesion protein FadA	200.309	0.0647522	0.214858	0	1	1
C7Y58_RS02565_hypothetical protein	343.765	-0.686194	0.244591	0	1	1
C7Y58_RS02570_hypothetical protein	334.372	0.568239	0.18959	0	1	1
C7Y58_RS02575_hypothetical protein	1965.25	0.175545	0.167731	0	1	1
C7Y58_RS02580_OmpA family protein	5117.97	0.29897	0.129924	0	1	1
C7Y58_RS02585_autotransporter-associated N-terminal domain-containing protein	34592.5	-0.47626	0.201865	0	1	1
C7Y58_RS02590_AAA family ATPase	2254.67	0.597963	0.117407	0	1	1
C7Y58_RS02595_glucose-6-phosphate isomerase	4103.99	-0.835193	0.0933771	0	1	1
C7Y58_RS02600_dicarboxylate/amino acid:cation symporter	34427.1	-0.450956	0.133833	0	1	1
C7Y58_RS02630_autotransporter-associated N-terminal domain-containing protein	16626.3	0.927312	0.172106	0	1	1
C7Y58_RS02635_GNAT family N-acetyltransferase	322.011	-0.492782	0.265935	0	1	1
C7Y58_RS02640_transcriptional repressor	1737.77	0.158105	0.155645	0	1	1
C7Y58_RS02645_rpmG	5450.47	0.107146	0.219631	0	1	1
C7Y58_RS02655_secE	3808.99	-0.114037	0.232502	0	1	1
C7Y58_RS02660_nusG	7874.17	-0.209304	0.251207	0	1	1
C7Y58_RS02665_rplK	14022.4	-0.0138277	0.253995	0	1	1
C7Y58_RS02670_50S ribosomal protein L1	17444	-0.188928	0.251668	0	1	1
C7Y58_RS02675_50S ribosomal protein L10	8529.59	-0.0476017	0.271318	0	1	1
C7Y58_RS02680_rplL	9068.07	-0.252795	0.274629	0	1	1
C7Y58_RS02685_rpoB	20519.5	-0.754968	0.125819	0	1	1
C7Y58_RS02690_rpoC	29873.6	-0.699474	0.119085	0	1	1
C7Y58_RS02695_YicC family protein	2203.38	-0.239006	0.119333	0	1	1
C7Y58_RS02700_gmk	646.32	-0.628165	0.170765	0	1	1
C7Y58_RS02705_DNA-directed RNA polymerase subunit omega	90.0765	-0.642054	0.253016	0	1	1
C7Y58_RS02710_FAD:protein FMN transferase	4237.55	-0.378665	0.112479	0	1	1
C7Y58_RS02715_sodium-translocating pyrophosphatase	17004.4	-0.260823	0.173871	0	1	1
C7Y58_RS02720_acetyltransferase	1100.32	-0.0168053	0.167786	0	1	1
C7Y58_RS02750_ribosome maturation factor RimP	825.602	0.218415	0.160527	0	1	1
C7Y58_RS02755_nusA	633.369	0.324624	0.210643	0	1	1
C7Y58_RS02760_DUF448 domain-containing protein	628.938	-0.456827	0.232434	0	1	1
C7Y58_RS02765_infB	10733.9	-0.474093	0.184003	0	1	1
C7Y58_RS02770_rbfA	1207.81	-0.537442	0.242813	0	1	1
C7Y58_RS02775_recJ	11405	-0.126546	0.222915	0	1	1
C7Y58_RS02780_tig	3956.24	0.00348253	0.245564	0	1	1
C7Y58_RS02785_clpP	157.316	-0.306015	0.344814	0	1	1
C7Y58_RS02790_clpX	2434.62	-0.344581	0.228901	0	1	1
C7Y58_RS02795_lon	7624.58	-0.0995497	0.225988	0	1	1
C7Y58_RS02800_YihA family ribosome biogenesis GTP-binding protein	2629.47	0.0593548	0.187187	0	1	1
C7Y58_RS02805_hypothetical protein	1006.5	-0.0629186	0.206841	0	1	1
C7Y58_RS02810_valine--tRNA ligase	5658.85	0.0511817	0.172444	0	1	1
C7Y58_RS02815_MarR family transcriptional regulator	243.269	-0.304311	0.180057	0	1	1
C7Y58_RS02820_ABC transporter permease subunit	2417.81	-0.0511693	0.152902	0	1	1
C7Y58_RS02825_ABC transporter ATP-binding protein	3433.95	0.18186	0.145213	0	1	1
C7Y58_RS02835_glutathione peroxidase	2704.62	0.346058	0.148593	0	1	1
C7Y58_RS02840_energy-coupling factor transporter transmembraneprotein EcfT	65.894	0.927918	0.264179	0	1	1
C7Y58_RS02845_energy-coupling factor transporter ATPase	391.028	0.233242	0.14566	0	1	1
C7Y58_RS02850_ATP-binding cassette domain-containing protein	359.036	-0.139368	0.13466	0	1	1
C7Y58_RS02855_biotin transporter BioY	590.543	-0.14761	0.183399	0	1	1
C7Y58_RS02860_DUF4401 domain-containing protein	5511.8	1.10721	0.248486	0.431455	0.666137	1
C7Y58_RS02865_GDYXXLXY domain-containing protein	1411.11	0.898455	0.253245	0	1	1
C7Y58_RS02870_type II toxin-antitoxin system HipA family toxin	1173.99	-0.47179	0.148762	0	1	1
C7Y58_RS02875_helix-turn-helix transcriptional regulator	150.516	-0.31692	0.232769	0	1	1
C7Y58_RS02890_hypothetical protein	2120.02	0.0449345	0.0791924	0	1	1
C7Y58_RS02895_threonylcarbamoyl-AMP synthase	8229.66	0.0088356	0.0775711	0	1	1
C7Y58_RS02900_ribose-phosphate diphosphokinase	16738.5	-0.104718	0.0684761	0	1	1
C7Y58_RS02905_glmU	20771.2	-0.13741	0.0471067	0	1	1
C7Y58_RS02910_J domain-containing protein	3874.07	-0.57754	0.0936097	0	1	1
C7Y58_RS02925_GntR family transcriptional regulator	323.395	0.390553	0.188525	0	1	1
C7Y58_RS02930_YARHG domain-containing protein	15645	0.514643	0.116924	0	1	1
C7Y58_RS02935_creD	9766.87	-0.574353	0.237817	0	1	1
C7Y58_RS02940_FAD-dependent oxidoreductase	13274.9	0.0359398	0.119083	0	1	1
C7Y58_RS02945_ahpC	1819.82	0.568432	0.199062	0	1	1
C7Y58_RS02960_YibE/F family protein	8526.66	-0.427497	0.135093	0	1	1
C7Y58_RS02965_rpsO	4674.95	-0.283872	0.110955	0	1	1
C7Y58_RS02970_ftsH	22672.9	-0.634164	0.0872913	0	1	1
C7Y58_RS02975_tilS	1459.36	0.525141	0.192888	0	1	1
C7Y58_RS02980_mltG	4852.3	0.132257	0.13168	0	1	1
C7Y58_RS02985_DEAD/DEAH box helicase	8850.18	-0.0827153	0.143153	0	1	1
C7Y58_RS02990_DUF3427 domain-containing protein	823.052	0.962629	0.126291	0	1	1
C7Y58_RS02995_RidA family protein	7869.77	0.183613	0.176655	0	1	1
C7Y58_RS03000_cupin domain-containing protein	1463.78	0.9738	0.170243	0	1	1
C7Y58_RS03005_TonB-dependent receptor	2220.17	-0.0920789	0.188692	0	1	1
C7Y58_RS03010_ABC transporter substrate-binding protein	1426.03	0.317987	0.157263	0	1	1
C7Y58_RS03015_iron ABC transporter permease	722.182	0.570638	0.144616	0	1	1
C7Y58_RS03020_ABC transporter ATP-binding protein	620.805	0.431456	0.135933	0	1	1
C7Y58_RS03025_sugar phosphate isomerase/epimerase	207.231	0.537607	0.173341	0	1	1
C7Y58_RS03035_tetratricopeptide repeat protein	842.863	-0.0312745	0.153436	0	1	1
C7Y58_RS03040_tetratricopeptide repeat protein	4169.59	-0.149119	0.127185	0	1	1
C7Y58_RS03075_hypothetical protein	4132.88	-1.42013	0.239781	-1.75215	0.0797481	1
C7Y58_RS03080_hypothetical protein	1885.91	-1.19435	0.246563	-0.788256	0.430547	1
C7Y58_RS03085_glycerophosphoryl diester phosphodiesterase	74.8821	-0.641174	0.320197	0	1	1
C7Y58_RS03105_macro domain-containing protein	590.992	-0.501712	0.170155	0	1	1
C7Y58_RS03110_autotransporter serine protease fusolisin	246.287	-0.855056	0.422295	0	1	1
C7Y58_RS03115_aminopeptidase P family protein	1648.74	-0.636673	0.173694	0	1	1
C7Y58_RS03120_nucleotide pyrophosphohydrolase	52.6434	-0.35167	0.30046	0	1	1
C7Y58_RS03140_sodium-dependent transporter	29016.1	1.01835	0.278858	0.0657913	0.947544	1
C7Y58_RS03150_transcriptional regulator	114.992	0.228306	0.305528	0	1	1
C7Y58_RS03155_clpB	51619	-1.00186	0.221111	-0.00840356	0.993295	1
C7Y58_RS03160_MATE family efflux transporter	652.42	-0.620987	0.113375	0	1	1
C7Y58_RS03165_hypothetical protein	574.057	-0.266859	0.14096	0	1	1
C7Y58_RS03170_hypothetical protein	312.832	-0.811276	0.142198	0	1	1
C7Y58_RS03175_HEAT repeat domain-containing protein	700.231	-0.780348	0.139536	0	1	1
C7Y58_RS03180_DNA adenine methylase	874.972	-0.938479	0.138856	0	1	1
C7Y58_RS03185_hypothetical protein	214.989	0.546776	0.244915	0	1	1
C7Y58_RS03190_hypothetical protein	766.094	0.310521	0.186482	0	1	1
C7Y58_RS03195_dephospho-CoA kinase	676.114	-0.300432	0.177513	0	1	1
C7Y58_RS03200_DUF3656 domain-containing protein	3005.62	-0.411611	0.147611	0	1	1
C7Y58_RS03205_phosphatidylglycerophosphatase A	1648.98	-0.316202	0.122074	0	1	1
C7Y58_RS03210_CinA family nicotinamide mononucleotide deamidase-related protein	1989.07	-0.480357	0.106846	0	1	1
C7Y58_RS03215_cupin domain-containing protein	330.921	-0.257374	0.148856	0	1	1
C7Y58_RS03220_DegV family protein	10741.6	-0.338944	0.107884	0	1	1
C7Y58_RS03225_PTS sugar transporter subunit IIA	2057.76	-0.809044	0.113623	0	1	1
C7Y58_RS03230_ArsB/NhaD family transporter	3844.55	-0.819391	0.107057	0	1	1
C7Y58_RS03235_ArsB/NhaD family transporter	2852.92	-0.331118	0.105529	0	1	1
C7Y58_RS03240_Dam family site-specific DNA-(adenine-N6)-methyltransferase	1088.92	0.142385	0.162981	0	1	1
C7Y58_RS03245_AlwI family type II restriction endonuclease	1801.74	0.00978958	0.129598	0	1	1
C7Y58_RS03250_biotin--[acetyl-CoA-carboxylase] ligase	917.536	-0.34641	0.134849	0	1	1
C7Y58_RS03255_mnmA	1012.98	-0.175978	0.0862052	0	1	1
C7Y58_RS03260_class I SAM-dependent methyltransferase	653.025	-0.104192	0.0848369	0	1	1
C7Y58_RS03265_obgE	832.831	-0.192844	0.236899	0	1	1
C7Y58_RS03270_miaA	1143.59	-0.0272756	0.152662	0	1	1
C7Y58_RS03275_membrane lipoprotein lipid attachment site-containing protein	2627.75	1.08273	0.208536	0.396733	0.691564	1
C7Y58_RS03280_ATP-binding protein	6581.46	0.197785	0.138753	0	1	1
C7Y58_RS03285_anti-sigma factor antagonist	3723.62	0.27743	0.315214	0	1	1
C7Y58_RS03290_rny	10673.3	0.0399612	0.138221	0	1	1
C7Y58_RS03295_UbiD family decarboxylase	7398.05	-0.863682	0.0917443	0	1	1
C7Y58_RS03300_outer membrane protein assembly factor	42755.3	-0.432818	0.0975879	0	1	1
C7Y58_RS03305_OmpH family outer membrane protein	10675.7	-0.349068	0.137224	0	1	1
C7Y58_RS03310_lpxD	10029.7	0.057273	0.102496	0	1	1
C7Y58_RS03315_glpQ	22237.1	0.606745	0.13795	0	1	1
C7Y58_RS03320_YigZ family protein	331.619	-0.303618	0.129029	0	1	1
C7Y58_RS03325_leucyl aminopeptidase	10146.6	0.258402	0.161247	0	1	1
C7Y58_RS03330_autotransporter domain-containing protein	208.064	-0.628813	0.257598	0	1	1
C7Y58_RS03335_winged helix-turn-helix transcriptional regulator	110.279	-0.744441	0.230968	0	1	1
C7Y58_RS03340_CoA-disulfide reductase	565.739	-0.0874975	0.199805	0	1	1
C7Y58_RS03345_cytidine/deoxycytidylate deaminase family protein	479.461	-0.708495	0.191059	0	1	1
C7Y58_RS03350_Crp/Fnr family transcriptional regulator	269.925	-0.614408	0.265282	0	1	1
C7Y58_RS03360_DUF3798 domain-containing protein	7063.31	0.534626	0.166106	0	1	1
C7Y58_RS03365_sugar ABC transporter ATP-binding protein	1910.96	0.463983	0.162714	0	1	1
C7Y58_RS03370_ABC transporter	2635.29	0.410536	0.123804	0	1	1
C7Y58_RS03375_ABC transporter permease	2736.59	0.75539	0.164263	0	1	1
C7Y58_RS03380_hypothetical protein	45.6549	1.20826	0.308714	0.674599	0.499931	1
C7Y58_RS03390_autotransporter-associated N-terminal domain-containing protein	14160.5	1.30644	0.708628	0.432441	0.665421	1
C7Y58_RS03395_glycerophosphodiester phosphodiesterase	1711.4	0.00976386	0.150251	0	1	1
C7Y58_RS03405_IS3 family transposase	288.615	-0.691689	0.183433	0	1	1
C7Y58_RS03410_hypothetical protein	3939.16	-0.45948	0.172065	0	1	1
C7Y58_RS03415_hemolysin III family protein	5617.7	-0.525411	0.151828	0	1	1
C7Y58_RS03425_IS110-like element ISFnu4 family transposase	173.949	0.374098	0.331868	0	1	1
C7Y58_RS03435_acyl-CoA thioesterase	158.736	0.581255	0.310398	0	1	1
C7Y58_RS03440_nitroreductase family protein	3205.53	-0.246937	0.168135	0	1	1
C7Y58_RS03445_rpsT	1779.57	-0.349176	0.168434	0	1	1
C7Y58_RS03450_hypothetical protein	131.334	-0.654895	0.271836	0	1	1
C7Y58_RS03460_DJ-1/PfpI family protein	150.681	0.792275	0.24973	0	1	1
C7Y58_RS03465_peptidylprolyl isomerase	6097.03	0.287264	0.166288	0	1	1
C7Y58_RS03470_rpiB	7631.3	0.100352	0.06613	0	1	1
C7Y58_RS03475_histidine triad nucleotide-binding protein	4006.44	0.738551	0.102251	0	1	1
C7Y58_RS03480_hypothetical protein	234.718	1.09635	0.223062	0.431924	0.665797	1
C7Y58_RS03485_hypothetical protein	196.858	0.211207	0.160084	0	1	1
C7Y58_RS03490_hypothetical protein	131.582	0.814633	0.474222	0	1	1
C7Y58_RS03495_3-aminobutyryl-CoA ammonia-lyase	228.013	0.20337	0.555242	0	1	1
C7Y58_RS03500_3-keto-5-aminohexanoate cleavage protein	2580.71	0.482911	0.484556	0	1	1
C7Y58_RS03505_kdd	4462.43	0.451182	0.447935	0	1	1
C7Y58_RS03510_ablA	10219	0.258128	0.365047	0	1	1
C7Y58_RS03515_hypothetical protein	6188.13	0.425613	0.337483	0	1	1
C7Y58_RS03520_endonuclease MutS2	4411.38	0.285518	0.331698	0	1	1
C7Y58_RS03525_D-lysine 5,6-aminomutase subunit alpha	8356.86	0.279222	0.336875	0	1	1
C7Y58_RS03530_cobalamin-dependent protein	3802.94	0.273361	0.349894	0	1	1
C7Y58_RS03535_amino acid transporter	2872.78	0.351665	0.309855	0	1	1
C7Y58_RS03540_Na+/H+ antiporter NhaC family protein	35485.3	0.636452	0.223018	0	1	1
C7Y58_RS03545_membrane protein	588261	0.552012	0.15262	0	1	1
C7Y58_RS03550_short-chain fatty acid transporter	35793.5	-0.631491	0.0968984	0	1	1
C7Y58_RS03555_CoA transferase subunit A	26987.7	-0.33873	0.100336	0	1	1
C7Y58_RS03560_CoA transferase subunit B	18722.9	-0.505337	0.0955383	0	1	1
C7Y58_RS03565_methylaspartate mutase subunit E	5857.83	-0.193608	0.15951	0	1	1
C7Y58_RS03570_methylaspartate mutase	7341.58	-0.290258	0.122052	0	1	1
C7Y58_RS03575_methylaspartate mutase subunit S	412.884	-0.536987	0.201385	0	1	1
C7Y58_RS03580_hypothetical protein	1867.16	0.12335	0.16277	0	1	1
C7Y58_RS03585_rph	2261.3	0.213942	0.107186	0	1	1
C7Y58_RS03590_3-oxoacyl-ACP synthase III family protein	1411.17	0.849334	0.137657	0	1	1
C7Y58_RS03595_coenzyme F390 synthetase	1076.69	0.791081	0.1165	0	1	1
C7Y58_RS03600_MBL fold metallo-hydrolase	922.849	0.978057	0.191937	0	1	1
C7Y58_RS03605_NAD(P)-dependent oxidoreductase	1216.2	0.383614	0.111587	0	1	1
C7Y58_RS03610_hypothetical protein	658.116	0.365464	0.126236	0	1	1
C7Y58_RS03615_glycosyltransferase	1618.23	0.162111	0.120511	0	1	1
C7Y58_RS03620_SDR family oxidoreductase	1326.94	0.0657219	0.159572	0	1	1
C7Y58_RS03625_leucine-rich repeat domain-containing protein	10204.8	0.305196	0.19608	0	1	1
C7Y58_RS03630_PTS-dependent dihydroxyacetone kinase phosphotransferase subunit DhaM	4316.67	0.241667	0.178773	0	1	1
C7Y58_RS03635_dhaL	4325.34	0.414137	0.183862	0	1	1
C7Y58_RS03640_dhaK	7643.81	0.375698	0.187616	0	1	1
C7Y58_RS03645_glpK	14050	0.39303	0.180672	0	1	1
C7Y58_RS03650_aquaporin family protein	8389.58	0.830456	0.178037	0	1	1
C7Y58_RS03655_DUF116 domain-containing protein	710.841	-0.760793	0.134088	0	1	1
C7Y58_RS03660_tetratricopeptide repeat protein	15897.9	-0.880492	0.108964	0	1	1
C7Y58_RS03670_hypothetical protein	1007.91	-0.538739	0.155784	0	1	1
C7Y58_RS03675_MotA/TolQ/ExbB proton channel family protein	4578.45	-0.853808	0.115335	0	1	1
C7Y58_RS03680_biopolymer transporter ExbD	5100.45	-0.55038	0.142155	0	1	1
C7Y58_RS03685_energy transducer TonB	6354.05	-0.836729	0.138951	0	1	1
C7Y58_RS03690_sigma-54-dependent Fis family transcriptional regulator	10058.6	-0.987571	0.107676	0	1	1
C7Y58_RS03695_dnaX	6686.97	-0.828225	0.101732	0	1	1
C7Y58_RS03700_hypothetical protein	1418.36	-0.46524	0.121865	0	1	1
C7Y58_RS03705_rplI	294.486	-0.661418	0.131878	0	1	1
C7Y58_RS03710_dnaB	3420.09	-0.650893	0.0914928	0	1	1
C7Y58_RS03715_U32 family peptidase	7928.62	-0.421056	0.0902333	0	1	1
C7Y58_RS03730_putative manganese-dependent inorganic diphosphatase	1688.09	-0.75633	0.123531	0	1	1
C7Y58_RS03735_TetR/AcrR family transcriptional regulator	867.379	0.288181	0.204157	0	1	1
C7Y58_RS03740_flavodoxin family protein	27.413	1.03632	0.303065	0.119827	0.90462	1
C7Y58_RS03750_ABC transporter ATP-binding protein	178.631	0.530395	0.211089	0	1	1
C7Y58_RS03755_ABC transporter ATP-binding protein/permease	92.829	1.06251	0.31683	0.197309	0.843586	1
C7Y58_RS03760_ShlB/FhaC/HecB family hemolysin secretion/activation protein	152.276	-0.232477	1.08999	0	1	1
C7Y58_RS03765_hemagglutinin repeat-containing protein	369.892	-0.579241	0.384593	0	1	1
C7Y58_RS03770_hypothetical protein	174.021	-1.06994	0.1724	-0.405714	0.684953	1
C7Y58_RS03775_hypothetical protein	63.2118	-0.414636	0.318314	0	1	1
C7Y58_RS03780_IS3 family transposase	866.438	0.0779827	0.148192	0	1	1
C7Y58_RS03790_hypothetical protein	276.111	0.176162	0.220055	0	1	1
C7Y58_RS03795_hypothetical protein	73.3006	0.301944	0.245838	0	1	1
C7Y58_RS03800_hypothetical protein	200.582	0.135703	0.236409	0	1	1
C7Y58_RS03810_plsX	1046.84	-0.302764	0.151942	0	1	1
C7Y58_RS03815_ketoacyl-ACP synthase III	3795.4	-0.352755	0.143173	0	1	1
C7Y58_RS03820_fabD	2418.03	-0.42576	0.150114	0	1	1
C7Y58_RS03825_acpP	7236.14	0.904302	0.110815	0	1	1
C7Y58_RS03830_fabF	5415.95	-0.0605186	0.100574	0	1	1
C7Y58_RS03835_rnc	3328.14	-0.327167	0.069758	0	1	1
C7Y58_RS03840_radical SAM protein	1183.53	0.641762	0.144827	0	1	1
C7Y58_RS03845_ribonuclease E/G	317.443	0.971368	0.20623	0	1	1
C7Y58_RS03850_hypothetical protein	484.005	0.666471	0.148876	0	1	1
C7Y58_RS03855_coaD	499.783	0.588303	0.118784	0	1	1
C7Y58_RS03860_radA	1042.76	0.0607901	0.113993	0	1	1
C7Y58_RS03865_disA	1732.32	0.0295526	0.0989415	0	1	1
C7Y58_RS03870_hypothetical protein	942.962	0.00154095	0.112597	0	1	1
C7Y58_RS03875_hypothetical protein	154.334	0.658677	0.216143	0	1	1
C7Y58_RS03880_retron St85 family RNA-directed DNA polymerase	1554.43	0.255645	0.0795582	0	1	1
C7Y58_RS03895_N-acetylmuramoyl-L-alanine amidase	4059.54	-0.724489	0.0955011	0	1	1
C7Y58_RS03900_hypothetical protein	3.07692	0.911373	1.12501	0	1	1
C7Y58_RS03905_hypothetical protein	12.9391	0.0860758	0.468967	0	1	1
C7Y58_RS03920_coproporphyrinogen III oxidase	22.6008	-0.0826309	0.438246	0	1	1
C7Y58_RS03925_der	3741.68	-0.801503	0.141818	0	1	1
C7Y58_RS03935_RNA-binding protein	265.712	-0.692713	0.159333	0	1	1
C7Y58_RS03940_hypothetical protein	2250.19	-0.447883	0.147981	0	1	1
C7Y58_RS03945_ffs ncRNA	69.0851	-0.863573	0.813114	0	1	1
C7Y58_RS03950_nitronate monooxygenase	4147.57	-0.853709	0.0858616	0	1	1
C7Y58_RS03955_septum site-determining protein MinC	8064.51	-0.656792	0.100498	0	1	1
C7Y58_RS03960_minD	13636.9	-0.649158	0.107478	0	1	1
C7Y58_RS03965_minE	3153.21	-0.203859	0.111643	0	1	1
C7Y58_RS03970_ankyrin repeat domain-containing protein	1635.75	0.508605	0.16485	0	1	1
C7Y58_RS03975_ankyrin repeat domain-containing protein	2616.71	0.867998	0.183134	0	1	1
C7Y58_RS03980_hypothetical protein	388.799	1.18413	0.221364	0.831792	0.405526	1
C7Y58_RS03985_DUF1667 domain-containing protein	3038.52	1.09638	0.151623	0.635658	0.524999	1
C7Y58_RS03990_FAD-dependent oxidoreductase	14942.1	0.255833	0.178011	0	1	1
C7Y58_RS03995_NAD(P)/FAD-dependent oxidoreductase	8458.36	0.0654859	0.198238	0	1	1
C7Y58_RS04000_hypothetical protein	101.018	0.942856	0.231034	0	1	1
C7Y58_RS04005_AAA family ATPase	845.853	0.84382	0.128647	0	1	1
C7Y58_RS04010_cytochrome c biogenesis protein CcdA	14.0821	-0.565031	0.472089	0	1	1
C7Y58_RS04015_redoxin family protein	112.851	0.0806256	0.240941	0	1	1
C7Y58_RS04020_msrB	518.249	-0.317361	0.146032	0	1	1
C7Y58_RS04025_response regulator transcription factor	2318.2	0.0118179	0.0807363	0	1	1
C7Y58_RS04030_sensor histidine kinase	2987.07	-0.29623	0.12206	0	1	1
C7Y58_RS04035_putative DNA binding domain-containing protein	2736.7	-0.0381859	0.0850775	0	1	1
C7Y58_RS04040_DNA-binding protein	512.429	0.991782	0.208697	0	1	1
C7Y58_RS04045_ABC transporter permease	492.815	1.26959	0.180347	1.49485	0.134954	1
C7Y58_RS04050_ABC transporter permease	128.672	1.01931	0.277704	0.0695192	0.944576	1
C7Y58_RS04055_ABC transporter ATP-binding protein	299.984	1.25755	0.22787	1.13026	0.258369	1
C7Y58_RS04060_PadR family transcriptional regulator	51.7442	0.455334	0.249785	0	1	1
C7Y58_RS04065_class I SAM-dependent methyltransferase	425.691	0.220095	0.142463	0	1	1
C7Y58_RS04070_transcription antiterminator	380.581	0.511957	0.221319	0	1	1
C7Y58_RS04075_OadG family protein	1749.17	0.379118	0.107527	0	1	1
C7Y58_RS04080_biotin/lipoyl-binding protein	8033.79	0.221596	0.0816614	0	1	1
C7Y58_RS04085_wzx	32608.6	0.0715453	0.0745759	0	1	1
C7Y58_RS04090_CoA transferase subunit A	15597.3	0.0493931	0.0861923	0	1	1
C7Y58_RS04095_CoA-transferase subunit beta	11883.2	-0.120253	0.101057	0	1	1
C7Y58_RS04100_glutaconyl-CoA decarboxylase subunit alpha	42879.9	-0.293936	0.0854947	0	1	1
C7Y58_RS04105_sodium/glutamate symporter	21184.3	-0.286219	0.0906366	0	1	1
C7Y58_RS04110_2-hydroxyglutaryl-CoA dehydratase	9318.44	-0.397645	0.112394	0	1	1
C7Y58_RS04115_2-hydroxyacyl-CoA dehydratase subunit D	19260.9	-0.17672	0.10498	0	1	1
C7Y58_RS04120_2-hydroxyacyl-CoA dehydratase subunit D	21012.8	0.0092306	0.0880754	0	1	1
C7Y58_RS04125_leucine-rich repeat domain-containing protein	11762.7	0.0263552	0.0832049	0	1	1
C7Y58_RS04130_CopG family transcriptional regulator	1202.03	0.0123698	0.128837	0	1	1
C7Y58_RS04135_type II toxin-antitoxin system RelE/ParE family toxin	7538.38	-0.566555	0.228385	0	1	1
C7Y58_RS04140_hypothetical protein	1019.73	0.777756	0.140742	0	1	1
C7Y58_RS04145_HAD family hydrolase	941.825	0.0920279	0.135884	0	1	1
C7Y58_RS04150_ruvC	1365.82	0.095063	0.0956212	0	1	1
C7Y58_RS04155_MgtC/SapB family protein	1254.02	0.0482868	0.105769	0	1	1
C7Y58_RS04170_gamma-glutamyl-gamma-aminobutyrate hydrolase family protein	6650.2	1.03721	0.109787	0.338939	0.734655	1
C7Y58_RS04175_response regulator transcription factor	793.685	0.111268	0.156603	0	1	1
C7Y58_RS04180_sensor histidine kinase	915.597	0.129273	0.146677	0	1	1
C7Y58_RS04185_carbon starvation protein A	54316.8	0.187981	0.177926	0	1	1
C7Y58_RS04190_MFS transporter	5193.62	0.300566	0.0858732	0	1	1
C7Y58_RS04195_ComEC/Rec2 family competence protein	1077.83	0.766636	0.139922	0	1	1
C7Y58_RS04200_uvrB	2196.06	0.200757	0.138049	0	1	1
C7Y58_RS04205_GntP family permease	2789.49	0.0553562	0.153502	0	1	1
C7Y58_RS04210_pdxA	1603.19	-0.0913333	0.124001	0	1	1
C7Y58_RS04215_four-carbon acid sugar kinase family protein	733.641	0.268533	0.138945	0	1	1
C7Y58_RS04220_DeoR/GlpR transcriptional regulator	118.996	0.511198	0.235184	0	1	1
C7Y58_RS04225_hypothetical protein	837.463	0.687254	0.121427	0	1	1
C7Y58_RS04230_DUF4241 domain-containing protein	784.076	0.380631	0.134698	0	1	1
C7Y58_RS04235_DUF2185 domain-containing protein	407.251	0.440435	0.201703	0	1	1
C7Y58_RS04240_hypothetical protein	1379.36	0.357614	0.143904	0	1	1
C7Y58_RS04245_hypothetical protein	1180.31	-0.00335091	0.155407	0	1	1
C7Y58_RS04250_ABC transporter ATP-binding protein	2430.68	0.266659	0.20494	0	1	1
C7Y58_RS04255_ABC transporter substrate-binding protein	5252.66	-0.130656	0.173064	0	1	1
C7Y58_RS04260_ABC transporter permease	1491.29	0.238777	0.188334	0	1	1
C7Y58_RS04265_amidinotransferase	2605.77	0.0748112	0.137867	0	1	1
C7Y58_RS04275_thyA	3953.05	0.0533136	0.147131	0	1	1
C7Y58_RS04280_dihydrofolate reductase	335.547	-0.0980631	0.282932	0	1	1
C7Y58_RS04285_trkA	3985.09	-0.0404679	0.175834	0	1	1
C7Y58_RS04290_CCA tRNA nucleotidyltransferase	3699.26	0.000791952	0.188424	0	1	1
C7Y58_RS04295_heavy-metal-associated domain-containing protein	879.521	0.0432119	0.157462	0	1	1
C7Y58_RS04300_copper-translocating P-type ATPase	15471.6	0.186632	0.133665	0	1	1
C7Y58_RS04305_toxin-antitoxin system YwqK family antitoxin	2872.63	0.370687	0.0970548	0	1	1
C7Y58_RS04310_toxin-antitoxin system YwqK family antitoxin	2187.21	-0.609716	0.214574	0	1	1
C7Y58_RS04315_adhesion protein FadA	25.0534	1.05462	0.410199	0.133164	0.894064	1
C7Y58_RS04340_autotransporter-associated N-terminal domain-containing protein	19785.8	0.371614	0.150159	0	1	1
C7Y58_RS04345_Fic family protein	634.992	-1.11954	0.19038	-0.627903	0.530068	1
C7Y58_RS04350_YfcC family protein	2240.47	-1.00855	0.134866	-0.0633954	0.949452	1
C7Y58_RS04355_cadA	18010	-0.271133	0.134906	0	1	1
C7Y58_RS04360_heavy-metal-associated domain-containing protein	3137.24	0.0583521	0.181969	0	1	1
C7Y58_RS04365_winged helix-turn-helix transcriptional regulator	3205.14	0.0294754	0.170772	0	1	1
C7Y58_RS04380_peptidyl-prolyl cis-trans isomerase	1343.19	1.03491	0.249211	0.140098	0.888582	1
C7Y58_RS04385_adhesion protein FadA	236527	0.919498	0.119216	0	1	1
C7Y58_RS04390_ABC transporter permease	3041.34	0.250531	0.132004	0	1	1
C7Y58_RS04395_murein hydrolase activator EnvC	2401.4	-0.349887	0.088145	0	1	1
C7Y58_RS04400_NAD(+)/NADH kinase	2483.16	-0.437316	0.126212	0	1	1
C7Y58_RS04405_recN	2432.3	-0.430468	0.137699	0	1	1
C7Y58_RS04410_site-specific integrase	509.883	0.00134897	0.251483	0	1	1
C7Y58_RS04415_era	2545.92	-0.00429263	0.106916	0	1	1
C7Y58_RS04420_enoyl-CoA hydratase/isomerase family protein	23848.8	-0.194027	0.283348	0	1	1
C7Y58_RS04425_CoA transferase subunit A	18310.3	-0.761517	0.269164	0	1	1
C7Y58_RS04430_CoA transferase subunit B	15285	-0.272302	0.294501	0	1	1
C7Y58_RS04435_ISL3 family transposase	131.688	0.582765	0.260486	0	1	1
C7Y58_RS04440_Na/Pi cotransporter family protein	10033.7	0.111504	0.126757	0	1	1
C7Y58_RS04445_DUF2156 domain-containing protein	2938.76	0.117553	0.112229	0	1	1
C7Y58_RS04450_pepV	4219.29	-0.140808	0.10805	0	1	1
C7Y58_RS04455_VacJ family lipoprotein	2891.07	-0.122129	0.119041	0	1	1
C7Y58_RS04460_hypothetical protein	5006.54	-0.257029	0.0858617	0	1	1
C7Y58_RS04465_PolC-type DNA polymerase III	9564.41	-0.264141	0.0856278	0	1	1
C7Y58_RS04470_hypothetical protein	2438.26	0.139858	0.0782378	0	1	1
C7Y58_RS04475_trmD	5099.33	-0.110365	0.0951723	0	1	1
C7Y58_RS04480_rimM	826.953	-0.0517378	0.208014	0	1	1
C7Y58_RS04485_KH domain-containing protein	134.167	0.324566	0.18004	0	1	1
C7Y58_RS04490_DUF4911 domain-containing protein	152.333	-0.756858	0.155255	0	1	1
C7Y58_RS04495_rsmA	1609.52	0.0247842	0.106084	0	1	1
C7Y58_RS04500_hpt	913.005	-0.0152974	0.101327	0	1	1
C7Y58_RS04505_hypothetical protein	123.848	-0.331388	0.225343	0	1	1
C7Y58_RS04515_hypothetical protein	40.7381	-1.34117	0.368953	-0.9247	0.355122	1
C7Y58_RS04520_hemagglutinin repeat-containing protein	390.347	-1.22451	0.280164	-0.801356	0.422926	1
C7Y58_RS04525_ShlB/FhaC/HecB family hemolysin secretion/activation protein	160.888	-1.23745	0.450023	-0.52763	0.597756	1
C7Y58_RS04530_transketolase	3385.01	-0.711142	0.163281	0	1	1
C7Y58_RS04535_transketolase family protein	5207.06	-0.874099	0.131017	0	1	1
C7Y58_RS04540_DUF695 domain-containing protein	1513.46	0.425857	0.124981	0	1	1
C7Y58_RS04545_replication-associated recombination protein A	1998.49	-0.759936	0.0882876	0	1	1
C7Y58_RS04550_histidine--tRNA ligase	2716.21	-0.607599	0.128234	0	1	1
C7Y58_RS04555_aspS	10727.4	-0.293833	0.10286	0	1	1
C7Y58_RS04560_iron ABC transporter substrate-binding protein	145.177	0.135948	0.215563	0	1	1
C7Y58_RS04565_iron ABC transporter permease	140.056	0.798523	0.228148	0	1	1
C7Y58_RS04570_ABC transporter ATP-binding protein	105.546	0.483665	0.224945	0	1	1
C7Y58_RS04575_AAA family ATPase	40.3896	-0.0611729	0.396335	0	1	1
C7Y58_RS04580_oxidoreductase	209.854	0.216741	0.178206	0	1	1
C7Y58_RS04585_ABC transporter substrate-binding protein	769.05	0.528918	0.16963	0	1	1
C7Y58_RS04590_iron ABC transporter permease	594.491	0.574663	0.144122	0	1	1
C7Y58_RS04595_ABC transporter ATP-binding protein	353.457	0.461941	0.152636	0	1	1
C7Y58_RS04600_ABC transporter substrate-binding protein	5481.65	0.306676	0.164743	0	1	1
C7Y58_RS04605_iron ABC transporter permease	10832	0.416203	0.13	0	1	1
C7Y58_RS04610_ABC transporter ATP-binding protein	7083.58	0.497574	0.136555	0	1	1
C7Y58_RS04625_rsmB	884.108	-0.496377	0.104491	0	1	1
C7Y58_RS04630_O-methyltransferase	390.264	-0.140639	0.118319	0	1	1
C7Y58_RS04635_AraC family transcriptional regulator	1030.8	-0.287191	0.105344	0	1	1
C7Y58_RS04645_trpB	448.57	-0.783141	0.218557	0	1	1
C7Y58_RS04650_citX	137.794	0.0276884	0.238575	0	1	1
C7Y58_RS04655_citC	529.836	0.275836	0.139198	0	1	1
C7Y58_RS04660_flavin reductase family protein	2139.61	0.205253	0.127016	0	1	1
C7Y58_RS04665_htpG	5425.25	-0.782436	0.208028	0	1	1
C7Y58_RS04670_fructose bisphosphate aldolase	78342.8	1.16311	0.174439	0.935029	0.349773	1
C7Y58_RS04685_rplT	6830.45	-0.402351	0.188113	0	1	1
C7Y58_RS04690_rpmI	70.2808	-0.139166	0.411692	0	1	1
C7Y58_RS04695_translation initiation factor IF-3	7583.1	-0.383153	0.254012	0	1	1
C7Y58_RS04705_rplM	2637.75	-0.624202	0.308541	0	1	1
C7Y58_RS04710_rpsI	3127.16	-0.664118	0.243715	0	1	1
C7Y58_RS04715_DUF2262 domain-containing protein	2891.98	0.209284	0.119238	0	1	1
C7Y58_RS04720_corA	9176.72	-0.612378	0.1045	0	1	1
C7Y58_RS04725_glycerol-3-phosphate responsive antiterminator	4071.28	-0.716551	0.12591	0	1	1
C7Y58_RS04730_aminotransferase class I/II-fold pyridoxal phosphate-dependent enzyme	9890.84	-0.492449	0.114706	0	1	1
C7Y58_RS04735_OmpA family protein	4540.02	0.329435	0.123487	0	1	1
C7Y58_RS04740_SH3 domain-containing protein	7884.73	0.0543516	0.12371	0	1	1
C7Y58_RS04745_hypothetical protein	147.437	-0.337034	0.290807	0	1	1
C7Y58_RS04760_YjiH family protein	1877.47	-0.289618	0.165599	0	1	1
C7Y58_RS04765_sodium:proton antiporter	18792.8	-0.304954	0.0929043	0	1	1
C7Y58_RS04770_peptidylprolyl isomerase	5920.03	-0.420061	0.133295	0	1	1
C7Y58_RS04775_hypothetical protein	685.635	-0.883251	0.253156	0	1	1
C7Y58_RS04780_class I SAM-dependent RNA methyltransferase	4242.56	-0.502157	0.167604	0	1	1
C7Y58_RS04785_AI-2E family transporter	2422.85	-0.197749	0.167534	0	1	1
C7Y58_RS04790_NusG domain II-containing protein	1018.07	-0.646509	0.187788	0	1	1
C7Y58_RS04795_phosphatidylserine decarboxylase	6939.7	-0.557249	0.157127	0	1	1
C7Y58_RS04800_nicotinate phosphoribosyltransferase	12451.8	-0.145791	0.130572	0	1	1
C7Y58_RS04805_D-tyrosyl-tRNA(Tyr) deacylase	541.341	0.178272	0.132147	0	1	1
C7Y58_RS04810_magnesium transporter	735.852	0.331344	0.169719	0	1	1
C7Y58_RS04815_hypothetical protein	1035.73	0.543304	0.122061	0	1	1
C7Y58_RS04830_DMT family transporter	1710.65	0.567781	0.102347	0	1	1
C7Y58_RS04835_methionine adenosyltransferase	3483.14	0.0425243	0.194935	0	1	1
C7Y58_RS04840_VOC family protein	2691.52	-0.597851	0.121314	0	1	1
C7Y58_RS04845_atpC	3367.77	-0.479831	0.119363	0	1	1
C7Y58_RS04850_atpD	17561.7	-0.495874	0.125248	0	1	1
C7Y58_RS04855_atpG	9740.68	-0.373277	0.105816	0	1	1
C7Y58_RS04860_F0F1 ATP synthase subunit alpha	27506.4	-0.453458	0.123255	0	1	1
C7Y58_RS04865_atpH	1341.58	-0.614485	0.165728	0	1	1
C7Y58_RS04870_atpF	8479.2	-0.566772	0.119382	0	1	1
C7Y58_RS04875_atpE	1874.14	-0.647945	0.135544	0	1	1
C7Y58_RS04880_atpB	5926.89	-0.632945	0.130716	0	1	1
C7Y58_RS04885_hypothetical protein	3445.55	-0.751146	0.126786	0	1	1
C7Y58_RS04890_phosphoglucosamine mutase	16100.5	-0.461172	0.127114	0	1	1
C7Y58_RS04895_Gx transporter family protein	790.604	-0.430656	0.168017	0	1	1
C7Y58_RS04900_adenylosuccinate lyase	10195.6	-0.828515	0.127559	0	1	1
C7Y58_RS04905_rimI	526.834	-0.899322	0.173244	0	1	1
C7Y58_RS04910_lepB	2333.94	-0.422671	0.131842	0	1	1
C7Y58_RS04915_hypothetical protein	790.9	0.275416	0.129514	0	1	1
C7Y58_RS04930_recJ	1007.75	-0.566944	0.132763	0	1	1
C7Y58_RS04935_extracellular solute-binding protein	12721.9	-0.449393	0.121459	0	1	1
C7Y58_RS04940_ABC transporter ATP-binding protein	13439.6	-0.532904	0.119801	0	1	1
C7Y58_RS04945_iron ABC transporter permease	11061.3	-0.124442	0.126996	0	1	1
C7Y58_RS04950_galE	1723.51	-1.46964	0.318718	-1.47354	0.140605	1
C7Y58_RS04955_hypothetical protein	146.663	0.360666	0.427222	0	1	1
C7Y58_RS04960_DUF2194 domain-containing protein	413.686	1.26243	0.513843	0.510724	0.609544	1
C7Y58_RS04965_hypothetical protein	124.049	1.5093	0.4851	1.04988	0.293774	1
C7Y58_RS04970_pelF	295.918	1.30662	0.43375	0.706912	0.479621	1
C7Y58_RS04980_porin family protein	278.937	1.82618	0.55078	1.50002	0.133609	1
C7Y58_RS04985_endo alpha-1,4 polygalactosaminidase	126.765	1.31335	0.47163	0.664407	0.50643	1
C7Y58_RS04990_autotransporter-associated N-terminal domain-containing protein	3569.57	0.444174	0.476101	0	1	1
C7Y58_RS04995_class I SAM-dependent methyltransferase	115.947	-0.0332813	0.352998	0	1	1
C7Y58_RS05010_Cof-type HAD-IIB family hydrolase	1625.67	0.0546294	0.146249	0	1	1
C7Y58_RS05015_B12-binding domain-containing radical SAM protein	2335.68	-0.107985	0.120817	0	1	1
C7Y58_RS05020_polysaccharide deacetylase family protein	3610.59	-0.187114	0.132532	0	1	1
C7Y58_RS05025_MipA/OmpV family protein	2791.75	-0.0804695	0.11429	0	1	1
C7Y58_RS05030_DMT family transporter	2974.32	0.103104	0.102426	0	1	1
C7Y58_RS05035_diguanylate phosphodiesterase	61477.1	0.940826	0.147884	0	1	1
C7Y58_RS05040_ABC transporter permease	12594.5	0.928661	0.132302	0	1	1
C7Y58_RS05045_ABC transporter permease	14093.3	0.874731	0.163493	0	1	1
C7Y58_RS05050_ABC transporter ATP-binding protein	15908.8	0.806955	0.148968	0	1	1
C7Y58_RS05055_ATP-binding cassette domain-containing protein	6819.94	0.906164	0.161432	0	1	1
C7Y58_RS05060_hypothetical protein	6.00737	2.26082	0.924858	1.36326	0.172802	1
C7Y58_RS05065_tyrosine-type recombinase/integrase	0.974597	1.67079	2.03755	0.329217	0.741992	1
C7Y58_RS05080_trpS	4153.24	0.326789	0.0999535	0	1	1
C7Y58_RS05085_alr	433.636	1.03472	0.283065	0.122663	0.902374	1
C7Y58_RS05090_hypothetical protein	3123.84	-0.551085	0.107928	0	1	1
C7Y58_RS05095_acetyl-CoA carboxylase carboxyltransferase subunit beta	1922.68	-0.490908	0.115793	0	1	1
C7Y58_RS05100_acetyl-CoA carboxylase carboxyltransferase subunit alpha	2316.14	-0.763192	0.101082	0	1	1
C7Y58_RS05105_pfkA	3792.93	-0.652378	0.0832676	0	1	1
C7Y58_RS05110_DUF496 family protein	45.2576	-0.13532	0.342297	0	1	1
C7Y58_RS05115_recR	2638.84	-0.682338	0.0903513	0	1	1
C7Y58_RS05120_hypothetical protein	118.802	0.368377	0.198242	0	1	1
C7Y58_RS05125_DEAD/DEAH box helicase family protein	333.095	0.508519	0.169624	0	1	1
C7Y58_RS05130_DUF4391 domain-containing protein	8.55867	-0.191956	0.696115	0	1	1
C7Y58_RS05135_site-specific DNA-methyltransferase (Type III DNA modification enzyme)	3.19919	0.632215	1.63778	0	1	1
C7Y58_RS05140_site-specific DNA-methyltransferase	219.163	-0.104939	0.214079	0	1	1
C7Y58_RS05145_SIR2 family protein	289.485	0.240867	0.130194	0	1	1
C7Y58_RS05150_DUF87 domain-containing protein	1028.89	-0.11912	0.11295	0	1	1
C7Y58_RS05155_DUF1016 domain-containing protein	263.87	-0.292677	0.170862	0	1	1
C7Y58_RS05160_site-specific DNA-methyltransferase	675.301	-0.249458	0.143325	0	1	1
C7Y58_RS05165_type III restriction-modification system endonuclease	909.104	-0.0067665	0.131799	0	1	1
C7Y58_RS05170_pyrR	109.501	0.516767	0.2675	0	1	1
C7Y58_RS05175_aspartate carbamoyltransferase catalytic subunit	54.502	1.08312	0.321645	0.258413	0.796088	1
C7Y58_RS05180_dihydroorotase	406.099	0.307278	0.18783	0	1	1
C7Y58_RS05185_carA	468.1	0.779656	0.245351	0	1	1
C7Y58_RS05190_carB	3015.43	0.683298	0.219016	0	1	1
C7Y58_RS05195_dihydroorotate dehydrogenase electron transfer subunit	236.878	0.61442	0.209745	0	1	1
C7Y58_RS05200_dihydroorotate dehydrogenase	967.917	0.532557	0.223406	0	1	1
C7Y58_RS05205_hypothetical protein	48.5739	1.08526	0.371122	0.229742	0.818292	1
C7Y58_RS05210_pyrF	298.356	0.979514	0.190124	0	1	1
C7Y58_RS05215_orotate phosphoribosyltransferase	477.377	0.936621	0.219047	0	1	1
C7Y58_RS05220_histidinol-phosphatase HisJ family protein	216.352	1.21303	0.279041	0.763444	0.445199	1
C7Y58_RS05225_hypothetical protein	105.854	0.881485	0.272004	0	1	1
C7Y58_RS05230_rplS	604.188	0.179223	0.236716	0	1	1
C7Y58_RS05255_deoD	2114.41	-0.138739	0.127464	0	1	1
C7Y58_RS05260_biotin-dependent carboxyltransferase family protein	3959.94	-0.550922	0.249815	0	1	1
C7Y58_RS05265_pxpB	2923.81	-0.756083	0.240817	0	1	1
C7Y58_RS05270_divalent metal cation transporter	4211.42	-0.675174	0.214709	0	1	1
C7Y58_RS05275_LamB/YcsF family protein	2040.81	-0.937616	0.201721	0	1	1
C7Y58_RS05295_DUF2335 domain-containing protein	31.2262	0.242917	0.306136	0	1	1
C7Y58_RS05300_phosphoadenosine phosphosulfate reductase familyprotein	4617.96	0.619746	0.247801	0	1	1
C7Y58_RS05305_DUF4007 family protein	2437.35	0.338759	0.260204	0	1	1
C7Y58_RS05310_restriction endonuclease subunit S	7459.85	0.615785	0.209295	0	1	1
C7Y58_RS05315_aminotransferase class V-fold PLP-dependent enzyme	2424.47	0.224292	0.240066	0	1	1
C7Y58_RS05320_DEAD/DEAH box helicase family protein	2531.02	-0.0556654	0.224287	0	1	1
C7Y58_RS05330_SMC family ATPase	2756.34	0.0859606	0.206447	0	1	1
C7Y58_RS05335_hypothetical protein	465.839	-0.0106745	0.22545	0	1	1
C7Y58_RS05340_glmS	11456.4	-0.180163	0.133013	0	1	1
C7Y58_RS05345_aminopeptidase P family protein	8946.74	-0.0246234	0.0737528	0	1	1
C7Y58_RS05350_aldehyde dehydrogenase family protein	2316.96	-0.80087	0.120747	0	1	1
C7Y58_RS05355_rubrerythrin family protein	1773.61	0.176384	0.232849	0	1	1
C7Y58_RS05360_hypothetical protein	4911.24	0.0851595	0.0995962	0	1	1
C7Y58_RS05365_hypothetical protein	789.982	0.129205	0.209851	0	1	1
C7Y58_RS05370_hypothetical protein	1122.86	0.284358	0.108978	0	1	1
C7Y58_RS05375_hypothetical protein	776.216	0.164144	0.0954258	0	1	1
C7Y58_RS05380_hemB	1811.08	-0.0439041	0.102767	0	1	1
C7Y58_RS05385_raiA	20168.5	0.628955	0.137826	0	1	1
C7Y58_RS05390_mutL	4133.76	0.266271	0.0775352	0	1	1
C7Y58_RS05395_23S rRNA (pseudouridine(1915)-N(3))-methyltransferase RlmH	802.075	0.501913	0.126347	0	1	1
C7Y58_RS05400_hypothetical protein	41.0422	1.11583	0.284211	0.407564	0.683594	1
C7Y58_RS05405_hypothetical protein	9250.13	0.47747	0.0906659	0	1	1
C7Y58_RS05410_lysS	19046.1	0.322309	0.0876189	0	1	1
C7Y58_RS05415_CidA/LrgA family protein	436.619	0.23822	0.251034	0	1	1
C7Y58_RS05420_LrgB family protein	2273.26	0.371029	0.145428	0	1	1
C7Y58_RS05425_copper homeostasis protein CutC	1580.71	0.402279	0.132998	0	1	1
C7Y58_RS05435_YadA-like family protein	23.6008	0.683663	0.401168	0	1	1
C7Y58_RS05440_flavodoxin	42058.8	-0.180618	0.11317	0	1	1
C7Y58_RS05445_TetR/AcrR family transcriptional regulator	103.374	-0.354453	0.277227	0	1	1
C7Y58_RS05450_efflux RND transporter permease subunit	89.9599	0.0819209	0.274939	0	1	1
C7Y58_RS05455_miaB	10472.7	-0.752547	0.140078	0	1	1
C7Y58_RS05465_M23 family metallopeptidase	18152.4	-1.1131	0.102481	-1.10358	0.269776	1
C7Y58_RS05475_RNA polymerase sigma factor	5598.36	-0.0553653	0.18744	0	1	1
C7Y58_RS05480_hypothetical protein	15371.6	-0.59557	0.0791973	0	1	1
C7Y58_RS05485_hypothetical protein	17688.3	-0.686423	0.167312	0	1	1
C7Y58_RS05490_type B 50S ribosomal protein L31	2065.42	-0.123887	0.183796	0	1	1
C7Y58_RS05495_upp	5463.83	-0.713552	0.0880458	0	1	1
C7Y58_RS05500_lipase	3382.39	-0.62815	0.127921	0	1	1
C7Y58_RS05505_IS3-like element ISFnu6 family transposase	556.553	-0.509134	0.350448	0	1	1
C7Y58_RS05510_lactate dehydrogenase	36311.4	-0.375751	0.125664	0	1	1
C7Y58_RS05515_Glu/Leu/Phe/Val dehydrogenase	58375.5	-0.894006	0.140129	0	1	1
C7Y58_RS05520_lgt	5080.01	0.028242	0.0953136	0	1	1
C7Y58_RS05525_DUF368 domain-containing protein	8761.54	0.0420744	0.0929109	0	1	1
C7Y58_RS05530_alanine racemase	6453.97	0.109028	0.092845	0	1	1
C7Y58_RS05540_WYL domain-containing transcriptional regulator	396.327	0.533983	0.141796	0	1	1
C7Y58_RS05545_fabG	6683.97	0.152748	0.161099	0	1	1
C7Y58_RS05550_acetyl-CoA C-acetyltransferase	68001.6	-0.397395	0.154344	0	1	1
C7Y58_RS05555_CopG family transcriptional regulator	390.289	0.391431	0.263006	0	1	1
C7Y58_RS05560_type II toxin-antitoxin system RelE/ParE family toxin	1136.59	0.277483	0.159517	0	1	1
C7Y58_RS05565_autotransporter domain-containing protein	592.13	-0.672218	0.235478	0	1	1
C7Y58_RS05570_TonB-dependent receptor	174.3	-0.967349	0.368763	0	1	1
C7Y58_RS05575_endo alpha-1,4 polygalactosaminidase	346.691	-0.0573169	0.143848	0	1	1
C7Y58_RS05580_aminotransferase class I/II-fold pyridoxal phosphate-dependent enzyme	9446.1	-1.22181	0.161849	-1.37046	0.170544	1
C7Y58_RS05585_gmhA	4090.47	-0.37998	0.116407	0	1	1
C7Y58_RS05590_LysR family transcriptional regulator	4770.34	-0.235104	0.0875348	0	1	1
C7Y58_RS05595_APC family permease	6755.73	0.309333	0.137542	0	1	1
C7Y58_RS05600_gamma-glutamyl-gamma-aminobutyrate hydrolase family protein	3121.9	0.0718887	0.154993	0	1	1
C7Y58_RS05605_argS	5156.29	0.102562	0.150309	0	1	1
C7Y58_RS05615_patatin family protein	816.032	-0.151968	0.124196	0	1	1
C7Y58_RS05625_2-hydroxyacid dehydrogenase	1819.91	0.0550087	0.100516	0	1	1
C7Y58_RS05630_FprA family A-type flavoprotein	10989.9	-0.107658	0.150283	0	1	1
C7Y58_RS05635_flavodoxin	710.639	0.786243	0.208321	0	1	1
C7Y58_RS05640_hypothetical protein	675.069	-0.902364	0.171691	0	1	1
C7Y58_RS05645_efflux RND transporter permease subunit	10633	-0.505231	0.181805	0	1	1
C7Y58_RS05650_efflux RND transporter periplasmic adaptor subunit	1675.25	-0.441905	0.162062	0	1	1
C7Y58_RS05655_TolC family protein	2407.19	-0.527398	0.137358	0	1	1
C7Y58_RS05660_toxin-antitoxin system YwqK family antitoxin	1103.76	0.662227	0.124856	0	1	1
C7Y58_RS05665_toxin-antitoxin system YwqK family antitoxin	1658.64	0.616378	0.0943611	0	1	1
C7Y58_RS05670_hypothetical protein	278.456	0.972854	0.187926	0	1	1
C7Y58_RS05675_epoxyqueuosine reductase QueH	163.462	1.0206	0.242862	0.0848094	0.932413	1
C7Y58_RS05680_SMC family ATPase	419.351	0.450227	0.171074	0	1	1
C7Y58_RS05685_exonuclease SbcCD subunit D	944.074	0.439194	0.129598	0	1	1
C7Y58_RS05690_ATP-dependent helicase	4299.72	0.162969	0.138413	0	1	1
C7Y58_RS05695_penicillin-binding protein	19736.6	-0.102601	0.110246	0	1	1
C7Y58_RS05700_rlmN	3363.15	-0.0414708	0.149936	0	1	1
C7Y58_RS05705_alanyl-tRNA editing protein	1614.73	0.106399	0.169553	0	1	1
C7Y58_RS05710_cold-shock protein	29552	0.57764	0.16398	0	1	1
C7Y58_RS05725_AbrB family transcriptional regulator	1850.95	0.656215	0.236335	0	1	1
C7Y58_RS05730_YeiH family putative sulfate export transporter	1765.1	0.4872	0.223175	0	1	1
C7Y58_RS05735_hypothetical protein	154.442	-0.171816	0.152196	0	1	1
C7Y58_RS05740_TIGR00730 family Rossman fold protein	510.059	0.273342	0.145162	0	1	1
C7Y58_RS05745_dnaN	6824.54	0.790321	0.1104	0	1	1
C7Y58_RS05750_plsY	1762.25	0.233863	0.112634	0	1	1
C7Y58_RS05755_secG	107.447	0.10832	0.225831	0	1	1
C7Y58_RS05760_bifunctional precorrin-2 dehydrogenase/sirohydrochlorin ferrochelatase	327.182	-0.570949	0.149479	0	1	1
C7Y58_RS05765_hemL	3024.76	-0.623334	0.0999122	0	1	1
C7Y58_RS05770_polysaccharide deacetylase family protein	894.241	-0.482435	0.139717	0	1	1
C7Y58_RS05775_glycosyltransferase family 2 protein	1698.14	-0.346448	0.142942	0	1	1
C7Y58_RS05780_glycosyltransferase family 9 protein	5201.04	-0.400767	0.12825	0	1	1
C7Y58_RS05785_glycosyltransferase family 9 protein	4738.05	-0.628149	0.145613	0	1	1
C7Y58_RS05790_LPS biosynthesis protein	2906.53	-0.41843	0.157712	0	1	1
C7Y58_RS05795_glycosyltransferase family 9 protein	1474.81	-0.244993	0.157706	0	1	1
C7Y58_RS05800_recA	5944.52	-0.226875	0.0960652	0	1	1
C7Y58_RS05805_regulatory protein RecX	742.77	-0.439288	0.130887	0	1	1
C7Y58_RS05810_tsaD	3255.98	0.11587	0.11143	0	1	1
C7Y58_RS05815_cupin domain-containing protein	2905.16	0.477784	0.153964	0	1	1
C7Y58_RS05820_HTH domain-containing protein	28.175	0.67592	0.436704	0	1	1
C7Y58_RS05825_alanine racemase	29313.1	-1.03081	0.204697	-0.150499	0.880371	1
C7Y58_RS05830_dsdA	21279.3	-1.02503	0.205101	-0.122039	0.902868	1
C7Y58_RS05835_GntP family permease	25447.9	-0.625132	0.172622	0	1	1
C7Y58_RS05840_helix-turn-helix domain-containing protein	540.911	0.174595	0.167557	0	1	1
C7Y58_RS05845_hypothetical protein	1150.93	0.873771	0.108673	0	1	1
C7Y58_RS05850_ssrA tmRNA	680144	-1.12571	0.170676	-0.736516	0.461417	1
C7Y58_RS05855_VWA domain-containing protein	6033.74	0.219008	0.128766	0	1	1
C7Y58_RS05860_complement resistance protein TraT	8011.77	-0.789689	0.0963081	0	1	1
C7Y58_RS05865_phospho-sugar mutase	25595.2	-0.747311	0.141509	0	1	1
C7Y58_RS05870_hemW	6473.09	-0.533093	0.169771	0	1	1
C7Y58_RS05875_YggS family pyridoxal phosphate-dependent enzyme	3421.26	-0.584111	0.140971	0	1	1
C7Y58_RS05880_cell division protein SepF	3561.52	-0.041806	0.183089	0	1	1
C7Y58_RS05885_7-cyano-7-deazaguanine synthase	7329.44	0.128244	0.0872596	0	1	1
C7Y58_RS05890_hypothetical protein	55.0571	1.0811	0.398989	0.203273	0.838922	1
C7Y58_RS05895_hypothetical protein	0.819739	0.363278	3.33931	0	1	1
C7Y58_RS05900_hypothetical protein	13.1401	-0.336445	0.521465	0	1	1
C7Y58_RS05905_hypothetical protein	3.13405	-0.454723	1.00923	0	1	1
C7Y58_RS05915_toxin-antitoxin system YwqK family antitoxin	1.493	-0.648604	1.52129	0	1	1
C7Y58_RS05920_hypothetical protein	6.12989	2.16872	0.772449	1.513	0.13028	1
C7Y58_RS05930_DUF4297 domain-containing protein	392.543	0.408737	0.136334	0	1	1
C7Y58_RS05935_hypothetical protein	657.919	0.267443	0.128296	0	1	1
C7Y58_RS05945_VWA domain-containing protein	2751.3	-0.00551248	0.126841	0	1	1
C7Y58_RS05950_DUF4253 domain-containing protein	1066.89	-0.130103	0.142288	0	1	1
C7Y58_RS05955_recQ	2713.21	-0.348421	0.136661	0	1	1
C7Y58_RS05960_alpha-2-macroglobulin family protein	26536.9	0.221696	0.0964001	0	1	1
C7Y58_RS05965_pbpC	4533.17	0.612945	0.0863545	0	1	1
C7Y58_RS05970_ABC transporter permease	3438.11	0.212385	0.140882	0	1	1
C7Y58_RS05975_ABC transporter ATP-binding protein	1790.38	0.124036	0.140095	0	1	1
C7Y58_RS05980_PepSY domain-containing protein	481.254	0.240623	0.160179	0	1	1
C7Y58_RS05985_YciI family protein	878.207	0.662007	0.134314	0	1	1
C7Y58_RS05990_response regulator transcription factor	1858.97	0.248923	0.135165	0	1	1
C7Y58_RS05995_HAMP domain-containing histidine kinase	4396.87	0.378142	0.118752	0	1	1
C7Y58_RS06000_hypothetical protein	1261.09	0.997223	0.157189	0	1	1
C7Y58_RS06010_helix-turn-helix transcriptional regulator	57.0545	-0.167521	0.252451	0	1	1
C7Y58_RS06015_amidohydrolase	9821.62	0.460402	0.23793	0	1	1
C7Y58_RS06020_AbgT family transporter	9376.33	1.31347	0.237954	1.31736	0.187718	1
C7Y58_RS06025_UvrD-helicase domain-containing protein	6625.59	-0.339748	0.0767488	0	1	1
C7Y58_RS06030_lpxC	6489.1	-0.379969	0.0633995	0	1	1
C7Y58_RS06035_fabZ	4889.97	-0.527536	0.0727295	0	1	1
C7Y58_RS06040_lpxA	6427.92	-0.331899	0.081342	0	1	1
C7Y58_RS06045_LpxI family protein	2521.24	0.129499	0.0681308	0	1	1
C7Y58_RS06050_lpxB	1141.86	0.26572	0.120225	0	1	1
C7Y58_RS06055_ABC transporter ATP-binding protein	6548.41	0.317276	0.0864216	0	1	1
C7Y58_RS06060_ISL3 family transposase	103.333	-0.060759	0.25697	0	1	1
C7Y58_RS06065_hypothetical protein	2351.95	-0.628767	0.218616	0	1	1
C7Y58_RS06070_toxin-antitoxin system YwqK family antitoxin	925.424	-0.587873	0.19362	0	1	1
C7Y58_RS06075_hypothetical protein	3531.76	0.304173	0.142154	0	1	1
C7Y58_RS06080_LysR family transcriptional regulator	338.288	1.09091	0.174481	0.521018	0.602354	1
C7Y58_RS06085_dicarboxylate/amino acid:cation symporter	95.6789	-0.00687814	0.223439	0	1	1
C7Y58_RS06090_pyridoxal phosphate-dependent aminotransferase	227.769	0.102031	0.193824	0	1	1
C7Y58_RS06095_RidA family protein	71.6878	0.447265	0.32728	0	1	1
C7Y58_RS06100_yqeK	878.45	0.462436	0.178962	0	1	1
C7Y58_RS06105_rnr	7054.91	0.155742	0.0914413	0	1	1
C7Y58_RS06110_smpB	479.145	-0.19655	0.158843	0	1	1
C7Y58_RS06115_hypothetical protein	17410.7	-0.37579	0.0779746	0	1	1
C7Y58_RS06120_thrS	18442.7	-0.341314	0.0870439	0	1	1
C7Y58_RS06125_hypothetical protein	8049.88	-0.232288	0.107835	0	1	1
C7Y58_RS06130_hypothetical protein	1146.31	-0.533197	0.193964	0	1	1
C7Y58_RS06135_ABC transporter ATP-binding protein	298.957	-0.341527	0.133118	0	1	1
C7Y58_RS06140_ABC transporter ATP-binding protein	772.751	0.28776	0.152241	0	1	1
C7Y58_RS06145_alpha/beta hydrolase	6559.32	-0.507175	0.0601481	0	1	1
C7Y58_RS06150_dnaN	4115.46	-0.115101	0.100721	0	1	1
C7Y58_RS06155_extracellular solute-binding protein	3795.01	0.0701842	0.0828107	0	1	1
C7Y58_RS06160_mechanosensitive ion channel family protein	944.094	-0.378246	0.133801	0	1	1
C7Y58_RS06165_acetyl-CoA hydrolase/transferase family protein	4568.05	-0.568158	0.116223	0	1	1
C7Y58_RS06170_N-glycosylase/DNA lyase	7169.69	-1.23933	0.177718	-1.34666	0.178089	1
C7Y58_RS06175_AEC family transporter	17409.2	-0.941596	0.210285	0	1	1
C7Y58_RS06180_Na+/H+ antiporter NhaC family protein	5789.89	-0.371805	0.128084	0	1	1
C7Y58_RS06185_pyridoxal phosphate-dependent aminotransferase	1866.18	-0.457612	0.174849	0	1	1
C7Y58_RS06190_ClbS/DfsB family four-helix bundle protein	418.39	0.0369721	0.210555	0	1	1
C7Y58_RS06225_replication initiation protein	82.0172	0.807582	0.515354	0	1	1
C7Y58_RS06230_typA	4149.01	0.0319714	0.142497	0	1	1
C7Y58_RS06235_truB	921.828	0.00510303	0.150989	0	1	1
C7Y58_RS06250_hypothetical protein	283.529	0.109117	0.186928	0	1	1
C7Y58_RS06255_phosphoribosyl-ATP pyrophosphohydrolase	62.05	-0.0288424	0.328966	0	1	1
C7Y58_RS06260_CPBP family intramembrane metalloprotease	253.456	0.407405	0.216185	0	1	1
C7Y58_RS06265_methyltransferase domain-containing protein	548.862	0.125332	0.1658	0	1	1
C7Y58_RS06270_KilA-N domain-containing protein	581.65	-0.314329	0.13708	0	1	1
C7Y58_RS06275_AraC family transcriptional regulator	500.254	-0.405481	0.154243	0	1	1
C7Y58_RS06280_cobA	1399.86	-0.232668	0.079984	0	1	1
C7Y58_RS06285_hemC	486.265	-0.120314	0.145839	0	1	1
C7Y58_RS06290_hemA	404.782	0.292364	0.142504	0	1	1
C7Y58_RS06295_hypothetical protein	1485.92	0.146369	0.140142	0	1	1
C7Y58_RS06300_amidohydrolase	1872.34	0.244911	0.133898	0	1	1
C7Y58_RS06305_amidohydrolase	2414.2	-0.157063	0.330262	0	1	1
C7Y58_RS06310_nhaC	2669.25	0.87563	0.353442	0	1	1
C7Y58_RS06315_RluA family pseudouridine synthase	1064.7	0.630159	0.114424	0	1	1
C7Y58_RS06330_phosphoglycerate kinase	16737.2	1.03621	0.131477	0.275423	0.782992	1
C7Y58_RS06335_FMN-binding protein	13799.6	0.464659	0.103026	0	1	1
C7Y58_RS06340_FMN-binding protein	3700.58	0.421681	0.103643	0	1	1
C7Y58_RS06345_GNAT family N-acetyltransferase	126.036	0.483503	0.262355	0	1	1
C7Y58_RS06350_ABC transporter substrate-binding protein	2705.66	-0.798942	0.18434	0	1	1
C7Y58_RS06355_ABC transporter permease	1119.37	-1.23475	0.20578	-1.1408	0.253952	1
C7Y58_RS06365_hypothetical protein	122.607	-0.327124	0.213737	0	1	1
C7Y58_RS06370_hutG	978.058	-0.595827	0.140237	0	1	1
C7Y58_RS06380_nitronate monooxygenase	17614.3	2.26523	0.76043	1.66383	0.0961458	1
C7Y58_RS06385_SH3 domain-containing protein	334.726	0.241564	0.202733	0	1	1
C7Y58_RS06390_hypothetical protein	624.952	-0.005062	0.160465	0	1	1
C7Y58_RS06395_MATE family efflux transporter	208.504	0.483573	0.149979	0	1	1
C7Y58_RS06400_zinc ABC transporter substrate-binding protein	422.129	-0.474452	0.169422	0	1	1
C7Y58_RS06405_metal ABC transporter ATP-binding protein	253.325	-0.618462	0.203083	0	1	1
C7Y58_RS06410_metal ABC transporter permease	510.999	-0.344429	0.198716	0	1	1
C7Y58_RS06415_metal ABC transporter permease	422.413	-0.262089	0.235342	0	1	1
C7Y58_RS06420_ATP-binding protein	1029.15	-0.810939	0.214605	0	1	1
C7Y58_RS06425_YbaK/EbsC family protein	922.005	-1.00486	0.194343	-0.0249822	0.980069	1
C7Y58_RS06430_DMT family transporter	335.641	-0.356428	0.208365	0	1	1
C7Y58_RS06435_groL	15581.1	-0.165369	0.20684	0	1	1
C7Y58_RS06440_molecular chaperone GroES	285.316	-0.144691	0.283587	0	1	1
C7Y58_RS06445_DUF262 domain-containing protein	2629.88	0.328723	0.155795	0	1	1
C7Y58_RS06450_PASTA domain-containing protein	3374.38	0.275969	0.118575	0	1	1
C7Y58_RS06455_rsgA	2135.66	0.146143	0.153878	0	1	1
C7Y58_RS06460_ribulose-phosphate 3-epimerase	4980.09	0.110539	0.0931978	0	1	1
C7Y58_RS06465_MarR family transcriptional regulator	5820.43	0.669465	0.0865584	0	1	1
C7Y58_RS06470_fibronectin-binding domain-containing protein	3893.49	0.454413	0.121119	0	1	1
C7Y58_RS06475_hypothetical protein	280.629	-0.353905	0.227574	0	1	1
C7Y58_RS06480_hcp	3130.2	0.267606	0.813298	0	1	1
C7Y58_RS06485_panF	4272.38	0.485177	0.21559	0	1	1
C7Y58_RS06490_YhdT family protein	70.3216	1.41135	0.527617	0.779641	0.435602	1
C7Y58_RS06495_hypothetical protein	1618.02	-0.197135	0.207665	0	1	1
C7Y58_RS06500_hypothetical protein	1881.66	-0.382608	0.21537	0	1	1
C7Y58_RS06505_hypothetical protein	2354.59	-0.07696	0.0823797	0	1	1
C7Y58_RS06510_DUF5105 domain-containing protein	1732.51	0.291094	0.116204	0	1	1
C7Y58_RS06515_YadA C-terminal domain-containing protein	496.642	0.209168	0.126491	0	1	1
C7Y58_RS06520_tRNA-dihydrouridine synthase	109.118	-1.22838	0.189148	-1.20739	0.22728	1
C7Y58_RS06525_mutS	5516.34	-0.568676	0.109344	0	1	1
C7Y58_RS06530_lptC	10162.7	-1.04461	0.107812	-0.413822	0.679004	1
C7Y58_RS06535_lptB	4945.78	-1.05083	0.141822	-0.358383	0.720057	1
C7Y58_RS06545_alaS	15337.6	-0.728366	0.12213	0	1	1
C7Y58_RS06550_ruvX	399.96	-1.05332	0.189034	-0.282057	0.7779	1
C7Y58_RS06555_secD	10983.9	-0.527841	0.103308	0	1	1
C7Y58_RS06560_secF	5903.15	-0.245823	0.113794	0	1	1
C7Y58_RS06565_methyltransferase regulatory domain-containing protein	10042.6	-0.019116	0.119618	0	1	1
C7Y58_RS06570_amidohydrolase	23.2433	-0.437093	0.432127	0	1	1
C7Y58_RS06580_polA	5658.92	0.215002	0.111866	0	1	1
C7Y58_RS06585_whiA	2065.9	0.0338379	0.116813	0	1	1
C7Y58_RS06590_bifunctional riboflavin kinase/FAD synthetase	830.78	-0.0115628	0.135571	0	1	1
C7Y58_RS06595_segregation/condensation protein A	263.396	0.804452	0.230212	0	1	1
C7Y58_RS06600_murJ	419.313	0.523186	0.186339	0	1	1
C7Y58_RS06605_hypothetical protein	494.127	0.115206	0.220846	0	1	1
C7Y58_RS06610_coaBC	6605.51	-0.263408	0.0919806	0	1	1
C7Y58_RS06615_chromate transporter	597.628	0.407602	0.167728	0	1	1
C7Y58_RS06620_chromate transporter	765.066	0.692846	0.16058	0	1	1
C7Y58_RS06625_NADH:flavin oxidoreductase	315.072	0.622536	0.166642	0	1	1
C7Y58_RS06630_HicB family protein	4094.86	0.89508	0.0901603	0	1	1
C7Y58_RS06635_phosphatidylinositol-4-phosphate 5-kinase	6194.05	0.42801	0.0886313	0	1	1
C7Y58_RS06640_rRNA pseudouridine synthase	4489.45	0.575604	0.0916743	0	1	1
C7Y58_RS06645_hypothetical protein	84.6224	0.395127	0.208964	0	1	1
C7Y58_RS06650_earP	2299.5	0.793905	0.130386	0	1	1
C7Y58_RS06655_efp	3696.88	0.906962	0.0849865	0	1	1
C7Y58_RS06660_hypothetical protein	2823.19	0.722197	0.164421	0	1	1
C7Y58_RS06665_TIR domain-containing protein	3698.25	-0.25239	0.125695	0	1	1
C7Y58_RS06670_hypothetical protein	2390.13	0.143892	0.134459	0	1	1
C7Y58_RS06675_flavodoxin	1893.96	-0.07	0.103282	0	1	1
C7Y58_RS06680_tRNA threonylcarbamoyladenosine dehydratase	3475.21	-0.144141	0.101766	0	1	1
C7Y58_RS06685_hypothetical protein	631.638	-0.0713467	0.25835	0	1	1
C7Y58_RS06695_DUF4241 domain-containing protein	1053.86	-0.547498	0.137558	0	1	1
C7Y58_RS06700_gpmA	2434	0.362901	0.119678	0	1	1
C7Y58_RS06705_phosphoglycerate mutase	2309.27	0.135651	0.0971373	0	1	1
C7Y58_RS06710_hypothetical protein	2147.89	-0.112161	0.0838752	0	1	1
C7Y58_RS06715_nucleotidyltransferase family protein	731.385	0.28992	0.136677	0	1	1
C7Y58_RS06720_pepT	2511.81	0.387498	0.114475	0	1	1
C7Y58_RS06725_YgiQ family radical SAM protein	4735.34	0.282847	0.0747136	0	1	1
C7Y58_RS06730_YadA-like family protein	2620.86	-0.526892	0.187283	0	1	1
C7Y58_RS06735_methyltransferase domain-containing protein	1682.01	-0.0492816	0.0982984	0	1	1
C7Y58_RS06740_DUF1904 domain-containing protein	850.911	-0.0725854	0.147262	0	1	1
C7Y58_RS06745_toxin-antitoxin system YwqK family antitoxin	474.374	0.824855	0.113178	0	1	1
C7Y58_RS06750_formiminotetrahydrofolate cyclodeaminase	8140.49	-1.18953	0.190914	-0.992765	0.320824	1
C7Y58_RS06755_imidazolonepropionase	13838.7	-1.27328	0.2068	-1.32149	0.186338	1
C7Y58_RS06765_DUF1456 family protein	1245.11	0.783027	0.214751	0	1	1
C7Y58_RS06770_ATP-dependent DNA helicase	8833.62	0.418189	0.10877	0	1	1
C7Y58_RS06780_HD family phosphohydrolase	14396.3	0.315743	0.0644134	0	1	1
C7Y58_RS06785_ybeY	4294.72	0.37788	0.0799385	0	1	1
C7Y58_RS06790_NUDIX hydrolase	544.793	-0.08629	0.113525	0	1	1
C7Y58_RS06795_DUF1576 domain-containing protein	1524.78	-0.40297	0.0881161	0	1	1
C7Y58_RS06800_murein L,D-transpeptidase catalytic domain family protein	12861.9	-0.96297	0.14838	0	1	1
C7Y58_RS06805_hypothetical protein	5443.83	-0.964871	0.173289	0	1	1
C7Y58_RS06810_asparaginase	9825.31	-1.00132	0.16404	-0.00803391	0.99359	1
C7Y58_RS06815_pip	7001.28	-1.1712	0.165172	-1.03649	0.299973	1
C7Y58_RS06820_gatB	22028.9	-1.1804	0.156316	-1.1541	0.248461	1
C7Y58_RS06825_gatA	30015.3	-1.10163	0.139986	-0.726025	0.467823	1
C7Y58_RS06830_gatC	2260.56	-0.627945	0.14183	0	1	1
C7Y58_RS06835_rRNA pseudouridine synthase	7874.64	-0.874539	0.134246	0	1	1
C7Y58_RS06840_scpB	2444.72	-0.75254	0.123153	0	1	1
C7Y58_RS06845_rod shape-determining protein	17502.1	-0.748476	0.117539	0	1	1
C7Y58_RS06850_maf	1923.57	0.0894818	0.094212	0	1	1
C7Y58_RS06855_hypothetical protein	410.261	0.103416	0.162209	0	1	1
C7Y58_RS06860_type III pantothenate kinase	1331.62	-0.00417016	0.149581	0	1	1
C7Y58_RS06865_hypothetical protein	203.1	0.166955	0.251183	0	1	1
C7Y58_RS06870_lysine transporter LysE	1109.12	0.101961	0.220704	0	1	1
C7Y58_RS06875_mnmA	3499.18	-0.30116	0.112263	0	1	1
C7Y58_RS06880_mscL	2798.19	-0.278606	0.120907	0	1	1
C7Y58_RS06895_iron ABC transporter permease	1103.47	1.06079	0.205771	0.295416	0.767676	1
C7Y58_RS06900_ABC transporter ATP-binding protein	327.753	1.06	0.270059	0.222162	0.824188	1
C7Y58_RS06905_coproporphyrinogen III oxidase family protein	251.659	1.04718	0.196184	0.240484	0.809955	1
C7Y58_RS06910_flavodoxin	110.687	0.523248	0.236039	0	1	1
C7Y58_RS06915_type II toxin-antitoxin system RelB/DinJ family antitoxin	50.735	0.340115	0.335096	0	1	1
C7Y58_RS06920_toxin-antitoxin system YwqK family antitoxin	6406.8	0.438362	0.107036	0	1	1
C7Y58_RS06925_M18 family aminopeptidase	5510.68	0.399039	0.0732928	0	1	1
C7Y58_RS06930_aspartate--ammonia ligase	6202.54	0.149119	0.104258	0	1	1
C7Y58_RS06935_lepA	7468	-0.235685	0.0878909	0	1	1
C7Y58_RS06940_SAM-dependent methyltransferase	536.529	1.16279	0.21415	0.760187	0.447143	1
C7Y58_RS06945_GTP-binding protein	819.627	0.713092	0.105796	0	1	1
C7Y58_RS06950_threonine/serine exporter family protein	412.474	0.628704	0.149663	0	1	1
C7Y58_RS06955_threonine/serine exporter ThrE family protein	992.655	0.519454	0.112786	0	1	1
C7Y58_RS06960_tRNA1(Val) (adenine(37)-N6)-methyltransferase	638.335	0.903632	0.125568	0	1	1
C7Y58_RS06965_acyl-CoA dehydrogenase	18688.5	0.409791	0.169326	0	1	1
C7Y58_RS06970_electron transfer flavoprotein subunit beta/FixAfamily protein	27798.2	0.370524	0.160332	0	1	1
C7Y58_RS06975_electron transfer flavoprotein subunit alpha/FixB family protein	56023.7	0.389378	0.161736	0	1	1
C7Y58_RS06980_IS3 family transposase	2166.66	-0.257568	0.135041	0	1	1
C7Y58_RS06985_hypothetical protein	518.913	1.27577	0.303881	0.907509	0.364138	1
C7Y58_RS06990_YitT family protein	1402.72	0.662286	0.126532	0	1	1
C7Y58_RS06995_ROK family protein	1598.83	0.633787	0.147042	0	1	1
C7Y58_RS07000_hutH	46186.5	-0.490486	0.183623	0	1	1
C7Y58_RS07005_urocanate hydratase	44230.9	-0.628612	0.164659	0	1	1
C7Y58_RS07010_gltS	26536.6	0.726992	0.175983	0	1	1
C7Y58_RS07015_hypothetical protein	444.936	0.313376	0.158648	0	1	1
C7Y58_RS07020_helix-turn-helix transcriptional regulator	742.593	0.0317844	0.203273	0	1	1
C7Y58_RS07025_pyruvate, phosphate dikinase	2976.19	-0.123621	0.25907	0	1	1
C7Y58_RS07035_fructose-1,6-bisphosphatase	3392.44	-0.430643	0.265696	0	1	1
C7Y58_RS07040_glycogen-debranching protein	3829.21	0.344029	0.068495	0	1	1
C7Y58_RS07045_basic amino acid ABC transporter substrate-binding protein	3269.82	-0.226434	0.196059	0	1	1
C7Y58_RS07050_amino acid ABC transporter ATP-binding protein	1578.5	-0.664287	0.212486	0	1	1
C7Y58_RS07055_amino acid ABC transporter permease	933.257	-0.50261	0.196089	0	1	1
C7Y58_RS07060_msrAB	14574.4	-0.989541	0.170987	0	1	1
C7Y58_RS07065_cytochrome c biogenesis protein CcdA	5509.89	-0.98051	0.182331	0	1	1
C7Y58_RS07070_DNA alkylation repair protein	1372.7	0.163599	0.199204	0	1	1
C7Y58_RS07075_SpoIID/LytB domain-containing protein	9133.53	-0.0159104	0.0922259	0	1	1
C7Y58_RS07080_kdsB	1448.42	0.319926	0.105842	0	1	1
C7Y58_RS07085_histidine phosphatase family protein	709.677	-0.0303994	0.142693	0	1	1
C7Y58_RS07090_trmL	1092.18	-0.0396631	0.104127	0	1	1
C7Y58_RS07095_low specificity L-threonine aldolase	1380.78	0.218587	0.105525	0	1	1
C7Y58_RS07100_DUF4299 domain-containing protein	1353.23	0.207061	0.115813	0	1	1
C7Y58_RS07105_TetR/AcrR family transcriptional regulator	1284.73	0.963647	0.178299	0	1	1
C7Y58_RS07130_HU family DNA-binding protein	8029.75	0.224906	0.156027	0	1	1
C7Y58_RS07135_tetratricopeptide repeat protein	619.148	-0.0582706	0.100943	0	1	1
C7Y58_RS07140_NAD(P)/FAD-dependent oxidoreductase	4266.44	0.293708	0.127307	0	1	1
C7Y58_RS07145_hypothetical protein	7519.15	0.693552	0.0817762	0	1	1
C7Y58_RS07150_shikimate kinase	346.566	0.244814	0.193896	0	1	1
C7Y58_RS07155_hflX	2885.01	-0.0588574	0.127884	0	1	1
C7Y58_RS07160_WYL domain-containing protein	1033.35	-0.15179	0.107964	0	1	1
C7Y58_RS07165_TolC family protein	1965.81	0.390945	0.116944	0	1	1
C7Y58_RS07170_efflux RND transporter periplasmic adaptor subunit	2624.63	0.171229	0.0723804	0	1	1
C7Y58_RS07175_ABC transporter ATP-binding protein	2203.74	0.0874089	0.096891	0	1	1
C7Y58_RS07180_ABC transporter permease	4052.95	0.0747062	0.12007	0	1	1
C7Y58_RS07185_hypothetical protein	60.0045	0.721346	0.253472	0	1	1
C7Y58_RS07190_putative DNA binding domain-containing protein	5406.14	0.244545	0.0980375	0	1	1
C7Y58_RS07195_TonB-dependent receptor	24.4797	-0.406531	0.411491	0	1	1
C7Y58_RS07200_hypothetical protein	374.916	-0.0472504	0.187125	0	1	1
C7Y58_RS07205_tetratricopeptide repeat protein	1443.3	0.210379	0.138808	0	1	1
C7Y58_RS07210_hypothetical protein	1707.79	-0.205819	0.108091	0	1	1
C7Y58_RS07215_hypothetical protein	732.878	-0.0539192	0.122712	0	1	1
C7Y58_RS07220_Dabb family protein	1082.2	0.00548143	0.178667	0	1	1
C7Y58_RS07225_site-specific integrase	2143.39	-0.0878388	0.14027	0	1	1
C7Y58_RS07230_hypothetical protein	380.306	-0.0181649	0.263932	0	1	1
C7Y58_RS07235_IS3 family transposase	527.256	-0.124293	0.225488	0	1	1
C7Y58_RS07240_hypothetical protein	547.428	-0.0833881	0.157591	0	1	1
C7Y58_RS07245_hypothetical protein	3509.26	-0.391274	0.200139	0	1	1
C7Y58_RS07255_hypothetical protein	216.955	0.324567	0.302761	0	1	1
C7Y58_RS07260_toxin-antitoxin system YwqK family antitoxin	1183.66	0.100087	0.175955	0	1	1
C7Y58_RS07265_DUF4037 domain-containing protein	2053.47	-0.100209	0.0978426	0	1	1
C7Y58_RS07270_DUF4125 family protein	682.273	-0.211856	0.150277	0	1	1
C7Y58_RS07275_aminotransferase class I/II-fold pyridoxal phosphate-dependent enzyme	6166.8	-0.612786	0.0949836	0	1	1
C7Y58_RS07280_DUF452 family protein	3315.95	-0.707391	0.135436	0	1	1
C7Y58_RS07285_bioC	2229.7	-0.504001	0.167987	0	1	1
C7Y58_RS07290_alpha/beta hydrolase	1085.37	-0.686788	0.0931862	0	1	1
C7Y58_RS07295_glycogen synthase	9405.87	0.75449	0.0759219	0	1	1
C7Y58_RS07300_glgD	5457.4	0.841731	0.0805945	0	1	1
C7Y58_RS07305_glucose-1-phosphate adenylyltransferase	4061.96	0.646077	0.0757202	0	1	1
C7Y58_RS07310_glgB	19262.9	0.473438	0.0919533	0	1	1
C7Y58_RS07315_glycogen/starch/alpha-glucan phosphorylase	12422.4	0.170504	0.0898791	0	1	1
C7Y58_RS07320_malQ	3083.59	0.265682	0.0779429	0	1	1
C7Y58_RS07325_hypothetical protein	54.3967	-0.387043	0.359855	0	1	1
C7Y58_RS07330_hypothetical protein	21.7733	0.468649	0.389032	0	1	1
C7Y58_RS07335_hypothetical protein	21.1696	0.181159	0.314213	0	1	1
C7Y58_RS07345_hypothetical protein	7.81399	0.475119	0.91406	0	1	1
C7Y58_RS07360_hypothetical protein	3916.83	0.856679	0.180499	0	1	1
C7Y58_RS07365_Bax inhibitor-1/YccA family protein	5767.1	1.11223	0.206234	0.544206	0.5863	1
C7Y58_RS07370_AMP-binding protein	8367.3	0.480414	0.11906	0	1	1
C7Y58_RS07375_tRNA 2-thiocytidine(32) synthetase TtcA	2332.85	0.402225	0.162597	0	1	1
C7Y58_RS07380_Cof-type HAD-IIB family hydrolase	714.731	-0.0502108	0.156811	0	1	1
C7Y58_RS07385_rhodanese-related sulfurtransferase	602.856	-0.0887366	0.13295	0	1	1
C7Y58_RS07390_aroB	223.688	0.767711	0.204744	0	1	1
C7Y58_RS07395_DUF4846 domain-containing protein	1721.48	0.128741	0.117365	0	1	1
C7Y58_RS07400_sppA	1845.67	0.228741	0.0939826	0	1	1
C7Y58_RS07405_NUDIX hydrolase	577.577	0.317885	0.173142	0	1	1
C7Y58_RS07410_RNA methyltransferase	1353.23	0.828424	0.153729	0	1	1
C7Y58_RS07415_ggt	706.459	0.105191	0.14318	0	1	1
C7Y58_RS07420_sodium:solute symporter family protein	752.036	0.0806328	0.151452	0	1	1
C7Y58_RS07425_GntR family transcriptional regulator	1103.65	0.718859	0.1407	0	1	1
C7Y58_RS07435_ATP-binding cassette domain-containing protein	304.565	0.446855	0.164396	0	1	1
C7Y58_RS07440_ABC transporter permease	257.536	0.362586	0.202494	0	1	1
C7Y58_RS07445_ABC transporter ATP-binding protein	294.75	1.11337	0.197855	0.572993	0.566649	1
C7Y58_RS07450_iron ABC transporter permease	1124.92	1.21349	0.173521	1.23036	0.218563	1
C7Y58_RS07460_TonB-dependent receptor	214.317	0.319596	0.320306	0	1	1
C7Y58_RS07465_pepF	3753.86	-0.545011	0.0995258	0	1	1
C7Y58_RS07470_uracil-xanthine permease	2947.19	-0.74414	0.132902	0	1	1
C7Y58_RS07475_thioesterase family protein	304.507	-0.663273	0.144061	0	1	1
C7Y58_RS07480_thiamine diphosphokinase	195.046	0.153836	0.275394	0	1	1
C7Y58_RS07485_endonuclease/exonuclease/phosphatase family protein	1509.56	-0.0744169	0.109899	0	1	1
C7Y58_RS07490_HAD family hydrolase	1086.07	0.504291	0.12518	0	1	1
C7Y58_RS07495_Rrf2 family transcriptional regulator	1321.61	1.18871	0.123378	1.5295	0.12614	1
C7Y58_RS07500_YcxB family protein	527.491	1.22275	0.139212	1.60006	0.109586	1
C7Y58_RS07505_hypothetical protein	274.704	0.275646	0.199467	0	1	1
C7Y58_RS07510_hypothetical protein	487.28	0.470206	0.161778	0	1	1
C7Y58_RS07515_MmcQ/YjbR family DNA-binding protein	193.992	0.978595	0.13914	0	1	1
C7Y58_RS07520_spore photoproduct lyase	992.953	-0.135318	0.10856	0	1	1
C7Y58_RS07525_SDR family NAD(P)-dependent oxidoreductase	598.507	-0.40182	0.138136	0	1	1
C7Y58_RS07530_MBL fold metallo-hydrolase	1733.66	-0.407954	0.0838877	0	1	1
C7Y58_RS07535_uracil-DNA glycosylase	635.981	-0.767921	0.113734	0	1	1
C7Y58_RS07540_5-formyltetrahydrofolate cyclo-ligase	278.879	-0.20312	0.224444	0	1	1
C7Y58_RS07545_KpsF/GutQ family sugar-phosphate isomerase	2620.4	-0.703764	0.0786115	0	1	1
C7Y58_RS07550_NAD(P)/FAD-dependent oxidoreductase	3465.97	-0.732103	0.0895046	0	1	1
C7Y58_RS07555_hypothetical protein	1077.01	0.81567	0.177659	0	1	1
C7Y58_RS07560_NAD(P)H-dependent glycerol-3-phosphate dehydrogenase	3544.66	-0.0730454	0.100443	0	1	1
C7Y58_RS07565_tRNA1(Val) (adenine(37)-N6)-methyltransferase	1289.15	0.115103	0.128722	0	1	1
C7Y58_RS07570_stage 0 sporulation family protein	1846.11	0.0075008	0.0839271	0	1	1
C7Y58_RS07575_radC	1783.15	0.0400688	0.105137	0	1	1
C7Y58_RS07580_cobT	4043.6	0.102346	0.0979315	0	1	1
C7Y58_RS07585_histidine phosphatase family protein	1865.92	0.0319678	0.106092	0	1	1
C7Y58_RS07590_cobS	3847.9	0.219453	0.121437	0	1	1
C7Y58_RS07595_cobU	1172.5	0.344538	0.127954	0	1	1
C7Y58_RS07600_murein L,D-transpeptidase catalytic domain family protein	8137.5	0.345105	0.0781995	0	1	1
C7Y58_RS07605_PTS glucose transporter subunit IIA	13030.3	0.127412	0.116634	0	1	1
C7Y58_RS07610_META domain-containing protein	1793.77	0.15982	0.10496	0	1	1
C7Y58_RS07615_DNA polymerase III subunit delta	510.126	0.858272	0.180002	0	1	1
C7Y58_RS07620_hypothetical protein	295.752	0.60187	0.310325	0	1	1
C7Y58_RS07625_DNA-dependent DNA polymerase III subunit alpha	201.014	-0.0285123	0.24684	0	1	1
C7Y58_RS07630_M48 family metalloprotease	1816.69	-0.573372	0.152596	0	1	1
C7Y58_RS07635_hypothetical protein	245.784	0.158917	0.343152	0	1	1
C7Y58_RS07640_phosphotransferase enzyme family protein	62.4176	0.528665	0.410286	0	1	1
C7Y58_RS07645_cls	406.538	-0.421644	0.20033	0	1	1
C7Y58_RS07650_SIR2 family protein	3448.82	0.645854	0.142522	0	1	1
C7Y58_RS07655_hypothetical protein	2549.26	0.289127	0.164111	0	1	1
C7Y58_RS07660_GTP pyrophosphokinase	4389	0.00318147	0.125048	0	1	1
C7Y58_RS07665_hypothetical protein	485.634	0.0908371	0.142315	0	1	1
C7Y58_RS07670_tsaB	922.355	-0.358014	0.131864	0	1	1
C7Y58_RS07675_tsaE	381.494	-0.277438	0.144704	0	1	1
C7Y58_RS07680_rfaE2	289.444	-0.0589885	0.205593	0	1	1
C7Y58_RS07685_NUDIX domain-containing protein	115.389	0.0764328	0.203999	0	1	1
C7Y58_RS07690_hypothetical protein	580.736	-0.712864	0.24742	0	1	1
C7Y58_RS07695_aroA	1712.6	-0.994053	0.152925	0	1	1
C7Y58_RS07700_aroC	951.256	-0.849733	0.149629	0	1	1
C7Y58_RS07705_pgsW	505.188	0.566183	0.14814	0	1	1
C7Y58_RS07710_pgsC	169.437	0.299246	0.149319	0	1	1
C7Y58_RS07715_pgsB	556.324	0.334645	0.0999505	0	1	1
C7Y58_RS07720_succinylglutamate desuccinylase/aspartoacylase family protein	4126.59	0.337492	0.165216	0	1	1
C7Y58_RS07725_TRAP transporter large permease	3126.88	0.360919	0.209867	0	1	1
C7Y58_RS07730_hypothetical protein	1221.78	0.145011	0.218018	0	1	1
C7Y58_RS07735_ggt	6305.46	0.0951974	0.204857	0	1	1
C7Y58_RS07740_HAMP domain-containing histidine kinase	424.848	0.226322	0.132012	0	1	1
C7Y58_RS07745_response regulator transcription factor	879.503	0.414903	0.0872499	0	1	1
C7Y58_RS07750_MATE family efflux transporter	1228.01	0.829681	0.162764	0	1	1
C7Y58_RS07760_DUF45 domain-containing protein	91.1495	0.812176	0.309243	0	1	1
C7Y58_RS07770_cation transporter	742.44	0.580361	0.179747	0	1	1
C7Y58_RS07775_AAA family ATPase	2297.57	0.270711	0.157833	0	1	1
C7Y58_RS07780_cobK	446.472	-0.152425	0.130349	0	1	1
C7Y58_RS07785_cobJ	238.178	0.0351278	0.202815	0	1	1
C7Y58_RS07790_cbiG	718.546	0.231793	0.123494	0	1	1
C7Y58_RS07795_TIGR03915 family putative DNA repair protein	931.648	0.282689	0.132209	0	1	1
C7Y58_RS07800_putative DNA modification/repair radical SAM protein	3469.5	0.68122	0.0963646	0	1	1
C7Y58_RS07805_DMP19 family protein	1163.18	1.02954	0.114572	0.257787	0.796571	1
C7Y58_RS07810_hypothetical protein	718.157	0.623456	0.125529	0	1	1
C7Y58_RS07815_cobM	1596.25	0.982781	0.129736	0	1	1
C7Y58_RS07820_hypothetical protein	1079.02	1.06933	0.123044	0.563433	0.57314	1
C7Y58_RS07825_cobI	1057.67	1.03743	0.1486	0.251911	0.80111	1
C7Y58_RS07830_hypothetical protein	938.959	1.12265	0.1223	1.00285	0.315935	1
C7Y58_RS07835_hypothetical protein	322.858	0.955134	0.149614	0	1	1
C7Y58_RS07840_GIY-YIG nuclease family protein	774.002	0.881381	0.159157	0	1	1
C7Y58_RS07845_hypothetical protein	266.402	0.965948	0.15516	0	1	1
C7Y58_RS07850_cbiT	1120.89	0.885573	0.13075	0	1	1
C7Y58_RS07855_D-3-phosphoglycerate dehydrogenase	1730.49	0.883573	0.102568	0	1	1
C7Y58_RS07860_cbiE	531.802	0.721373	0.141453	0	1	1
C7Y58_RS07865_cbiD	1716.67	0.406533	0.0965168	0	1	1
C7Y58_RS07870_hypothetical protein	422.943	0.675319	0.167328	0	1	1
C7Y58_RS07875_hypothetical protein	311.62	0.904156	0.173783	0	1	1
C7Y58_RS07880_precorrin-8X methylmutase	904.728	0.551	0.120448	0	1	1
C7Y58_RS07885_Fic family protein	558.804	0.618305	0.103602	0	1	1
C7Y58_RS07890_cobyrinate a,c-diamide synthase	1555.61	0.476156	0.0890894	0	1	1
C7Y58_RS07895_threonine-phosphate decarboxylase	1026.43	0.670519	0.135751	0	1	1
C7Y58_RS07900_VOC family protein	157.446	0.64109	0.262253	0	1	1
C7Y58_RS07905_cobD	1094.54	0.733624	0.111294	0	1	1
C7Y58_RS07910_DUF4299 domain-containing protein	1057.87	0.938875	0.116974	0	1	1
C7Y58_RS07915_cobyric acid synthase	511.777	0.19098	0.149537	0	1	1
C7Y58_RS07920_Na+/H+ antiporter NhaC family protein	633.631	0.45364	0.113802	0	1	1
C7Y58_RS07925_hypothetical protein	580.421	0.0851737	0.124157	0	1	1
C7Y58_RS07930_hypothetical protein	478.719	0.809172	0.155096	0	1	1
C7Y58_RS07935_purD	2724.04	0.773006	0.159705	0	1	1
C7Y58_RS07940_purH	3620.57	0.850221	0.151473	0	1	1
C7Y58_RS07945_hypothetical protein	1219.94	0.811325	0.205415	0	1	1
C7Y58_RS07950_class I SAM-dependent methyltransferase	992.928	1.27664	0.193029	1.43315	0.151815	1
C7Y58_RS07955_phosphoribosylglycinamide formyltransferase	447.332	1.19382	0.215189	0.900701	0.367747	1
C7Y58_RS07975_purE	1185.83	1.13821	0.195218	0.708	0.478945	1
C7Y58_RS07985_pssA	3486.56	-0.427026	0.10746	0	1	1
C7Y58_RS07990_glycosyltransferase family 9 protein	2830.58	-0.161052	0.0863847	0	1	1
C7Y58_RS07995_TrkH family potassium uptake protein	2522.61	0.0314756	0.104653	0	1	1
C7Y58_RS08000_hypothetical protein	1873.5	0.549938	0.0903054	0	1	1
C7Y58_RS08005_hypothetical protein	1529.68	0.584568	0.096911	0	1	1
C7Y58_RS08010_TIGR02206 family membrane protein	9011.86	0.556837	0.0978863	0	1	1
C7Y58_RS08015_viroplasmin family protein	7700.17	0.445423	0.0993241	0	1	1
C7Y58_RS08020_diguanylate phosphodiesterase	20547.5	1.13583	0.181464	0.748512	0.454151	1
C7Y58_RS08025_M42 family metallopeptidase	11526.5	1.07317	0.177717	0.411746	0.680525	1
C7Y58_RS08030_bioB	9156.66	0.217955	0.0698462	0	1	1
C7Y58_RS08035_bioD	4189.08	0.368178	0.0551525	0	1	1
C7Y58_RS08040_bioA	2430.95	0.927935	0.142662	0	1	1
C7Y58_RS08045_transporter	6237.95	1.14778	0.290089	0.509417	0.61046	1
C7Y58_RS08055_hypothetical protein	6181.23	0.837168	0.133586	0	1	1
C7Y58_RS08060_GNAT family N-acetyltransferase	92.1596	1.03714	0.273765	0.13567	0.892082	1
C7Y58_RS08070_DUF3592 domain-containing protein	146.024	1.21102	0.258534	0.816226	0.414371	1
C7Y58_RS08075_DUF1963 domain-containing protein	677.218	0.993074	0.150388	0	1	1
C7Y58_RS08080_hypothetical protein	40.5624	1.5017	0.322966	1.55343	0.120321	1
C7Y58_RS08085_cell division protein SepF	748.072	0.513144	0.198307	0	1	1
C7Y58_RS08090_bifunctional oligoribonuclease/PAP phosphatase NrnA	2309.54	-0.209086	0.0877765	0	1	1
C7Y58_RS08095_hprK	4348.78	-0.350794	0.0891507	0	1	1
C7Y58_RS08100_hypothetical protein	623.553	-0.805596	0.162829	0	1	1
C7Y58_RS08105_bifunctional folylpolyglutamate synthase/dihydrofolate synthase	1867.07	-0.52905	0.0997472	0	1	1
C7Y58_RS08110_5'-methylthioadenosine/adenosylhomocysteine nucleosidase	695.022	-0.420662	0.143452	0	1	1
C7Y58_RS08115_lysophospholipid acyltransferase family protein	1114.09	-0.428743	0.121869	0	1	1
C7Y58_RS08120_hypothetical protein	2517.45	0.103856	0.106565	0	1	1
C7Y58_RS08125_3-hydroxybutyryl-CoA dehydrogenase	109099	0.530766	0.168102	0	1	1
C7Y58_RS08130_enoyl-CoA hydratase/isomerase family protein	24895.7	0.339262	0.177659	0	1	1
C7Y58_RS08140_calcium-translocating P-type ATPase, PMCA-type	2216.59	1.2921	0.226381	1.29032	0.19694	1
C7Y58_RS08145_pyridoxamine 5'-phosphate oxidase family protein	287.74	-0.150182	0.142205	0	1	1
C7Y58_RS08150_HU family DNA-binding protein	1974.36	-0.261439	0.158931	0	1	1
C7Y58_RS08155_NCS2 family permease	10788.5	-0.0752864	0.107149	0	1	1
C7Y58_RS08160_RluA family pseudouridine synthase	1229.52	0.113552	0.161855	0	1	1
C7Y58_RS08165_rodA	3875.81	-0.140995	0.0726099	0	1	1
C7Y58_RS08170_dut	1116.71	-0.351497	0.106936	0	1	1
C7Y58_RS08175_insulinase family protein	7126.64	-0.544363	0.0726882	0	1	1
C7Y58_RS08180_YjgP/YjgQ family permease	8947.35	-0.549289	0.0913825	0	1	1
C7Y58_RS08185_LptF/LptG family permease	11126.3	-0.540024	0.0967903	0	1	1
C7Y58_RS08190_CvpA family protein	2284.36	-0.236527	0.141102	0	1	1
C7Y58_RS08195_class I SAM-dependent rRNA methyltransferase	5617.09	-0.363343	0.129916	0	1	1
C7Y58_RS08200_TetR/AcrR family transcriptional regulator	193.255	1.12685	0.253469	0.500445	0.616762	1
C7Y58_RS08205_flavodoxin family protein	149.12	1.11223	0.231197	0.485435	0.627368	1
C7Y58_RS08210_hypothetical protein	102.185	1.12314	0.325677	0.378092	0.705362	1
C7Y58_RS08220_DMT family transporter	1383.37	0.590101	0.151269	0	1	1
C7Y58_RS08225_AzlC family ABC transporter permease	734.247	0.977296	0.184577	0	1	1
C7Y58_RS08230_AzlD domain-containing protein	234.303	1.47425	0.281421	1.6852	0.0919506	1
C7Y58_RS08235_GNAT family N-acetyltransferase	359.309	0.976669	0.19503	0	1	1
C7Y58_RS08240_S1 RNA-binding domain-containing protein	1546.27	0.618556	0.124002	0	1	1
C7Y58_RS08250_DUF3307 domain-containing protein	145.11	-0.266908	0.27848	0	1	1
C7Y58_RS08255_hypothetical protein	723.946	-0.625754	0.154617	0	1	1
C7Y58_RS08260_hypothetical protein	397.91	-0.293161	0.133439	0	1	1
C7Y58_RS08265_hypothetical protein	98.9292	0.0562473	0.210974	0	1	1
C7Y58_RS08270_ABC transporter permease	158.187	0.603568	0.27678	0	1	1
C7Y58_RS08275_hypothetical protein	100.252	0.0398378	0.208523	0	1	1
C7Y58_RS08280_lactoylglutathione lyase	378.927	0.293601	0.153749	0	1	1
C7Y58_RS08285_hypothetical protein	161.389	0.431351	0.187006	0	1	1
C7Y58_RS08290_DUF3601 domain-containing protein	53.0677	0.730518	0.3448	0	1	1
C7Y58_RS08295_DUF3601 domain-containing protein	124.456	0.442096	0.18742	0	1	1
C7Y58_RS08300_hypothetical protein	91.3532	0.854455	0.428497	0	1	1
C7Y58_RS08305_hypothetical protein	67.4031	0.635365	0.202251	0	1	1
C7Y58_RS08310_PLP-dependent cysteine synthase family protein	4800.82	0.206573	0.123835	0	1	1
C7Y58_RS08315_hypothetical protein	70.3082	0.814482	0.307987	0	1	1
C7Y58_RS08320_GNAT family N-acetyltransferase	213.696	0.796419	0.137155	0	1	1
C7Y58_RS08325_hypothetical protein	220.141	0.596689	0.192047	0	1	1
C7Y58_RS08330_brnQ	755.514	0.0873528	0.164791	0	1	1
C7Y58_RS08335_WGR domain-containing protein	1318.19	0.759953	0.290633	0	1	1
C7Y58_RS08340_hypothetical protein	351.187	0.774218	0.279985	0	1	1
C7Y58_RS08345_alpha/beta hydrolase	543.388	1.18034	0.402193	0.448382	0.653878	1
C7Y58_RS08350_amidohydrolase	1460.79	-1.31527	0.222972	-1.41393	0.157383	1
C7Y58_RS08355_DUF3100 domain-containing protein	1653.29	-1.0793	0.211234	-0.375431	0.70734	1
C7Y58_RS08360_hypothetical protein	1411.38	-0.836059	0.254338	0	1	1
C7Y58_RS08365_exodeoxyribonuclease VII large subunit	1290.12	-0.149769	0.0764268	0	1	1
C7Y58_RS08370_tetratricopeptide repeat protein	2009.19	-0.293844	0.121842	0	1	1
C7Y58_RS08375_dprA	4409.9	-0.388804	0.0922113	0	1	1
C7Y58_RS08380_topA	13631.6	-0.621716	0.160225	0	1	1
C7Y58_RS08385_trmFO	3273.2	-0.686196	0.15517	0	1	1
C7Y58_RS08390_tyrosine-type recombinase/integrase	1985.14	-0.364251	0.170398	0	1	1
C7Y58_RS08395_yqeH	9596.78	-0.363012	0.133543	0	1	1
C7Y58_RS08400_hypothetical protein	2993.68	-0.38346	0.142306	0	1	1
C7Y58_RS08405_ftsY	1676.86	-0.228034	0.122035	0	1	1
C7Y58_RS08410_hypothetical protein	1057.88	-0.0244762	0.136613	0	1	1
C7Y58_RS08415_hypothetical protein	525.076	0.623189	0.309383	0	1	1
C7Y58_RS08420_glutaredoxin	1100.96	0.677271	0.128184	0	1	1
C7Y58_RS08425_toxin-antitoxin system YwqK family antitoxin	774.387	1.09012	0.15893	0.567059	0.570674	1
C7Y58_RS08430_DNA starvation/stationary phase protection protein	18712.8	0.789185	0.215272	0	1	1
C7Y58_RS08445_hypothetical protein	348.054	1.07799	0.154548	0.50464	0.613811	1
C7Y58_RS08450_lysine exporter LysO family protein	945.907	0.772883	0.156383	0	1	1
C7Y58_RS08455_hypothetical protein	461.523	1.09041	0.154253	0.586112	0.5578	1
C7Y58_RS08470_hypothetical protein	344.562	1.34084	0.24777	1.37564	0.168934	1
C7Y58_RS08475_CoA-disulfide reductase	2455.86	-0.912826	0.139298	0	1	1
C7Y58_RS08480_rapZ	2245.27	-0.605201	0.118512	0	1	1
C7Y58_RS08485_uvrC	4688.41	-0.667344	0.166816	0	1	1
C7Y58_RS08490_PP2C family protein-serine/threonine phosphatase	5144.19	-0.276745	0.0734733	0	1	1
C7Y58_RS08495_DUF1385 domain-containing protein	19809.7	-0.948642	0.107529	0	1	1
C7Y58_RS08500_Rrf2 family transcriptional regulator	3881.82	-0.380328	0.133148	0	1	1
C7Y58_RS08505_bifunctional glycosyltransferase family 2/GtrA family protein	143.519	0.943416	0.274125	0	1	1
C7Y58_RS08515_hypothetical protein	483.369	1.03111	0.199947	0.155593	0.876354	1
C7Y58_RS08520_hypothetical protein	585.377	0.679667	0.241456	0	1	1
C7Y58_RS08525_CopG family transcriptional regulator	141.124	1.10391	0.204015	0.509332	0.61052	1
C7Y58_RS08530_type II toxin-antitoxin system RelE/ParE family toxin	1058.49	1.10629	0.166945	0.6367	0.52432	1
C7Y58_RS08535_ATP-binding protein	2834.64	0.353788	0.131281	0	1	1
C7Y58_RS08540_RNA 2'-phosphotransferase	1044.42	0.0205118	0.120324	0	1	1
C7Y58_RS08545_uvrA	5309.89	-0.189945	0.107025	0	1	1
C7Y58_RS08550_ruvA	1043.31	-0.0918938	0.155065	0	1	1
C7Y58_RS08555_thioredoxin family protein	1348.52	0.0739124	0.13925	0	1	1
C7Y58_RS08560_L-serine dehydratase	5382.45	-0.548257	0.0655013	0	1	1
C7Y58_RS08565_GNAT family N-acetyltransferase	2425.65	-0.366725	0.0868349	0	1	1
C7Y58_RS08570_NUDIX domain-containing protein	935.895	0.000123893	0.225829	0	1	1
C7Y58_RS08575_ABC transporter ATP-binding protein	447.693	1.04701	0.163188	0.28808	0.773286	1
C7Y58_RS08590_ABC transporter permease	135.348	1.14182	0.219512	0.646064	0.518238	1
C7Y58_RS08595_ABC transporter permease	149.29	0.799777	0.18086	0	1	1
C7Y58_RS08600_DUF1007 family protein	65.202	-1.08069	0.354456	-0.227649	0.819919	1
C7Y58_RS08605_nickel/cobalt transporter	490.266	-0.577923	0.169867	0	1	1
C7Y58_RS08610_Type 1 glutamine amidotransferase-like domain-containing protein	840.699	-0.672338	0.142313	0	1	1
C7Y58_RS08615_rplU	15172	0.170184	0.163842	0	1	1
C7Y58_RS08620_ribosomal-processing cysteine protease Prp	14725.5	0.231679	0.14926	0	1	1
C7Y58_RS08625_rpmA	6520.95	0.0683624	0.206028	0	1	1
C7Y58_RS08635_DUF1846 domain-containing protein	3741.87	-0.123197	0.176303	0	1	1
C7Y58_RS08640_AMP-binding protein	4990.67	0.380448	0.432733	0	1	1
C7Y58_RS08645_TlpA family protein disulfide reductase	679.75	0.896539	0.177841	0	1	1
C7Y58_RS08650_OmpA family protein	13038.8	0.60224	0.068161	0	1	1
C7Y58_RS08655_LemA family protein	2731.13	0.529897	0.0773981	0	1	1
C7Y58_RS08660_GNAT family N-acetyltransferase	460.778	-0.0680357	0.159663	0	1	1
C7Y58_RS08665_DUF2207 domain-containing protein	3832.01	0.439233	0.106675	0	1	1
C7Y58_RS08670_S9 family peptidase	3250.7	0.649042	0.122009	0	1	1
C7Y58_RS08675_smc	2843.43	-0.0229898	0.10418	0	1	1
C7Y58_RS08680_lpxK	2023.74	-0.0163512	0.116211	0	1	1
C7Y58_RS08685_hypothetical protein	95.8086	0.865628	0.409827	0	1	1
C7Y58_RS08690_nadD	596.5	0.359429	0.180724	0	1	1
C7Y58_RS08695_nagA	456.7	-0.210446	0.186214	0	1	1
C7Y58_RS08700_YhcH/YjgK/YiaL family protein	433.96	0.493472	0.143937	0	1	1
C7Y58_RS08705_phosphate/phosphite/phosphonate ABC transporter substrate-binding protein	7134.01	0.613909	0.134223	0	1	1
C7Y58_RS08710_phnC	1260.2	0.652246	0.149103	0	1	1
C7Y58_RS08715_ABC transporter permease subunit	2320.99	0.522547	0.114473	0	1	1
C7Y58_RS08720_pyridoxamine 5'-phosphate oxidase family protein	8137.51	0.0118123	0.142404	0	1	1
C7Y58_RS08725_2-hydroxyacyl-CoA dehydratase	9441.72	-0.356531	0.128275	0	1	1
C7Y58_RS08730_2-hydroxyacyl-CoA dehydratase	1893.05	0.279856	0.16337	0	1	1
C7Y58_RS08735_formate/nitrite transporter family protein	845.935	-1.19475	0.16665	-1.16859	0.242567	1
C7Y58_RS08740_TIGR01212 family radical SAM protein	1634.9	-0.320155	0.119481	0	1	1
C7Y58_RS08745_glucosamine-6-phosphate deaminase	1782.36	0.514334	0.092618	0	1	1
C7Y58_RS08750_hypothetical protein	9240.38	0.274403	0.10652	0	1	1
C7Y58_RS08755_M3 family oligoendopeptidase	1893.5	0.0714974	0.0984456	0	1	1
C7Y58_RS08760_toxin-antitoxin system YwqK family antitoxin	847.101	-0.707313	0.21751	0	1	1
C7Y58_RS08765_serine dehydratase subunit alpha family protein	3235.64	-0.490599	0.157	0	1	1
C7Y58_RS08770_dicarboxylate/amino acid:cation symporter	15295.2	1.17562	0.161226	1.08929	0.276027	1
C7Y58_RS08775_UvrD-helicase domain-containing protein	1501.86	0.477008	0.13604	0	1	1
C7Y58_RS08780_PD-(D/E)XK nuclease family protein	479.252	0.508233	0.13487	0	1	1
C7Y58_RS08785_MATE family efflux transporter	1280.93	0.210786	0.078527	0	1	1
C7Y58_RS08790_pyridoxal phosphate-dependent aminotransferase	6185.76	-0.454538	0.0924613	0	1	1
C7Y58_RS08795_hypothetical protein	4657.86	-0.170419	0.114183	0	1	1
C7Y58_RS08800_YihY/virulence factor BrkB family protein	6525.14	-0.0339752	0.0923265	0	1	1
C7Y58_RS08805_transpeptidase family protein	5868.85	-0.29631	0.10859	0	1	1
C7Y58_RS08810_priA	2246.03	-0.278977	0.0957329	0	1	1
C7Y58_RS08815_def	736.589	0.108745	0.153906	0	1	1
C7Y58_RS08820_septum formation initiator family protein	453.421	-0.335568	0.142672	0	1	1
C7Y58_RS08825_glpX	4524.01	-0.133036	0.0810344	0	1	1
C7Y58_RS08830_DEAD/DEAH box helicase	1899.13	0.535483	0.11725	0	1	1
C7Y58_RS08835_murI	1448.64	0.239308	0.122738	0	1	1
C7Y58_RS08840_MBL fold metallo-hydrolase	752.845	-0.122333	0.160232	0	1	1
C7Y58_RS08845_NAD(P)/FAD-dependent oxidoreductase	1514.94	-0.184345	0.154483	0	1	1
C7Y58_RS08850_ROK family protein	1832.9	0.258002	0.0992725	0	1	1
C7Y58_RS08855_mglB	16671.8	0.347249	0.156002	0	1	1
C7Y58_RS08860_mglA	9518.01	0.458872	0.160391	0	1	1
C7Y58_RS08865_mglC	7596.52	0.450869	0.165956	0	1	1
C7Y58_RS08870_MFS transporter	2905.98	1.06465	0.159053	0.406486	0.684386	1
C7Y58_RS08875_L-lactate dehydrogenase	11658.1	0.310864	0.137665	0	1	1
C7Y58_RS08880_nifJ	230780	0.704427	0.0938724	0	1	1
C7Y58_RS08885_acetate kinase	37321.5	0.816211	0.10942	0	1	1
C7Y58_RS08890_pta	26920.4	0.97352	0.113989	0	1	1
C7Y58_RS08900_hypothetical protein	36.4115	1.49591	0.38005	1.30484	0.191947	1
C7Y58_RS08905_cas2	29.161	1.60703	0.569642	1.06564	0.286588	1
C7Y58_RS08910_cas1b	371.666	0.792802	0.219628	0	1	1
C7Y58_RS08915_cas4	244.121	1.0535	0.272599	0.196266	0.844402	1
C7Y58_RS08920_CRISPR-associated helicase/endonuclease Cas3	1996.66	0.744772	0.212653	0	1	1
C7Y58_RS08925_cas5	2753.98	0.919132	0.241757	0	1	1
C7Y58_RS08930_cas7i	2363.42	1.23883	0.206689	1.15551	0.247883	1
C7Y58_RS08935_cas8a1	1183.51	0.946591	0.254974	0	1	1
C7Y58_RS08940_cas6	524.005	0.354791	0.237104	0	1	1
C7Y58_RS08945_Abi family protein	439.925	-0.483452	0.213472	0	1	1
C7Y58_RS08950_NAD-dependent protein deacylase	674.636	-0.148975	0.183263	0	1	1
C7Y58_RS08955_M20 family metallopeptidase	8766.99	-0.122399	0.283923	0	1	1
C7Y58_RS08960_basic amino acid ABC transporter substrate-binding protein	9428.44	0.256558	0.338199	0	1	1
C7Y58_RS08965_hypothetical protein	6724.86	0.868498	0.249354	0	1	1
C7Y58_RS08970_hypothetical protein	5865.7	0.665634	0.240917	0	1	1
C7Y58_RS08975_heavy metal translocating P-type ATPase	60065.1	0.124635	0.227578	0	1	1
C7Y58_RS08980_hypothetical protein	17279.1	0.341658	0.232907	0	1	1
C7Y58_RS08985_hypothetical protein	8195.82	0.767901	0.234447	0	1	1
C7Y58_RS08990_hypothetical protein	235.863	0.582796	0.261417	0	1	1
C7Y58_RS08995_hypothetical protein	6182.71	-1.01255	0.236459	-0.0530554	0.957688	1
C7Y58_RS09000_hypothetical protein	633.675	-0.498261	0.269473	0	1	1
C7Y58_RS09005_RloB domain-containing protein	2434.88	-1.30827	0.215795	-1.42856	0.153132	1
C7Y58_RS09010_ATP/GTP-binding protein	5408.2	-1.02812	0.17557	-0.160174	0.872744	1
C7Y58_RS09015_dinB	193.193	-0.396326	0.188119	0	1	1
C7Y58_RS09025_hypothetical protein	965.909	-0.141124	0.173495	0	1	1
C7Y58_RS09030_NAD+ synthase	6265.11	-0.562964	0.112742	0	1	1
C7Y58_RS09035_ylqF	1578.7	-0.700963	0.143397	0	1	1
C7Y58_RS09040_rsmI	8547.31	-0.448	0.093151	0	1	1
C7Y58_RS09045_S41 family peptidase	3397.91	-0.397326	0.169412	0	1	1
C7Y58_RS09050_TlyA family rRNA (cytidine-2'-O)-methyltransferase	2377.58	-0.983495	0.15173	0	1	1
C7Y58_RS09055_3'-5' exoribonuclease YhaM family protein	5483.63	-0.668298	0.11344	0	1	1
C7Y58_RS09060_1-deoxy-D-xylulose-5-phosphate synthase	9129.16	-0.659126	0.13275	0	1	1
C7Y58_RS09065_yhbY	544.682	-0.468404	0.195986	0	1	1
C7Y58_RS09070_ribonuclease J	14844.2	-0.813048	0.115217	0	1	1
C7Y58_RS09075_mrdA	10172.5	-0.787845	0.102009	0	1	1
C7Y58_RS09080_hypothetical protein	382.515	-0.489373	0.281282	0	1	1
C7Y58_RS09085_LytR C-terminal domain-containing protein	3104.19	-0.3871	0.108036	0	1	1
C7Y58_RS09090_mtaB	3068.79	-0.742966	0.0854693	0	1	1
C7Y58_RS09095_16S rRNA (uracil(1498)-N(3))-methyltransferase	1024.75	-0.548503	0.0991443	0	1	1
C7Y58_RS09100_Rrf2 family transcriptional regulator	410.484	-0.184578	0.163086	0	1	1
C7Y58_RS09105_ruvB	1474.12	0.0144227	0.153506	0	1	1
C7Y58_RS09110_DUF445 family protein	1208.49	0.43855	0.110958	0	1	1
C7Y58_RS09125_DUF1963 domain-containing protein	400.249	0.0829982	0.186344	0	1	1
C7Y58_RS09130_nuclear transport factor 2 family protein	4352.05	-0.171945	0.0810305	0	1	1
C7Y58_RS09135_nitroreductase	2640.67	-0.284575	0.103863	0	1	1
C7Y58_RS09140_kdsA	7496.04	-0.205093	0.0641742	0	1	1
C7Y58_RS09145_UDP-N-acetylmuramoyl-L-alanyl-D-glutamate--2, 6-diaminopimelate ligase	7551.39	-0.240131	0.104323	0	1	1
C7Y58_RS09150_uracil-DNA glycosylase	1959.05	-0.202562	0.107717	0	1	1
C7Y58_RS09155_SMI1/KNR4 family protein	1050.93	-0.41368	0.124139	0	1	1
C7Y58_RS09160_HD domain-containing protein	1298.08	-0.0224426	0.24064	0	1	1
C7Y58_RS09165_toxin-antitoxin system YwqK family antitoxin	2444.34	-0.68623	0.135228	0	1	1
C7Y58_RS09170_guaB	6011.17	-0.892165	0.140028	0	1	1
C7Y58_RS09175_helix-turn-helix transcriptional regulator	118.921	-0.622152	0.220948	0	1	1
C7Y58_RS09180_NAD(P)H-dependent oxidoreductase	84.2845	-0.275673	0.242818	0	1	1
C7Y58_RS09185_CAP domain-containing protein	1771.66	-0.67546	0.158128	0	1	1
C7Y58_RS09190_ankyrin repeat domain-containing protein	8111.72	-0.498902	0.104152	0	1	1
C7Y58_RS09195_DMT family transporter	3253.12	-0.0925965	0.120716	0	1	1
C7Y58_RS09200_phosphotransferase	4246.61	-0.100875	0.108211	0	1	1
C7Y58_RS09205_O-antigen ligase family protein	2469.16	-0.27157	0.119711	0	1	1
C7Y58_RS09210_hypothetical protein	182.877	-0.0614801	0.300558	0	1	1
C7Y58_RS09215_LPS biosynthesis protein	1549.31	-0.0545707	0.15813	0	1	1
C7Y58_RS09220_glycosyl transferase	1404.9	-0.345464	0.0946988	0	1	1
C7Y58_RS09225_polysaccharide deacetylase family protein	534.061	-0.290985	0.161195	0	1	1
C7Y58_RS09230_glycosyltransferase	818.418	-0.229347	0.139915	0	1	1
C7Y58_RS09235_polysaccharide deacetylase family protein	1315.26	-0.257705	0.132532	0	1	1
C7Y58_RS09240_glycosyltransferase	1149.9	-0.622693	0.163219	0	1	1
C7Y58_RS09245_LicD family protein	765.541	-0.274595	0.0912501	0	1	1
C7Y58_RS09250_glycosyltransferase family 9 protein	1050.82	-0.245958	0.142172	0	1	1
C7Y58_RS09260_ClbS/DfsB family four-helix bundle protein	593.765	-0.0523021	0.179087	0	1	1
C7Y58_RS09265_YafY family transcriptional regulator	435.253	-0.115477	0.123981	0	1	1
C7Y58_RS09270_NCS2 family permease	3653.27	-0.805289	0.119594	0	1	1
C7Y58_RS09275_FTR1 family iron permease	17137.4	-0.472937	0.195747	0	1	1
C7Y58_RS09280_iron transporter	15002.8	-0.424625	0.21729	0	1	1
C7Y58_RS09285_hypothetical protein	22278.5	-0.553753	0.185413	0	1	1
C7Y58_RS09290_nitroreductase family protein	2933.84	0.196027	0.117853	0	1	1
C7Y58_RS09295_HAD-IIA family hydrolase	252.493	0.485039	0.236383	0	1	1
C7Y58_RS09300_TRAP transporter large permease	6706.59	0.466747	0.188972	0	1	1
C7Y58_RS09305_TRAP transporter small permease	502.791	0.467938	0.158086	0	1	1
C7Y58_RS09310_TRAP transporter substrate-binding protein DctP	18880	0.793559	0.174882	0	1	1
C7Y58_RS09315_uracil-DNA glycosylase family protein	1120	0.549119	0.12149	0	1	1
C7Y58_RS09320_HAMP domain-containing histidine kinase	328.36	0.377786	0.132976	0	1	1
C7Y58_RS09325_response regulator transcription factor	398.801	-0.119071	0.156645	0	1	1
C7Y58_RS09330_glycosyltransferase family 39 protein	5879.9	1.10217	0.110636	0.923491	0.355751	1
C7Y58_RS09335_sirohydrochlorin cobaltochelatase	760.83	1.01647	0.184722	0.0891535	0.92896	1
C7Y58_RS09340_hypothetical protein	2609.69	-0.616855	0.126989	0	1	1
C7Y58_RS09345_OmpA family protein	9390.84	-0.237071	0.274001	0	1	1
C7Y58_RS09350_galU	4864.68	-0.61275	0.111038	0	1	1
C7Y58_RS09355_tetratricopeptide repeat protein	1202.61	-0.683667	0.0995597	0	1	1
C7Y58_RS09360_metG	9931.4	-0.797954	0.0938441	0	1	1
C7Y58_RS09365_DUF374 domain-containing protein	2863.97	-0.885085	0.127593	0	1	1
C7Y58_RS09370_YbaB/EbfC family nucleoid-associated protein	2180.5	-0.966179	0.156547	0	1	1
C7Y58_RS09375_sppA	3013.98	-1.08386	0.185224	-0.452774	0.650712	1
C7Y58_RS09380_TetR/AcrR family transcriptional regulator	666.681	-1.12037	0.480361	-0.25059	0.802131	1
C7Y58_RS09385_TolC family protein	6518.86	-1.08607	0.284726	-0.302299	0.762424	1
C7Y58_RS09390_efflux RND transporter periplasmic adaptor subunit	9190.12	-1.45455	0.278102	-1.63448	0.102158	1
C7Y58_RS09395_efflux RND transporter permease subunit	34351.5	-1.35713	0.299238	-1.19345	0.232692	1
C7Y58_RS09400_hypothetical protein	3113.87	-0.940305	0.330173	0	1	1
C7Y58_RS09405_aminoacyl-histidine dipeptidase	5332.32	0.626482	0.072609	0	1	1
C7Y58_RS09410_GNAT family N-acetyltransferase	347.85	0.471794	0.155612	0	1	1
C7Y58_RS09415_MBL fold metallo-hydrolase	2117.09	0.431437	0.106834	0	1	1
C7Y58_RS09420_DNA/RNA non-specific endonuclease	5557.46	0.791718	0.205866	0	1	1
C7Y58_RS09425_cysteine protease	3767.76	0.171533	0.216209	0	1	1
C7Y58_RS09430_rplQ	3113.61	-0.145582	0.164159	0	1	1
C7Y58_RS09435_DNA-directed RNA polymerase subunit alpha	36721.1	-0.354612	0.167391	0	1	1
C7Y58_RS09440_rpsD	12935.6	-0.302919	0.183752	0	1	1
C7Y58_RS09445_rpsK	2511.45	-0.418996	0.181625	0	1	1
C7Y58_RS09450_rpsM	7502.55	-0.509615	0.224107	0	1	1
C7Y58_RS09455_rpmJ	1329.03	-0.158031	0.341993	0	1	1
C7Y58_RS09460_infA	1877.99	-0.62709	0.221938	0	1	1
C7Y58_RS09465_DKNYY domain-containing protein	295.978	1.03811	0.258742	0.147279	0.882912	1
C7Y58_RS09470_DKNYY domain-containing protein	388.135	0.781772	0.167896	0	1	1
C7Y58_RS09475_DKNYY domain-containing protein	435.491	0.684273	0.182242	0	1	1
C7Y58_RS09480_DKNYY domain-containing protein	581.957	0.571446	0.15241	0	1	1
C7Y58_RS09485_DKNYY domain-containing protein	717.441	0.0818176	0.124916	0	1	1
C7Y58_RS09490_GNAT family N-acetyltransferase	140.472	-0.377553	0.250008	0	1	1
C7Y58_RS09495_GNAT family N-acetyltransferase	1109.45	0.297436	0.128741	0	1	1
C7Y58_RS09500_hypothetical protein	540.598	-0.327218	0.198816	0	1	1
C7Y58_RS09505_map	2315.46	-0.261239	0.138761	0	1	1
C7Y58_RS09510_adenylate kinase	1857.18	-0.369484	0.102959	0	1	1
C7Y58_RS09515_SDR family oxidoreductase	390.464	0.692457	0.28612	0	1	1
C7Y58_RS09525_ATP-binding cassette domain-containing protein	1931.94	0.077403	0.169088	0	1	1
C7Y58_RS09530_hypothetical protein	2594.85	0.534708	0.15288	0	1	1
C7Y58_RS09535_cob(I)yrinic acid a,c-diamide adenosyltransferase	895.462	0.000938844	0.163646	0	1	1
C7Y58_RS09540_single-stranded DNA-binding protein	4812.6	-0.0324107	0.105476	0	1	1
C7Y58_RS09545_cupin domain-containing protein	640.739	-0.122184	0.165927	0	1	1
C7Y58_RS09570_energy transducer TonB	446.106	-0.464265	0.230159	0	1	1
C7Y58_RS09575_biopolymer transporter ExbD	338.883	-0.348609	0.225046	0	1	1
C7Y58_RS09580_MotA/TolQ/ExbB proton channel family protein	316.067	-0.288603	0.210955	0	1	1
C7Y58_RS09585_peptide-binding protein	2399.52	0.340643	0.134887	0	1	1
C7Y58_RS09590_rnpB ncRNA	137661	-0.609619	0.14297	0	1	1
C7Y58_RS09595_hypothetical protein	1213.94	-0.850387	0.202783	0	1	1
C7Y58_RS09600_Nif3-like dinuclear metal center hexameric protein	2623.44	-0.183566	0.143556	0	1	1
C7Y58_RS09605_RNA polymerase sigma factor RpoD/SigA	4671.27	-0.107499	0.101552	0	1	1
C7Y58_RS09610_rpoD	4173.35	-0.377077	0.11383	0	1	1
C7Y58_RS09615_DNA primase	2206.56	-0.273144	0.12144	0	1	1
C7Y58_RS09620_SurA N-terminal domain-containing protein	31088.8	-0.257023	0.0835178	0	1	1
C7Y58_RS09625_sigma-54-dependent Fis family transcriptional regulator	14680.1	-0.0941324	0.102337	0	1	1
C7Y58_RS09630_RIP metalloprotease	1477.32	0.0687935	0.120437	0	1	1
C7Y58_RS09635_thymidylate kinase	2149.13	-0.19017	0.121004	0	1	1
C7Y58_RS09640_1-deoxy-D-xylulose-5-phosphate reductoisomerase	3754.64	-0.139361	0.0925585	0	1	1
C7Y58_RS09645_phosphatidate cytidylyltransferase	2271.78	0.0780839	0.0842	0	1	1
C7Y58_RS09650_isoprenyl transferase	447.393	0.0270191	0.163711	0	1	1
C7Y58_RS09655_polyprenyl synthetase family protein	1166.46	0.184218	0.141648	0	1	1
C7Y58_RS09660_xseB	88.8461	0.0461965	0.363347	0	1	1
C7Y58_RS09665_rsmD	762.844	-0.0995676	0.179944	0	1	1
C7Y58_RS09670_queA	1385.88	0.0606552	0.202671	0	1	1
C7Y58_RS09675_prmC	870.061	0.340294	0.21685	0	1	1
C7Y58_RS09680_prfA	6801.05	0.395481	0.155956	0	1	1
C7Y58_RS09685_hypothetical protein	563.526	0.876635	0.203144	0	1	1
C7Y58_RS09690_N-acetylmuramoyl-L-alanine amidase	4695.38	1.07629	0.155675	0.490034	0.62411	1
C7Y58_RS09700_hypothetical protein	711.74	0.0475646	0.178269	0	1	1
C7Y58_RS09705_hypothetical protein	601.611	-0.0800639	0.161957	0	1	1
C7Y58_RS09715_IS1182-like element ISFnu1 family transposase	790.647	0.149927	0.154506	0	1	1
C7Y58_RS09720_glutamate--tRNA ligase	9033.83	-0.0351733	0.0889153	0	1	1
C7Y58_RS09725_prfB	1992.03	-0.257706	0.075341	0	1	1
C7Y58_RS09730_acpS	446.937	-0.166503	0.114158	0	1	1
C7Y58_RS09735_TatD family hydrolase	317.48	-0.0208791	0.131702	0	1	1
C7Y58_RS09740_YARHG domain-containing protein	45.249	0.2667	0.320185	0	1	1
C7Y58_RS09745_alpha/beta hydrolase	908.941	0.011945	0.112004	0	1	1
C7Y58_RS09750_SMI1/KNR4 family protein	158.734	-0.493031	0.28229	0	1	1
C7Y58_RS09755_antibiotic biosynthesis monooxygenase	2282.03	0.0758883	0.081079	0	1	1
C7Y58_RS09760_ABC transporter ATP-binding protein	1791.77	0.00480702	0.125699	0	1	1
C7Y58_RS09765_ABC transporter permease	4571.11	-0.165792	0.0979586	0	1	1
C7Y58_RS09770_DUF4418 family protein	1812.23	-0.492786	0.116104	0	1	1
C7Y58_RS09775_FMN-binding protein	3412.46	-0.63214	0.110001	0	1	1
C7Y58_RS09780_ABC transporter ATP-binding protein	2615.91	-0.665738	0.106496	0	1	1
C7Y58_RS09785_ABC transporter permease	3227.81	-0.714141	0.107043	0	1	1
C7Y58_RS09790_ABC transporter permease	6093.85	-0.581891	0.107311	0	1	1
C7Y58_RS09795_DUF2318 domain-containing protein	1610.38	-0.238561	0.143517	0	1	1
C7Y58_RS09800_IS110-like element ISFnu4 family transposase	79.5874	2.46044	1.45753	1.002	0.316345	1
C7Y58_RS09805_enhanced serine sensitivity protein SseB	1594.78	-0.153142	0.148442	0	1	1
C7Y58_RS09835_rpmF	269.182	0.384678	0.231314	0	1	1
C7Y58_RS09840_ychF	9380.61	-0.883731	0.0916268	0	1	1
C7Y58_RS09845_triose-phosphate isomerase	2306.94	-1.10112	0.176582	-0.57263	0.566895	1
C7Y58_RS09850_methyl-accepting chemotaxis protein	983.323	-1.11771	0.139119	-0.846087	0.397504	1
C7Y58_RS09865_YraN family protein	419.204	-0.803112	0.142596	0	1	1
C7Y58_RS09870_ribonuclease HII	628.679	-0.913762	0.189672	0	1	1
C7Y58_RS09875_RluA family pseudouridine synthase	2024.46	-0.267603	0.0757725	0	1	1
C7Y58_RS09880_ybaK	823.101	-0.256991	0.12075	0	1	1
C7Y58_RS09885_PrpR N-terminal domain-containing protein	283.852	0.884915	0.345854	0	1	1
C7Y58_RS09890_2-hydroxycarboxylate transporter family protein	16243.4	-1.19196	0.128877	-1.48947	0.136363	1
C7Y58_RS09895_oxaloacetate decarboxylase subunit alpha	8618.14	-0.0515578	0.10378	0	1	1
C7Y58_RS09900_citG	2508.34	-0.0030728	0.143579	0	1	1
C7Y58_RS09905_citD	971.456	0.075615	0.138985	0	1	1
C7Y58_RS09910_citE	7660.54	-0.0392147	0.110058	0	1	1
C7Y58_RS09915_citF	11690.6	0.0563461	0.108228	0	1	1
C7Y58_RS09920_autotransporter	76.1888	0.236488	0.345618	0	1	1
C7Y58_RS09925_ATP-binding protein	632.532	-0.0578088	0.139755	0	1	1
C7Y58_RS09930_dnaE	4631.69	-0.652238	0.0925424	0	1	1
C7Y58_RS09935_GNAT family N-acetyltransferase	511.655	-0.556182	0.174151	0	1	1
C7Y58_RS09940_hypothetical protein	1915.28	-0.301696	0.15046	0	1	1
C7Y58_RS09945_DEAD/DEAH box helicase family protein	4704.74	-0.152375	0.179655	0	1	1
C7Y58_RS09950_MBL fold metallo-hydrolase	799.068	0.173417	0.202402	0	1	1
C7Y58_RS09970_N-acetyltransferase	4801.24	0.256336	0.181199	0	1	1
C7Y58_RS09975_rpsP	2466.33	0.695317	0.183804	0	1	1
C7Y58_RS09980_ffh	3848.61	-0.884726	0.148845	0	1	1
C7Y58_RS09985_hypothetical protein	494.838	0.107308	0.156399	0	1	1
C7Y58_RS09990_hypothetical protein	17.454	1.49686	0.671517	0.739912	0.459353	1
C7Y58_RS09995_glsA	3356.97	0.374701	0.229611	0	1	1
C7Y58_RS10000_alanine:cation symporter family protein	6787.68	0.603921	0.235815	0	1	1
C7Y58_RS10005_hypothetical protein	185.871	0.329762	0.163381	0	1	1
C7Y58_RS10010_AAA family ATPase	999.226	0.31623	0.130615	0	1	1
C7Y58_RS10015_urocanate hydratase	619.552	0.0643937	0.135341	0	1	1
C7Y58_RS10020_YjiH family protein	114.349	0.604367	0.217598	0	1	1
C7Y58_RS10025_Na+/H+ antiporter family protein	120.724	0.286622	0.205873	0	1	1
C7Y58_RS10030_imidazolonepropionase	107.378	0.540074	0.217035	0	1	1
C7Y58_RS10035_formiminotetrahydrofolate cyclodeaminase	75.9587	-0.187001	0.262289	0	1	1
C7Y58_RS10040_hutH	1314.07	-0.522526	0.102639	0	1	1
C7Y58_RS10045_ftcD	926.751	-0.416406	0.0776353	0	1	1
C7Y58_RS10050_aminoacyl-histidine dipeptidase	1132.92	-0.32799	0.0892377	0	1	1
C7Y58_RS10055_YfcC family protein	1708.81	-0.228443	0.0991472	0	1	1
C7Y58_RS10060_threonine ammonia-lyase	8369.19	-0.678993	0.14705	0	1	1
C7Y58_RS10065_S-methyl-5-thioribose kinase	693.021	1.06384	0.260522	0.245066	0.806406	1
C7Y58_RS10070_S-methyl-5-thioribose-1-phosphate isomerase	1149.36	0.759357	0.22953	0	1	1
C7Y58_RS10075_Na+/H+ antiporter NhaC family protein	1165.47	0.992391	0.224655	0	1	1
C7Y58_RS10080_iron-containing alcohol dehydrogenase	573.216	0.944296	0.250651	0	1	1
C7Y58_RS10085_PLP-dependent aminotransferase family protein	758.759	0.688342	0.150957	0	1	1
C7Y58_RS10090_L-fuculose-phosphate aldolase	619.357	0.498422	0.104811	0	1	1
C7Y58_RS10095_PLP-dependent aminotransferase family protein	1269.5	0.841338	0.149326	0	1	1
C7Y58_RS10110_nifJ	126777	1.23246	0.275176	0.844758	0.398246	1
C7Y58_RS10120_FprA family A-type flavoprotein	9844.74	-0.403023	0.244176	0	1	1
C7Y58_RS10125_acyl-CoA dehydrogenase family protein	10460.9	-0.854063	0.267615	0	1	1
C7Y58_RS10130_autotransporter serine protease fusolisin	17235.4	0.0240045	0.141457	0	1	1
C7Y58_RS10135_PhzF family phenazine biosynthesis protein	2115.36	-0.39667	0.137337	0	1	1
C7Y58_RS10140_ABC transporter ATP-binding protein	69.8288	0.0849846	0.221192	0	1	1
C7Y58_RS10145_ABC transporter ATP-binding protein	71.8166	-0.346436	0.274732	0	1	1
C7Y58_RS10150_branched-chain amino acid ABC transporter permease	35.5563	0.144626	0.374879	0	1	1
C7Y58_RS10155_branched-chain amino acid ABC transporter permease	83.7879	0.21982	0.277103	0	1	1
C7Y58_RS10160_ABC transporter substrate-binding protein	54.8047	0.972699	0.363918	0	1	1
C7Y58_RS10185_50S ribosomal protein L28	8260.7	1.00898	0.115071	0.0780484	0.93779	1
C7Y58_RS10195_DeoR/GlpR transcriptional regulator	644.426	-1.31547	0.202151	-1.56056	0.118629	1
C7Y58_RS10215_guaA	13626.5	-0.379449	0.0771812	0	1	1
C7Y58_RS10220_AAA family ATPase	17718.7	0.0675006	0.0830153	0	1	1
C7Y58_RS10225_IS3 family transposase	561.998	0.545949	0.166433	0	1	1
C7Y58_RS10230_DUF1016 family protein	656.524	-0.454288	0.19537	0	1	1
C7Y58_RS10235_fap2	14079.9	0.0331987	0.13306	0	1	1
C7Y58_RS10240_hypothetical protein	3281.31	-0.189363	0.122981	0	1	1
C7Y58_RS10245_ftsZ	3812.38	-0.888208	0.143841	0	1	1
C7Y58_RS10250_ftsA	6479.36	-0.301205	0.139273	0	1	1
C7Y58_RS10255_cell division protein FtsQ/DivIB	704.377	-0.28463	0.149993	0	1	1
C7Y58_RS10260_D-alanine--D-alanine ligase	2023.34	-0.216907	0.191323	0	1	1
C7Y58_RS10265_murB	2474.86	-0.290152	0.157918	0	1	1
C7Y58_RS10270_murC	4977.27	-0.32131	0.139068	0	1	1
C7Y58_RS10275_murG	2707.4	-0.543803	0.160408	0	1	1
C7Y58_RS10280_murD	3191.28	-0.227579	0.132061	0	1	1
C7Y58_RS10285_mraY	3653.31	-0.232868	0.169169	0	1	1
C7Y58_RS10295_gmhB	2483.86	-0.143908	0.143198	0	1	1
C7Y58_RS10300_PLP-dependent aminotransferase family protein	336.986	-0.433541	0.205207	0	1	1
C7Y58_RS10305_pdxS	5404.58	-0.282734	0.605927	0	1	1
C7Y58_RS10310_1-deoxy-D-xylulose-5-phosphate synthase	2336.16	-0.3198	0.113896	0	1	1
C7Y58_RS10315_MerR family transcriptional regulator	34.3193	-0.0599796	0.397782	0	1	1
C7Y58_RS10320_DMT family transporter	9.58804	2.28262	0.932135	1.376	0.168822	1
C7Y58_RS10325_hypothetical protein	71.9632	0.959068	0.297425	0	1	1
C7Y58_RS10330_hypothetical protein	64.3968	1.32548	0.367266	0.886224	0.375497	1
C7Y58_RS10335_flavin reductase family protein	477.669	0.334794	0.169721	0	1	1
C7Y58_RS10340_MATE family efflux transporter	450.014	0.193758	0.165542	0	1	1
C7Y58_RS10345_cyclically-permuted mutarotase family protein	853.722	0.172398	0.22456	0	1	1
C7Y58_RS10350_LacI family DNA-binding transcriptional regulator	910.008	-0.264316	0.213411	0	1	1
C7Y58_RS10355_sialic acid TRAP transporter substrate-binding protein SiaP	2410.79	0.470475	0.195819	0	1	1
C7Y58_RS10360_TRAP transporter large permease subunit	3109.5	0.106119	0.199883	0	1	1
C7Y58_RS10365_ROK family protein	1430.14	-0.00721093	0.196311	0	1	1
C7Y58_RS10370_N-acetylneuraminate lyase	916.617	0.13419	0.186559	0	1	1
C7Y58_RS10375_N-acetylmannosamine-6-phosphate 2-epimerase	1101.25	0.0803361	0.186152	0	1	1
C7Y58_RS10380_DMT family transporter	277.945	0.40243	0.18743	0	1	1
C7Y58_RS10385_hypothetical protein	191.437	0.794505	0.317796	0	1	1
C7Y58_RS10390_hypothetical protein	891.459	0.142223	0.15277	0	1	1
C7Y58_RS10395_mgtE	8383.29	-0.175583	0.0991214	0	1	1
C7Y58_RS10400_tgt	4188.41	-0.400839	0.0953611	0	1	1
C7Y58_RS10405_bifunctional (p)ppGpp synthetase/guanosine-3',5'-bis(diphosphate) 3'-pyrophosphohydrolase	10077.6	-0.223257	0.117202	0	1	1
C7Y58_RS10410_adenine phosphoribosyltransferase	3513.64	0.078619	0.0882317	0	1	1
C7Y58_RS10415_tetratricopeptide repeat protein	787.076	0.279124	0.165511	0	1	1
C7Y58_RS10420_DUF502 domain-containing protein	2187.04	0.0660826	0.100514	0	1	1
C7Y58_RS10425_HlyC/CorC family transporter	10214	0.0925915	0.0664707	0	1	1
C7Y58_RS10435_ACT domain-containing protein	797.888	-0.330407	0.0988234	0	1	1
C7Y58_RS10440_bifunctional 5,10-methylenetetrahydrofolate dehydrogenase/5,10-methenyltetrahydrofolate cyclohydrolase	2741.41	-0.111947	0.0814886	0	1	1
C7Y58_RS10445_methionyl-tRNA formyltransferase	3172.23	-0.187331	0.0989961	0	1	1
C7Y58_RS10450_nrdR	627.427	-0.332279	0.118079	0	1	1
C7Y58_RS10455_PTS sugar transporter subunit IIA	379.953	-0.21777	0.167838	0	1	1
C7Y58_RS10460_recO	1882.86	-0.284789	0.208563	0	1	1
C7Y58_RS10465_DUF1266 domain-containing protein	2627.99	-0.264362	0.120738	0	1	1
C7Y58_RS10470_hypothetical protein	20.897	0.594787	0.358475	0	1	1
C7Y58_RS10475_sodium:alanine symporter family protein	1012.13	-0.0799477	0.136524	0	1	1
C7Y58_RS10480_hypothetical protein	75.5319	0.100099	0.234577	0	1	1
C7Y58_RS10490_hypothetical protein	349.866	0.382852	0.141494	0	1	1
C7Y58_RS10500_hypothetical protein	6.74453	0.0915701	0.688198	0	1	1
C7Y58_RS10515_hypothetical protein	125.455	1.80454	0.540627	1.48816	0.136708	1
C7Y58_RS10520_hypothetical protein	5.57962	1.81031	0.802238	1.01006	0.312467	1
C7Y58_RS10525_transposase	734.9	-0.336915	0.193977	0	1	1
C7Y58_RS10530_transposase	183.467	0.0271189	0.211352	0	1	1
C7Y58_RS10535_hypothetical protein	2078.51	0.214392	0.284194	0	1	1
C7Y58_RS10540_hypothetical protein	69.2789	-0.729499	0.226709	0	1	1
C7Y58_RS10545_hypothetical protein	36.2042	0.00338474	0.250341	0	1	1
C7Y58_RS10550_hypothetical protein	4.00473	3.46055	1.43144	1.71893	0.0856279	1
C7Y58_RS10560_hypothetical protein	189.236	0.252461	0.321378	0	1	1
C7Y58_RS10565_hypothetical protein	54.7348	0.44513	0.356099	0	1	1
C7Y58_RS10570_hypothetical protein	118.764	1.04881	0.171511	0.284579	0.775967	1
C7Y58_RS10580_hypothetical protein	133.778	0.117159	0.300076	0	1	1
C7Y58_RS10585_hypothetical protein	134.832	0.540134	0.287328	0	1	1
C7Y58_RS10590_hypothetical protein	105.871	1.12359	0.4064	0.304111	0.761043	1
C7Y58_RS10595_hypothetical protein	25.2294	1.13399	0.685469	0.195471	0.845025	1
C7Y58_RS10600_ATP-binding cassette domain-containing protein	4.93378	0.19567	0.68631	0	1	1
Cobalamin_riboswitch_upstream_of_C7Y58_RS03005	95.0008	0.437226	0.23771	0	1	1
Cobalamin_riboswitch_upstream_of_C7Y58_RS04560	1269.89	-0.31496	0.167578	0	1	1
Cobalamin_riboswitch_upstream_of_C7Y58_RS09920	5.57394	-1.90409	1.37959	-0.655334	0.512253	1
FMN_riboswitch_upstream_of_C7Y58_RS00020	7.90477	1.16191	0.759575	0.213162	0.8312	1
foxI	0.798741	1.22062	2.8735	0.0767759	0.938802	1
Glycine_riboswitch_upstream_of_C7Y58_RS04700	101.489	-0.85807	0.724041	0	1	1
Purine_riboswitch_upstream_of_C7Y58_RS04260	44.5774	1.64668	0.381174	1.69655	0.0897816	1
SAM_riboswitch_class_I_upstream_of_C7Y58_RS04835	311.556	0.453995	0.602548	0	1	1
SAM_riboswitch_class_I_upstream_of_C7Y58_RS06360	2.70453	-1.90407	1.39033	-0.650256	0.515527	1
TPP_riboswitch_upstream_of_C7Y58_RS01290	7.05563	-0.509185	0.760114	0	1	1
TPP_riboswitch_upstream_of_C7Y58_RS04260	160.206	-0.0771229	0.181054	0	1	1

## Sheet: So CFS vs. mucin
	baseMean	log2FoldChange	lfcSE	stat	pvalue	padj
C7Y58_RS04820_nhaC	4895.88	-4.81234	0.223544	-17.0541	3.25804e-65	6.48351e-62
C7Y58_RS07720_succinylglutamate desuccinylase/aspartoacylase family protein	4126.59	3.4359	0.16354	14.8948	3.5637e-50	3.54588e-47
C7Y58_RS07735_ggt	6305.46	4.01097	0.203772	14.7761	2.0882e-49	1.38517e-46
C7Y58_RS01280_thiC	2453.94	5.5394	0.324655	13.9822	2.00115e-44	9.9557e-42
C7Y58_RS07730_hypothetical protein	1221.78	3.79807	0.213653	13.0963	3.45642e-39	1.37566e-36
C7Y58_RS01265_thiazole synthase	2415.67	5.37211	0.342978	12.7475	3.21858e-37	1.0675e-34
C7Y58_RS01290_thiD	283.39	4.80373	0.309384	12.2945	9.69144e-35	2.75514e-32
C7Y58_RS00450_DUF819 domain-containing protein	3059.66	3.37718	0.196801	12.0791	1.36209e-33	3.38821e-31
C7Y58_RS01260_thiH	3357.63	5.14711	0.354525	11.6977	1.31029e-31	2.89719e-29
C7Y58_RS07725_TRAP transporter large permease	3126.88	3.38852	0.20812	11.4767	1.72792e-30	3.43856e-28
C7Y58_RS01285_thiE	95.5961	4.9532	0.346228	11.4179	3.40359e-30	6.15741e-28
C7Y58_RS02880_queuosine precursor transporter	376.303	-4.54802	0.311146	-11.4031	4.03705e-30	6.69477e-28
C7Y58_RS00440_DUF3870 domain-containing protein	567.946	3.56943	0.234065	10.9774	4.90684e-28	7.51124e-26
C7Y58_RS00435_hypothetical protein	3290.96	3.19095	0.216363	10.1262	4.22562e-24	6.00642e-22
C7Y58_RS01505_TetR/AcrR family transcriptional regulator	738.746	-5.39452	0.439105	-10.0079	1.40704e-23	1.86668e-21
C7Y58_RS01665_hrcA	8480.46	-3.39095	0.245446	-9.74122	2.01116e-22	2.50137e-20
C7Y58_RS00455_dipeptide epimerase	1108.94	3.0296	0.216541	9.37281	7.06239e-21	8.26715e-19
C7Y58_RS00445_serine hydrolase	1354.4	3.34456	0.251577	9.31945	1.16947e-20	1.22486e-18
C7Y58_RS01660_grpE	2914.44	-3.16541	0.232243	-9.32393	1.12111e-20	1.22486e-18
C7Y58_RS02885_radical SAM protein	273.552	-4.31992	0.357209	-9.29406	1.48518e-20	1.47775e-18
C7Y58_RS05815_cupin domain-containing protein	2905.16	2.27891	0.152418	8.39081	4.82814e-17	4.57524e-15
C7Y58_RS07115_GntP family permease	5335.13	-2.57962	0.192873	-8.18995	2.61341e-16	2.36394e-14
C7Y58_RS03640_dhaK	7643.81	2.50636	0.187064	8.05261	8.10467e-16	7.0123e-14
C7Y58_RS03635_dhaL	4325.34	2.46785	0.182844	8.02788	9.91735e-16	8.22314e-14
C7Y58_RS03630_PTS-dependent dihydroxyacetone kinase phosphotransferase subunit DhaM	4316.67	2.41689	0.177991	7.96048	1.71369e-15	1.36409e-13
C7Y58_RS01270_thiF	1774.22	5.35877	0.551413	7.90473	2.68519e-15	2.0552e-13
C7Y58_RS08130_enoyl-CoA hydratase/isomerase family protein	24895.7	2.34473	0.1775	7.57591	3.56612e-14	2.62836e-12
C7Y58_RS04255_ABC transporter substrate-binding protein	5252.66	2.30497	0.172692	7.55664	4.13625e-14	2.93969e-12
C7Y58_RS02295_toxin-antitoxin system YwqK family antitoxin	216.078	-3.06153	0.278051	-7.41422	1.22338e-13	8.39494e-12
TPP_riboswitch_upstream_of_C7Y58_RS04260	160.206	2.19539	0.169525	7.05139	1.7714e-12	1.17503e-10
C7Y58_RS03140_sodium-dependent transporter	29016.1	2.94788	0.278704	6.98909	2.76682e-12	1.77612e-10
C7Y58_RS07120_MaoC family dehydratase	1402.92	-2.35252	0.194006	-6.97152	3.13525e-12	1.94973e-10
C7Y58_RS10060_threonine ammonia-lyase	8369.19	2.0188	0.146897	6.93547	4.04885e-12	2.44158e-10
C7Y58_RS08505_bifunctional glycosyltransferase family 2/GtrA family protein	143.519	-3.12929	0.308659	-6.89853	5.25421e-12	3.07526e-10
C7Y58_RS08125_3-hydroxybutyryl-CoA dehydrogenase	109099	2.15713	0.168062	6.88517	5.7719e-12	3.28174e-10
C7Y58_RS08140_calcium-translocating P-type ATPase, PMCA-type	2216.59	-2.52482	0.227454	-6.70387	2.02971e-11	1.12198e-09
C7Y58_RS02860_DUF4401 domain-containing protein	5511.8	-2.66583	0.249324	-6.68139	2.36693e-11	1.27302e-09
C7Y58_RS04665_htpG	5425.25	-2.39226	0.209113	-6.65793	2.77714e-11	1.45435e-09
C7Y58_RS04260_ABC transporter permease	1491.29	2.20544	0.186802	6.45302	1.09644e-10	5.59465e-09
C7Y58_RS04950_galE	1723.51	-3.04652	0.323871	-6.31893	2.63378e-10	1.3103e-08
C7Y58_RS06675_flavodoxin	1893.96	1.63554	0.101635	6.25312	4.02332e-10	1.95278e-08
C7Y58_RS02290_toxin-antitoxin system YwqK family antitoxin	839.492	-2.35007	0.21786	-6.19697	5.75607e-10	2.72728e-08
C7Y58_RS03145_tryptophanase	111415	3.28386	0.369469	6.18146	6.35109e-10	2.93922e-08
C7Y58_RS03625_leucine-rich repeat domain-containing protein	10204.8	2.19154	0.19577	6.08645	1.15439e-09	5.10498e-08
C7Y58_RS10235_fap2	14079.9	-1.81358	0.133619	-6.08877	1.13778e-09	5.10498e-08
C7Y58_RS10350_LacI family DNA-binding transcriptional regulator	910.008	2.2811	0.210668	6.08115	1.19325e-09	5.16212e-08
C7Y58_RS01640_dnaJ	3524.45	-2.60592	0.2647	-6.06693	1.30382e-09	5.28333e-08
C7Y58_RS04250_ABC transporter ATP-binding protein	2430.68	2.23739	0.204054	6.06404	1.32747e-09	5.28333e-08
C7Y58_RS04975_pelG	481.079	-4.27985	0.540739	-6.06549	1.31553e-09	5.28333e-08
C7Y58_RS05550_acetyl-CoA C-acetyltransferase	68001.6	1.93628	0.154314	6.0674	1.29997e-09	5.28333e-08
CRISPR_1	34.8597	-3.42659	0.404733	-5.99552	2.0284e-09	7.91475e-08
C7Y58_RS02975_tilS	1459.36	-2.15799	0.194672	-5.94843	2.70719e-09	1.03602e-07
C7Y58_RS07125_ABC transporter ATP-binding protein	92.314	-2.62942	0.274383	-5.93849	2.87652e-09	1.06005e-07
C7Y58_RS10305_pdxS	5404.58	4.59744	0.605512	5.94116	2.83015e-09	1.06005e-07
C7Y58_RS07110_acyl CoA:acetate/3-ketoacid CoA transferase	2818.45	-2.39261	0.234809	-5.93084	3.01385e-09	1.09046e-07
C7Y58_RS06485_panF	4272.38	-2.2861	0.217521	-5.91255	3.36844e-09	1.197e-07
C7Y58_RS02995_RidA family protein	7869.77	2.03484	0.176367	5.86751	4.42384e-09	1.51784e-07
C7Y58_RS10345_cyclically-permuted mutarotase family protein	853.722	2.29545	0.220776	5.8677	4.41876e-09	1.51784e-07
C7Y58_RS00800_rpsF	4480.41	-2.12857	0.193699	-5.82643	5.66266e-09	1.90995e-07
C7Y58_RS07755_inositol phosphorylceramide synthase	156.229	-2.67353	0.287831	-5.81429	6.08933e-09	2.01963e-07
C7Y58_RS01275_thiS	217.023	4.99906	0.711671	5.61925	1.91785e-08	6.22187e-07
C7Y58_RS04045_ABC transporter permease	492.815	-2.05832	0.188399	-5.6174	1.93847e-08	6.22187e-07
C7Y58_RS01635_flavodoxin	5361.88	-2.39745	0.250698	-5.57423	2.4862e-08	7.85324e-07
C7Y58_RS10310_1-deoxy-D-xylulose-5-phosphate synthase	2336.16	1.62939	0.113022	5.56873	2.56608e-08	7.9789e-07
C7Y58_RS04055_ABC transporter ATP-binding protein	299.984	-2.28962	0.240222	-5.36846	7.94124e-08	2.43124e-06
C7Y58_RS00200_acyl-CoA dehydrogenase family protein	50031	2.00839	0.189799	5.31294	1.07869e-07	3.22421e-06
C7Y58_RS04970_pelF	295.918	-3.35322	0.443018	-5.31179	1.08554e-07	3.22421e-06
C7Y58_RS02285_toxin-antitoxin system YwqK family antitoxin	436.275	-2.26117	0.242492	-5.20085	1.9838e-07	5.80555e-06
C7Y58_RS06310_nhaC	2669.25	2.81682	0.352336	5.1565	2.51613e-07	7.25668e-06
C7Y58_RS00640_secY	48042.9	-2.67331	0.32513	-5.1466	2.65247e-07	7.54059e-06
C7Y58_RS01655_dnaK	28230.6	-2.19799	0.235023	-5.09733	3.4447e-07	9.65486e-06
C7Y58_RS03395_glycerophosphodiester phosphodiesterase	1711.4	1.75507	0.148407	5.08786	3.62122e-07	1.00086e-05
C7Y58_RS00665_rplF	21019.2	-2.63246	0.326022	-5.00719	5.52304e-07	1.48525e-05
C7Y58_RS09550_alpha/beta fold hydrolase	1224.56	-1.95396	0.190464	-5.00862	5.48209e-07	1.48525e-05
C7Y58_RS04615_nrdD	15972	1.83296	0.166493	5.00298	5.64508e-07	1.49783e-05
C7Y58_RS04965_hypothetical protein	124.049	-3.52979	0.506964	-4.99007	6.0357e-07	1.55988e-05
C7Y58_RS04980_porin family protein	278.937	-3.80893	0.562696	-4.99191	5.97838e-07	1.55988e-05
C7Y58_RS00205_FAD-binding oxidoreductase	25208.4	1.7768	0.157147	4.94315	7.68708e-07	1.96119e-05
C7Y58_RS00220_lactate utilization protein C	15298	1.94463	0.192787	4.89983	9.59194e-07	2.4162e-05
C7Y58_RS02280_toxin-antitoxin system YwqK family antitoxin	361.385	-2.28802	0.264389	-4.87168	1.10652e-06	2.75177e-05
C7Y58_RS06305_amidohydrolase	2414.2	2.60553	0.329726	4.86928	1.12007e-06	2.75177e-05
C7Y58_RS04985_endo alpha-1,4 polygalactosaminidase	126.765	-3.38795	0.490705	-4.86636	1.13671e-06	2.7586e-05
C7Y58_RS00645_rplO	4535.81	-2.68535	0.347491	-4.85005	1.23429e-06	2.95931e-05
C7Y58_RS03150_transcriptional regulator	114.992	2.39491	0.289948	4.81089	1.50259e-06	3.55971e-05
C7Y58_RS10075_Na+/H+ antiporter NhaC family protein	1165.47	2.05688	0.221519	4.77104	1.83273e-06	4.29075e-05
C7Y58_RS00680_rplE	10314.1	-2.49411	0.313979	-4.75862	1.94922e-06	4.5104e-05
C7Y58_RS01255_thiamine phosphate synthase	844.743	4.97777	0.840375	4.73333	2.20869e-06	5.05206e-05
C7Y58_RS10590_hypothetical protein	105.871	2.83987	0.38905	4.72913	2.25484e-06	5.09901e-05
C7Y58_RS02355_tripartite tricarboxylate transporter TctB family protein	1412.15	-1.75199	0.160811	-4.67621	2.92223e-06	6.53398e-05
C7Y58_RS10080_iron-containing alcohol dehydrogenase	573.216	2.14293	0.245106	4.66299	3.11644e-06	6.89079e-05
C7Y58_RS04380_peptidyl-prolyl cis-trans isomerase	1343.19	-2.14801	0.25049	-4.58304	4.58267e-06	0.000100214
C7Y58_RS00790_PAS domain-containing protein	4372.54	1.57779	0.126197	4.57848	4.6836e-06	0.000101308
C7Y58_RS04050_ABC transporter permease	128.672	-2.3969	0.30616	-4.56264	5.05132e-06	0.000108087
C7Y58_RS08900_hypothetical protein	36.4115	-2.88165	0.413706	-4.54829	5.40832e-06	0.000114495
C7Y58_RS00730_rplW	7797.56	-1.98309	0.217409	-4.52184	6.13053e-06	0.000128418
C7Y58_RS00020_DMT family transporter	191.215	-2.25364	0.27752	-4.51729	6.26351e-06	0.000129837
C7Y58_RS04935_extracellular solute-binding protein	12721.9	1.54522	0.121296	4.49501	6.95683e-06	0.000142723
C7Y58_RS02655_secE	3808.99	-2.04442	0.233256	-4.47759	7.54901e-06	0.000153291
C7Y58_RS00650_rpmD	3477.32	-2.6326	0.366942	-4.44921	8.61881e-06	0.000173247
C7Y58_RS10135_PhzF family phenazine biosynthesis protein	2115.36	1.59497	0.135731	4.38345	1.16816e-05	0.000232464
C7Y58_RS02980_mltG	4852.3	-1.57721	0.132301	-4.36284	1.28384e-05	0.000252955
C7Y58_RS01645_methylated-DNA--[protein]-cysteine S-methyltransferase	903.434	-2.27371	0.294528	-4.32459	1.52815e-05	0.00029629
C7Y58_RS04915_hypothetical protein	790.9	-1.57419	0.132797	-4.32381	1.53356e-05	0.00029629
C7Y58_RS00660_rplR	7721.59	-2.4738	0.341051	-4.32135	1.55076e-05	0.000296732
C7Y58_RS02645_rpmG	5450.47	-1.93809	0.22	-4.26404	2.0076e-05	0.000380489
C7Y58_RS00670_rpsH	8387.32	-2.45675	0.342006	-4.25942	2.0496e-05	0.000384784
C7Y58_RS00675_rpsN	1431.77	-2.44981	0.341406	-4.2466	2.17038e-05	0.00040365
C7Y58_RS00685_rplX	2186.44	-2.36768	0.326742	-4.18581	2.84152e-05	0.000523576
C7Y58_RS00830_helix-turn-helix domain-containing protein	1237.75	-1.66308	0.158557	-4.18195	2.89021e-05	0.000527663
C7Y58_RS04955_hypothetical protein	146.663	-2.85834	0.446505	-4.16197	3.15519e-05	0.000570802
C7Y58_RS04070_transcription antiterminator	380.581	-1.94806	0.229435	-4.13216	3.59364e-05	0.000644266
C7Y58_RS06490_YhdT family protein	70.3216	-3.61625	0.63364	-4.12893	3.64459e-05	0.000647565
C7Y58_RS07060_msrAB	14574.4	1.70156	0.170906	4.10495	4.04401e-05	0.000712175
C7Y58_RS09845_triose-phosphate isomerase	2306.94	1.72136	0.1764	4.08936	4.32571e-05	0.000755103
C7Y58_RS00710_rpsC	18439.1	-2.10045	0.26956	-4.08239	4.45746e-05	0.000764685
C7Y58_RS04185_carbon starvation protein A	54316.8	1.72614	0.177851	4.08286	4.44846e-05	0.000764685
C7Y58_RS00195_electron transfer flavoprotein subunit beta/FixAfamily protein	137813	1.81511	0.200855	4.05822	4.94491e-05	0.000841058
C7Y58_RS03645_glpK	14050	1.72314	0.180463	4.00715	6.14564e-05	0.00103643
C7Y58_RS00715_rplV	5816.93	-2.20085	0.300556	-3.99542	6.45803e-05	0.00107996
C7Y58_RS04940_ABC transporter ATP-binding protein	13439.6	1.47714	0.119696	3.98625	6.71258e-05	0.00111317
C7Y58_RS00690_rplN	2882.64	-2.23844	0.314528	-3.93746	8.23503e-05	0.00135436
C7Y58_RS00225_LUD domain-containing protein	51292.2	1.78633	0.200113	3.92943	8.51459e-05	0.00138886
C7Y58_RS09970_N-acetyltransferase	4801.24	1.70123	0.180353	3.88812	0.000101026	0.00163448
C7Y58_RS10125_acyl-CoA dehydrogenase family protein	10460.9	2.03299	0.266488	3.8763	0.000106057	0.00170205
C7Y58_RS04375_pflB	50117.9	-1.96234	0.251064	-3.83305	0.000126563	0.00201488
C7Y58_RS06435_groL	15581.1	-1.79247	0.207106	-3.8264	0.000130031	0.00205367
C7Y58_RS04370_pflA	3305.67	-1.92706	0.244473	-3.79207	0.000149399	0.00234098
C7Y58_RS04960_DUF2194 domain-containing protein	413.686	-2.96212	0.518483	-3.78435	0.000154114	0.00239599
C7Y58_RS01175_V-type ATP synthase subunit B	26255.4	1.49889	0.133722	3.73081	0.000190867	0.00294438
C7Y58_RS10355_sialic acid TRAP transporter substrate-binding protein SiaP	2410.79	1.72237	0.19457	3.71267	0.000205083	0.00313935
C7Y58_RS10120_FprA family A-type flavoprotein	9844.74	1.88737	0.242104	3.66523	0.000247116	0.0037539
C7Y58_RS00695_rpsQ	1892.04	-2.21259	0.332532	-3.64655	0.000265785	0.00400691
C7Y58_RS00705_rplP	3727.28	-2.08813	0.298963	-3.63969	0.000272969	0.00408427
C7Y58_RS08630_pckA	5775.01	1.77721	0.213673	3.63736	0.000275448	0.00409061
C7Y58_RS00620_rpsB	9418.46	-1.65198	0.180362	-3.61488	0.000300492	0.00442948
C7Y58_RS08260_hypothetical protein	397.91	-1.51123	0.143183	-3.57047	0.000356343	0.00521414
C7Y58_RS01180_V-type ATP synthase subunit A	25214.9	1.43467	0.123592	3.51699	0.000436466	0.0063399
C7Y58_RS00700_rpmC	2028.94	-2.15204	0.329202	-3.49949	0.000466141	0.00667353
C7Y58_RS00920_IS3 family transposase	103.812	-2.41516	0.404334	-3.49997	0.00046531	0.00667353
C7Y58_RS00720_rpsS	2596.65	-1.92705	0.265642	-3.48987	0.000483256	0.00686914
C7Y58_RS09555_CDP-alcohol phosphatidyltransferase family protein	590.977	-1.81707	0.234324	-3.48693	0.000488597	0.00689581
C7Y58_RS00795_30S ribosomal protein S18	5334.35	-1.74275	0.214748	-3.45869	0.000542817	0.00760708
C7Y58_RS04620_nrdG	1222.58	1.72592	0.210675	3.44568	0.000569614	0.0079268
C7Y58_RS10070_S-methyl-5-thioribose-1-phosphate isomerase	1149.36	1.78009	0.227534	3.42846	0.000607012	0.00838857
C7Y58_RS05350_aldehyde dehydrogenase family protein	2316.96	1.41026	0.120321	3.40968	0.0006504	0.00892618
C7Y58_RS08060_GNAT family N-acetyltransferase	92.1596	-1.96967	0.284838	-3.4043	0.000663342	0.00904145
C7Y58_RS04040_DNA-binding protein	512.429	-1.72361	0.213123	-3.39527	0.000685612	0.00925351
C7Y58_RS09840_ychF	9380.61	1.31078	0.0915602	3.39424	0.000688201	0.00925351
C7Y58_RS05125_DEAD/DEAH box helicase family protein	333.095	-1.59245	0.175019	-3.38508	0.000711585	0.00950371
C7Y58_RS04695_translation initiation factor IF-3	7583.1	-1.85995	0.254444	-3.37972	0.000725609	0.00962641
C7Y58_RS02235_DNA replication/repair protein RecF	2106.35	-1.634	0.189008	-3.35436	0.000795475	0.0104834
C7Y58_RS08215_flavodoxin family protein	175.209	-2.09562	0.327407	-3.34635	0.000818831	0.0107202
C7Y58_RS00255_fusA	22539.2	1.5209	0.156102	3.33693	0.000847082	0.0109461
C7Y58_RS00735_rplD	22143.2	-1.78964	0.236543	-3.33824	0.000843106	0.0109461
C7Y58_RS00745_rpsJ	8244.67	-1.9651	0.290551	-3.3216	0.000895016	0.0114908
C7Y58_RS02865_GDYXXLXY domain-containing protein	1411.11	-1.83651	0.25453	-3.2865	0.0010144	0.0129401
C7Y58_RS01625_glycine zipper 2TM domain-containing protein	2095.06	2.75326	0.537055	3.26459	0.00109624	0.013895
C7Y58_RS04745_hypothetical protein	147.437	-2.03238	0.31687	-3.25806	0.00112177	0.0141286
C7Y58_RS10015_urocanate hydratase	619.552	1.43053	0.13225	3.25546	0.0011321	0.014169
C7Y58_RS02940_FAD-dependent oxidoreductase	13274.9	1.38553	0.118695	3.24805	0.001162	0.0144523
C7Y58_RS01310_HutD family protein	1060.46	1.41707	0.128823	3.23754	0.00120564	0.014902
C7Y58_RS00655_rpsE	1241.93	-2.47011	0.456085	-3.22332	0.00126716	0.0155657
C7Y58_RS06210_PTS mannose/fructose/sorbose/N-acetylgalactosamine transporter subunit IIC	3873.2	-2.20573	0.374693	-3.21791	0.00129129	0.0157648
C7Y58_RS03000_cupin domain-containing protein	1463.78	1.53432	0.166611	3.20701	0.00134123	0.0162747
C7Y58_RS01185_V-type ATP synthase subunit F	3207.34	1.4903	0.153313	3.19803	0.00138371	0.0166884
C7Y58_RS05545_fabG	6683.97	1.51026	0.160793	3.17336	0.00150684	0.0180639
C7Y58_RS04990_autotransporter-associated N-terminal domain-containing protein	3569.57	-2.50739	0.476693	-3.16219	0.00156589	0.0186594
C7Y58_RS10515_hypothetical protein	125.455	2.64609	0.521023	3.15935	0.00158123	0.01873
C7Y58_RS09810_ABC transporter substrate-binding protein	17294.8	-1.41499	0.133654	-3.10498	0.00190294	0.0224074
C7Y58_RS04685_rplT	6830.45	-1.58001	0.188638	-3.07474	0.00210685	0.0246625
C7Y58_RS09320_HAMP domain-containing histidine kinase	328.36	-1.42559	0.139446	-3.052	0.0022732	0.0264542
FMN_riboswitch_upstream_of_C7Y58_RS00020	7.90477	-3.93914	0.974461	-3.01617	0.00255991	0.0296175
C7Y58_RS07370_AMP-binding protein	8367.3	-1.35808	0.119385	-2.99937	0.00270542	0.0311202
C7Y58_RS02480_ABC transporter ATP-binding protein	178.255	-1.98958	0.33111	-2.98868	0.00280184	0.0320441
C7Y58_RS03330_autotransporter domain-containing protein	208.064	-1.83607	0.2801	-2.98489	0.00283682	0.0322587
C7Y58_RS06090_pyridoxal phosphate-dependent aminotransferase	227.769	1.54614	0.186046	2.93552	0.00332993	0.037651
C7Y58_RS09430_rplQ	3113.61	-1.48324	0.164941	-2.9298	0.00339185	0.0381343
C7Y58_RS00725_rplB	15407.8	-1.78107	0.267668	-2.91804	0.00352234	0.0393789
C7Y58_RS02660_nusG	7874.17	-1.73234	0.251526	-2.91161	0.0035957	0.0399745
C7Y58_RS00190_electron transfer flavoprotein subunit alpha/FixB family protein	95454.9	1.56378	0.193931	2.90713	0.0036476	0.0403262
C7Y58_RS02380_YbaN family protein	41.3013	-2.25928	0.435107	-2.89418	0.00380154	0.041796
C7Y58_RS05400_hypothetical protein	41.0422	-1.87571	0.302816	-2.89187	0.00382954	0.0418725
C7Y58_RS02920_tyrosine phenol-lyase	65175.9	2.46659	0.508643	2.88335	0.00393474	0.0427877
C7Y58_RS01080_ATP-binding protein	997.235	-1.62177	0.217698	-2.85612	0.00428855	0.0463816
C7Y58_RS01595_ABC transporter substrate-binding protein	1164.37	2.02994	0.365114	2.82087	0.0047893	0.0512404
TPP_riboswitch_upstream_of_C7Y58_RS01290	7.05563	2.94834	0.690361	2.8222	0.00476954	0.0512404
C7Y58_RS03970_ankyrin repeat domain-containing protein	1635.75	1.45746	0.163327	2.8009	0.00509608	0.0539426
C7Y58_RS06440_molecular chaperone GroES	285.316	-1.81319	0.290158	-2.80256	0.0050699	0.0539426
C7Y58_RS01105_hypothetical protein	67.3291	-1.80126	0.29058	-2.75745	0.00582535	0.0613357
C7Y58_RS02240_hypothetical protein	261.485	-1.50775	0.184968	-2.74507	0.00604973	0.063363
C7Y58_RS02675_50S ribosomal protein L10	8529.59	-1.74354	0.271655	-2.73707	0.00619883	0.0645847
C7Y58_RS01590_hypothetical protein	924.599	1.93285	0.341813	2.72912	0.00635028	0.065818
C7Y58_RS06235_truB	921.828	-1.41729	0.153524	-2.71808	0.00656617	0.067354
C7Y58_RS09825_ATP-binding cassette domain-containing protein	2785.08	-1.45802	0.168437	-2.71922	0.00654355	0.067354
C7Y58_RS01510_aminoacyl-histidine dipeptidase	3424.77	-1.71312	0.264509	-2.69601	0.00701759	0.07139
C7Y58_RS09560_phosphatidate cytidylyltransferase	253.181	-1.62202	0.230922	-2.69366	0.00706725	0.07139
C7Y58_RS09820_ABC transporter permease	3930.19	-1.48309	0.179246	-2.69514	0.00703584	0.07139
C7Y58_RS10295_gmhB	2483.86	-1.38872	0.144408	-2.69178	0.00710708	0.0714298
C7Y58_RS06200_SIS domain-containing protein	5011.46	-2.47459	0.550159	-2.68029	0.00735592	0.0735592
C7Y58_RS08685_hypothetical protein	95.8086	-2.12028	0.420117	-2.66658	0.00766273	0.0762442
C7Y58_RS05275_LamB/YcsF family protein	2040.81	1.52111	0.201559	2.58541	0.00972631	0.0962953
C7Y58_RS01195_V-type ATP synthase subunit E	3505.46	1.36716	0.142322	2.5798	0.00988588	0.0973906
C7Y58_RS06205_PTS mannose/fructose/sorbose transporter family subunit IID	6062.97	-2.23747	0.481643	-2.56928	0.010191	0.0999022
C7Y58_RS06215_PTS sugar transporter subunit IIB	1043.01	-2.26683	0.499593	-2.53573	0.0112213	0.109463
C7Y58_RS00750_hypothetical protein	5791.16	-1.39299	0.155368	-2.52942	0.011425	0.110906
C7Y58_RS10550_hypothetical protein	4.00473	-4.93853	1.56972	-2.50906	0.0121052	0.116939
C7Y58_RS08720_pyridoxamine 5'-phosphate oxidase family protein	8137.51	1.35587	0.142137	2.50369	0.0122906	0.118156
C7Y58_RS00305_fusA	100222	-1.61448	0.246885	-2.48895	0.0128122	0.121512
C7Y58_RS04605_iron ABC transporter permease	10832	1.32292	0.129756	2.48865	0.0128229	0.121512
C7Y58_RS08735_formate/nitrite transporter family protein	845.935	-1.4306	0.172968	-2.48947	0.0127935	0.121512
C7Y58_RS02985_DEAD/DEAH box helicase	8850.18	-1.35434	0.143428	-2.47049	0.0134929	0.127255
C7Y58_RS07685_NUDIX domain-containing protein	115.389	-1.53966	0.219425	-2.45942	0.0139162	0.130629
C7Y58_RS05945_VWA domain-containing protein	2751.3	1.30927	0.125992	2.45466	0.0141017	0.131748
C7Y58_RS04610_ABC transporter ATP-binding protein	7083.58	1.33217	0.136209	2.43867	0.0147414	0.137081
C7Y58_RS08205_flavodoxin family protein	149.12	-1.57515	0.23601	-2.43698	0.0148107	0.137085
C7Y58_RS01585_ABC transporter ATP-binding protein	462.624	1.78326	0.322882	2.42585	0.0152724	0.140704
C7Y58_RS01170_V-type ATP synthase subunit D	11323.5	1.33764	0.141103	2.39284	0.0167184	0.152613
C7Y58_RS07065_cytochrome c biogenesis protein CcdA	5509.89	1.4361	0.182191	2.39362	0.0166829	0.152613
C7Y58_RS09450_rpsM	7502.55	-1.53204	0.224437	-2.37055	0.0177615	0.161394
C7Y58_RS08200_TetR/AcrR family transcriptional regulator	193.255	-1.60892	0.257174	-2.36773	0.0178976	0.161892
C7Y58_RS01685_LD-carboxypeptidase	1181.2	-1.44097	0.187828	-2.34771	0.0188894	0.17009
C7Y58_RS07460_TonB-dependent receptor	214.317	-1.76943	0.330628	-2.32718	0.0199555	0.17888
C7Y58_RS02350_tripartite tricarboxylate transporter permease	13254.3	-1.27997	0.120417	-2.32503	0.0200702	0.179102
C7Y58_RS05730_YeiH family putative sulfate export transporter	1765.1	-1.52044	0.224006	-2.32332	0.0201622	0.179119
C7Y58_RS03355_PTS transporter subunit IIC	859.972	-1.67713	0.294412	-2.29992	0.0214525	0.189735
C7Y58_RS01200_V-type ATP synthase subunit K	5826.2	1.33525	0.146149	2.29386	0.0217984	0.191942
C7Y58_RS04310_toxin-antitoxin system YwqK family antitoxin	2187.21	1.48411	0.214214	2.25992	0.023826	0.208871
C7Y58_RS00755_ABC transporter ATP-binding protein	46.5268	-1.8084	0.360641	-2.24155	0.0249904	0.218103
C7Y58_RS05140_site-specific DNA-methyltransferase	219.163	-1.49966	0.223075	-2.23989	0.0250982	0.218103
C7Y58_RS05725_AbrB family transcriptional regulator	1850.95	-1.52943	0.237077	-2.23315	0.0255392	0.22097
C7Y58_RS08690_nadD	596.5	-1.40771	0.18363	-2.22026	0.0264015	0.227441
C7Y58_RS03620_SDR family oxidoreductase	1326.94	1.35028	0.158133	2.2151	0.0267531	0.229477
C7Y58_RS02680_rplL	9068.07	-1.60444	0.274913	-2.19865	0.0279032	0.238315
C7Y58_RS00740_rplC	16490.3	-1.58787	0.270653	-2.17203	0.0298532	0.25388
C7Y58_RS08960_basic amino acid ABC transporter substrate-binding protein	9428.44	-1.73338	0.339707	-2.15887	0.0308605	0.261329
C7Y58_RS10360_TRAP transporter large permease subunit	3109.5	1.42866	0.199416	2.14957	0.0315892	0.266367
C7Y58_RS08770_dicarboxylate/amino acid:cation symporter	15295.2	1.34491	0.160964	2.14281	0.0321281	0.269768
C7Y58_RS09815_ABC transporter permease	5602.98	-1.32724	0.152857	-2.14084	0.0322867	0.26996
C7Y58_RS07375_tRNA 2-thiocytidine(32) synthetase TtcA	2332.85	-1.34926	0.163373	-2.13781	0.0325319	0.270872
C7Y58_RS03520_endonuclease MutS2	4411.38	-1.70715	0.331973	-2.13014	0.0331604	0.274955
C7Y58_RS05630_FprA family A-type flavoprotein	10989.9	1.31871	0.150074	2.12367	0.0336981	0.278254
C7Y58_RS01075_hypothetical protein	1557.25	-1.45187	0.215864	-2.09331	0.0363212	0.298675
C7Y58_RS05850_ssrA tmRNA	680144	1.35554	0.170675	2.08316	0.0372362	0.303689
C7Y58_RS07365_Bax inhibitor-1/YccA family protein	5767.1	-1.43001	0.206411	-2.08326	0.0372278	0.303689
C7Y58_RS02665_rplK	14022.4	-1.52245	0.254155	-2.05565	0.0398163	0.323406
C7Y58_RS10200_pfkB	2791.19	1.41797	0.204397	2.04488	0.0408666	0.330588
C7Y58_RS00310_rpsG	14603.8	-1.4816	0.235991	-2.04077	0.0412738	0.33253
C7Y58_RS05480_hypothetical protein	15371.6	1.16098	0.0791219	2.03454	0.041897	0.33619
C7Y58_RS04135_type II toxin-antitoxin system RelE/ParE family toxin	7538.38	1.45405	0.228279	1.98903	0.0466978	0.373208
C7Y58_RS03570_methylaspartate mutase	7341.58	1.24158	0.121874	1.98218	0.0474592	0.377775
C7Y58_RS02775_recJ	11405	-1.44181	0.223134	-1.98	0.0477036	0.378208
C7Y58_RS04645_trpB	448.57	-1.46069	0.233561	-1.97245	0.0485582	0.383455
C7Y58_RS01725_ferredoxin--NADP reductase	266.878	-1.42677	0.219386	-1.94529	0.0517404	0.40697
C7Y58_RS04525_ShlB/FhaC/HecB family hemolysin secretion/activation protein	160.888	-1.90953	0.470658	-1.93247	0.0533021	0.417603
C7Y58_RS03885_MATE family efflux transporter	345	-1.51242	0.267433	-1.91607	0.0553561	0.429546
C7Y58_RS06195_SIS domain-containing protein	7138.58	-2.09374	0.571101	-1.91514	0.055474	0.429546
C7Y58_RS06870_lysine transporter LysE	1109.12	-1.42767	0.222925	-1.91847	0.0550517	0.429546
C7Y58_RS02475_ABC transporter permease	130.072	-1.60924	0.319371	-1.90761	0.0564413	0.435342
C7Y58_RS09830_ABC transporter ATP-binding protein	2531.99	-1.31212	0.163775	-1.90581	0.0566748	0.435455
C7Y58_RS02915_sodium-dependent transporter	15748.4	2.14839	0.60463	1.89932	0.0575221	0.438783
C7Y58_RS04600_ABC transporter substrate-binding protein	5481.65	1.31223	0.164407	1.89912	0.0575489	0.438783
C7Y58_RS01690_putP	2129.01	-1.33131	0.175597	-1.88674	0.0591955	0.449615
C7Y58_RS09455_rpmJ	1329.03	-1.63852	0.342968	-1.86174	0.0626401	0.473969
C7Y58_RS03995_NAD(P)/FAD-dependent oxidoreductase	8458.36	1.36697	0.198123	1.85224	0.0639909	0.482355
C7Y58_RS05130_DUF4391 domain-containing protein	8.55867	-2.52936	0.829706	-1.84325	0.0652923	0.490308
C7Y58_RS03535_amino acid transporter	2872.78	-1.56685	0.310221	-1.82724	0.0676642	0.50621
C7Y58_RS00245_FAD-dependent oxidoreductase	29082.5	1.31634	0.177266	1.78453	0.074337	0.554047
C7Y58_RS00230_polyprenyl synthetase family protein	25773.7	1.38693	0.217724	1.77714	0.075545	0.56095
C7Y58_RS05255_deoD	2114.41	1.22456	0.126731	1.77196	0.0764019	0.563111
C7Y58_RS08270_ABC transporter permease	158.187	-1.50193	0.283221	-1.7722	0.0763608	0.563111
C7Y58_RS03575_methylaspartate mutase subunit S	412.884	1.35308	0.200168	1.76394	0.0777424	0.570876
C7Y58_RS02720_acetyltransferase	1100.32	-1.29739	0.16959	-1.75357	0.0795044	0.581668
C7Y58_RS10585_hypothetical protein	134.832	-1.51914	0.297794	-1.7433	0.0812817	0.592493
C7Y58_RS02785_clpP	157.316	-1.61616	0.354613	-1.73754	0.0822916	0.597665
C7Y58_RS03495_3-aminobutyryl-CoA ammonia-lyase	228.013	-1.95858	0.559434	-1.71348	0.0866236	0.62684
C7Y58_RS08830_DEAD/DEAH box helicase	1899.13	-1.20187	0.118319	-1.70617	0.087977	0.634327
C7Y58_RS07010_gltS	26536.6	1.29921	0.175886	1.70113	0.0889177	0.638795
C7Y58_RS08210_hypothetical protein	102.185	-1.55901	0.330452	-1.69166	0.0907101	0.649328
C7Y58_RS02185_nadA	402.017	-1.4029	0.238747	-1.68756	0.0914962	0.652608
C7Y58_RS09435_DNA-directed RNA polymerase subunit alpha	36721.1	-1.28131	0.167485	-1.67961	0.0930326	0.661196
C7Y58_RS02055_hypothetical protein	882.959	-1.38189	0.229616	-1.66316	0.0962812	0.681849
C7Y58_RS06480_hcp	3130.2	2.34218	0.812672	1.65157	0.0986228	0.695955
C7Y58_RS03110_autotransporter serine protease fusolisin	246.287	-1.70564	0.429934	-1.64126	0.100743	0.708402
C7Y58_RS09445_rpsK	2511.45	-1.29763	0.182497	-1.63089	0.102914	0.721123
C7Y58_RS04345_Fic family protein	634.992	-1.31436	0.196261	-1.60172	0.109216	0.762599
C7Y58_RS06220_PTS sugar transporter subunit IIA	226.292	-1.89616	0.575003	-1.55853	0.119109	0.828762
C7Y58_RS07315_glycogen/starch/alpha-glucan phosphorylase	12422.4	1.13855	0.089622	1.54592	0.122123	0.846778
C7Y58_RS04520_hemagglutinin repeat-containing protein	390.347	-1.44307	0.287563	-1.54079	0.123367	0.852432
C7Y58_RS02470_ABC transporter substrate-binding protein	236.751	-1.42633	0.280474	-1.52003	0.128505	0.884858
C7Y58_RS03650_aquaporin family protein	8389.58	1.26822	0.177637	1.50992	0.131064	0.899373
Purine_riboswitch_upstream_of_C7Y58_RS04260	44.5774	-1.56195	0.382603	-1.46875	0.141901	0.970385
C7Y58_RS02415_prepilin peptidase	1977.35	1.50153	0.343242	1.46115	0.143973	0.981189
C7Y58_RS00005_hypothetical protein	2414.69	0.660422	0.169223	0	1	1
C7Y58_RS00010_mreC	762.885	0.636276	0.17426	0	1	1
C7Y58_RS00015_MFS transporter	733.208	-0.458853	0.123375	0	1	1
C7Y58_RS00025_cbpF	1153.58	0.433076	0.289081	0	1	1
C7Y58_RS00030_ABC transporter ATP-binding protein	55.3771	-0.873948	0.375649	0	1	1
C7Y58_RS00035_ABC transporter ATP-binding protein	99.4838	-0.809378	0.332121	0	1	1
C7Y58_RS00040_ABC transporter permease subunit	133.639	-0.444226	0.312908	0	1	1
C7Y58_RS00045_ABC transporter permease	197.246	-0.784204	0.262078	0	1	1
C7Y58_RS00050_nikA	5149.18	-0.537939	0.152089	0	1	1
C7Y58_RS00055_6,7-dimethyl-8-ribityllumazine synthase	433.184	-1.09549	0.186123	-0.513028	0.607931	1
C7Y58_RS00060_ribD	3910.45	-1.15332	0.125662	-1.22013	0.222417	1
C7Y58_RS00065_ribE	1297.57	-0.917639	0.189273	0	1	1
C7Y58_RS00070_bifunctional 3,4-dihydroxy-2-butanone-4-phosphate synthase/GTP cyclohydrolase II	4155.55	-0.744245	0.0960214	0	1	1
C7Y58_RS00080_IS1182-like element ISFnu1 family transposase	1664.43	-0.225628	0.168579	0	1	1
C7Y58_RS00085_toxin-antitoxin system YwqK family antitoxin	622.522	0.50231	0.131683	0	1	1
C7Y58_RS00090_phosphatidylinositol-4-phosphate 5-kinase	16.5875	0.825308	0.400027	0	1	1
C7Y58_RS00095_toxin-antitoxin system YwqK family antitoxin	323.036	0.340108	0.127615	0	1	1
C7Y58_RS00100_toxin-antitoxin system YwqK family antitoxin	974.018	0.200355	0.144587	0	1	1
C7Y58_RS00105_hypothetical protein	240.444	-0.566807	0.233419	0	1	1
C7Y58_RS00110_leucine--tRNA ligase	14903.3	0.035508	0.105084	0	1	1
C7Y58_RS00115_sigma-70 family RNA polymerase sigma factor	1138.2	0.355234	0.135396	0	1	1
C7Y58_RS00120_rlmB	1581.87	0.313409	0.143733	0	1	1
C7Y58_RS00125_murA	2627.52	0.229369	0.139366	0	1	1
C7Y58_RS00130_ABC transporter permease	906.491	-1.27431	0.217389	-1.26182	0.207012	1
C7Y58_RS00135_ABC transporter permease	567.923	-1.30981	0.255082	-1.21456	0.224536	1
C7Y58_RS00140_ABC transporter substrate-binding protein	4658.49	-1.1603	0.275096	-0.582713	0.560087	1
C7Y58_RS00145_ABC transporter ATP-binding protein	1179.71	-1.0039	0.282939	-0.0137785	0.989007	1
C7Y58_RS00150_ABC transporter ATP-binding protein	1463.3	-1.09284	0.268718	-0.345478	0.729735	1
C7Y58_RS00155_radD	69192.4	0.0181212	0.153911	0	1	1
C7Y58_RS00160_hypothetical protein	183.161	-0.400321	0.15019	0	1	1
C7Y58_RS00165_hypothetical protein	427.568	0.403336	0.147576	0	1	1
C7Y58_RS00170_adhesion protein FadA	2172.82	-0.235798	0.17162	0	1	1
C7Y58_RS00175_IS3 family transposase	0.670728	-1.81664	3.17287	-0.257382	0.796884	1
C7Y58_RS00180_LrgB family protein	71093.9	1.17556	0.204655	0.857821	0.390991	1
C7Y58_RS00185_CidA/LrgA family protein	82114.4	1.13364	0.196799	0.679082	0.497086	1
C7Y58_RS00210_ArsA family ATPase	2049.97	-0.143948	0.159292	0	1	1
C7Y58_RS00215_ArsA family ATPase	5082.76	-0.316098	0.143536	0	1	1
C7Y58_RS00235_prenyltransferase	20691.1	1.17733	0.229377	0.773108	0.439458	1
C7Y58_RS00240_ubiquinone/menaquinone biosynthesis methyltransferase	12510.1	1.11308	0.224333	0.504066	0.614215	1
C7Y58_RS00250_ferredoxin family protein	3831.47	1.1344	0.173497	0.774654	0.438544	1
C7Y58_RS00260_PTS transporter subunit EIIC	15571.3	0.602143	0.127453	0	1	1
C7Y58_RS00265_NfeD family protein	3345.18	-0.220294	0.0963429	0	1	1
C7Y58_RS00270_SPFH/Band 7/PHB domain protein	18873.1	0.29517	0.100686	0	1	1
C7Y58_RS00275_adenylate cyclase	221.385	-0.656244	0.242617	0	1	1
C7Y58_RS00280_hypothetical protein	118.819	-0.327542	0.228968	0	1	1
C7Y58_RS00285_RloB domain-containing protein	625	-0.125652	0.171533	0	1	1
C7Y58_RS00290_ATP/GTP-binding protein	673.398	-0.165852	0.192104	0	1	1
C7Y58_RS00295_autotransporter-associated N-terminal domain-containing protein	14440.1	0.978197	0.189892	0	1	1
C7Y58_RS00300_tuf	37376.8	-0.401185	0.24067	0	1	1
C7Y58_RS00315_30S ribosomal protein S12	1578.06	-1.34298	0.281936	-1.21653	0.223783	1
C7Y58_RS00320_potassium/proton antiporter	1573.93	-0.982444	0.117466	0	1	1
C7Y58_RS00325_hypothetical protein	5526.64	0.221252	0.112221	0	1	1
C7Y58_RS00330_pgeF	1099.83	-0.189196	0.113731	0	1	1
C7Y58_RS00335_aroF	2308.15	-0.0133676	0.125362	0	1	1
C7Y58_RS00340_Smr/MutS family protein	354.86	-1.04083	0.190657	-0.214173	0.830412	1
C7Y58_RS00400_GIY-YIG nuclease family protein	406.921	-0.796549	0.221285	0	1	1
C7Y58_RS00405_DNA polymerase III subunit delta'	1974.24	-0.201762	0.113712	0	1	1
C7Y58_RS00410_rod shape-determining protein	10306.7	0.748576	0.114336	0	1	1
C7Y58_RS00415_mini-ribonuclease 3-like protein	315.005	0.142105	0.179692	0	1	1
C7Y58_RS00420_cysteine--tRNA ligase	5600.49	0.41061	0.137665	0	1	1
C7Y58_RS00425_ispD	1937.8	-0.022892	0.121666	0	1	1
C7Y58_RS00430_endonuclease MutS2	2371.77	0.0284756	0.0928502	0	1	1
C7Y58_RS00460_GNAT family N-acetyltransferase	38.4763	0.0266783	0.384362	0	1	1
C7Y58_RS00465_helix-turn-helix transcriptional regulator	12039.7	0.24438	0.116107	0	1	1
C7Y58_RS00470_DUF3798 domain-containing protein	5313.78	-0.860214	0.213416	0	1	1
C7Y58_RS00475_RnfABCDGE type electron transport complex subunit B	23405.6	0.668834	0.147835	0	1	1
C7Y58_RS00480_rsxA	17403.9	0.344391	0.120041	0	1	1
C7Y58_RS00485_electron transport complex subunit E	13026.6	0.447363	0.117057	0	1	1
C7Y58_RS00490_RnfABCDGE type electron transport complex subunit G	5158.08	0.802245	0.175022	0	1	1
C7Y58_RS00495_RnfABCDGE type electron transport complex subunit D	13208.1	0.607568	0.143768	0	1	1
C7Y58_RS00500_rsxC	21294.8	0.536382	0.173834	0	1	1
C7Y58_RS00505_aminoacyl-tRNA hydrolase	181.291	-0.969845	0.218942	0	1	1
C7Y58_RS00510_hypothetical protein	7.2207	-0.258041	0.750239	0	1	1
C7Y58_RS00515_DUF2247 family protein	13.5503	-0.727694	0.442713	0	1	1
C7Y58_RS00520_truA	2362.02	0.14584	0.131554	0	1	1
C7Y58_RS00525_DHH family phosphoesterase	2537.22	0.411268	0.123308	0	1	1
C7Y58_RS00530_DUF523 domain-containing protein	1806.71	0.627469	0.116961	0	1	1
C7Y58_RS00535_metallophosphoesterase	3589.38	0.727299	0.121331	0	1	1
C7Y58_RS00545_adenylosuccinate synthase	6794.49	0.749641	0.0706982	0	1	1
C7Y58_RS00550_trmB	2991.04	-0.288407	0.0954393	0	1	1
C7Y58_RS00555_(d)CMP kinase	433.9	-0.133696	0.117691	0	1	1
C7Y58_RS00560_prmA	1207.7	-0.443607	0.1322	0	1	1
C7Y58_RS00565_TIGR00282 family metallophosphoesterase	1073.74	-0.460787	0.0870282	0	1	1
C7Y58_RS00570_Hsp33 family molecular chaperone HslO	2132.32	0.582072	0.0959753	0	1	1
C7Y58_RS00575_ComEA family DNA-binding protein	820.543	0.189683	0.116334	0	1	1
C7Y58_RS00580_coproporphyrinogen III oxidase	1070.97	0.384344	0.136614	0	1	1
C7Y58_RS00585_type IV pilus twitching motility protein PilT	788.013	0.442903	0.0887416	0	1	1
C7Y58_RS00590_YifB family Mg chelatase-like AAA ATPase	545.304	0.0660627	0.162784	0	1	1
C7Y58_RS00595_manganese efflux pump MntP family protein	503.383	-0.479775	0.171763	0	1	1
C7Y58_RS00600_nusB	14492.6	1.00399	0.0976214	0.040843	0.967421	1
C7Y58_RS00605_DUF2273 domain-containing protein	8473.95	0.567043	0.277347	0	1	1
C7Y58_RS00610_amaP	6690.99	0.711684	0.154554	0	1	1
C7Y58_RS00615_Asp23/Gls24 family envelope stress response protein	2068.36	1.19677	0.145382	1.35344	0.175914	1
C7Y58_RS00625_elongation factor Ts	10650.7	-1.12274	0.18012	-0.681424	0.495603	1
C7Y58_RS00630_UMP kinase	5907.28	-0.604907	0.156155	0	1	1
C7Y58_RS00635_frr	5215.73	-0.145267	0.110954	0	1	1
C7Y58_RS00760_ABC transporter ATP-binding protein	223.38	-1.33782	0.26901	-1.25579	0.209194	1
C7Y58_RS00765_ABC transporter permease	250.535	-1.28108	0.263259	-1.0677	0.285657	1
C7Y58_RS00770_ABC transporter permease	572.988	-0.915967	0.20815	0	1	1
C7Y58_RS00775_ABC transporter substrate-binding protein	2421.68	-0.197668	0.120976	0	1	1
C7Y58_RS00780_MATE family efflux transporter	2472.69	-0.204071	0.125119	0	1	1
C7Y58_RS00785_ATP-binding protein	629.372	0.613762	0.166689	0	1	1
C7Y58_RS00805_proline--tRNA ligase	2081.36	-0.14111	0.131372	0	1	1
C7Y58_RS00810_hypothetical protein	401.174	0.540833	0.251674	0	1	1
C7Y58_RS00815_recG	2625.37	-0.701693	0.138476	0	1	1
C7Y58_RS00820_YebC/PmpR family DNA-binding transcriptional regulator	1845.1	-0.140138	0.149339	0	1	1
C7Y58_RS00825_putative DNA binding domain-containing protein	2637.44	-0.925982	0.117468	0	1	1
C7Y58_RS00835_toxin RelE	609.88	-1.12415	0.148885	-0.833861	0.404359	1
C7Y58_RS00840_transcriptional regulator	456.734	-0.307567	0.172031	0	1	1
C7Y58_RS00845_hypothetical protein	300.138	-0.643605	0.19348	0	1	1
C7Y58_RS00850_dTDP-glucose 4,6-dehydratase	2410.66	0.169076	0.100505	0	1	1
C7Y58_RS00855_NTP transferase domain-containing protein	548.584	0.15128	0.119157	0	1	1
C7Y58_RS00860_DMT family transporter	865.856	0.23316	0.127333	0	1	1
C7Y58_RS00865_winged helix-turn-helix transcriptional regulator	2771.59	-0.0536337	0.102938	0	1	1
C7Y58_RS00870_ABC transporter ATP-binding protein	730.585	-0.0958506	0.165238	0	1	1
C7Y58_RS00875_MBOAT family protein	429.586	-0.196467	0.162634	0	1	1
C7Y58_RS00900_tnpA	11.9049	-0.992397	0.593541	0	1	1
C7Y58_RS00905_IS110-like element ISFnu3 family transposase	276.25	0.848602	0.213418	0	1	1
C7Y58_RS00910_IS200/IS605 family transposase	2.57669	-0.880622	1.13602	0	1	1
C7Y58_RS00915_N-acetyl sugar amidotransferase	39784.6	0.431009	0.146101	0	1	1
C7Y58_RS00925_lipopolysaccharide biosynthesis protein	5711.66	-0.623465	0.132353	0	1	1
C7Y58_RS00930_GNAT family N-acetyltransferase	10975.6	-0.409042	0.10483	0	1	1
C7Y58_RS00935_N-acetylneuraminate synthase family protein	20119.6	-0.118968	0.126098	0	1	1
C7Y58_RS00940_NAD(P)-dependent oxidoreductase	5011.88	-0.54466	0.147099	0	1	1
C7Y58_RS00945_N-acetylneuraminate synthase family protein	10693.6	-0.676722	0.140758	0	1	1
C7Y58_RS00950_SDR family oxidoreductase	5151.68	-0.90794	0.148118	0	1	1
C7Y58_RS00955_aldo/keto reductase	6558.95	-0.841158	0.118484	0	1	1
C7Y58_RS00960_pseB	8737.86	-0.645432	0.121048	0	1	1
C7Y58_RS00965_hypothetical protein	3175.47	-0.929195	0.140246	0	1	1
C7Y58_RS00970_EpsG family protein	368.917	-0.758551	0.172907	0	1	1
C7Y58_RS00975_glycosyltransferase	6206.37	-0.51688	0.137524	0	1	1
C7Y58_RS00980_hypothetical protein	5593.01	-0.969123	0.183742	0	1	1
C7Y58_RS00985_SDR family oxidoreductase	2936.52	-0.560329	0.130548	0	1	1
C7Y58_RS00990_sugar transferase	5406.96	-0.154029	0.101563	0	1	1
C7Y58_RS00995_polysaccharide biosynthesis protein	19921.9	-0.187035	0.0751918	0	1	1
C7Y58_RS01000_hypothetical protein	2289.3	-1.12032	0.279501	-0.430481	0.666846	1
C7Y58_RS01005_rfbD	10469.5	-0.522162	0.0898898	0	1	1
C7Y58_RS01010_hypothetical protein	3866.54	-0.717418	0.12086	0	1	1
C7Y58_RS01015_AAA family ATPase	7683.64	-0.546804	0.0989333	0	1	1
C7Y58_RS01020_undecaprenyl-diphosphate phosphatase	12129.3	-0.164859	0.0896888	0	1	1
C7Y58_RS01025_rfaD	5610.34	0.141205	0.10612	0	1	1
C7Y58_RS01030_fplA	3698.17	-0.713711	0.100102	0	1	1
C7Y58_RS01035_TSUP family transporter	1813.88	-0.430006	0.106371	0	1	1
C7Y58_RS01040_galactose mutarotase	1108.72	-0.728322	0.135547	0	1	1
C7Y58_RS01045_pnp	25575.1	-0.555358	0.117087	0	1	1
C7Y58_RS01050_pgsA	4353.5	-0.703039	0.126426	0	1	1
C7Y58_RS01055_YggT family protein	314.274	-1.17964	0.22487	-0.798878	0.424361	1
C7Y58_RS01060_rsmH	3779.21	-0.725205	0.152458	0	1	1
C7Y58_RS01065_hypothetical protein	332.29	-1.12115	0.157954	-0.766998	0.443083	1
C7Y58_RS01070_rlmD	2107.59	-1.2485	0.177835	-1.39735	0.162308	1
C7Y58_RS01085_hypothetical protein	2086.26	-0.569299	0.111124	0	1	1
C7Y58_RS01090_ligA	2060.63	-0.566365	0.164443	0	1	1
C7Y58_RS01095_secA	34462.5	0.211356	0.0754555	0	1	1
C7Y58_RS01100_hypothetical protein	13323.8	0.550288	0.100577	0	1	1
C7Y58_RS01110_DUF1871 family protein	42.9949	-0.842887	0.284898	0	1	1
C7Y58_RS01115_rsmG	2099.73	-0.378846	0.113368	0	1	1
C7Y58_RS01120_mnmG	4103.16	0.137418	0.104722	0	1	1
C7Y58_RS01125_TrkA family potassium uptake protein	392.829	0.457898	0.17596	0	1	1
C7Y58_RS01130_potassium transporter KtrB	1856.07	0.0225649	0.125114	0	1	1
C7Y58_RS01135_MATE family efflux transporter	2704.02	0.319111	0.0926378	0	1	1
C7Y58_RS01140_ClC family H(+)/Cl(-) exchange transporter	2000.46	0.675484	0.11469	0	1	1
C7Y58_RS01145_pcp	1526.8	0.691037	0.134486	0	1	1
C7Y58_RS01150_aminotransferase class IV	555.849	0.699391	0.118099	0	1	1
C7Y58_RS01155_pabB	1166.59	0.629261	0.103425	0	1	1
C7Y58_RS01160_aminodeoxychorismate/anthranilate synthase component II	549.962	0.544264	0.144529	0	1	1
C7Y58_RS01165_diaminopimelate epimerase	1530.55	0.261693	0.102811	0	1	1
C7Y58_RS01190_V-type ATP synthase subunit C	9502.82	1.16263	0.136423	1.1921	0.233224	1
C7Y58_RS01205_V-type ATP synthase subunit I	20028.1	1.05912	0.108915	0.542804	0.587265	1
C7Y58_RS01210_hypothetical protein	3005.07	0.870344	0.157347	0	1	1
C7Y58_RS01215_MerR family transcriptional regulator	727.264	-0.917076	0.147057	0	1	1
C7Y58_RS01220_EamA family transporter	468.531	-0.0414345	0.159833	0	1	1
C7Y58_RS01225_aminotransferase class I/II-fold pyridoxal phosphate-dependent enzyme	1371.47	0.176625	0.17216	0	1	1
C7Y58_RS01230_PLP-dependent transferase	313.044	0.52973	0.234313	0	1	1
C7Y58_RS01235_sodium:alanine symporter family protein	356.369	0.329429	0.173364	0	1	1
C7Y58_RS01240_pyruvate-flavodoxin oxidoreductase	65.7842	0.589477	0.343758	0	1	1
C7Y58_RS01245_pyruvate-flavodoxin oxidoreductase	49.0471	0.240365	0.260174	0	1	1
C7Y58_RS01250_pyruvate:ferredoxin (flavodoxin) oxidoreductase	131.707	0.273792	0.30459	0	1	1
C7Y58_RS01305_YaaA family protein	428.154	-0.140729	0.342577	0	1	1
C7Y58_RS01315_eno	8449.14	-0.252591	0.174087	0	1	1
C7Y58_RS01320_pykF	11049.3	-0.543381	0.207055	0	1	1
C7Y58_RS01395_DUF4261 domain-containing protein	3924.08	-0.0190549	0.104931	0	1	1
C7Y58_RS01400_bifunctional 4-hydroxy-3-methylbut-2-enyl diphosphate reductase/30S ribosomal protein S1	19613.8	0.234584	0.0950636	0	1	1
C7Y58_RS01405_HPr family phosphocarrier protein	443.115	-0.110943	0.144118	0	1	1
C7Y58_RS01410_eutJ	153.979	-0.273796	0.264906	0	1	1
C7Y58_RS01415_hypothetical protein	2968.71	-0.383246	0.109965	0	1	1
C7Y58_RS01420_hypothetical protein	664.619	-1.17386	0.256087	-0.678917	0.497191	1
C7Y58_RS01425_rfaE1	1505.36	0.428147	0.142995	0	1	1
C7Y58_RS01430_tetratricopeptide repeat protein	2537.64	-0.144945	0.115534	0	1	1
C7Y58_RS01435_2-C-methyl-D-erythritol 2,4-cyclodiphosphate synthase	461.531	-0.0966379	0.115258	0	1	1
C7Y58_RS01440_MATE family efflux transporter	2428.4	0.00100136	0.0843205	0	1	1
C7Y58_RS01445_cob(I)yrinic acid a,c-diamide adenosyltransferase	413.484	0.131291	0.133953	0	1	1
C7Y58_RS01450_NUDIX domain-containing protein	785.894	0.0147045	0.123269	0	1	1
C7Y58_RS01455_MliC family protein	108535	0.119845	0.142484	0	1	1
C7Y58_RS01460_ptsP	8486.29	0.122928	0.171284	0	1	1
C7Y58_RS01465_HPr family phosphocarrier protein	6319.81	-0.42605	0.233828	0	1	1
C7Y58_RS01475_hypothetical protein	322.511	-0.49462	0.174826	0	1	1
C7Y58_RS01480_ABC transporter ATP-binding protein	4487.03	0.706099	0.0912541	0	1	1
C7Y58_RS01485_ABC transporter permease	3723.07	0.242194	0.109227	0	1	1
C7Y58_RS01490_ABC transporter permease	4080.92	0.228443	0.105061	0	1	1
C7Y58_RS01495_peptidylprolyl isomerase	23799.6	0.874175	0.0772994	0	1	1
C7Y58_RS01500_gltS	3414.07	0.35021	0.144093	0	1	1
C7Y58_RS01515_hypothetical protein	5152.46	-0.804226	0.205915	0	1	1
C7Y58_RS01520_DMT family transporter	480.443	-0.827331	0.217188	0	1	1
C7Y58_RS01525_DUF4198 domain-containing protein	17209.9	-0.12701	0.210594	0	1	1
C7Y58_RS01530_hypothetical protein	2070.69	0.141849	0.203122	0	1	1
C7Y58_RS01535_metal ABC transporter substrate-binding protein	7928.31	-0.237861	0.143955	0	1	1
C7Y58_RS01540_metal ABC transporter permease	6192.95	-0.470121	0.13925	0	1	1
C7Y58_RS01545_metal ABC transporter ATP-binding protein	3432.25	-0.136011	0.121598	0	1	1
C7Y58_RS01550_zinc ABC transporter substrate-binding protein	8027.45	-0.0238456	0.0911099	0	1	1
C7Y58_RS01555_metal ABC transporter substrate-binding protein	2571.04	-0.521909	0.152632	0	1	1
C7Y58_RS01560_hypothetical protein	1159.59	-0.792036	0.169152	0	1	1
C7Y58_RS01565_transposase	439.366	0.0558724	0.195012	0	1	1
C7Y58_RS01570_DUF4304 domain-containing protein	607.381	0.0753301	0.175436	0	1	1
C7Y58_RS01575_hemagglutinin repeat-containing protein	1122.73	-0.650134	0.158182	0	1	1
C7Y58_RS01580_ShlB/FhaC/HecB family hemolysin secretion/activation protein	314.177	-1.0157	0.390933	-0.0401512	0.967973	1
C7Y58_RS01600_radical SAM protein	393.352	0.302564	0.107901	0	1	1
C7Y58_RS01620_ATP-binding protein	851.492	0.169679	0.160222	0	1	1
C7Y58_RS01670_DUF4298 domain-containing protein	212.713	-0.422095	0.282078	0	1	1
C7Y58_RS01675_serS	17612.4	0.752712	0.161767	0	1	1
C7Y58_RS01680_hypothetical protein	466.169	-0.103535	0.217225	0	1	1
C7Y58_RS01695_pyridoxamine 5'-phosphate oxidase family protein	255.706	-0.212289	0.298886	0	1	1
C7Y58_RS01700_GyrI-like domain-containing protein	2.86064	-0.930213	1.14997	0	1	1
C7Y58_RS01705_GNAT family N-acetyltransferase	1.29723	-2.87184	1.64271	-1.13948	0.254502	1
C7Y58_RS01710_ribonucleotide-diphosphate reductase subunit beta	962.217	0.555254	0.226153	0	1	1
C7Y58_RS01715_ribonucleoside-diphosphate reductase subunit alpha	1967.06	0.380744	0.221823	0	1	1
C7Y58_RS01720_glutaredoxin	23.8729	-0.0390333	0.416387	0	1	1
C7Y58_RS01730_inorganic diphosphatase	72.2526	-0.736115	0.214257	0	1	1
C7Y58_RS01755_trxA	456.237	0.42113	0.16948	0	1	1
C7Y58_RS01760_iron-containing alcohol dehydrogenase	5236.52	-0.115516	0.261603	0	1	1
C7Y58_RS01765_haloacid dehalogenase-like hydrolase	4746.82	-0.220502	0.28631	0	1	1
C7Y58_RS01770_DUF861 domain-containing protein	1333.14	-0.160234	0.333667	0	1	1
C7Y58_RS01775_eutH	3689.81	0.243668	0.311204	0	1	1
C7Y58_RS01780_hypothetical protein	196.351	0.129794	0.361232	0	1	1
C7Y58_RS01785_ethanolamine utilization protein EutN	211.41	0.707203	0.335931	0	1	1
C7Y58_RS01790_TIGR02536 family ethanolamine utilization protein	1095.73	0.0810428	0.330922	0	1	1
C7Y58_RS01795_ethanolamine utilization cobalamin adenosyltransferase	2074.35	-0.291775	0.345909	0	1	1
C7Y58_RS01805_acetaldehyde dehydrogenase (acetylating)	6779.63	0.38206	0.321294	0	1	1
C7Y58_RS01810_eutM	1780.07	0.336536	0.3307	0	1	1
C7Y58_RS01815_BMC domain-containing protein	746.245	0.726375	0.321028	0	1	1
C7Y58_RS01820_eutL	2591.01	0.526228	0.276982	0	1	1
C7Y58_RS01825_eutC	7813.03	0.723939	0.319582	0	1	1
C7Y58_RS01830_ethanolamine ammonia-lyase subunit EutB	13023.4	0.971436	0.303514	0	1	1
C7Y58_RS01835_eutA	3770.98	0.745813	0.296734	0	1	1
C7Y58_RS01840_sensor histidine kinase	3286.26	-1.13796	0.135786	-1.01602	0.309619	1
C7Y58_RS01845_ANTAR domain-containing response regulator	2489.52	-0.525024	0.104973	0	1	1
C7Y58_RS01850_eutP	625.721	-0.388722	0.141628	0	1	1
C7Y58_RS01855_BMC domain-containing protein	945.521	-0.174338	0.162512	0	1	1
C7Y58_RS01860_folP	2228.06	-0.264041	0.157438	0	1	1
C7Y58_RS01865_folK	2941.29	-0.404435	0.154059	0	1	1
C7Y58_RS01870_folE	5707.56	-0.448437	0.117698	0	1	1
C7Y58_RS01875_glycine--tRNA ligase subunit beta	16221.8	-0.373553	0.0903725	0	1	1
C7Y58_RS01880_glyQ	5071.43	-0.25835	0.100394	0	1	1
C7Y58_RS01885_lspA	3891.92	-0.281504	0.0895841	0	1	1
C7Y58_RS01890_ileS	24999.2	-0.223053	0.0962363	0	1	1
C7Y58_RS01895_GAF domain-containing sensor histidine kinase	5981.12	-0.0861092	0.109683	0	1	1
C7Y58_RS01900_RNA-binding transcriptional accessory protein	6170.44	0.167251	0.091914	0	1	1
C7Y58_RS01905_DUF1353 domain-containing protein	14.1193	0.989175	0.52016	0	1	1
C7Y58_RS01910_hypothetical protein	747.558	1.20789	0.251701	0.825953	0.408831	1
C7Y58_RS01915_hypothetical protein	157.336	-0.0741117	0.197438	0	1	1
C7Y58_RS01920_carboxypeptidase M32	3694.16	0.290205	0.0917775	0	1	1
C7Y58_RS01925_serine hydrolase	807.813	-0.767596	0.1562	0	1	1
C7Y58_RS01930_nifU	4771.54	0.868801	0.165509	0	1	1
C7Y58_RS01935_nifS	7695.45	0.7262	0.183547	0	1	1
C7Y58_RS01940_nth	559.696	0.0397945	0.151172	0	1	1
C7Y58_RS01945_GNAT family N-acetyltransferase	21.5832	-1.57885	0.531794	-1.08848	0.276384	1
C7Y58_RS01950_GNAT family N-acetyltransferase	92.7017	-0.732291	0.359825	0	1	1
C7Y58_RS01955_tyrosine--tRNA ligase	3233.46	-0.561782	0.127651	0	1	1
C7Y58_RS01960_brnQ	3530.76	-0.550239	0.116092	0	1	1
C7Y58_RS01965_arsenate reductase family protein	227.874	-0.980564	0.159995	0	1	1
C7Y58_RS01975_flavocytochrome c	5182.45	0.889372	0.15379	0	1	1
C7Y58_RS01980_hypothetical protein	316.997	0.0379588	0.157819	0	1	1
C7Y58_RS01985_HAD family hydrolase	482.04	0.0683058	0.148752	0	1	1
C7Y58_RS01990_xth	1582.93	0.328668	0.113353	0	1	1
C7Y58_RS01995_aroQ	1601.21	0.301862	0.127965	0	1	1
C7Y58_RS02000_shikimate dehydrogenase	956.088	0.306359	0.109083	0	1	1
C7Y58_RS02005_chorismate mutase	404.827	0.0951642	0.17466	0	1	1
C7Y58_RS02010_toxin-antitoxin system YwqK family antitoxin	463.848	0.270892	0.146415	0	1	1
C7Y58_RS02015_FtsW/RodA/SpoVE family cell cycle protein	5434.32	-0.746339	0.153671	0	1	1
C7Y58_RS02020_DUF896 domain-containing protein	277.765	-0.713477	0.208738	0	1	1
C7Y58_RS02025_asnS	12515	-0.606615	0.0978701	0	1	1
C7Y58_RS02030_rnmV	4281.47	-0.506317	0.127896	0	1	1
C7Y58_RS02035_hypothetical protein	373.483	0.669545	0.215475	0	1	1
C7Y58_RS02040_DUF3290 domain-containing protein	159.716	-0.386704	0.331253	0	1	1
C7Y58_RS02045_DUF421 domain-containing protein	496.162	0.0355599	0.232564	0	1	1
C7Y58_RS02050_hypothetical protein	195.361	-0.112761	0.302552	0	1	1
C7Y58_RS02060_DUF4132 domain-containing protein	4646.11	0.719516	0.164983	0	1	1
C7Y58_RS02065_linear amide C-N hydrolase	1202.78	0.0845607	0.149427	0	1	1
C7Y58_RS02070_hypothetical protein	1827.25	0.407729	0.104156	0	1	1
C7Y58_RS02080_pyridoxamine 5'-phosphate oxidase family protein	73.5794	-1.28583	0.399537	-0.715406	0.474358	1
C7Y58_RS02085_flavodoxin domain-containing protein	819.239	0.0730276	0.128042	0	1	1
C7Y58_RS02090_IS1182-like element ISFnu2 family transposase	884.351	-0.0421798	0.147889	0	1	1
C7Y58_RS02100_toxin-antitoxin system YwqK family antitoxin	621.04	-0.595447	0.162724	0	1	1
C7Y58_RS02105_toxin-antitoxin system YwqK family antitoxin	247.971	-0.443211	0.282318	0	1	1
C7Y58_RS02110_toxin-antitoxin system YwqK family antitoxin	635.706	-0.015932	0.198941	0	1	1
C7Y58_RS02115_yfcC	5175.51	0.565196	0.10159	0	1	1
C7Y58_RS02120_septation protein SpoVG family protein	229.701	0.536342	0.15378	0	1	1
C7Y58_RS02125_ispE	3077.21	0.0783985	0.136977	0	1	1
C7Y58_RS02130_RNA-binding S4 domain-containing protein	5877.48	0.0561488	0.15205	0	1	1
C7Y58_RS02135_transcription-repair coupling factor	1109.13	0.0785342	0.0921693	0	1	1
C7Y58_RS02140_hypothetical protein	107.351	-0.296027	0.188751	0	1	1
C7Y58_RS02145_Fic family protein	88.9162	-1.36095	0.276061	-1.3075	0.191042	1
C7Y58_RS02150_hypothetical protein	33.3602	-0.666409	0.345672	0	1	1
C7Y58_RS02155_hypothetical protein	246.449	0.504963	0.19471	0	1	1
C7Y58_RS02160_DUF554 domain-containing protein	696.617	-0.123039	0.189114	0	1	1
C7Y58_RS02165_AAA family ATPase	22.8788	-1.42829	0.5512	-0.777007	0.437155	1
C7Y58_RS02170_transcription repressor NadR	524.568	-0.114367	0.173592	0	1	1
C7Y58_RS02175_carboxylating nicotinate-nucleotide diphosphorylase	1055.59	-0.318417	0.174383	0	1	1
C7Y58_RS02180_L-aspartate oxidase	653.67	-1.23847	0.240033	-0.993488	0.320472	1
C7Y58_RS02190_mnmG	5926.83	-0.873641	0.15191	0	1	1
C7Y58_RS02195_mnmE	7632.28	-0.517528	0.12842	0	1	1
C7Y58_RS02200_protein jag	2354.58	-0.356267	0.121041	0	1	1
C7Y58_RS02205_membrane protein insertase YidC	3631.08	-0.351181	0.114394	0	1	1
C7Y58_RS02210_yidD	998.382	-0.905959	0.144791	0	1	1
C7Y58_RS02215_rnpA	312.571	-1.50002	0.446983	-1.11867	0.263283	1
C7Y58_RS02220_rpmH	68.8056	-1.10681	0.300659	-0.355264	0.722392	1
C7Y58_RS02225_replication initiator protein A	1281.66	-0.750863	0.161354	0	1	1
C7Y58_RS02230_yaaA	472.769	-0.898745	0.15709	0	1	1
C7Y58_RS02245_gyrB	7592.74	-1.03174	0.155691	-0.203836	0.838482	1
C7Y58_RS02250_gyrA	9735.47	-0.838325	0.139235	0	1	1
C7Y58_RS02255_metallophosphoesterase	3836.02	-0.811067	0.114637	0	1	1
C7Y58_RS02260_pheS	9854.58	-0.719115	0.129165	0	1	1
C7Y58_RS02265_pheT	12919.7	-0.731055	0.124756	0	1	1
C7Y58_RS02270_toxin-antitoxin system YwqK family antitoxin	3522.17	-0.447722	0.174025	0	1	1
C7Y58_RS02275_toxin-antitoxin system YwqK family antitoxin	315.317	-0.154977	0.23333	0	1	1
C7Y58_RS02300_hypothetical protein	41.2681	-1.33738	0.341414	-0.988171	0.323069	1
C7Y58_RS02315_hypothetical protein	240.967	-0.410304	0.240112	0	1	1
C7Y58_RS02320_toxin-antitoxin system YwqK family antitoxin	21.2702	-0.32026	0.369351	0	1	1
C7Y58_RS02325_toxin-antitoxin system YwqK family antitoxin	140.968	0.196234	0.257503	0	1	1
C7Y58_RS02330_galE	4409.9	0.385762	0.125476	0	1	1
C7Y58_RS02335_UDP-glucose--hexose-1-phosphate uridylyltransferase	5142.97	-0.0162367	0.108781	0	1	1
C7Y58_RS02340_galactokinase	2263.44	-0.340507	0.0963854	0	1	1
C7Y58_RS02345_YfcC family protein	17087.7	0.177874	0.123742	0	1	1
C7Y58_RS02360_tripartite tricarboxylate transporter substrate binding protein	19008.5	-0.9992	0.092284	0	1	1
C7Y58_RS02365_ABC-F family ATP-binding cassette domain-containing protein	3249.29	-0.655031	0.0936693	0	1	1
C7Y58_RS02370_EamA family transporter	2523.89	-0.787515	0.118402	0	1	1
C7Y58_RS02375_S8 family peptidase	2832.59	-0.907274	0.125293	0	1	1
C7Y58_RS02385_Mrp/NBP35 family ATP-binding protein	1240.08	0.36723	0.104638	0	1	1
C7Y58_RS02390_hypothetical protein	437.771	-0.604168	0.149685	0	1	1
C7Y58_RS02395_hypothetical protein	78.8512	-0.843432	0.233301	0	1	1
C7Y58_RS02400_type II/IV secretion system protein	609.985	-0.24953	0.147605	0	1	1
C7Y58_RS02405_type II secretion system F family protein	310.83	-0.26924	0.163045	0	1	1
C7Y58_RS02410_type II secretion system protein	50.4848	0.946548	0.472127	0	1	1
C7Y58_RS02420_prepilin-type N-terminal cleavage/methylation domain-containing protein	48.2693	0.0252067	0.238581	0	1	1
C7Y58_RS02425_hypothetical protein	70.4055	0.166851	0.26146	0	1	1
C7Y58_RS02430_hypothetical protein	37.8911	-0.267695	0.442349	0	1	1
C7Y58_RS02435_PilN domain-containing protein	23.3733	-0.460733	0.486429	0	1	1
C7Y58_RS02440_hypothetical protein	9.29104	0.435977	0.491397	0	1	1
C7Y58_RS02445_type II secretion system protein GspD	31.4581	0.484853	0.404161	0	1	1
C7Y58_RS02450_PepSY domain-containing protein	1224.31	-0.168079	0.245503	0	1	1
C7Y58_RS02455_DUF1275 domain-containing protein	548.669	-0.591147	0.120539	0	1	1
C7Y58_RS02460_hypothetical protein	207.829	-1.01884	0.280888	-0.0670792	0.946519	1
C7Y58_RS02465_formate--tetrahydrofolate ligase	29689.5	0.189899	0.204475	0	1	1
C7Y58_RS02485_WYL domain-containing protein	741.227	0.79805	0.154625	0	1	1
C7Y58_RS02490_nhaC	1298.16	0.563059	0.309998	0	1	1
C7Y58_RS02495_helix-turn-helix transcriptional regulator	162.458	-0.21987	0.186485	0	1	1
C7Y58_RS02500_hypothetical protein	3659.63	0.544993	0.109534	0	1	1
C7Y58_RS02505_site-specific DNA-methyltransferase	2350.39	-0.363284	0.0873119	0	1	1
C7Y58_RS02510_adenine phosphoribosyltransferase	1730.49	0.107185	0.102178	0	1	1
C7Y58_RS02515_NCS2 family permease	2969.2	0.068226	0.114222	0	1	1
C7Y58_RS02520_hypothetical protein	271.187	-0.975604	0.147082	0	1	1
C7Y58_RS02525_cobyric acid synthase	503.265	0.696047	0.0952419	0	1	1
C7Y58_RS02530_sodium:alanine symporter family protein	905.448	-0.357968	0.115424	0	1	1
C7Y58_RS02535_HD domain-containing protein	1274.96	-0.279494	0.0755831	0	1	1
C7Y58_RS02540_TlpA family protein disulfide reductase	1078.76	-0.281091	0.118144	0	1	1
C7Y58_RS02545_ImmA/IrrE family metallo-endopeptidase	3336.77	-0.273838	0.167543	0	1	1
C7Y58_RS02550_helix-turn-helix domain-containing protein	3443.15	-0.533695	0.181051	0	1	1
C7Y58_RS02555_hypothetical protein	155.835	-0.68681	0.282831	0	1	1
C7Y58_RS02560_adhesion protein FadA	200.309	-0.0263256	0.215206	0	1	1
C7Y58_RS02565_hypothetical protein	343.765	-0.174122	0.246389	0	1	1
C7Y58_RS02570_hypothetical protein	334.372	-0.905858	0.191291	0	1	1
C7Y58_RS02575_hypothetical protein	1965.25	-0.79416	0.168126	0	1	1
C7Y58_RS02580_OmpA family protein	5117.97	-0.827279	0.130132	0	1	1
C7Y58_RS02585_autotransporter-associated N-terminal domain-containing protein	34592.5	-0.0773849	0.201881	0	1	1
C7Y58_RS02590_AAA family ATPase	2254.67	-0.0908984	0.117162	0	1	1
C7Y58_RS02595_glucose-6-phosphate isomerase	4103.99	0.378547	0.0936851	0	1	1
C7Y58_RS02600_dicarboxylate/amino acid:cation symporter	34427.1	0.916954	0.133822	0	1	1
C7Y58_RS02630_autotransporter-associated N-terminal domain-containing protein	16626.3	-1.00406	0.172127	-0.023589	0.98118	1
C7Y58_RS02635_GNAT family N-acetyltransferase	322.011	-0.324561	0.26949	0	1	1
C7Y58_RS02640_transcriptional repressor	1737.77	0.117301	0.155412	0	1	1
C7Y58_RS02670_50S ribosomal protein L1	17444	-1.29621	0.251785	-1.17644	0.239421	1
C7Y58_RS02685_rpoB	20519.5	-0.0757038	0.125938	0	1	1
C7Y58_RS02690_rpoC	29873.6	-0.263013	0.119172	0	1	1
C7Y58_RS02695_YicC family protein	2203.38	-0.803879	0.120818	0	1	1
C7Y58_RS02700_gmk	646.32	-0.0878267	0.172603	0	1	1
C7Y58_RS02705_DNA-directed RNA polymerase subunit omega	90.0765	-0.640937	0.263716	0	1	1
C7Y58_RS02710_FAD:protein FMN transferase	4237.55	-0.490597	0.113	0	1	1
C7Y58_RS02715_sodium-translocating pyrophosphatase	17004.4	-0.694363	0.173966	0	1	1
C7Y58_RS02750_ribosome maturation factor RimP	825.602	-1.07043	0.162027	-0.43469	0.663787	1
C7Y58_RS02755_nusA	633.369	-0.736334	0.211547	0	1	1
C7Y58_RS02760_DUF448 domain-containing protein	628.938	-0.602029	0.234193	0	1	1
C7Y58_RS02765_infB	10733.9	-1.07841	0.184214	-0.425645	0.670366	1
C7Y58_RS02770_rbfA	1207.81	-1.31549	0.244401	-1.29086	0.196751	1
C7Y58_RS02780_tig	3956.24	-1.13932	0.245877	-0.566607	0.570981	1
C7Y58_RS02790_clpX	2434.62	-1.18652	0.229709	-0.811989	0.416798	1
C7Y58_RS02795_lon	7624.58	-0.979773	0.226191	0	1	1
C7Y58_RS02800_YihA family ribosome biogenesis GTP-binding protein	2629.47	-1.12976	0.187818	-0.690907	0.489624	1
C7Y58_RS02805_hypothetical protein	1006.5	-0.450614	0.207633	0	1	1
C7Y58_RS02810_valine--tRNA ligase	5658.85	-0.413353	0.172581	0	1	1
C7Y58_RS02815_MarR family transcriptional regulator	243.269	0.525579	0.179643	0	1	1
C7Y58_RS02820_ABC transporter permease subunit	2417.81	1.01508	0.151748	0.0994003	0.92082	1
C7Y58_RS02825_ABC transporter ATP-binding protein	3433.95	1.10891	0.143231	0.760364	0.447037	1
C7Y58_RS02835_glutathione peroxidase	2704.62	1.0844	0.146262	0.577066	0.563895	1
C7Y58_RS02840_energy-coupling factor transporter transmembraneprotein EcfT	65.894	-0.384731	0.258566	0	1	1
C7Y58_RS02845_energy-coupling factor transporter ATPase	391.028	0.251406	0.144563	0	1	1
C7Y58_RS02850_ATP-binding cassette domain-containing protein	359.036	0.447059	0.134045	0	1	1
C7Y58_RS02855_biotin transporter BioY	590.543	0.424947	0.183059	0	1	1
C7Y58_RS02870_type II toxin-antitoxin system HipA family toxin	1173.99	-0.14175	0.149816	0	1	1
C7Y58_RS02875_helix-turn-helix transcriptional regulator	150.516	-0.37593	0.237109	0	1	1
C7Y58_RS02890_hypothetical protein	2120.02	0.227736	0.0790508	0	1	1
C7Y58_RS02895_threonylcarbamoyl-AMP synthase	8229.66	0.211742	0.0775501	0	1	1
C7Y58_RS02900_ribose-phosphate diphosphokinase	16738.5	0.555975	0.068423	0	1	1
C7Y58_RS02905_glmU	20771.2	0.273776	0.0471152	0	1	1
C7Y58_RS02910_J domain-containing protein	3874.07	0.410427	0.0937626	0	1	1
C7Y58_RS02925_GntR family transcriptional regulator	323.395	-0.949439	0.191731	0	1	1
C7Y58_RS02930_YARHG domain-containing protein	15645	0.498979	0.116776	0	1	1
C7Y58_RS02935_creD	9766.87	0.813889	0.237812	0	1	1
C7Y58_RS02945_ahpC	1819.82	1.16474	0.197507	0.834097	0.404226	1
C7Y58_RS02960_YibE/F family protein	8526.66	-0.225364	0.135249	0	1	1
C7Y58_RS02965_rpsO	4674.95	-0.208141	0.111232	0	1	1
C7Y58_RS02970_ftsH	22672.9	-0.0929188	0.0873759	0	1	1
C7Y58_RS02990_DUF3427 domain-containing protein	823.052	-0.176325	0.124917	0	1	1
C7Y58_RS03005_TonB-dependent receptor	2220.17	0.723861	0.188473	0	1	1
C7Y58_RS03010_ABC transporter substrate-binding protein	1426.03	0.746366	0.156373	0	1	1
C7Y58_RS03015_iron ABC transporter permease	722.182	0.832856	0.142188	0	1	1
C7Y58_RS03020_ABC transporter ATP-binding protein	620.805	0.785632	0.133522	0	1	1
C7Y58_RS03025_sugar phosphate isomerase/epimerase	207.231	0.555589	0.169043	0	1	1
C7Y58_RS03030_hypothetical protein	31.955	0.40959	0.279799	0	1	1
C7Y58_RS03035_tetratricopeptide repeat protein	842.863	0.842734	0.152292	0	1	1
C7Y58_RS03040_tetratricopeptide repeat protein	4169.59	0.717414	0.126974	0	1	1
C7Y58_RS03075_hypothetical protein	4132.88	1.19006	0.239843	0.792439	0.428105	1
C7Y58_RS03080_hypothetical protein	1885.91	0.870674	0.246729	0	1	1
C7Y58_RS03085_glycerophosphoryl diester phosphodiesterase	74.8821	-0.384557	0.328158	0	1	1
C7Y58_RS03105_macro domain-containing protein	590.992	0.805432	0.169897	0	1	1
C7Y58_RS03115_aminopeptidase P family protein	1648.74	0.523987	0.173851	0	1	1
C7Y58_RS03120_nucleotide pyrophosphohydrolase	52.6434	0.265872	0.302336	0	1	1
C7Y58_RS03155_clpB	51619	-0.218785	0.221156	0	1	1
C7Y58_RS03160_MATE family efflux transporter	652.42	0.189172	0.1156	0	1	1
C7Y58_RS03165_hypothetical protein	574.057	-0.269104	0.142787	0	1	1
C7Y58_RS03170_hypothetical protein	312.832	-0.0165518	0.146577	0	1	1
C7Y58_RS03175_HEAT repeat domain-containing protein	700.231	0.0128575	0.141461	0	1	1
C7Y58_RS03180_DNA adenine methylase	874.972	-0.18291	0.140726	0	1	1
C7Y58_RS03185_hypothetical protein	214.989	-0.22949	0.244351	0	1	1
C7Y58_RS03190_hypothetical protein	766.094	-0.840622	0.187546	0	1	1
C7Y58_RS03195_dephospho-CoA kinase	676.114	-0.749107	0.179688	0	1	1
C7Y58_RS03200_DUF3656 domain-containing protein	3005.62	-0.715449	0.148313	0	1	1
C7Y58_RS03205_phosphatidylglycerophosphatase A	1648.98	-0.813895	0.123792	0	1	1
C7Y58_RS03210_CinA family nicotinamide mononucleotide deamidase-related protein	1989.07	-0.480148	0.108164	0	1	1
C7Y58_RS03215_cupin domain-containing protein	330.921	-0.763898	0.153239	0	1	1
C7Y58_RS03220_DegV family protein	10741.6	-0.213181	0.10801	0	1	1
C7Y58_RS03225_PTS sugar transporter subunit IIA	2057.76	-0.172195	0.11462	0	1	1
C7Y58_RS03230_ArsB/NhaD family transporter	3844.55	-0.17508	0.107654	0	1	1
C7Y58_RS03235_ArsB/NhaD family transporter	2852.92	-0.533145	0.106271	0	1	1
C7Y58_RS03240_Dam family site-specific DNA-(adenine-N6)-methyltransferase	1088.92	0.0556537	0.162964	0	1	1
C7Y58_RS03245_AlwI family type II restriction endonuclease	1801.74	0.391139	0.129424	0	1	1
C7Y58_RS03250_biotin--[acetyl-CoA-carboxylase] ligase	917.536	0.602588	0.134707	0	1	1
C7Y58_RS03255_mnmA	1012.98	0.356335	0.0861826	0	1	1
C7Y58_RS03260_class I SAM-dependent methyltransferase	653.025	0.163368	0.0851538	0	1	1
C7Y58_RS03265_obgE	832.831	-0.111715	0.237299	0	1	1
C7Y58_RS03270_miaA	1143.59	-0.603775	0.153681	0	1	1
C7Y58_RS03275_membrane lipoprotein lipid attachment site-containing protein	2627.75	-0.931881	0.208521	0	1	1
C7Y58_RS03280_ATP-binding protein	6581.46	0.0425074	0.138721	0	1	1
C7Y58_RS03285_anti-sigma factor antagonist	3723.62	-0.0263736	0.315184	0	1	1
C7Y58_RS03290_rny	10673.3	0.523225	0.13816	0	1	1
C7Y58_RS03295_UbiD family decarboxylase	7398.05	0.386994	0.0919281	0	1	1
C7Y58_RS03300_outer membrane protein assembly factor	42755.3	1.03858	0.0975632	0.395417	0.692535	1
C7Y58_RS03305_OmpH family outer membrane protein	10675.7	0.800781	0.13719	0	1	1
C7Y58_RS03310_lpxD	10029.7	0.856271	0.102305	0	1	1
C7Y58_RS03315_glpQ	22237.1	0.73106	0.137833	0	1	1
C7Y58_RS03320_YigZ family protein	331.619	-0.124106	0.131218	0	1	1
C7Y58_RS03325_leucyl aminopeptidase	10146.6	0.903373	0.161083	0	1	1
C7Y58_RS03335_winged helix-turn-helix transcriptional regulator	110.279	0.945539	0.230464	0	1	1
C7Y58_RS03340_CoA-disulfide reductase	565.739	0.850336	0.198599	0	1	1
C7Y58_RS03345_cytidine/deoxycytidylate deaminase family protein	479.461	0.466218	0.191903	0	1	1
C7Y58_RS03350_Crp/Fnr family transcriptional regulator	269.925	0.316121	0.26624	0	1	1
C7Y58_RS03360_DUF3798 domain-containing protein	7063.31	0.0118217	0.165953	0	1	1
C7Y58_RS03365_sugar ABC transporter ATP-binding protein	1910.96	0.377006	0.162177	0	1	1
C7Y58_RS03370_ABC transporter	2635.29	0.321188	0.123287	0	1	1
C7Y58_RS03375_ABC transporter permease	2736.59	0.155083	0.163743	0	1	1
C7Y58_RS03380_hypothetical protein	45.6549	-0.654255	0.300547	0	1	1
C7Y58_RS03385_glucosaminidase domain-containing protein	4477.7	-0.889833	0.104322	0	1	1
C7Y58_RS03390_autotransporter-associated N-terminal domain-containing protein	14160.5	-0.282201	0.708597	0	1	1
C7Y58_RS03405_IS3 family transposase	288.615	-0.0363083	0.186237	0	1	1
C7Y58_RS03410_hypothetical protein	3939.16	0.404378	0.172182	0	1	1
C7Y58_RS03415_hemolysin III family protein	5617.7	0.440483	0.15195	0	1	1
C7Y58_RS03420_hypothetical protein	648.79	-1.2749	0.238939	-1.15049	0.249941	1
C7Y58_RS03425_IS110-like element ISFnu4 family transposase	173.949	-0.0609466	0.331349	0	1	1
C7Y58_RS03435_acyl-CoA thioesterase	158.736	-0.917232	0.314397	0	1	1
C7Y58_RS03440_nitroreductase family protein	3205.53	0.699763	0.16797	0	1	1
C7Y58_RS03445_rpsT	1779.57	-0.820813	0.169316	0	1	1
C7Y58_RS03450_hypothetical protein	131.334	0.0731386	0.275529	0	1	1
C7Y58_RS03455_NCS2 family permease	5680.47	0.0911796	0.16175	0	1	1
C7Y58_RS03460_DJ-1/PfpI family protein	150.681	-0.268165	0.246301	0	1	1
C7Y58_RS03465_peptidylprolyl isomerase	6097.03	0.779933	0.166102	0	1	1
C7Y58_RS03470_rpiB	7631.3	0.618038	0.0658805	0	1	1
C7Y58_RS03475_histidine triad nucleotide-binding protein	4006.44	0.575731	0.101605	0	1	1
C7Y58_RS03480_hypothetical protein	234.718	0.0768748	0.218907	0	1	1
C7Y58_RS03485_hypothetical protein	196.858	-0.105063	0.160179	0	1	1
C7Y58_RS03490_hypothetical protein	131.582	-0.801541	0.474764	0	1	1
C7Y58_RS03500_3-keto-5-aminohexanoate cleavage protein	2580.71	-1.49981	0.484809	-1.03094	0.302569	1
C7Y58_RS03505_kdd	4462.43	-1.22899	0.448047	-0.511075	0.609299	1
C7Y58_RS03510_ablA	10219	-1.00494	0.365104	-0.0135186	0.989214	1
C7Y58_RS03515_hypothetical protein	6188.13	-1.2289	0.337595	-0.678034	0.49775	1
C7Y58_RS03525_D-lysine 5,6-aminomutase subunit alpha	8356.86	-1.31214	0.336979	-0.926281	0.3543	1
C7Y58_RS03530_cobalamin-dependent protein	3802.94	-1.32412	0.350093	-0.925824	0.354537	1
C7Y58_RS03540_Na+/H+ antiporter NhaC family protein	35485.3	-0.152481	0.22301	0	1	1
C7Y58_RS03545_membrane protein	588261	0.0232277	0.152618	0	1	1
C7Y58_RS03550_short-chain fatty acid transporter	35793.5	0.732011	0.0969017	0	1	1
C7Y58_RS03555_CoA transferase subunit A	26987.7	0.667747	0.100324	0	1	1
C7Y58_RS03560_CoA transferase subunit B	18722.9	0.742497	0.0955306	0	1	1
C7Y58_RS03565_methylaspartate mutase subunit E	5857.83	1.13912	0.159342	0.873095	0.382611	1
C7Y58_RS03580_hypothetical protein	1867.16	-0.128281	0.162881	0	1	1
C7Y58_RS03585_rph	2261.3	0.328016	0.106874	0	1	1
C7Y58_RS03590_3-oxoacyl-ACP synthase III family protein	1411.17	-0.43306	0.137306	0	1	1
C7Y58_RS03595_coenzyme F390 synthetase	1076.69	-0.324639	0.115865	0	1	1
C7Y58_RS03600_MBL fold metallo-hydrolase	922.849	-0.111615	0.190825	0	1	1
C7Y58_RS03605_NAD(P)-dependent oxidoreductase	1216.2	0.645549	0.110365	0	1	1
C7Y58_RS03610_hypothetical protein	658.116	0.5577	0.124454	0	1	1
C7Y58_RS03615_glycosyltransferase	1618.23	0.876717	0.119696	0	1	1
C7Y58_RS03655_DUF116 domain-containing protein	710.841	-0.367425	0.137686	0	1	1
C7Y58_RS03660_tetratricopeptide repeat protein	15897.9	0.315443	0.109103	0	1	1
C7Y58_RS03670_hypothetical protein	1007.91	0.163632	0.156909	0	1	1
C7Y58_RS03675_MotA/TolQ/ExbB proton channel family protein	4578.45	0.466223	0.115539	0	1	1
C7Y58_RS03680_biopolymer transporter ExbD	5100.45	0.263646	0.142308	0	1	1
C7Y58_RS03685_energy transducer TonB	6354.05	0.381799	0.139102	0	1	1
C7Y58_RS03690_sigma-54-dependent Fis family transcriptional regulator	10058.6	0.0926822	0.107903	0	1	1
C7Y58_RS03695_dnaX	6686.97	0.149456	0.102004	0	1	1
C7Y58_RS03700_hypothetical protein	1418.36	-0.133976	0.122766	0	1	1
C7Y58_RS03705_rplI	294.486	0.413216	0.133501	0	1	1
C7Y58_RS03710_dnaB	3420.09	0.290261	0.091826	0	1	1
C7Y58_RS03715_U32 family peptidase	7928.62	0.419713	0.090282	0	1	1
C7Y58_RS03725_hypothetical protein	679.595	0.928899	0.173571	0	1	1
C7Y58_RS03730_putative manganese-dependent inorganic diphosphatase	1688.09	-0.273077	0.124851	0	1	1
C7Y58_RS03735_TetR/AcrR family transcriptional regulator	867.379	-0.220213	0.204247	0	1	1
C7Y58_RS03740_flavodoxin family protein	27.413	-0.0476212	0.276505	0	1	1
C7Y58_RS03750_ABC transporter ATP-binding protein	178.631	-0.213069	0.209532	0	1	1
C7Y58_RS03755_ABC transporter ATP-binding protein/permease	92.829	-0.657622	0.313477	0	1	1
C7Y58_RS03760_ShlB/FhaC/HecB family hemolysin secretion/activation protein	152.276	-1.98894	1.0965	-0.901904	0.367108	1
C7Y58_RS03765_hemagglutinin repeat-containing protein	369.892	-0.581173	0.386754	0	1	1
C7Y58_RS03770_hypothetical protein	174.021	-0.00191795	0.178817	0	1	1
C7Y58_RS03775_hypothetical protein	63.2118	0.266497	0.320335	0	1	1
C7Y58_RS03780_IS3 family transposase	866.438	0.378346	0.147799	0	1	1
C7Y58_RS03790_hypothetical protein	276.111	0.100385	0.219599	0	1	1
C7Y58_RS03795_hypothetical protein	73.3006	0.472786	0.240873	0	1	1
C7Y58_RS03800_hypothetical protein	200.582	0.591376	0.234442	0	1	1
C7Y58_RS03810_plsX	1046.84	-0.594885	0.153614	0	1	1
C7Y58_RS03815_ketoacyl-ACP synthase III	3795.4	-0.00359832	0.143416	0	1	1
C7Y58_RS03820_fabD	2418.03	0.240944	0.1503	0	1	1
C7Y58_RS03825_acpP	7236.14	-0.298307	0.11066	0	1	1
C7Y58_RS03830_fabF	5415.95	0.581767	0.100416	0	1	1
C7Y58_RS03835_rnc	3328.14	0.294721	0.0698852	0	1	1
C7Y58_RS03840_radical SAM protein	1183.53	-0.24286	0.144542	0	1	1
C7Y58_RS03845_ribonuclease E/G	317.443	-1.19627	0.207905	-0.944032	0.345153	1
C7Y58_RS03850_hypothetical protein	484.005	-0.355361	0.148474	0	1	1
C7Y58_RS03855_coaD	499.783	-0.1383	0.117685	0	1	1
C7Y58_RS03860_radA	1042.76	0.111896	0.113996	0	1	1
C7Y58_RS03865_disA	1732.32	0.0943364	0.0989912	0	1	1
C7Y58_RS03870_hypothetical protein	942.962	0.0790882	0.112738	0	1	1
C7Y58_RS03875_hypothetical protein	154.334	-0.673911	0.216848	0	1	1
C7Y58_RS03880_retron St85 family RNA-directed DNA polymerase	1554.43	-0.192504	0.0797175	0	1	1
C7Y58_RS03890_homocysteine S-methyltransferase family protein	191.771	-1.00352	0.244963	-0.0143544	0.988547	1
C7Y58_RS03895_N-acetylmuramoyl-L-alanine amidase	4059.54	-0.374006	0.096222	0	1	1
C7Y58_RS03900_hypothetical protein	3.07692	-0.354996	1.08884	0	1	1
C7Y58_RS03905_hypothetical protein	12.9391	-0.79444	0.492191	0	1	1
C7Y58_RS03920_coproporphyrinogen III oxidase	22.6008	-0.024411	0.444684	0	1	1
C7Y58_RS03925_der	3741.68	-0.0218426	0.142347	0	1	1
C7Y58_RS03935_RNA-binding protein	265.712	-0.398752	0.165425	0	1	1
C7Y58_RS03940_hypothetical protein	2250.19	-0.296808	0.148496	0	1	1
C7Y58_RS03945_ffs ncRNA	69.0851	-0.409381	0.820366	0	1	1
C7Y58_RS03950_nitronate monooxygenase	4147.57	0.0880474	0.0863902	0	1	1
C7Y58_RS03955_septum site-determining protein MinC	8064.51	-0.190548	0.100795	0	1	1
C7Y58_RS03960_minD	13636.9	0.0983574	0.10761	0	1	1
C7Y58_RS03965_minE	3153.21	-0.140393	0.111961	0	1	1
C7Y58_RS03975_ankyrin repeat domain-containing protein	2616.71	1.01074	0.182207	0.0589182	0.953017	1
C7Y58_RS03980_hypothetical protein	388.799	0.256435	0.216865	0	1	1
C7Y58_RS03985_DUF1667 domain-containing protein	3038.52	0.896668	0.150868	0	1	1
C7Y58_RS03990_FAD-dependent oxidoreductase	14942.1	1.18879	0.177935	1.06101	0.288684	1
C7Y58_RS04000_hypothetical protein	101.018	0.0496277	0.223049	0	1	1
C7Y58_RS04005_AAA family ATPase	845.853	0.446605	0.126314	0	1	1
C7Y58_RS04010_cytochrome c biogenesis protein CcdA	14.0821	-0.088738	0.499273	0	1	1
C7Y58_RS04015_redoxin family protein	112.851	0.213607	0.239795	0	1	1
C7Y58_RS04020_msrB	518.249	0.082729	0.147138	0	1	1
C7Y58_RS04025_response regulator transcription factor	2318.2	-0.0613698	0.0810158	0	1	1
C7Y58_RS04030_sensor histidine kinase	2987.07	0.240415	0.12219	0	1	1
C7Y58_RS04035_putative DNA binding domain-containing protein	2736.7	0.330647	0.0849732	0	1	1
C7Y58_RS04060_PadR family transcriptional regulator	51.7442	-0.198662	0.247833	0	1	1
C7Y58_RS04065_class I SAM-dependent methyltransferase	425.691	0.277048	0.141469	0	1	1
C7Y58_RS04075_OadG family protein	1749.17	0.120177	0.1066	0	1	1
C7Y58_RS04080_biotin/lipoyl-binding protein	8033.79	0.390362	0.0814265	0	1	1
C7Y58_RS04085_wzx	32608.6	0.28952	0.0745504	0	1	1
C7Y58_RS04090_CoA transferase subunit A	15597.3	0.333684	0.0861494	0	1	1
C7Y58_RS04095_CoA-transferase subunit beta	11883.2	0.35113	0.101042	0	1	1
C7Y58_RS04100_glutaconyl-CoA decarboxylase subunit alpha	42879.9	0.337569	0.0855047	0	1	1
C7Y58_RS04105_sodium/glutamate symporter	21184.3	0.223829	0.0906733	0	1	1
C7Y58_RS04110_2-hydroxyglutaryl-CoA dehydratase	9318.44	0.227555	0.11248	0	1	1
C7Y58_RS04115_2-hydroxyacyl-CoA dehydratase subunit D	19260.9	0.263922	0.104992	0	1	1
C7Y58_RS04120_2-hydroxyacyl-CoA dehydratase subunit D	21012.8	0.165643	0.0880749	0	1	1
C7Y58_RS04125_leucine-rich repeat domain-containing protein	11762.7	0.104814	0.0832105	0	1	1
C7Y58_RS04130_CopG family transcriptional regulator	1202.03	-0.454195	0.129936	0	1	1
C7Y58_RS04140_hypothetical protein	1019.73	-0.0764356	0.139943	0	1	1
C7Y58_RS04145_HAD family hydrolase	941.825	0.240602	0.135608	0	1	1
C7Y58_RS04150_ruvC	1365.82	0.0632571	0.095604	0	1	1
C7Y58_RS04155_MgtC/SapB family protein	1254.02	0.226975	0.105627	0	1	1
C7Y58_RS04160_SDR family oxidoreductase	1286.93	-0.0413908	0.111021	0	1	1
C7Y58_RS04165_Crp/Fnr family transcriptional regulator	2470.05	-0.337884	0.130222	0	1	1
C7Y58_RS04170_gamma-glutamyl-gamma-aminobutyrate hydrolase family protein	6650.2	0.626275	0.109319	0	1	1
C7Y58_RS04175_response regulator transcription factor	793.685	0.372589	0.155953	0	1	1
C7Y58_RS04180_sensor histidine kinase	915.597	0.412788	0.146113	0	1	1
C7Y58_RS04190_MFS transporter	5193.62	0.0987119	0.0857416	0	1	1
C7Y58_RS04195_ComEC/Rec2 family competence protein	1077.83	-0.473948	0.139731	0	1	1
C7Y58_RS04200_uvrB	2196.06	0.176705	0.137912	0	1	1
C7Y58_RS04205_GntP family permease	2789.49	0.64379	0.153166	0	1	1
C7Y58_RS04210_pdxA	1603.19	0.903491	0.123185	0	1	1
C7Y58_RS04215_four-carbon acid sugar kinase family protein	733.641	0.606745	0.136094	0	1	1
C7Y58_RS04220_DeoR/GlpR transcriptional regulator	118.996	-0.812828	0.241743	0	1	1
C7Y58_RS04225_hypothetical protein	837.463	-0.53332	0.121448	0	1	1
C7Y58_RS04230_DUF4241 domain-containing protein	784.076	-0.345015	0.134879	0	1	1
C7Y58_RS04235_DUF2185 domain-containing protein	407.251	-0.0616437	0.201386	0	1	1
C7Y58_RS04240_hypothetical protein	1379.36	-0.397317	0.14409	0	1	1
C7Y58_RS04245_hypothetical protein	1180.31	0.187036	0.155356	0	1	1
C7Y58_RS04265_amidinotransferase	2605.77	0.723966	0.137404	0	1	1
C7Y58_RS04275_thyA	3953.05	-0.546108	0.147444	0	1	1
C7Y58_RS04280_dihydrofolate reductase	335.547	-0.536384	0.284928	0	1	1
C7Y58_RS04285_trkA	3985.09	-0.505399	0.176066	0	1	1
C7Y58_RS04290_CCA tRNA nucleotidyltransferase	3699.26	-0.585557	0.188664	0	1	1
C7Y58_RS04295_heavy-metal-associated domain-containing protein	879.521	0.442087	0.157193	0	1	1
C7Y58_RS04300_copper-translocating P-type ATPase	15471.6	0.26046	0.133641	0	1	1
C7Y58_RS04305_toxin-antitoxin system YwqK family antitoxin	2872.63	0.0423138	0.0968717	0	1	1
C7Y58_RS04315_adhesion protein FadA	25.0534	-0.752119	0.402616	0	1	1
C7Y58_RS04340_autotransporter-associated N-terminal domain-containing protein	19785.8	-0.789395	0.150221	0	1	1
C7Y58_RS04350_YfcC family protein	2240.47	-0.796713	0.136456	0	1	1
C7Y58_RS04355_cadA	18010	-0.528062	0.135054	0	1	1
C7Y58_RS04360_heavy-metal-associated domain-containing protein	3137.24	-0.741143	0.182457	0	1	1
C7Y58_RS04365_winged helix-turn-helix transcriptional regulator	3205.14	-0.690059	0.171197	0	1	1
C7Y58_RS04385_adhesion protein FadA	236527	-0.213578	0.119207	0	1	1
C7Y58_RS04390_ABC transporter permease	3041.34	-0.507683	0.132249	0	1	1
C7Y58_RS04395_murein hydrolase activator EnvC	2401.4	-0.091117	0.0886764	0	1	1
C7Y58_RS04400_NAD(+)/NADH kinase	2483.16	-0.212605	0.126832	0	1	1
C7Y58_RS04405_recN	2432.3	-0.39832	0.13822	0	1	1
C7Y58_RS04410_site-specific integrase	509.883	-1.24532	0.253661	-0.967123	0.333482	1
C7Y58_RS04415_era	2545.92	-0.655083	0.107514	0	1	1
C7Y58_RS04420_enoyl-CoA hydratase/isomerase family protein	23848.8	-0.712207	0.283878	0	1	1
C7Y58_RS04425_CoA transferase subunit A	18310.3	0.008822	0.269473	0	1	1
C7Y58_RS04430_CoA transferase subunit B	15285	0.289355	0.294559	0	1	1
C7Y58_RS04435_ISL3 family transposase	131.688	-0.312595	0.25982	0	1	1
C7Y58_RS04440_Na/Pi cotransporter family protein	10033.7	-1.02487	0.127021	-0.195767	0.844792	1
C7Y58_RS04445_DUF2156 domain-containing protein	2938.76	-1.04789	0.112998	-0.423805	0.671708	1
C7Y58_RS04450_pepV	4219.29	-0.671999	0.108576	0	1	1
C7Y58_RS04455_VacJ family lipoprotein	2891.07	-0.9212	0.120016	0	1	1
C7Y58_RS04460_hypothetical protein	5006.54	-0.865915	0.0866167	0	1	1
C7Y58_RS04465_PolC-type DNA polymerase III	9564.41	-0.621608	0.085933	0	1	1
C7Y58_RS04470_hypothetical protein	2438.26	0.147466	0.0780696	0	1	1
C7Y58_RS04475_trmD	5099.33	0.142588	0.0952281	0	1	1
C7Y58_RS04480_rimM	826.953	0.0190276	0.208218	0	1	1
C7Y58_RS04485_KH domain-containing protein	134.167	0.00832443	0.178005	0	1	1
C7Y58_RS04490_DUF4911 domain-containing protein	152.333	0.333928	0.159515	0	1	1
C7Y58_RS04495_rsmA	1609.52	-0.131902	0.106431	0	1	1
C7Y58_RS04500_hpt	913.005	-0.0734314	0.10174	0	1	1
C7Y58_RS04505_hypothetical protein	123.848	0.0858437	0.228082	0	1	1
C7Y58_RS04510_hemagglutinin repeat-containing protein	104.077	-0.734358	0.279084	0	1	1
C7Y58_RS04515_hypothetical protein	40.7381	-0.975602	0.407446	0	1	1
C7Y58_RS04530_transketolase	3385.01	0.0507982	0.163629	0	1	1
C7Y58_RS04535_transketolase family protein	5207.06	0.00644812	0.131372	0	1	1
C7Y58_RS04540_DUF695 domain-containing protein	1513.46	0.45121	0.124144	0	1	1
C7Y58_RS04545_replication-associated recombination protein A	1998.49	0.697446	0.0886648	0	1	1
C7Y58_RS04550_histidine--tRNA ligase	2716.21	0.980626	0.128089	0	1	1
C7Y58_RS04555_aspS	10727.4	0.631871	0.102829	0	1	1
C7Y58_RS04560_iron ABC transporter substrate-binding protein	145.177	0.339028	0.213652	0	1	1
C7Y58_RS04565_iron ABC transporter permease	140.056	0.537248	0.220277	0	1	1
C7Y58_RS04570_ABC transporter ATP-binding protein	105.546	0.190808	0.21905	0	1	1
C7Y58_RS04575_AAA family ATPase	40.3896	0.465277	0.393475	0	1	1
C7Y58_RS04580_oxidoreductase	209.854	0.122041	0.177314	0	1	1
C7Y58_RS04585_ABC transporter substrate-binding protein	769.05	1.03834	0.166958	0.229659	0.818357	1
C7Y58_RS04590_iron ABC transporter permease	594.491	1.07382	0.13993	0.527576	0.597794	1
C7Y58_RS04595_ABC transporter ATP-binding protein	353.457	1.0145	0.147428	0.098343	0.92166	1
C7Y58_RS04625_rsmB	884.108	0.67888	0.104477	0	1	1
C7Y58_RS04630_O-methyltransferase	390.264	0.40771	0.117861	0	1	1
C7Y58_RS04635_AraC family transcriptional regulator	1030.8	0.535829	0.105188	0	1	1
C7Y58_RS04640_membrane lipoprotein lipid attachment site-containing protein	308.962	-1.09192	0.183847	-0.499974	0.617093	1
C7Y58_RS04650_citX	137.794	0.0801552	0.238785	0	1	1
C7Y58_RS04655_citC	529.836	-0.390344	0.140172	0	1	1
C7Y58_RS04660_flavin reductase family protein	2139.61	0.277178	0.126657	0	1	1
C7Y58_RS04670_fructose bisphosphate aldolase	78342.8	-0.0694971	0.174424	0	1	1
C7Y58_RS04690_rpmI	70.2808	-1.24972	0.423024	-0.590312	0.554981	1
C7Y58_RS04700_sodium:alanine symporter family protein	292.604	-1.06871	0.205901	-0.333688	0.738615	1
C7Y58_RS04705_rplM	2637.75	-0.534218	0.308925	0	1	1
C7Y58_RS04710_rpsI	3127.16	-0.33793	0.244003	0	1	1
C7Y58_RS04715_DUF2262 domain-containing protein	2891.98	0.285302	0.119056	0	1	1
C7Y58_RS04720_corA	9176.72	0.126753	0.104726	0	1	1
C7Y58_RS04725_glycerol-3-phosphate responsive antiterminator	4071.28	0.0520421	0.126402	0	1	1
C7Y58_RS04730_aminotransferase class I/II-fold pyridoxal phosphate-dependent enzyme	9890.84	0.286499	0.114786	0	1	1
C7Y58_RS04735_OmpA family protein	4540.02	0.102749	0.123383	0	1	1
C7Y58_RS04740_SH3 domain-containing protein	7884.73	-0.11973	0.123768	0	1	1
C7Y58_RS04750_SoxR reducing system RseC family protein	2454.53	0.107148	0.146556	0	1	1
C7Y58_RS04755_YfbM family protein	2125.28	0.155344	0.158235	0	1	1
C7Y58_RS04760_YjiH family protein	1877.47	-0.0864771	0.165954	0	1	1
C7Y58_RS04765_sodium:proton antiporter	18792.8	0.0663678	0.0929686	0	1	1
C7Y58_RS04770_peptidylprolyl isomerase	5920.03	0.10493	0.133433	0	1	1
C7Y58_RS04775_hypothetical protein	685.635	0.1504	0.253887	0	1	1
C7Y58_RS04780_class I SAM-dependent RNA methyltransferase	4242.56	0.343225	0.167681	0	1	1
C7Y58_RS04785_AI-2E family transporter	2422.85	0.222115	0.167594	0	1	1
C7Y58_RS04790_NusG domain II-containing protein	1018.07	0.973033	0.187638	0	1	1
C7Y58_RS04795_phosphatidylserine decarboxylase	6939.7	0.810821	0.157114	0	1	1
C7Y58_RS04800_nicotinate phosphoribosyltransferase	12451.8	0.688796	0.130531	0	1	1
C7Y58_RS04805_D-tyrosyl-tRNA(Tyr) deacylase	541.341	0.655228	0.129509	0	1	1
C7Y58_RS04810_magnesium transporter	735.852	-0.612947	0.170649	0	1	1
C7Y58_RS04815_hypothetical protein	1035.73	-0.209557	0.121615	0	1	1
C7Y58_RS04830_DMT family transporter	1710.65	-1.12375	0.103896	-1.19112	0.233606	1
C7Y58_RS04835_methionine adenosyltransferase	3483.14	-0.272496	0.195095	0	1	1
C7Y58_RS04840_VOC family protein	2691.52	0.0583719	0.121741	0	1	1
C7Y58_RS04845_atpC	3367.77	-0.100191	0.119834	0	1	1
C7Y58_RS04850_atpD	17561.7	0.11595	0.125323	0	1	1
C7Y58_RS04855_atpG	9740.68	-0.055731	0.105987	0	1	1
C7Y58_RS04860_F0F1 ATP synthase subunit alpha	27506.4	0.154037	0.123298	0	1	1
C7Y58_RS04865_atpH	1341.58	-0.0650476	0.166531	0	1	1
C7Y58_RS04870_atpF	8479.2	0.297545	0.119511	0	1	1
C7Y58_RS04875_atpE	1874.14	0.38005	0.135755	0	1	1
C7Y58_RS04880_atpB	5926.89	0.158475	0.130933	0	1	1
C7Y58_RS04885_hypothetical protein	3445.55	0.058255	0.127222	0	1	1
C7Y58_RS04890_phosphoglucosamine mutase	16100.5	0.308741	0.127154	0	1	1
C7Y58_RS04895_Gx transporter family protein	790.604	-0.779308	0.171198	0	1	1
C7Y58_RS04900_adenylosuccinate lyase	10195.6	-0.39238	0.127951	0	1	1
C7Y58_RS04905_rimI	526.834	-0.680989	0.177621	0	1	1
C7Y58_RS04910_lepB	2333.94	-0.869069	0.133469	0	1	1
C7Y58_RS04930_recJ	1007.75	0.712242	0.132817	0	1	1
C7Y58_RS04945_iron ABC transporter permease	11061.3	0.645204	0.126943	0	1	1
C7Y58_RS04995_class I SAM-dependent methyltransferase	115.947	-0.495396	0.35589	0	1	1
C7Y58_RS05000_DUF1311 domain-containing protein	22.4903	-0.942601	0.344998	0	1	1
C7Y58_RS05005_pyridoxamine 5'-phosphate oxidase family protein	84.3075	0.361625	0.443943	0	1	1
C7Y58_RS05010_Cof-type HAD-IIB family hydrolase	1625.67	-0.843405	0.147035	0	1	1
C7Y58_RS05015_B12-binding domain-containing radical SAM protein	2335.68	-0.338708	0.121237	0	1	1
C7Y58_RS05020_polysaccharide deacetylase family protein	3610.59	-0.496337	0.132892	0	1	1
C7Y58_RS05025_MipA/OmpV family protein	2791.75	-0.413774	0.114749	0	1	1
C7Y58_RS05030_DMT family transporter	2974.32	-0.535933	0.103013	0	1	1
C7Y58_RS05035_diguanylate phosphodiesterase	61477.1	1.1554	0.147831	1.05117	0.293181	1
C7Y58_RS05040_ABC transporter permease	12594.5	1.07652	0.131998	0.579687	0.562126	1
C7Y58_RS05045_ABC transporter permease	14093.3	1.12245	0.163279	0.749923	0.453301	1
C7Y58_RS05050_ABC transporter ATP-binding protein	15908.8	1.0307	0.148797	0.206312	0.836547	1
C7Y58_RS05055_ATP-binding cassette domain-containing protein	6819.94	0.893255	0.161077	0	1	1
C7Y58_RS05060_hypothetical protein	6.00737	-1.34247	0.887946	-0.385688	0.699728	1
C7Y58_RS05065_tyrosine-type recombinase/integrase	0.974597	-1.41466	2.04052	-0.203214	0.838968	1
C7Y58_RS05080_trpS	4153.24	-0.610246	0.100287	0	1	1
C7Y58_RS05085_alr	433.636	-1.08985	0.28365	-0.316755	0.75143	1
C7Y58_RS05090_hypothetical protein	3123.84	0.439404	0.108161	0	1	1
C7Y58_RS05095_acetyl-CoA carboxylase carboxyltransferase subunit beta	1922.68	0.49435	0.115924	0	1	1
C7Y58_RS05100_acetyl-CoA carboxylase carboxyltransferase subunit alpha	2316.14	0.80062	0.101188	0	1	1
C7Y58_RS05105_pfkA	3792.93	0.776405	0.0832983	0	1	1
C7Y58_RS05110_DUF496 family protein	45.2576	0.025166	0.344763	0	1	1
C7Y58_RS05115_recR	2638.84	0.525412	0.090593	0	1	1
C7Y58_RS05120_hypothetical protein	118.802	-0.294574	0.199463	0	1	1
C7Y58_RS05135_site-specific DNA-methyltransferase (Type III DNA modification enzyme)	3.19919	-1.58566	1.7008	-0.344342	0.730589	1
C7Y58_RS05145_SIR2 family protein	289.485	0.0505005	0.129701	0	1	1
C7Y58_RS05150_DUF87 domain-containing protein	1028.89	0.366363	0.112849	0	1	1
C7Y58_RS05155_DUF1016 domain-containing protein	263.87	0.103822	0.172311	0	1	1
C7Y58_RS05160_site-specific DNA-methyltransferase	675.301	0.149775	0.143786	0	1	1
C7Y58_RS05165_type III restriction-modification system endonuclease	909.104	-0.034836	0.132123	0	1	1
C7Y58_RS05170_pyrR	109.501	-1.32094	0.279371	-1.14881	0.250636	1
C7Y58_RS05175_aspartate carbamoyltransferase catalytic subunit	54.502	-0.61612	0.316378	0	1	1
C7Y58_RS05180_dihydroorotase	406.099	-0.189441	0.188116	0	1	1
C7Y58_RS05185_carA	468.1	-0.111132	0.243804	0	1	1
C7Y58_RS05190_carB	3015.43	-0.106057	0.218801	0	1	1
C7Y58_RS05195_dihydroorotate dehydrogenase electron transfer subunit	236.878	0.0211647	0.206961	0	1	1
C7Y58_RS05200_dihydroorotate dehydrogenase	967.917	-0.22922	0.223174	0	1	1
C7Y58_RS05205_hypothetical protein	48.5739	-0.740606	0.368706	0	1	1
C7Y58_RS05210_pyrF	298.356	-0.148559	0.186668	0	1	1
C7Y58_RS05215_orotate phosphoribosyltransferase	477.377	-0.142858	0.216844	0	1	1
C7Y58_RS05220_histidinol-phosphatase HisJ family protein	216.352	-0.934244	0.278327	0	1	1
C7Y58_RS05225_hypothetical protein	105.854	-0.593976	0.27032	0	1	1
C7Y58_RS05230_rplS	604.188	-0.58635	0.237853	0	1	1
C7Y58_RS05260_biotin-dependent carboxyltransferase family protein	3959.94	1.11984	0.249751	0.479848	0.631335	1
C7Y58_RS05265_pxpB	2923.81	1.13904	0.240765	0.577496	0.563604	1
C7Y58_RS05270_divalent metal cation transporter	4211.42	1.30036	0.214627	1.39947	0.161672	1
C7Y58_RS05295_DUF2335 domain-containing protein	31.2262	-0.183382	0.307346	0	1	1
C7Y58_RS05300_phosphoadenosine phosphosulfate reductase familyprotein	4617.96	0.135006	0.247698	0	1	1
C7Y58_RS05305_DUF4007 family protein	2437.35	0.285332	0.260071	0	1	1
C7Y58_RS05310_restriction endonuclease subunit S	7459.85	0.210154	0.209208	0	1	1
C7Y58_RS05315_aminotransferase class V-fold PLP-dependent enzyme	2424.47	0.494322	0.239876	0	1	1
C7Y58_RS05320_DEAD/DEAH box helicase family protein	2531.02	0.14087	0.224315	0	1	1
C7Y58_RS05330_SMC family ATPase	2756.34	0.173699	0.206421	0	1	1
C7Y58_RS05335_hypothetical protein	465.839	0.225602	0.225338	0	1	1
C7Y58_RS05340_glmS	11456.4	0.549091	0.132993	0	1	1
C7Y58_RS05345_aminopeptidase P family protein	8946.74	0.375882	0.0737043	0	1	1
C7Y58_RS05355_rubrerythrin family protein	1773.61	1.17215	0.232366	0.740869	0.458773	1
C7Y58_RS05360_hypothetical protein	4911.24	-0.27139	0.0997407	0	1	1
C7Y58_RS05365_hypothetical protein	789.982	-0.933398	0.21108	0	1	1
C7Y58_RS05370_hypothetical protein	1122.86	-0.684935	0.109935	0	1	1
C7Y58_RS05375_hypothetical protein	776.216	-0.721943	0.0974128	0	1	1
C7Y58_RS05380_hemB	1811.08	-0.370403	0.103372	0	1	1
C7Y58_RS05385_raiA	20168.5	1.07138	0.137639	0.518623	0.604024	1
C7Y58_RS05390_mutL	4133.76	0.207566	0.0773648	0	1	1
C7Y58_RS05395_23S rRNA (pseudouridine(1915)-N(3))-methyltransferase RlmH	802.075	-0.110913	0.125772	0	1	1
C7Y58_RS05405_hypothetical protein	9250.13	0.188469	0.0905201	0	1	1
C7Y58_RS05410_lysS	19046.1	-0.0850221	0.0876097	0	1	1
C7Y58_RS05415_CidA/LrgA family protein	436.619	-0.746508	0.251986	0	1	1
C7Y58_RS05420_LrgB family protein	2273.26	-0.481424	0.145581	0	1	1
C7Y58_RS05425_copper homeostasis protein CutC	1580.71	-0.592747	0.133307	0	1	1
C7Y58_RS05430_AbgT family transporter	47609.6	0.973973	0.172992	0	1	1
C7Y58_RS05435_YadA-like family protein	23.6008	1.17192	0.36003	0.477528	0.632986	1
C7Y58_RS05440_flavodoxin	42058.8	0.918996	0.113146	0	1	1
C7Y58_RS05445_TetR/AcrR family transcriptional regulator	103.374	-0.25214	0.282084	0	1	1
C7Y58_RS05450_efflux RND transporter permease subunit	89.9599	0.0493035	0.275927	0	1	1
C7Y58_RS05455_miaB	10472.7	-0.509643	0.140373	0	1	1
C7Y58_RS05460_rho	20675.9	0.213972	0.116179	0	1	1
C7Y58_RS05465_M23 family metallopeptidase	18152.4	0.0798677	0.102696	0	1	1
C7Y58_RS05470_ispG	5769.86	0.218023	0.0931971	0	1	1
C7Y58_RS05475_RNA polymerase sigma factor	5598.36	0.38501	0.187405	0	1	1
C7Y58_RS05485_hypothetical protein	17688.3	1.1631	0.167285	0.97499	0.329565	1
C7Y58_RS05490_type B 50S ribosomal protein L31	2065.42	-0.00661788	0.183936	0	1	1
C7Y58_RS05495_upp	5463.83	0.0244132	0.0885128	0	1	1
C7Y58_RS05500_lipase	3382.39	-0.2206	0.128458	0	1	1
C7Y58_RS05505_IS3-like element ISFnu6 family transposase	556.553	-0.336144	0.351311	0	1	1
C7Y58_RS05510_lactate dehydrogenase	36311.4	0.858912	0.125651	0	1	1
C7Y58_RS05515_Glu/Leu/Phe/Val dehydrogenase	58375.5	1.03178	0.140129	0.226777	0.820597	1
C7Y58_RS05520_lgt	5080.01	0.120676	0.09532	0	1	1
C7Y58_RS05525_DUF368 domain-containing protein	8761.54	-0.0270415	0.0929541	0	1	1
C7Y58_RS05530_alanine racemase	6453.97	-0.218437	0.0929564	0	1	1
C7Y58_RS05540_WYL domain-containing transcriptional regulator	396.327	-0.635994	0.143054	0	1	1
C7Y58_RS05555_CopG family transcriptional regulator	390.289	0.000460703	0.262503	0	1	1
C7Y58_RS05560_type II toxin-antitoxin system RelE/ParE family toxin	1136.59	0.259322	0.15886	0	1	1
C7Y58_RS05565_autotransporter domain-containing protein	592.13	-0.638572	0.241577	0	1	1
C7Y58_RS05570_TonB-dependent receptor	174.3	-1.25496	0.438321	-0.581674	0.560786	1
C7Y58_RS05575_endo alpha-1,4 polygalactosaminidase	346.691	0.125266	0.144229	0	1	1
C7Y58_RS05580_aminotransferase class I/II-fold pyridoxal phosphate-dependent enzyme	9446.1	-0.873811	0.1622	0	1	1
C7Y58_RS05585_gmhA	4090.47	0.482135	0.116428	0	1	1
C7Y58_RS05590_LysR family transcriptional regulator	4770.34	0.236748	0.0876157	0	1	1
C7Y58_RS05595_APC family permease	6755.73	0.381843	0.137418	0	1	1
C7Y58_RS05600_gamma-glutamyl-gamma-aminobutyrate hydrolase family protein	3121.9	0.732837	0.154718	0	1	1
C7Y58_RS05605_argS	5156.29	0.495607	0.150205	0	1	1
C7Y58_RS05615_patatin family protein	816.032	0.386951	0.124047	0	1	1
C7Y58_RS05625_2-hydroxyacid dehydrogenase	1819.91	0.882867	0.0995637	0	1	1
C7Y58_RS05635_flavodoxin	710.639	-0.190585	0.207442	0	1	1
C7Y58_RS05640_hypothetical protein	675.069	-0.631722	0.175655	0	1	1
C7Y58_RS05645_efflux RND transporter permease subunit	10633	1.17235	0.181759	0.948216	0.34302	1
C7Y58_RS05650_efflux RND transporter periplasmic adaptor subunit	1675.25	1.01254	0.161771	0.0775315	0.938201	1
C7Y58_RS05655_TolC family protein	2407.19	0.985309	0.137173	0	1	1
C7Y58_RS05660_toxin-antitoxin system YwqK family antitoxin	1103.76	-0.941368	0.125724	0	1	1
C7Y58_RS05665_toxin-antitoxin system YwqK family antitoxin	1658.64	-0.687286	0.0947554	0	1	1
C7Y58_RS05670_hypothetical protein	278.456	-1.0298	0.188831	-0.157816	0.874602	1
C7Y58_RS05675_epoxyqueuosine reductase QueH	163.462	-0.995295	0.243971	0	1	1
C7Y58_RS05680_SMC family ATPase	419.351	-0.909693	0.173095	0	1	1
C7Y58_RS05685_exonuclease SbcCD subunit D	944.074	-0.769272	0.1307	0	1	1
C7Y58_RS05690_ATP-dependent helicase	4299.72	-0.191275	0.138487	0	1	1
C7Y58_RS05695_penicillin-binding protein	19736.6	0.348864	0.110239	0	1	1
C7Y58_RS05700_rlmN	3363.15	0.325583	0.149895	0	1	1
C7Y58_RS05705_alanyl-tRNA editing protein	1614.73	0.1855	0.169468	0	1	1
C7Y58_RS05710_cold-shock protein	29552	-0.151939	0.163973	0	1	1
C7Y58_RS05735_hypothetical protein	154.442	-0.398674	0.158171	0	1	1
C7Y58_RS05740_TIGR00730 family Rossman fold protein	510.059	-0.351009	0.146079	0	1	1
C7Y58_RS05745_dnaN	6824.54	0.50085	0.109861	0	1	1
C7Y58_RS05750_plsY	1762.25	0.473416	0.112011	0	1	1
C7Y58_RS05755_secG	107.447	-0.0322501	0.226726	0	1	1
C7Y58_RS05760_bifunctional precorrin-2 dehydrogenase/sirohydrochlorin ferrochelatase	327.182	0.165037	0.151333	0	1	1
C7Y58_RS05765_hemL	3024.76	0.472732	0.100153	0	1	1
C7Y58_RS05770_polysaccharide deacetylase family protein	894.241	0.364702	0.140312	0	1	1
C7Y58_RS05775_glycosyltransferase family 2 protein	1698.14	0.516356	0.142929	0	1	1
C7Y58_RS05780_glycosyltransferase family 9 protein	5201.04	0.490172	0.128289	0	1	1
C7Y58_RS05785_glycosyltransferase family 9 protein	4738.05	0.290537	0.145816	0	1	1
C7Y58_RS05790_LPS biosynthesis protein	2906.53	0.0782149	0.157976	0	1	1
C7Y58_RS05795_glycosyltransferase family 9 protein	1474.81	0.0370319	0.158067	0	1	1
C7Y58_RS05800_recA	5944.52	0.508259	0.0960152	0	1	1
C7Y58_RS05805_regulatory protein RecX	742.77	0.267354	0.131416	0	1	1
C7Y58_RS05810_tsaD	3255.98	-0.315753	0.111633	0	1	1
C7Y58_RS05820_HTH domain-containing protein	28.175	-1.51418	0.459198	-1.11973	0.26283	1
C7Y58_RS05825_alanine racemase	29313.1	0.673443	0.204775	0	1	1
C7Y58_RS05830_dsdA	21279.3	0.480874	0.205245	0	1	1
C7Y58_RS05835_GntP family permease	25447.9	-0.153722	0.172864	0	1	1
C7Y58_RS05840_helix-turn-helix domain-containing protein	540.911	-0.7799	0.169486	0	1	1
C7Y58_RS05845_hypothetical protein	1150.93	0.119307	0.106867	0	1	1
C7Y58_RS05855_VWA domain-containing protein	6033.74	0.465564	0.128585	0	1	1
C7Y58_RS05860_complement resistance protein TraT	8011.77	0.98057	0.0962945	0	1	1
C7Y58_RS05865_phospho-sugar mutase	25595.2	1.14764	0.141494	1.04346	0.296735	1
C7Y58_RS05870_hemW	6473.09	0.553513	0.169806	0	1	1
C7Y58_RS05875_YggS family pyridoxal phosphate-dependent enzyme	3421.26	0.664447	0.141008	0	1	1
C7Y58_RS05880_cell division protein SepF	3561.52	0.913145	0.182884	0	1	1
C7Y58_RS05885_7-cyano-7-deazaguanine synthase	7329.44	0.246494	0.0871954	0	1	1
C7Y58_RS05890_hypothetical protein	55.0571	0.102041	0.386141	0	1	1
C7Y58_RS05895_hypothetical protein	0.819739	-0.171403	3.33925	0	1	1
C7Y58_RS05900_hypothetical protein	13.1401	-1.51529	0.618832	-0.832682	0.405024	1
C7Y58_RS05905_hypothetical protein	3.13405	-1.76898	1.2528	-0.613805	0.539344	1
C7Y58_RS05915_toxin-antitoxin system YwqK family antitoxin	1.493	-2.67204	1.78981	-0.934204	0.350198	1
C7Y58_RS05920_hypothetical protein	6.12989	-0.677564	0.67382	0	1	1
C7Y58_RS05925_DNA-protecting protein DprA	122.675	-0.635963	0.192455	0	1	1
C7Y58_RS05930_DUF4297 domain-containing protein	392.543	-0.0766441	0.135544	0	1	1
C7Y58_RS05935_hypothetical protein	657.919	-0.117239	0.128364	0	1	1
C7Y58_RS05950_DUF4253 domain-containing protein	1066.89	0.989625	0.141097	0	1	1
C7Y58_RS05955_recQ	2713.21	0.897608	0.13645	0	1	1
C7Y58_RS05960_alpha-2-macroglobulin family protein	26536.9	0.313899	0.0963672	0	1	1
C7Y58_RS05965_pbpC	4533.17	-0.01376	0.0861434	0	1	1
C7Y58_RS05970_ABC transporter permease	3438.11	-0.0226385	0.140873	0	1	1
C7Y58_RS05975_ABC transporter ATP-binding protein	1790.38	0.0950582	0.140044	0	1	1
C7Y58_RS05980_PepSY domain-containing protein	481.254	-0.0189941	0.159955	0	1	1
C7Y58_RS05985_YciI family protein	878.207	-0.196229	0.133191	0	1	1
C7Y58_RS05990_response regulator transcription factor	1858.97	0.0510739	0.135041	0	1	1
C7Y58_RS05995_HAMP domain-containing histidine kinase	4396.87	-0.323671	0.118818	0	1	1
C7Y58_RS06000_hypothetical protein	1261.09	-0.0871147	0.155129	0	1	1
C7Y58_RS06010_helix-turn-helix transcriptional regulator	57.0545	-0.116681	0.256865	0	1	1
C7Y58_RS06015_amidohydrolase	9821.62	0.41684	0.23769	0	1	1
C7Y58_RS06020_AbgT family transporter	9376.33	-0.0642517	0.237475	0	1	1
C7Y58_RS06025_UvrD-helicase domain-containing protein	6625.59	-0.354241	0.0771295	0	1	1
C7Y58_RS06030_lpxC	6489.1	0.174464	0.0635939	0	1	1
C7Y58_RS06035_fabZ	4889.97	0.30446	0.072931	0	1	1
C7Y58_RS06040_lpxA	6427.92	0.21475	0.0814429	0	1	1
C7Y58_RS06045_LpxI family protein	2521.24	-0.704088	0.0691477	0	1	1
C7Y58_RS06050_lpxB	1141.86	-0.677403	0.121127	0	1	1
C7Y58_RS06055_ABC transporter ATP-binding protein	6548.41	-0.542874	0.0865817	0	1	1
C7Y58_RS06060_ISL3 family transposase	103.333	-0.947191	0.26745	0	1	1
C7Y58_RS06065_hypothetical protein	2351.95	-0.292092	0.219002	0	1	1
C7Y58_RS06070_toxin-antitoxin system YwqK family antitoxin	925.424	0.120836	0.194219	0	1	1
C7Y58_RS06075_hypothetical protein	3531.76	0.273251	0.141865	0	1	1
C7Y58_RS06080_LysR family transcriptional regulator	338.288	-0.959117	0.174675	0	1	1
C7Y58_RS06085_dicarboxylate/amino acid:cation symporter	95.6789	-0.00924263	0.225972	0	1	1
C7Y58_RS06095_RidA family protein	71.6878	1.34095	0.309156	1.10284	0.270097	1
C7Y58_RS06100_yqeK	878.45	-0.528296	0.179219	0	1	1
C7Y58_RS06105_rnr	7054.91	0.286473	0.09135	0	1	1
C7Y58_RS06110_smpB	479.145	0.573402	0.158345	0	1	1
C7Y58_RS06115_hypothetical protein	17410.7	0.295942	0.0780177	0	1	1
C7Y58_RS06120_thrS	18442.7	0.252191	0.0870867	0	1	1
C7Y58_RS06125_hypothetical protein	8049.88	0.154846	0.10789	0	1	1
C7Y58_RS06130_hypothetical protein	1146.31	0.890607	0.193791	0	1	1
C7Y58_RS06135_ABC transporter ATP-binding protein	298.957	-0.449619	0.140994	0	1	1
C7Y58_RS06140_ABC transporter ATP-binding protein	772.751	-0.366912	0.153171	0	1	1
C7Y58_RS06145_alpha/beta hydrolase	6559.32	0.0221011	0.060535	0	1	1
C7Y58_RS06150_dnaN	4115.46	-0.0692112	0.100918	0	1	1
C7Y58_RS06155_extracellular solute-binding protein	3795.01	0.100057	0.0828095	0	1	1
C7Y58_RS06160_mechanosensitive ion channel family protein	944.094	-0.105222	0.134996	0	1	1
C7Y58_RS06165_acetyl-CoA hydrolase/transferase family protein	4568.05	-0.160062	0.116799	0	1	1
C7Y58_RS06170_N-glycosylase/DNA lyase	7169.69	1.25625	0.177759	1.44155	0.14943	1
C7Y58_RS06175_AEC family transporter	17409.2	1.29418	0.210257	1.39916	0.161766	1
C7Y58_RS06180_Na+/H+ antiporter NhaC family protein	5789.89	0.40593	0.128143	0	1	1
C7Y58_RS06185_pyridoxal phosphate-dependent aminotransferase	1866.18	0.0672902	0.175366	0	1	1
C7Y58_RS06190_ClbS/DfsB family four-helix bundle protein	418.39	-0.999761	0.214499	0	1	1
C7Y58_RS06225_replication initiation protein	82.0172	-0.283553	0.513163	0	1	1
C7Y58_RS06230_typA	4149.01	-1.18082	0.142993	-1.26454	0.206035	1
C7Y58_RS06240_DUF1353 domain-containing protein	432.872	0.0319034	0.191735	0	1	1
C7Y58_RS06250_hypothetical protein	283.529	0.083108	0.186697	0	1	1
C7Y58_RS06255_phosphoribosyl-ATP pyrophosphohydrolase	62.05	0.122051	0.329143	0	1	1
C7Y58_RS06260_CPBP family intramembrane metalloprotease	253.456	-0.192447	0.215989	0	1	1
C7Y58_RS06265_methyltransferase domain-containing protein	548.862	0.0044094	0.165846	0	1	1
C7Y58_RS06270_KilA-N domain-containing protein	581.65	0.30677	0.137398	0	1	1
C7Y58_RS06275_AraC family transcriptional regulator	500.254	0.516775	0.154279	0	1	1
C7Y58_RS06280_cobA	1399.86	0.325273	0.0801159	0	1	1
C7Y58_RS06285_hemC	486.265	0.230412	0.145971	0	1	1
C7Y58_RS06290_hemA	404.782	-0.642926	0.144245	0	1	1
C7Y58_RS06295_hypothetical protein	1485.92	0.71059	0.139543	0	1	1
C7Y58_RS06300_amidohydrolase	1872.34	1.13212	0.13309	0.992744	0.320835	1
C7Y58_RS06315_RluA family pseudouridine synthase	1064.7	0.299514	0.113245	0	1	1
C7Y58_RS06320_gap	63390.6	0.0942714	0.215245	0	1	1
C7Y58_RS06325_hypothetical protein	7634.03	0.300048	0.190403	0	1	1
C7Y58_RS06330_phosphoglycerate kinase	16737.2	0.490447	0.131235	0	1	1
C7Y58_RS06335_FMN-binding protein	13799.6	0.388287	0.102814	0	1	1
C7Y58_RS06340_FMN-binding protein	3700.58	0.228707	0.103144	0	1	1
C7Y58_RS06345_GNAT family N-acetyltransferase	126.036	-1.07709	0.268942	-0.286651	0.77438	1
C7Y58_RS06350_ABC transporter substrate-binding protein	2705.66	-0.811654	0.186041	0	1	1
C7Y58_RS06355_ABC transporter permease	1119.37	-0.781086	0.209078	0	1	1
C7Y58_RS06360_methionine ABC transporter ATP-binding protein	824.471	-0.62324	0.205194	0	1	1
C7Y58_RS06365_hypothetical protein	122.607	-1.20597	0.233809	-0.880949	0.378345	1
C7Y58_RS06370_hutG	978.058	0.11109	0.141674	0	1	1
C7Y58_RS06375_hypothetical protein	414.238	-0.603295	0.865171	0	1	1
C7Y58_RS06380_nitronate monooxygenase	17614.3	0.346664	0.760331	0	1	1
C7Y58_RS06385_SH3 domain-containing protein	334.726	-0.717899	0.204776	0	1	1
C7Y58_RS06390_hypothetical protein	624.952	-0.755195	0.16251	0	1	1
C7Y58_RS06395_MATE family efflux transporter	208.504	-0.575403	0.152668	0	1	1
C7Y58_RS06400_zinc ABC transporter substrate-binding protein	422.129	0.82302	0.168951	0	1	1
C7Y58_RS06405_metal ABC transporter ATP-binding protein	253.325	0.967655	0.2025	0	1	1
C7Y58_RS06410_metal ABC transporter permease	510.999	0.672158	0.198326	0	1	1
C7Y58_RS06415_metal ABC transporter permease	422.413	0.536723	0.23505	0	1	1
C7Y58_RS06420_ATP-binding protein	1029.15	-0.474876	0.217214	0	1	1
C7Y58_RS06425_YbaK/EbsC family protein	922.005	-0.016556	0.196612	0	1	1
C7Y58_RS06430_DMT family transporter	335.641	-0.965733	0.217393	0	1	1
C7Y58_RS06445_DUF262 domain-containing protein	2629.88	-0.824025	0.156184	0	1	1
C7Y58_RS06450_PASTA domain-containing protein	3374.38	-0.518183	0.118778	0	1	1
C7Y58_RS06455_rsgA	2135.66	-0.505421	0.154184	0	1	1
C7Y58_RS06460_ribulose-phosphate 3-epimerase	4980.09	-0.0690069	0.0932464	0	1	1
C7Y58_RS06465_MarR family transcriptional regulator	5820.43	0.192923	0.0862345	0	1	1
C7Y58_RS06470_fibronectin-binding domain-containing protein	3893.49	-0.125529	0.121058	0	1	1
C7Y58_RS06475_hypothetical protein	280.629	0.845122	0.226366	0	1	1
C7Y58_RS06495_hypothetical protein	1618.02	-0.350949	0.208214	0	1	1
C7Y58_RS06500_hypothetical protein	1881.66	-0.143581	0.216008	0	1	1
C7Y58_RS06505_hypothetical protein	2354.59	-0.6107	0.0837183	0	1	1
C7Y58_RS06510_DUF5105 domain-containing protein	1732.51	-0.708356	0.116807	0	1	1
C7Y58_RS06515_YadA C-terminal domain-containing protein	496.642	-0.177564	0.12684	0	1	1
C7Y58_RS06520_tRNA-dihydrouridine synthase	109.118	0.406268	0.19647	0	1	1
C7Y58_RS06525_mutS	5516.34	-0.469911	0.109775	0	1	1
C7Y58_RS06530_lptC	10162.7	0.0836844	0.107997	0	1	1
C7Y58_RS06535_lptB	4945.78	0.441891	0.142022	0	1	1
C7Y58_RS06545_alaS	15337.6	0.267595	0.122189	0	1	1
C7Y58_RS06550_ruvX	399.96	0.4829	0.190452	0	1	1
C7Y58_RS06555_secD	10983.9	0.301316	0.103365	0	1	1
C7Y58_RS06560_secF	5903.15	0.29866	0.113822	0	1	1
C7Y58_RS06565_methyltransferase regulatory domain-containing protein	10042.6	-0.293367	0.119694	0	1	1
C7Y58_RS06570_amidohydrolase	23.2433	-0.918291	0.511878	0	1	1
C7Y58_RS06580_polA	5658.92	0.322578	0.111757	0	1	1
C7Y58_RS06585_whiA	2065.9	0.221326	0.116738	0	1	1
C7Y58_RS06590_bifunctional riboflavin kinase/FAD synthetase	830.78	0.26299	0.135436	0	1	1
C7Y58_RS06595_segregation/condensation protein A	263.396	-0.963592	0.231281	0	1	1
C7Y58_RS06600_murJ	419.313	-0.65948	0.187116	0	1	1
C7Y58_RS06605_hypothetical protein	494.127	-0.661649	0.221988	0	1	1
C7Y58_RS06610_coaBC	6605.51	0.219401	0.092058	0	1	1
C7Y58_RS06615_chromate transporter	597.628	-0.792543	0.168961	0	1	1
C7Y58_RS06620_chromate transporter	765.066	-0.979181	0.161574	0	1	1
C7Y58_RS06625_NADH:flavin oxidoreductase	315.072	-0.82365	0.168215	0	1	1
C7Y58_RS06630_HicB family protein	4094.86	-0.242147	0.0897826	0	1	1
C7Y58_RS06635_phosphatidylinositol-4-phosphate 5-kinase	6194.05	-0.173808	0.088596	0	1	1
C7Y58_RS06640_rRNA pseudouridine synthase	4489.45	-0.091658	0.091462	0	1	1
C7Y58_RS06645_hypothetical protein	84.6224	0.0125966	0.20562	0	1	1
C7Y58_RS06650_earP	2299.5	-0.727975	0.13048	0	1	1
C7Y58_RS06655_efp	3696.88	-0.265364	0.084607	0	1	1
C7Y58_RS06660_hypothetical protein	2823.19	0.107006	0.164074	0	1	1
C7Y58_RS06665_TIR domain-containing protein	3698.25	0.509865	0.125651	0	1	1
C7Y58_RS06670_hypothetical protein	2390.13	0.440381	0.134145	0	1	1
C7Y58_RS06680_tRNA threonylcarbamoyladenosine dehydratase	3475.21	1.01901	0.101226	0.187824	0.851015	1
C7Y58_RS06685_hypothetical protein	631.638	0.187403	0.258367	0	1	1
C7Y58_RS06695_DUF4241 domain-containing protein	1053.86	1.04264	0.137162	0.310856	0.75591	1
C7Y58_RS06700_gpmA	2434	0.389734	0.119186	0	1	1
C7Y58_RS06705_phosphoglycerate mutase	2309.27	0.295897	0.0967765	0	1	1
C7Y58_RS06710_hypothetical protein	2147.89	0.452389	0.0836403	0	1	1
C7Y58_RS06715_nucleotidyltransferase family protein	731.385	0.186629	0.135989	0	1	1
C7Y58_RS06720_pepT	2511.81	0.929658	0.113747	0	1	1
C7Y58_RS06725_YgiQ family radical SAM protein	4735.34	0.61914	0.0743573	0	1	1
C7Y58_RS06730_YadA-like family protein	2620.86	-0.100411	0.187574	0	1	1
C7Y58_RS06735_methyltransferase domain-containing protein	1682.01	1.12514	0.0967075	1.294	0.195664	1
C7Y58_RS06740_DUF1904 domain-containing protein	850.911	0.951418	0.145441	0	1	1
C7Y58_RS06745_toxin-antitoxin system YwqK family antitoxin	474.374	0.248857	0.10911	0	1	1
C7Y58_RS06750_formiminotetrahydrofolate cyclodeaminase	8140.49	-0.251248	0.191144	0	1	1
C7Y58_RS06755_imidazolonepropionase	13838.7	-0.278814	0.206954	0	1	1
C7Y58_RS06760_ftcD	36954.8	0.0248098	0.212102	0	1	1
C7Y58_RS06765_DUF1456 family protein	1245.11	-0.523613	0.214668	0	1	1
C7Y58_RS06770_ATP-dependent DNA helicase	8833.62	-0.331456	0.108788	0	1	1
C7Y58_RS06780_HD family phosphohydrolase	14396.3	-0.249905	0.0644466	0	1	1
C7Y58_RS06785_ybeY	4294.72	-0.292295	0.0799711	0	1	1
C7Y58_RS06790_NUDIX hydrolase	544.793	0.46786	0.112675	0	1	1
C7Y58_RS06795_DUF1576 domain-containing protein	1524.78	0.15619	0.0889462	0	1	1
C7Y58_RS06800_murein L,D-transpeptidase catalytic domain family protein	12861.9	0.747929	0.148419	0	1	1
C7Y58_RS06805_hypothetical protein	5443.83	0.702684	0.173373	0	1	1
C7Y58_RS06810_asparaginase	9825.31	0.669894	0.164097	0	1	1
C7Y58_RS06815_pip	7001.28	0.914297	0.165235	0	1	1
C7Y58_RS06820_gatB	22028.9	0.856174	0.15634	0	1	1
C7Y58_RS06825_gatA	30015.3	0.940334	0.140005	0	1	1
C7Y58_RS06830_gatC	2260.56	0.58042	0.14196	0	1	1
C7Y58_RS06835_rRNA pseudouridine synthase	7874.64	0.658758	0.134356	0	1	1
C7Y58_RS06840_scpB	2444.72	0.797787	0.123229	0	1	1
C7Y58_RS06845_rod shape-determining protein	17502.1	0.911357	0.11754	0	1	1
C7Y58_RS06850_maf	1923.57	-0.547183	0.0949766	0	1	1
C7Y58_RS06855_hypothetical protein	410.261	-0.550126	0.16392	0	1	1
C7Y58_RS06860_type III pantothenate kinase	1331.62	0.0438506	0.149834	0	1	1
C7Y58_RS06865_hypothetical protein	203.1	-1.14678	0.256685	-0.571834	0.567435	1
C7Y58_RS06875_mnmA	3499.18	-0.483921	0.112863	0	1	1
C7Y58_RS06880_mscL	2798.19	0.208871	0.12104	0	1	1
C7Y58_RS06885_ABC transporter substrate-binding protein	1756.34	-0.0253713	0.214428	0	1	1
C7Y58_RS06890_TonB-dependent receptor	2441.53	-0.073818	0.229575	0	1	1
C7Y58_RS06895_iron ABC transporter permease	1103.47	0.0344122	0.202982	0	1	1
C7Y58_RS06900_ABC transporter ATP-binding protein	327.753	0.0731308	0.263282	0	1	1
C7Y58_RS06905_coproporphyrinogen III oxidase family protein	251.659	-0.00761511	0.188655	0	1	1
C7Y58_RS06910_flavodoxin	110.687	0.476593	0.227179	0	1	1
C7Y58_RS06915_type II toxin-antitoxin system RelB/DinJ family antitoxin	50.735	0.468451	0.327739	0	1	1
C7Y58_RS06920_toxin-antitoxin system YwqK family antitoxin	6406.8	-0.151313	0.106993	0	1	1
C7Y58_RS06925_M18 family aminopeptidase	5510.68	0.534615	0.0728544	0	1	1
C7Y58_RS06930_aspartate--ammonia ligase	6202.54	0.230671	0.104184	0	1	1
C7Y58_RS06935_lepA	7468	-0.0725803	0.0880452	0	1	1
C7Y58_RS06940_SAM-dependent methyltransferase	536.529	-0.43839	0.212995	0	1	1
C7Y58_RS06945_GTP-binding protein	819.627	0.0544575	0.104301	0	1	1
C7Y58_RS06950_threonine/serine exporter family protein	412.474	-0.16171	0.148517	0	1	1
C7Y58_RS06955_threonine/serine exporter ThrE family protein	992.655	-0.154307	0.112403	0	1	1
C7Y58_RS06960_tRNA1(Val) (adenine(37)-N6)-methyltransferase	638.335	-0.705978	0.125473	0	1	1
C7Y58_RS06965_acyl-CoA dehydrogenase	18688.5	0.650662	0.169269	0	1	1
C7Y58_RS06970_electron transfer flavoprotein subunit beta/FixAfamily protein	27798.2	0.507409	0.160295	0	1	1
C7Y58_RS06975_electron transfer flavoprotein subunit alpha/FixB family protein	56023.7	0.490983	0.161719	0	1	1
C7Y58_RS06980_IS3 family transposase	2166.66	-0.164128	0.135441	0	1	1
C7Y58_RS06985_hypothetical protein	518.913	-0.759018	0.303246	0	1	1
C7Y58_RS06990_YitT family protein	1402.72	0.0206897	0.125962	0	1	1
C7Y58_RS06995_ROK family protein	1598.83	-0.466254	0.147044	0	1	1
C7Y58_RS07000_hutH	46186.5	0.171079	0.183635	0	1	1
C7Y58_RS07005_urocanate hydratase	44230.9	0.0629981	0.164678	0	1	1
C7Y58_RS07015_hypothetical protein	444.936	-0.301626	0.159047	0	1	1
C7Y58_RS07020_helix-turn-helix transcriptional regulator	742.593	-0.493463	0.204483	0	1	1
C7Y58_RS07025_pyruvate, phosphate dikinase	2976.19	0.820759	0.25889	0	1	1
C7Y58_RS07035_fructose-1,6-bisphosphatase	3392.44	1.1505	0.265551	0.566729	0.570898	1
C7Y58_RS07040_glycogen-debranching protein	3829.21	0.374512	0.0679498	0	1	1
C7Y58_RS07045_basic amino acid ABC transporter substrate-binding protein	3269.82	-0.427793	0.196794	0	1	1
C7Y58_RS07050_amino acid ABC transporter ATP-binding protein	1578.5	-0.577639	0.214204	0	1	1
C7Y58_RS07055_amino acid ABC transporter permease	933.257	-0.960878	0.199563	0	1	1
C7Y58_RS07070_DNA alkylation repair protein	1372.7	0.0786729	0.199124	0	1	1
C7Y58_RS07075_SpoIID/LytB domain-containing protein	9133.53	0.883957	0.0919549	0	1	1
C7Y58_RS07080_kdsB	1448.42	0.653453	0.10418	0	1	1
C7Y58_RS07085_histidine phosphatase family protein	709.677	0.698382	0.141484	0	1	1
C7Y58_RS07090_trmL	1092.18	0.777536	0.102644	0	1	1
C7Y58_RS07095_low specificity L-threonine aldolase	1380.78	0.705119	0.103778	0	1	1
C7Y58_RS07100_DUF4299 domain-containing protein	1353.23	0.650054	0.114554	0	1	1
C7Y58_RS07105_TetR/AcrR family transcriptional regulator	1284.73	-1.11231	0.178745	-0.62832	0.529794	1
C7Y58_RS07130_HU family DNA-binding protein	8029.75	0.00192148	0.156012	0	1	1
C7Y58_RS07135_tetratricopeptide repeat protein	619.148	-0.182802	0.102556	0	1	1
C7Y58_RS07140_NAD(P)/FAD-dependent oxidoreductase	4266.44	0.495975	0.126987	0	1	1
C7Y58_RS07145_hypothetical protein	7519.15	-0.181265	0.0816396	0	1	1
C7Y58_RS07150_shikimate kinase	346.566	-0.889857	0.197255	0	1	1
C7Y58_RS07155_hflX	2885.01	0.0452885	0.128002	0	1	1
C7Y58_RS07160_WYL domain-containing protein	1033.35	-0.0660537	0.108694	0	1	1
C7Y58_RS07165_TolC family protein	1965.81	-0.262669	0.11699	0	1	1
C7Y58_RS07170_efflux RND transporter periplasmic adaptor subunit	2624.63	-0.042681	0.0724251	0	1	1
C7Y58_RS07175_ABC transporter ATP-binding protein	2203.74	-0.124308	0.097079	0	1	1
C7Y58_RS07180_ABC transporter permease	4052.95	-0.245849	0.120243	0	1	1
C7Y58_RS07185_hypothetical protein	60.0045	-0.878268	0.257243	0	1	1
C7Y58_RS07190_putative DNA binding domain-containing protein	5406.14	0.475073	0.0977353	0	1	1
C7Y58_RS07195_TonB-dependent receptor	24.4797	-1.02776	0.450341	-0.0616511	0.950841	1
C7Y58_RS07200_hypothetical protein	374.916	0.456851	0.186247	0	1	1
C7Y58_RS07205_tetratricopeptide repeat protein	1443.3	0.294768	0.138446	0	1	1
C7Y58_RS07210_hypothetical protein	1707.79	0.361758	0.108113	0	1	1
C7Y58_RS07215_hypothetical protein	732.878	0.427197	0.122233	0	1	1
C7Y58_RS07220_Dabb family protein	1082.2	0.425225	0.178298	0	1	1
C7Y58_RS07225_site-specific integrase	2143.39	0.225099	0.14029	0	1	1
C7Y58_RS07230_hypothetical protein	380.306	-0.0904058	0.264382	0	1	1
C7Y58_RS07235_IS3 family transposase	527.256	-0.221049	0.226318	0	1	1
C7Y58_RS07240_hypothetical protein	547.428	-0.28122	0.159207	0	1	1
C7Y58_RS07245_hypothetical protein	3509.26	-0.137929	0.200912	0	1	1
C7Y58_RS07255_hypothetical protein	216.955	-0.325607	0.303179	0	1	1
C7Y58_RS07260_toxin-antitoxin system YwqK family antitoxin	1183.66	0.364961	0.175586	0	1	1
C7Y58_RS07265_DUF4037 domain-containing protein	2053.47	0.409353	0.0977031	0	1	1
C7Y58_RS07270_DUF4125 family protein	682.273	0.213612	0.150516	0	1	1
C7Y58_RS07275_aminotransferase class I/II-fold pyridoxal phosphate-dependent enzyme	6166.8	0.564241	0.0950524	0	1	1
C7Y58_RS07280_DUF452 family protein	3315.95	0.536663	0.135563	0	1	1
C7Y58_RS07285_bioC	2229.7	0.484596	0.168062	0	1	1
C7Y58_RS07290_alpha/beta hydrolase	1085.37	0.734335	0.093356	0	1	1
C7Y58_RS07295_glycogen synthase	9405.87	0.773798	0.075168	0	1	1
C7Y58_RS07300_glgD	5457.4	0.600159	0.0792189	0	1	1
C7Y58_RS07305_glucose-1-phosphate adenylyltransferase	4061.96	0.742749	0.0745505	0	1	1
C7Y58_RS07310_glgB	19262.9	0.778556	0.0917178	0	1	1
C7Y58_RS07320_malQ	3083.59	0.890319	0.0767969	0	1	1
C7Y58_RS07325_hypothetical protein	54.3967	-0.688038	0.378061	0	1	1
C7Y58_RS07330_hypothetical protein	21.7733	-1.11271	0.420092	-0.268297	0.788471	1
C7Y58_RS07335_hypothetical protein	21.1696	-0.922748	0.339712	0	1	1
C7Y58_RS07345_hypothetical protein	7.81399	-0.78267	0.929429	0	1	1
C7Y58_RS07360_hypothetical protein	3916.83	-0.928058	0.180612	0	1	1
C7Y58_RS07380_Cof-type HAD-IIB family hydrolase	714.731	-0.570492	0.158185	0	1	1
C7Y58_RS07385_rhodanese-related sulfurtransferase	602.856	-0.197523	0.133968	0	1	1
C7Y58_RS07390_aroB	223.688	-1.0271	0.206967	-0.130961	0.895806	1
C7Y58_RS07395_DUF4846 domain-containing protein	1721.48	0.349249	0.116981	0	1	1
C7Y58_RS07400_sppA	1845.67	0.112392	0.0937953	0	1	1
C7Y58_RS07405_NUDIX hydrolase	577.577	0.262377	0.172208	0	1	1
C7Y58_RS07410_RNA methyltransferase	1353.23	-0.46566	0.153496	0	1	1
C7Y58_RS07415_ggt	706.459	-0.0819065	0.143927	0	1	1
C7Y58_RS07420_sodium:solute symporter family protein	752.036	-0.241009	0.15296	0	1	1
C7Y58_RS07425_GntR family transcriptional regulator	1103.65	0.162933	0.139764	0	1	1
C7Y58_RS07430_ABC-2 family transporter protein	67.2167	0.226718	0.297233	0	1	1
C7Y58_RS07435_ATP-binding cassette domain-containing protein	304.565	0.382073	0.159966	0	1	1
C7Y58_RS07440_ABC transporter permease	257.536	0.190567	0.199231	0	1	1
C7Y58_RS07445_ABC transporter ATP-binding protein	294.75	0.444966	0.187614	0	1	1
C7Y58_RS07450_iron ABC transporter permease	1124.92	0.316381	0.169564	0	1	1
C7Y58_RS07455_ABC transporter substrate-binding protein	597.306	0.285227	0.18978	0	1	1
C7Y58_RS07465_pepF	3753.86	-0.569723	0.1003	0	1	1
C7Y58_RS07470_uracil-xanthine permease	2947.19	-0.250065	0.133586	0	1	1
C7Y58_RS07475_thioesterase family protein	304.507	0.139789	0.147228	0	1	1
C7Y58_RS07480_thiamine diphosphokinase	195.046	-0.112117	0.275734	0	1	1
C7Y58_RS07485_endonuclease/exonuclease/phosphatase family protein	1509.56	0.429274	0.10964	0	1	1
C7Y58_RS07490_HAD family hydrolase	1086.07	-0.37901	0.12525	0	1	1
C7Y58_RS07495_Rrf2 family transcriptional regulator	1321.61	-0.177826	0.121997	0	1	1
C7Y58_RS07500_YcxB family protein	527.491	-0.241649	0.136118	0	1	1
C7Y58_RS07505_hypothetical protein	274.704	-0.99234	0.202476	0	1	1
C7Y58_RS07510_hypothetical protein	487.28	-1.00789	0.163703	-0.0481724	0.961579	1
C7Y58_RS07515_MmcQ/YjbR family DNA-binding protein	193.992	-0.217386	0.134588	0	1	1
C7Y58_RS07520_spore photoproduct lyase	992.953	-0.767996	0.110723	0	1	1
C7Y58_RS07525_SDR family NAD(P)-dependent oxidoreductase	598.507	-0.538414	0.141034	0	1	1
C7Y58_RS07530_MBL fold metallo-hydrolase	1733.66	-0.185632	0.0849209	0	1	1
C7Y58_RS07535_uracil-DNA glycosylase	635.981	0.371683	0.114949	0	1	1
C7Y58_RS07540_5-formyltetrahydrofolate cyclo-ligase	278.879	-0.10835	0.22576	0	1	1
C7Y58_RS07545_KpsF/GutQ family sugar-phosphate isomerase	2620.4	0.609013	0.0788148	0	1	1
C7Y58_RS07550_NAD(P)/FAD-dependent oxidoreductase	3465.97	0.288489	0.0898158	0	1	1
C7Y58_RS07555_hypothetical protein	1077.01	-0.652077	0.177602	0	1	1
C7Y58_RS07560_NAD(P)H-dependent glycerol-3-phosphate dehydrogenase	3544.66	0.189918	0.100471	0	1	1
C7Y58_RS07565_tRNA1(Val) (adenine(37)-N6)-methyltransferase	1289.15	-0.494409	0.129297	0	1	1
C7Y58_RS07570_stage 0 sporulation family protein	1846.11	-0.2379	0.0844466	0	1	1
C7Y58_RS07575_radC	1783.15	-0.321515	0.105633	0	1	1
C7Y58_RS07580_cobT	4043.6	-0.275498	0.0981316	0	1	1
C7Y58_RS07585_histidine phosphatase family protein	1865.92	-0.143868	0.106356	0	1	1
C7Y58_RS07590_cobS	3847.9	-0.289317	0.121541	0	1	1
C7Y58_RS07595_cobU	1172.5	-0.313923	0.1281	0	1	1
C7Y58_RS07600_murein L,D-transpeptidase catalytic domain family protein	8137.5	0.71705	0.0778535	0	1	1
C7Y58_RS07605_PTS glucose transporter subunit IIA	13030.3	0.818933	0.116482	0	1	1
C7Y58_RS07610_META domain-containing protein	1793.77	0.733992	0.103857	0	1	1
C7Y58_RS07615_DNA polymerase III subunit delta	510.126	-0.899656	0.180792	0	1	1
C7Y58_RS07620_hypothetical protein	295.752	-1.07582	0.312054	-0.242972	0.808027	1
C7Y58_RS07625_DNA-dependent DNA polymerase III subunit alpha	201.014	-0.755554	0.250309	0	1	1
C7Y58_RS07630_M48 family metalloprotease	1816.69	0.0785028	0.153207	0	1	1
C7Y58_RS07635_hypothetical protein	245.784	-0.428888	0.344634	0	1	1
C7Y58_RS07640_phosphotransferase enzyme family protein	62.4176	-1.44953	0.424486	-1.05899	0.289604	1
C7Y58_RS07645_cls	406.538	-0.231238	0.203276	0	1	1
C7Y58_RS07650_SIR2 family protein	3448.82	-0.378953	0.142465	0	1	1
C7Y58_RS07655_hypothetical protein	2549.26	0.174571	0.163954	0	1	1
C7Y58_RS07660_GTP pyrophosphokinase	4389	0.369338	0.124978	0	1	1
C7Y58_RS07665_hypothetical protein	485.634	-1.01923	0.145971	-0.131744	0.895187	1
C7Y58_RS07670_tsaB	922.355	-0.614104	0.133709	0	1	1
C7Y58_RS07675_tsaE	381.494	-0.438438	0.147961	0	1	1
C7Y58_RS07680_rfaE2	289.444	-0.747329	0.208466	0	1	1
C7Y58_RS07690_hypothetical protein	580.736	-1.05302	0.251419	-0.2109	0.832965	1
C7Y58_RS07695_aroA	1712.6	-0.501143	0.15493	0	1	1
C7Y58_RS07700_aroC	951.256	-0.463902	0.151842	0	1	1
C7Y58_RS07705_pgsW	505.188	0.256418	0.146417	0	1	1
C7Y58_RS07710_pgsC	169.437	0.492075	0.144781	0	1	1
C7Y58_RS07715_pgsB	556.324	0.332057	0.098163	0	1	1
C7Y58_RS07740_HAMP domain-containing histidine kinase	424.848	0.263889	0.130968	0	1	1
C7Y58_RS07745_response regulator transcription factor	879.503	0.606951	0.0846733	0	1	1
C7Y58_RS07750_MATE family efflux transporter	1228.01	-1.01504	0.163241	-0.0921377	0.926589	1
C7Y58_RS07760_DUF45 domain-containing protein	91.1495	-0.494612	0.308091	0	1	1
C7Y58_RS07765_DUF4198 domain-containing protein	845.031	-0.00024194	0.193892	0	1	1
C7Y58_RS07770_cation transporter	742.44	0.363975	0.178388	0	1	1
C7Y58_RS07775_AAA family ATPase	2297.57	0.515475	0.157488	0	1	1
C7Y58_RS07780_cobK	446.472	0.239954	0.130564	0	1	1
C7Y58_RS07785_cobJ	238.178	0.501884	0.201304	0	1	1
C7Y58_RS07790_cbiG	718.546	0.304942	0.122548	0	1	1
C7Y58_RS07795_TIGR03915 family putative DNA repair protein	931.648	0.355846	0.131164	0	1	1
C7Y58_RS07800_putative DNA modification/repair radical SAM protein	3469.5	0.419912	0.0956279	0	1	1
C7Y58_RS07805_DMP19 family protein	1163.18	0.606639	0.11143	0	1	1
C7Y58_RS07810_hypothetical protein	718.157	0.646471	0.122774	0	1	1
C7Y58_RS07815_cobM	1596.25	0.83295	0.127678	0	1	1
C7Y58_RS07820_hypothetical protein	1079.02	0.590654	0.120476	0	1	1
C7Y58_RS07825_cobI	1057.67	0.774945	0.145745	0	1	1
C7Y58_RS07830_hypothetical protein	938.959	0.478111	0.11874	0	1	1
C7Y58_RS07835_hypothetical protein	322.858	0.338831	0.145095	0	1	1
C7Y58_RS07840_GIY-YIG nuclease family protein	774.002	0.517882	0.156602	0	1	1
C7Y58_RS07845_hypothetical protein	266.402	0.332911	0.147654	0	1	1
C7Y58_RS07850_cbiT	1120.89	0.73697	0.12778	0	1	1
C7Y58_RS07855_D-3-phosphoglycerate dehydrogenase	1730.49	0.650506	0.100849	0	1	1
C7Y58_RS07860_cbiE	531.802	0.247731	0.139182	0	1	1
C7Y58_RS07865_cbiD	1716.67	0.360707	0.0955828	0	1	1
C7Y58_RS07870_hypothetical protein	422.943	-0.0967309	0.165785	0	1	1
C7Y58_RS07875_hypothetical protein	311.62	0.0623056	0.170225	0	1	1
C7Y58_RS07880_precorrin-8X methylmutase	904.728	0.903355	0.116768	0	1	1
C7Y58_RS07885_Fic family protein	558.804	0.584504	0.0991653	0	1	1
C7Y58_RS07890_cobyrinate a,c-diamide synthase	1555.61	0.759875	0.0870773	0	1	1
C7Y58_RS07895_threonine-phosphate decarboxylase	1026.43	0.680436	0.133269	0	1	1
C7Y58_RS07900_VOC family protein	157.446	1.0754	0.253159	0.297846	0.76582	1
C7Y58_RS07905_cobD	1094.54	0.710012	0.108541	0	1	1
C7Y58_RS07910_DUF4299 domain-containing protein	1057.87	0.836283	0.113708	0	1	1
C7Y58_RS07915_cobyric acid synthase	511.777	0.647228	0.147407	0	1	1
C7Y58_RS07920_Na+/H+ antiporter NhaC family protein	633.631	0.368622	0.110878	0	1	1
C7Y58_RS07925_hypothetical protein	580.421	-0.560632	0.125871	0	1	1
C7Y58_RS07930_hypothetical protein	478.719	0.454613	0.150378	0	1	1
C7Y58_RS07935_purD	2724.04	-0.244171	0.15949	0	1	1
C7Y58_RS07940_purH	3620.57	-0.463421	0.151346	0	1	1
C7Y58_RS07945_hypothetical protein	1219.94	-0.358363	0.205121	0	1	1
C7Y58_RS07950_class I SAM-dependent methyltransferase	992.928	-0.5761	0.192199	0	1	1
C7Y58_RS07955_phosphoribosylglycinamide formyltransferase	447.332	-0.289269	0.212349	0	1	1
C7Y58_RS07960_phosphoribosylformylglycinamidine cyclo-ligase	864.939	-0.389712	0.177584	0	1	1
C7Y58_RS07965_amidophosphoribosyltransferase	2186.5	-0.461178	0.195171	0	1	1
C7Y58_RS07970_phosphoribosylaminoimidazolesuccinocarboxamide synthase	1556.77	-0.398796	0.206302	0	1	1
C7Y58_RS07975_purE	1185.83	0.0416912	0.193062	0	1	1
C7Y58_RS07980_phosphoribosylformylglycinamidine synthase	3990.97	-0.360197	0.240746	0	1	1
C7Y58_RS07985_pssA	3486.56	0.00161327	0.10784	0	1	1
C7Y58_RS07990_glycosyltransferase family 9 protein	2830.58	-0.448532	0.0871334	0	1	1
C7Y58_RS07995_TrkH family potassium uptake protein	2522.61	-0.622188	0.105275	0	1	1
C7Y58_RS08000_hypothetical protein	1873.5	-0.341446	0.0902443	0	1	1
C7Y58_RS08005_hypothetical protein	1529.68	-0.27037	0.0966228	0	1	1
C7Y58_RS08010_TIGR02206 family membrane protein	9011.86	0.202375	0.0976785	0	1	1
C7Y58_RS08015_viroplasmin family protein	7700.17	-0.137453	0.099262	0	1	1
C7Y58_RS08020_diguanylate phosphodiesterase	20547.5	0.584951	0.181057	0	1	1
C7Y58_RS08025_M42 family metallopeptidase	11526.5	0.574514	0.177122	0	1	1
C7Y58_RS08030_bioB	9156.66	0.35253	0.0696639	0	1	1
C7Y58_RS08035_bioD	4189.08	0.188104	0.0546499	0	1	1
C7Y58_RS08040_bioA	2430.95	-0.64938	0.142586	0	1	1
C7Y58_RS08045_transporter	6237.95	-0.511193	0.290009	0	1	1
C7Y58_RS08050_TetR/AcrR family transcriptional regulator	2985.1	-0.925816	0.339796	0	1	1
C7Y58_RS08055_hypothetical protein	6181.23	0.683312	0.133082	0	1	1
C7Y58_RS08065_hypothetical protein	502.369	-0.855942	0.237427	0	1	1
C7Y58_RS08070_DUF3592 domain-containing protein	146.024	-0.823813	0.257107	0	1	1
C7Y58_RS08075_DUF1963 domain-containing protein	677.218	-0.998157	0.150712	0	1	1
C7Y58_RS08080_hypothetical protein	40.5624	-1.02522	0.317125	-0.0795294	0.936612	1
C7Y58_RS08085_cell division protein SepF	748.072	0.369766	0.197106	0	1	1
C7Y58_RS08090_bifunctional oligoribonuclease/PAP phosphatase NrnA	2309.54	-0.326742	0.0884721	0	1	1
C7Y58_RS08095_hprK	4348.78	-0.287217	0.08958	0	1	1
C7Y58_RS08100_hypothetical protein	623.553	0.1859	0.164383	0	1	1
C7Y58_RS08105_bifunctional folylpolyglutamate synthase/dihydrofolate synthase	1867.07	-0.282841	0.100925	0	1	1
C7Y58_RS08110_5'-methylthioadenosine/adenosylhomocysteine nucleosidase	695.022	-0.45968	0.14571	0	1	1
C7Y58_RS08115_lysophospholipid acyltransferase family protein	1114.09	0.605081	0.121848	0	1	1
C7Y58_RS08120_hypothetical protein	2517.45	0.0875723	0.106542	0	1	1
C7Y58_RS08145_pyridoxamine 5'-phosphate oxidase family protein	287.74	-0.971144	0.149601	0	1	1
C7Y58_RS08150_HU family DNA-binding protein	1974.36	-0.398079	0.159506	0	1	1
C7Y58_RS08155_NCS2 family permease	10788.5	0.0353583	0.107188	0	1	1
C7Y58_RS08160_RluA family pseudouridine synthase	1229.52	-0.173379	0.162099	0	1	1
C7Y58_RS08165_rodA	3875.81	0.42074	0.0725306	0	1	1
C7Y58_RS08170_dut	1116.71	0.996139	0.10613	0	1	1
C7Y58_RS08175_insulinase family protein	7126.64	0.54445	0.0727545	0	1	1
C7Y58_RS08180_YjgP/YjgQ family permease	8947.35	0.560204	0.0914248	0	1	1
C7Y58_RS08185_LptF/LptG family permease	11126.3	0.458141	0.0968439	0	1	1
C7Y58_RS08190_CvpA family protein	2284.36	0.316401	0.141149	0	1	1
C7Y58_RS08195_class I SAM-dependent rRNA methyltransferase	5617.09	-0.0737659	0.130086	0	1	1
C7Y58_RS08220_DMT family transporter	1383.37	0.177121	0.150699	0	1	1
C7Y58_RS08225_AzlC family ABC transporter permease	734.247	-0.0357564	0.183303	0	1	1
C7Y58_RS08230_AzlD domain-containing protein	234.303	-0.245735	0.277633	0	1	1
C7Y58_RS08235_GNAT family N-acetyltransferase	359.309	0.0491317	0.192718	0	1	1
C7Y58_RS08240_S1 RNA-binding domain-containing protein	1546.27	0.767886	0.122774	0	1	1
C7Y58_RS08250_DUF3307 domain-containing protein	145.11	-1.02237	0.302305	-0.0740102	0.941002	1
C7Y58_RS08255_hypothetical protein	723.946	-0.91532	0.165401	0	1	1
C7Y58_RS08265_hypothetical protein	98.9292	-0.817888	0.220637	0	1	1
C7Y58_RS08275_hypothetical protein	100.252	-0.112906	0.209947	0	1	1
C7Y58_RS08280_lactoylglutathione lyase	378.927	0.307802	0.152195	0	1	1
C7Y58_RS08285_hypothetical protein	161.389	-0.0436628	0.185679	0	1	1
C7Y58_RS08290_DUF3601 domain-containing protein	53.0677	-0.829594	0.347442	0	1	1
C7Y58_RS08295_DUF3601 domain-containing protein	124.456	-0.0384984	0.185577	0	1	1
C7Y58_RS08300_hypothetical protein	91.3532	-0.722661	0.428436	0	1	1
C7Y58_RS08305_hypothetical protein	67.4031	-0.34385	0.200072	0	1	1
C7Y58_RS08310_PLP-dependent cysteine synthase family protein	4800.82	0.990528	0.123518	0	1	1
C7Y58_RS08315_hypothetical protein	70.3082	-0.9778	0.310844	0	1	1
C7Y58_RS08320_GNAT family N-acetyltransferase	213.696	-0.57389	0.136413	0	1	1
C7Y58_RS08325_hypothetical protein	220.141	-0.447456	0.192124	0	1	1
C7Y58_RS08330_brnQ	755.514	-0.536531	0.165966	0	1	1
C7Y58_RS08335_WGR domain-containing protein	1318.19	-0.370301	0.290472	0	1	1
C7Y58_RS08340_hypothetical protein	351.187	-0.815802	0.280581	0	1	1
C7Y58_RS08345_alpha/beta hydrolase	543.388	-0.478186	0.401558	0	1	1
C7Y58_RS08350_amidohydrolase	1460.79	-1.07751	0.230062	-0.336908	0.736187	1
C7Y58_RS08355_DUF3100 domain-containing protein	1653.29	-1.31123	0.217468	-1.43116	0.152384	1
C7Y58_RS08360_hypothetical protein	1411.38	-1.09951	0.261272	-0.380881	0.703292	1
C7Y58_RS08365_exodeoxyribonuclease VII large subunit	1290.12	0.421786	0.0762401	0	1	1
C7Y58_RS08370_tetratricopeptide repeat protein	2009.19	0.682853	0.121676	0	1	1
C7Y58_RS08375_dprA	4409.9	0.548908	0.0922129	0	1	1
C7Y58_RS08380_topA	13631.6	0.397975	0.160265	0	1	1
C7Y58_RS08385_trmFO	3273.2	0.611056	0.155243	0	1	1
C7Y58_RS08390_tyrosine-type recombinase/integrase	1985.14	-0.0475284	0.170679	0	1	1
C7Y58_RS08395_yqeH	9596.78	0.144882	0.133601	0	1	1
C7Y58_RS08400_hypothetical protein	2993.68	0.259702	0.142423	0	1	1
C7Y58_RS08405_ftsY	1676.86	0.122367	0.122266	0	1	1
C7Y58_RS08410_hypothetical protein	1057.88	0.38693	0.13635	0	1	1
C7Y58_RS08415_hypothetical protein	525.076	-0.586501	0.309556	0	1	1
C7Y58_RS08420_glutaredoxin	1100.96	0.187193	0.126856	0	1	1
C7Y58_RS08425_toxin-antitoxin system YwqK family antitoxin	774.387	0.606132	0.156288	0	1	1
C7Y58_RS08430_DNA starvation/stationary phase protection protein	18712.8	0.0351808	0.215206	0	1	1
C7Y58_RS08435_ABC transporter ATP-binding protein	1495.88	0.322648	0.159487	0	1	1
C7Y58_RS08440_hypothetical protein	6.68708	-1.49135	0.876797	-0.560397	0.575208	1
C7Y58_RS08445_hypothetical protein	348.054	0.672672	0.147704	0	1	1
C7Y58_RS08450_lysine exporter LysO family protein	945.907	1.17521	0.153344	1.14256	0.25322	1
C7Y58_RS08455_hypothetical protein	461.523	0.7109	0.149352	0	1	1
C7Y58_RS08460_DJ-1/PfpI family protein	6578.08	0.581609	0.111413	0	1	1
C7Y58_RS08465_ATP/GTP-binding protein	327.99	-0.955141	0.161171	0	1	1
C7Y58_RS08470_hypothetical protein	344.562	-0.739092	0.245985	0	1	1
C7Y58_RS08475_CoA-disulfide reductase	2455.86	0.55053	0.139758	0	1	1
C7Y58_RS08480_rapZ	2245.27	0.243534	0.119153	0	1	1
C7Y58_RS08485_uvrC	4688.41	0.136647	0.167085	0	1	1
C7Y58_RS08490_PP2C family protein-serine/threonine phosphatase	5144.19	-0.52561	0.0741947	0	1	1
C7Y58_RS08495_DUF1385 domain-containing protein	19809.7	0.88569	0.107559	0	1	1
C7Y58_RS08500_Rrf2 family transcriptional regulator	3881.82	0.855027	0.132966	0	1	1
C7Y58_RS08510_hypothetical protein	59.43	0.470143	0.357784	0	1	1
C7Y58_RS08515_hypothetical protein	483.369	1.21552	0.194847	1.10608	0.268694	1
C7Y58_RS08520_hypothetical protein	585.377	0.97587	0.239262	0	1	1
C7Y58_RS08525_CopG family transcriptional regulator	141.124	0.367738	0.194339	0	1	1
C7Y58_RS08530_type II toxin-antitoxin system RelE/ParE family toxin	1058.49	0.438294	0.16434	0	1	1
C7Y58_RS08535_ATP-binding protein	2834.64	0.171	0.131022	0	1	1
C7Y58_RS08540_RNA 2'-phosphotransferase	1044.42	0.607747	0.119435	0	1	1
C7Y58_RS08545_uvrA	5309.89	-0.192345	0.107222	0	1	1
C7Y58_RS08550_ruvA	1043.31	-0.237348	0.15565	0	1	1
C7Y58_RS08555_thioredoxin family protein	1348.52	-0.392718	0.139838	0	1	1
C7Y58_RS08560_L-serine dehydratase	5382.45	0.356681	0.065683	0	1	1
C7Y58_RS08565_GNAT family N-acetyltransferase	2425.65	0.00431018	0.0872667	0	1	1
C7Y58_RS08570_NUDIX domain-containing protein	935.895	-0.0642501	0.22597	0	1	1
C7Y58_RS08575_ABC transporter ATP-binding protein	447.693	-0.359587	0.160953	0	1	1
C7Y58_RS08580_ABC transporter ATP-binding protein	483.069	-0.296181	0.183171	0	1	1
C7Y58_RS08585_ABC transporter substrate-binding protein	930.444	0.0142597	0.158843	0	1	1
C7Y58_RS08590_ABC transporter permease	135.348	-0.882824	0.217922	0	1	1
C7Y58_RS08595_ABC transporter permease	149.29	-0.988931	0.188725	0	1	1
C7Y58_RS08600_DUF1007 family protein	65.202	-1.0976	0.377264	-0.258716	0.795854	1
C7Y58_RS08605_nickel/cobalt transporter	490.266	-1.07657	0.176931	-0.432747	0.665198	1
C7Y58_RS08610_Type 1 glutamine amidotransferase-like domain-containing protein	840.699	-0.554146	0.14519	0	1	1
C7Y58_RS08615_rplU	15172	-0.881562	0.163926	0	1	1
C7Y58_RS08620_ribosomal-processing cysteine protease Prp	14725.5	-0.992182	0.14939	0	1	1
C7Y58_RS08625_rpmA	6520.95	-0.527417	0.206182	0	1	1
C7Y58_RS08635_DUF1846 domain-containing protein	3741.87	-0.916523	0.176739	0	1	1
C7Y58_RS08640_AMP-binding protein	4990.67	-0.615631	0.432793	0	1	1
C7Y58_RS08645_TlpA family protein disulfide reductase	679.75	-0.220281	0.176909	0	1	1
C7Y58_RS08650_OmpA family protein	13038.8	0.717917	0.0678578	0	1	1
C7Y58_RS08655_LemA family protein	2731.13	0.72982	0.0762912	0	1	1
C7Y58_RS08660_GNAT family N-acetyltransferase	460.778	0.59092	0.158876	0	1	1
C7Y58_RS08665_DUF2207 domain-containing protein	3832.01	0.995813	0.105935	0	1	1
C7Y58_RS08670_S9 family peptidase	3250.7	0.812194	0.121189	0	1	1
C7Y58_RS08675_smc	2843.43	-1.11126	0.10522	-1.05742	0.290321	1
C7Y58_RS08680_lpxK	2023.74	-1.03564	0.117518	-0.303251	0.761699	1
C7Y58_RS08695_nagA	456.7	-0.10299	0.187379	0	1	1
C7Y58_RS08700_YhcH/YjgK/YiaL family protein	433.96	-0.11831	0.14321	0	1	1
C7Y58_RS08705_phosphate/phosphite/phosphonate ABC transporter substrate-binding protein	7134.01	1.18182	0.133815	1.35876	0.174224	1
C7Y58_RS08710_phnC	1260.2	0.912797	0.147435	0	1	1
C7Y58_RS08715_ABC transporter permease subunit	2320.99	0.72243	0.113618	0	1	1
C7Y58_RS08725_2-hydroxyacyl-CoA dehydratase	9441.72	-0.428289	0.128528	0	1	1
C7Y58_RS08730_2-hydroxyacyl-CoA dehydratase	1893.05	-0.593981	0.163778	0	1	1
C7Y58_RS08740_TIGR01212 family radical SAM protein	1634.9	-0.132752	0.120192	0	1	1
C7Y58_RS08745_glucosamine-6-phosphate deaminase	1782.36	0.101186	0.0920913	0	1	1
C7Y58_RS08750_hypothetical protein	9240.38	-0.888521	0.106748	0	1	1
C7Y58_RS08755_M3 family oligoendopeptidase	1893.5	0.406423	0.0979504	0	1	1
C7Y58_RS08760_toxin-antitoxin system YwqK family antitoxin	847.101	0.60955	0.217687	0	1	1
C7Y58_RS08765_serine dehydratase subunit alpha family protein	3235.64	0.435244	0.157096	0	1	1
C7Y58_RS08775_UvrD-helicase domain-containing protein	1501.86	0.0858168	0.135616	0	1	1
C7Y58_RS08780_PD-(D/E)XK nuclease family protein	479.252	0.066156	0.133571	0	1	1
C7Y58_RS08785_MATE family efflux transporter	1280.93	0.00806107	0.0784286	0	1	1
C7Y58_RS08790_pyridoxal phosphate-dependent aminotransferase	6185.76	0.505802	0.0924997	0	1	1
C7Y58_RS08795_hypothetical protein	4657.86	0.0474598	0.114297	0	1	1
C7Y58_RS08800_YihY/virulence factor BrkB family protein	6525.14	-0.265406	0.0924792	0	1	1
C7Y58_RS08805_transpeptidase family protein	5868.85	-0.856472	0.109103	0	1	1
C7Y58_RS08810_priA	2246.03	-0.785648	0.0969299	0	1	1
C7Y58_RS08815_def	736.589	-0.362978	0.154582	0	1	1
C7Y58_RS08820_septum formation initiator family protein	453.421	-0.785062	0.145848	0	1	1
C7Y58_RS08825_glpX	4524.01	-0.497495	0.08147	0	1	1
C7Y58_RS08835_murI	1448.64	-0.906999	0.124082	0	1	1
C7Y58_RS08840_MBL fold metallo-hydrolase	752.845	-0.154204	0.160925	0	1	1
C7Y58_RS08845_NAD(P)/FAD-dependent oxidoreductase	1514.94	0.231388	0.154622	0	1	1
C7Y58_RS08850_ROK family protein	1832.9	0.0100451	0.0990985	0	1	1
C7Y58_RS08855_mglB	16671.8	0.88468	0.155911	0	1	1
C7Y58_RS08860_mglA	9518.01	0.77039	0.160244	0	1	1
C7Y58_RS08865_mglC	7596.52	0.800234	0.165771	0	1	1
C7Y58_RS08870_MFS transporter	2905.98	0.126698	0.158538	0	1	1
C7Y58_RS08875_L-lactate dehydrogenase	11658.1	0.898276	0.137513	0	1	1
C7Y58_RS08880_nifJ	230780	0.870298	0.0938563	0	1	1
C7Y58_RS08885_acetate kinase	37321.5	0.593297	0.109339	0	1	1
C7Y58_RS08890_pta	26920.4	0.290374	0.113893	0	1	1
C7Y58_RS08905_cas2	29.161	-0.0278589	0.551022	0	1	1
C7Y58_RS08910_cas1b	371.666	0.661352	0.216811	0	1	1
C7Y58_RS08915_cas4	244.121	0.451703	0.26864	0	1	1
C7Y58_RS08920_CRISPR-associated helicase/endonuclease Cas3	1996.66	0.704803	0.212102	0	1	1
C7Y58_RS08925_cas5	2753.98	1.06778	0.241136	0.281083	0.778647	1
C7Y58_RS08930_cas7i	2363.42	0.991137	0.205652	0	1	1
C7Y58_RS08935_cas8a1	1183.51	1.00861	0.253536	0.033973	0.972899	1
C7Y58_RS08940_cas6	524.005	0.943639	0.235342	0	1	1
C7Y58_RS08945_Abi family protein	439.925	0.552911	0.213677	0	1	1
C7Y58_RS08950_NAD-dependent protein deacylase	674.636	1.10318	0.181571	0.568278	0.569846	1
C7Y58_RS08955_M20 family metallopeptidase	8766.99	-1.367	0.285646	-1.2848	0.198862	1
C7Y58_RS08965_hypothetical protein	6724.86	-0.231796	0.249186	0	1	1
C7Y58_RS08970_hypothetical protein	5865.7	-0.0629263	0.240784	0	1	1
C7Y58_RS08975_heavy metal translocating P-type ATPase	60065.1	0.52254	0.227564	0	1	1
C7Y58_RS08980_hypothetical protein	17279.1	0.491866	0.232839	0	1	1
C7Y58_RS08985_hypothetical protein	8195.82	0.381416	0.234219	0	1	1
C7Y58_RS08990_hypothetical protein	235.863	-0.597563	0.261916	0	1	1
C7Y58_RS08995_hypothetical protein	6182.71	0.56164	0.236633	0	1	1
C7Y58_RS09000_hypothetical protein	633.675	0.139403	0.27037	0	1	1
C7Y58_RS09005_RloB domain-containing protein	2434.88	0.326481	0.216773	0	1	1
C7Y58_RS09010_ATP/GTP-binding protein	5408.2	0.141347	0.17636	0	1	1
C7Y58_RS09015_dinB	193.193	-0.849203	0.19892	0	1	1
C7Y58_RS09020_hypothetical protein	891.496	0.265442	0.117509	0	1	1
C7Y58_RS09025_hypothetical protein	965.909	0.414431	0.17332	0	1	1
C7Y58_RS09030_NAD+ synthase	6265.11	0.480856	0.112796	0	1	1
C7Y58_RS09035_ylqF	1578.7	0.426783	0.143701	0	1	1
C7Y58_RS09040_rsmI	8547.31	0.516806	0.0931722	0	1	1
C7Y58_RS09045_S41 family peptidase	3397.91	0.513478	0.169428	0	1	1
C7Y58_RS09050_TlyA family rRNA (cytidine-2'-O)-methyltransferase	2377.58	0.347178	0.152096	0	1	1
C7Y58_RS09055_3'-5' exoribonuclease YhaM family protein	5483.63	0.0494468	0.113675	0	1	1
C7Y58_RS09060_1-deoxy-D-xylulose-5-phosphate synthase	9129.16	0.35455	0.132816	0	1	1
C7Y58_RS09065_yhbY	544.682	-0.0518948	0.196804	0	1	1
C7Y58_RS09070_ribonuclease J	14844.2	0.119964	0.115318	0	1	1
C7Y58_RS09075_mrdA	10172.5	0.203263	0.10215	0	1	1
C7Y58_RS09080_hypothetical protein	382.515	-0.264907	0.282583	0	1	1
C7Y58_RS09085_LytR C-terminal domain-containing protein	3104.19	0.340524	0.10814	0	1	1
C7Y58_RS09090_mtaB	3068.79	-0.34371	0.0863299	0	1	1
C7Y58_RS09095_16S rRNA (uracil(1498)-N(3))-methyltransferase	1024.75	-0.0541427	0.100442	0	1	1
C7Y58_RS09100_Rrf2 family transcriptional regulator	410.484	-0.088504	0.164163	0	1	1
C7Y58_RS09105_ruvB	1474.12	-0.329226	0.153936	0	1	1
C7Y58_RS09110_DUF445 family protein	1208.49	-1.06587	0.112227	-0.586965	0.557227	1
C7Y58_RS09115_hypothetical protein	281.52	-0.693073	0.201937	0	1	1
C7Y58_RS09120_cysK	7334.26	0.876519	0.329012	0	1	1
C7Y58_RS09125_DUF1963 domain-containing protein	400.249	-0.171011	0.187261	0	1	1
C7Y58_RS09130_nuclear transport factor 2 family protein	4352.05	0.528674	0.0808881	0	1	1
C7Y58_RS09135_nitroreductase	2640.67	0.837468	0.103627	0	1	1
C7Y58_RS09140_kdsA	7496.04	0.722817	0.064016	0	1	1
C7Y58_RS09145_UDP-N-acetylmuramoyl-L-alanyl-D-glutamate--2, 6-diaminopimelate ligase	7551.39	0.671049	0.104257	0	1	1
C7Y58_RS09150_uracil-DNA glycosylase	1959.05	0.489203	0.10756	0	1	1
C7Y58_RS09155_SMI1/KNR4 family protein	1050.93	-0.0711695	0.12498	0	1	1
C7Y58_RS09160_HD domain-containing protein	1298.08	-0.242813	0.240933	0	1	1
C7Y58_RS09165_toxin-antitoxin system YwqK family antitoxin	2444.34	0.223835	0.135687	0	1	1
C7Y58_RS09170_guaB	6011.17	0.693855	0.140159	0	1	1
C7Y58_RS09175_helix-turn-helix transcriptional regulator	118.921	-0.0564892	0.22674	0	1	1
C7Y58_RS09180_NAD(P)H-dependent oxidoreductase	84.2845	0.359717	0.243776	0	1	1
C7Y58_RS09185_CAP domain-containing protein	1771.66	-0.194747	0.159501	0	1	1
C7Y58_RS09190_ankyrin repeat domain-containing protein	8111.72	0.0947349	0.104346	0	1	1
C7Y58_RS09195_DMT family transporter	3253.12	0.246072	0.120723	0	1	1
C7Y58_RS09200_phosphotransferase	4246.61	0.248874	0.108225	0	1	1
C7Y58_RS09205_O-antigen ligase family protein	2469.16	0.0394128	0.119989	0	1	1
C7Y58_RS09210_hypothetical protein	182.877	-0.692586	0.303432	0	1	1
C7Y58_RS09215_LPS biosynthesis protein	1549.31	-0.303982	0.158531	0	1	1
C7Y58_RS09220_glycosyl transferase	1404.9	-0.0526633	0.0954538	0	1	1
C7Y58_RS09225_polysaccharide deacetylase family protein	534.061	0.233495	0.161621	0	1	1
C7Y58_RS09230_glycosyltransferase	818.418	0.789859	0.139424	0	1	1
C7Y58_RS09235_polysaccharide deacetylase family protein	1315.26	0.656852	0.132324	0	1	1
C7Y58_RS09240_glycosyltransferase	1149.9	0.797193	0.163216	0	1	1
C7Y58_RS09245_LicD family protein	765.541	0.462214	0.091186	0	1	1
C7Y58_RS09250_glycosyltransferase family 9 protein	1050.82	0.281212	0.142371	0	1	1
C7Y58_RS09260_ClbS/DfsB family four-helix bundle protein	593.765	0.284563	0.178869	0	1	1
C7Y58_RS09265_YafY family transcriptional regulator	435.253	0.00665348	0.125229	0	1	1
C7Y58_RS09270_NCS2 family permease	3653.27	-0.694259	0.120504	0	1	1
C7Y58_RS09275_FTR1 family iron permease	17137.4	-0.530908	0.195846	0	1	1
C7Y58_RS09280_iron transporter	15002.8	-0.617607	0.217425	0	1	1
C7Y58_RS09285_hypothetical protein	22278.5	0.704931	0.185416	0	1	1
C7Y58_RS09290_nitroreductase family protein	2933.84	0.651623	0.117439	0	1	1
C7Y58_RS09295_HAD-IIA family hydrolase	252.493	0.697393	0.233182	0	1	1
C7Y58_RS09300_TRAP transporter large permease	6706.59	0.780454	0.188806	0	1	1
C7Y58_RS09305_TRAP transporter small permease	502.791	0.700836	0.155958	0	1	1
C7Y58_RS09310_TRAP transporter substrate-binding protein DctP	18880	1.20661	0.174747	1.18237	0.23706	1
C7Y58_RS09315_uracil-DNA glycosylase family protein	1120	0.331092	0.120325	0	1	1
C7Y58_RS09325_response regulator transcription factor	398.801	-1.15886	0.162072	-0.980203	0.326986	1
C7Y58_RS09330_glycosyltransferase family 39 protein	5879.9	-0.892495	0.110605	0	1	1
C7Y58_RS09335_sirohydrochlorin cobaltochelatase	760.83	-0.108865	0.181449	0	1	1
C7Y58_RS09340_hypothetical protein	2609.69	1.03318	0.126747	0.261779	0.793492	1
C7Y58_RS09345_OmpA family protein	9390.84	0.104009	0.274049	0	1	1
C7Y58_RS09350_galU	4864.68	0.375031	0.111178	0	1	1
C7Y58_RS09355_tetratricopeptide repeat protein	1202.61	0.386316	0.100183	0	1	1
C7Y58_RS09360_metG	9931.4	0.406639	0.0939588	0	1	1
C7Y58_RS09365_DUF374 domain-containing protein	2863.97	0.392607	0.12791	0	1	1
C7Y58_RS09370_YbaB/EbfC family nucleoid-associated protein	2180.5	0.799656	0.156709	0	1	1
C7Y58_RS09375_sppA	3013.98	0.124322	0.185591	0	1	1
C7Y58_RS09380_TetR/AcrR family transcriptional regulator	666.681	-0.640604	0.481382	0	1	1
C7Y58_RS09385_TolC family protein	6518.86	0.318161	0.284816	0	1	1
C7Y58_RS09390_efflux RND transporter periplasmic adaptor subunit	9190.12	0.775959	0.278156	0	1	1
C7Y58_RS09395_efflux RND transporter permease subunit	34351.5	0.537818	0.299254	0	1	1
C7Y58_RS09400_hypothetical protein	3113.87	0.00494536	0.330357	0	1	1
C7Y58_RS09405_aminoacyl-histidine dipeptidase	5332.32	0.211077	0.0722304	0	1	1
C7Y58_RS09410_GNAT family N-acetyltransferase	347.85	-0.126162	0.154891	0	1	1
C7Y58_RS09415_MBL fold metallo-hydrolase	2117.09	0.0919968	0.106547	0	1	1
C7Y58_RS09420_DNA/RNA non-specific endonuclease	5557.46	0.788736	0.205395	0	1	1
C7Y58_RS09425_cysteine protease	3767.76	1.22491	0.215736	1.04252	0.29717	1
C7Y58_RS09440_rpsD	12935.6	-1.21858	0.183932	-1.18837	0.234688	1
C7Y58_RS09460_infA	1877.99	-1.12254	0.223635	-0.54794	0.583733	1
C7Y58_RS09465_DKNYY domain-containing protein	295.978	-1.1986	0.259717	-0.764693	0.444454	1
C7Y58_RS09470_DKNYY domain-containing protein	388.135	-0.812089	0.168557	0	1	1
C7Y58_RS09475_DKNYY domain-containing protein	435.491	-0.477892	0.182168	0	1	1
C7Y58_RS09480_DKNYY domain-containing protein	581.957	-0.588648	0.152805	0	1	1
C7Y58_RS09485_DKNYY domain-containing protein	717.441	-0.214499	0.125468	0	1	1
C7Y58_RS09490_GNAT family N-acetyltransferase	140.472	0.209284	0.251309	0	1	1
C7Y58_RS09495_GNAT family N-acetyltransferase	1109.45	0.213527	0.128332	0	1	1
C7Y58_RS09500_hypothetical protein	540.598	0.513617	0.19876	0	1	1
C7Y58_RS09505_map	2315.46	1.09339	0.138434	0.674604	0.499928	1
C7Y58_RS09510_adenylate kinase	1857.18	1.01244	0.102585	0.121236	0.903504	1
C7Y58_RS09515_SDR family oxidoreductase	390.464	0.854093	0.283981	0	1	1
C7Y58_RS09525_ATP-binding cassette domain-containing protein	1931.94	-0.611028	0.169582	0	1	1
C7Y58_RS09530_hypothetical protein	2594.85	0.0914979	0.152583	0	1	1
C7Y58_RS09535_cob(I)yrinic acid a,c-diamide adenosyltransferase	895.462	1.19543	0.162338	1.20387	0.22864	1
C7Y58_RS09540_single-stranded DNA-binding protein	4812.6	1.14533	0.104895	1.38544	0.165919	1
C7Y58_RS09545_cupin domain-containing protein	640.739	0.521875	0.165557	0	1	1
C7Y58_RS09565_DUF1858 domain-containing protein	243.49	1.05101	0.160124	0.318539	0.750076	1
C7Y58_RS09570_energy transducer TonB	446.106	-0.261271	0.233213	0	1	1
C7Y58_RS09575_biopolymer transporter ExbD	338.883	-0.51729	0.231459	0	1	1
C7Y58_RS09580_MotA/TolQ/ExbB proton channel family protein	316.067	-0.702776	0.216715	0	1	1
C7Y58_RS09585_peptide-binding protein	2399.52	0.0249048	0.134773	0	1	1
C7Y58_RS09590_rnpB ncRNA	137661	0.807962	0.142967	0	1	1
C7Y58_RS09595_hypothetical protein	1213.94	0.585653	0.203127	0	1	1
C7Y58_RS09600_Nif3-like dinuclear metal center hexameric protein	2623.44	0.0295788	0.143743	0	1	1
C7Y58_RS09605_RNA polymerase sigma factor RpoD/SigA	4671.27	0.28709	0.101544	0	1	1
C7Y58_RS09610_rpoD	4173.35	0.276402	0.113934	0	1	1
C7Y58_RS09615_DNA primase	2206.56	0.163518	0.121645	0	1	1
C7Y58_RS09620_SurA N-terminal domain-containing protein	31088.8	0.463333	0.0835151	0	1	1
C7Y58_RS09625_sigma-54-dependent Fis family transcriptional regulator	14680.1	0.610306	0.102283	0	1	1
C7Y58_RS09630_RIP metalloprotease	1477.32	-0.0776028	0.120603	0	1	1
C7Y58_RS09635_thymidylate kinase	2149.13	-0.01838	0.121272	0	1	1
C7Y58_RS09640_1-deoxy-D-xylulose-5-phosphate reductoisomerase	3754.64	0.0734274	0.0926857	0	1	1
C7Y58_RS09645_phosphatidate cytidylyltransferase	2271.78	-0.00383267	0.0842831	0	1	1
C7Y58_RS09650_isoprenyl transferase	447.393	0.0995546	0.163774	0	1	1
C7Y58_RS09655_polyprenyl synthetase family protein	1166.46	-0.263749	0.141975	0	1	1
C7Y58_RS09660_xseB	88.8461	-0.531955	0.366539	0	1	1
C7Y58_RS09665_rsmD	762.844	-0.129213	0.180521	0	1	1
C7Y58_RS09670_queA	1385.88	-0.39547	0.203004	0	1	1
C7Y58_RS09675_prmC	870.061	-0.651207	0.217367	0	1	1
C7Y58_RS09680_prfA	6801.05	-0.127014	0.155938	0	1	1
C7Y58_RS09685_hypothetical protein	563.526	-0.394252	0.202589	0	1	1
C7Y58_RS09690_N-acetylmuramoyl-L-alanine amidase	4695.38	-0.681511	0.155605	0	1	1
C7Y58_RS09695_yajC	1618.9	-0.695879	0.140889	0	1	1
C7Y58_RS09700_hypothetical protein	711.74	-0.0125497	0.178377	0	1	1
C7Y58_RS09705_hypothetical protein	601.611	-1.05915	0.165024	-0.358425	0.720025	1
C7Y58_RS09715_IS1182-like element ISFnu1 family transposase	790.647	-0.143618	0.15491	0	1	1
C7Y58_RS09720_glutamate--tRNA ligase	9033.83	0.48816	0.0888403	0	1	1
C7Y58_RS09725_prfB	1992.03	-0.143329	0.0762182	0	1	1
C7Y58_RS09730_acpS	446.937	-0.144747	0.115629	0	1	1
C7Y58_RS09735_TatD family hydrolase	317.48	-0.470231	0.134837	0	1	1
C7Y58_RS09740_YARHG domain-containing protein	45.249	-0.903808	0.330958	0	1	1
C7Y58_RS09745_alpha/beta hydrolase	908.941	-0.390668	0.113294	0	1	1
C7Y58_RS09750_SMI1/KNR4 family protein	158.734	-0.084817	0.285184	0	1	1
C7Y58_RS09755_antibiotic biosynthesis monooxygenase	2282.03	-0.475242	0.0822204	0	1	1
C7Y58_RS09760_ABC transporter ATP-binding protein	1791.77	-0.489703	0.126953	0	1	1
C7Y58_RS09765_ABC transporter permease	4571.11	-0.390025	0.0986797	0	1	1
C7Y58_RS09770_DUF4418 family protein	1812.23	-0.231672	0.117392	0	1	1
C7Y58_RS09775_FMN-binding protein	3412.46	0.238193	0.110605	0	1	1
C7Y58_RS09780_ABC transporter ATP-binding protein	2615.91	-0.254162	0.107663	0	1	1
C7Y58_RS09785_ABC transporter permease	3227.81	-0.167762	0.107965	0	1	1
C7Y58_RS09790_ABC transporter permease	6093.85	-0.108082	0.107811	0	1	1
C7Y58_RS09795_DUF2318 domain-containing protein	1610.38	-0.291249	0.144782	0	1	1
C7Y58_RS09800_IS110-like element ISFnu4 family transposase	79.5874	1.05134	1.43587	0.0357563	0.971477	1
C7Y58_RS09805_enhanced serine sensitivity protein SseB	1594.78	0.154275	0.148578	0	1	1
C7Y58_RS09835_rpmF	269.182	0.297252	0.228745	0	1	1
C7Y58_RS09850_methyl-accepting chemotaxis protein	983.323	0.550793	0.140041	0	1	1
C7Y58_RS09855_ComF family protein	376.051	0.428253	0.180355	0	1	1
C7Y58_RS09860_zinc (Zn2+) finger protein	324.698	0.760039	0.204791	0	1	1
C7Y58_RS09865_YraN family protein	419.204	0.780006	0.142927	0	1	1
C7Y58_RS09870_ribonuclease HII	628.679	0.938718	0.189812	0	1	1
C7Y58_RS09875_RluA family pseudouridine synthase	2024.46	0.612451	0.0755394	0	1	1
C7Y58_RS09880_ybaK	823.101	1.08127	0.119254	0.681491	0.495561	1
C7Y58_RS09885_PrpR N-terminal domain-containing protein	283.852	0.339116	0.343446	0	1	1
C7Y58_RS09890_2-hydroxycarboxylate transporter family protein	16243.4	-0.370565	0.129281	0	1	1
C7Y58_RS09895_oxaloacetate decarboxylase subunit alpha	8618.14	-0.114564	0.103923	0	1	1
C7Y58_RS09900_citG	2508.34	-0.385813	0.144089	0	1	1
C7Y58_RS09905_citD	971.456	-0.143385	0.139527	0	1	1
C7Y58_RS09910_citE	7660.54	-0.0519942	0.110168	0	1	1
C7Y58_RS09915_citF	11690.6	-0.0228954	0.108271	0	1	1
C7Y58_RS09920_autotransporter	76.1888	-0.0671893	0.345726	0	1	1
C7Y58_RS09925_ATP-binding protein	632.532	-0.158056	0.141183	0	1	1
C7Y58_RS09930_dnaE	4631.69	0.0166337	0.0930082	0	1	1
C7Y58_RS09935_GNAT family N-acetyltransferase	511.655	-0.228126	0.175848	0	1	1
C7Y58_RS09940_hypothetical protein	1915.28	-0.629547	0.151221	0	1	1
C7Y58_RS09945_DEAD/DEAH box helicase family protein	4704.74	-0.775853	0.179936	0	1	1
C7Y58_RS09950_MBL fold metallo-hydrolase	799.068	-0.820834	0.203392	0	1	1
C7Y58_RS09975_rpsP	2466.33	-0.942627	0.18411	0	1	1
C7Y58_RS09980_ffh	3848.61	0.034432	0.149265	0	1	1
C7Y58_RS09985_hypothetical protein	494.838	-0.636687	0.158627	0	1	1
C7Y58_RS09990_hypothetical protein	17.454	-1.11749	0.666317	-0.176322	0.860041	1
C7Y58_RS09995_glsA	3356.97	-0.951122	0.229878	0	1	1
C7Y58_RS10000_alanine:cation symporter family protein	6787.68	-0.621482	0.235859	0	1	1
C7Y58_RS10005_hypothetical protein	185.871	0.196376	0.160496	0	1	1
C7Y58_RS10010_AAA family ATPase	999.226	0.198248	0.129879	0	1	1
C7Y58_RS10020_YjiH family protein	114.349	1.08874	0.20025	0.443169	0.657643	1
C7Y58_RS10025_Na+/H+ antiporter family protein	120.724	1.12116	0.19095	0.634534	0.525733	1
C7Y58_RS10030_imidazolonepropionase	107.378	0.936132	0.199295	0	1	1
C7Y58_RS10035_formiminotetrahydrofolate cyclodeaminase	75.9587	0.514563	0.259989	0	1	1
C7Y58_RS10040_hutH	1314.07	0.722529	0.102604	0	1	1
C7Y58_RS10045_ftcD	926.751	0.568651	0.077677	0	1	1
C7Y58_RS10050_aminoacyl-histidine dipeptidase	1132.92	0.305929	0.0896792	0	1	1
C7Y58_RS10055_YfcC family protein	1708.81	0.194625	0.099501	0	1	1
C7Y58_RS10065_S-methyl-5-thioribose kinase	693.021	1.30133	0.257765	1.16902	0.242394	1
C7Y58_RS10085_PLP-dependent aminotransferase family protein	758.759	0.150128	0.149778	0	1	1
C7Y58_RS10090_L-fuculose-phosphate aldolase	619.357	0.928508	0.101024	0	1	1
C7Y58_RS10095_PLP-dependent aminotransferase family protein	1269.5	0.553717	0.147946	0	1	1
C7Y58_RS10100_megL	26820.1	0.578561	0.302232	0	1	1
C7Y58_RS10105_Na+/H+ antiporter NhaC family protein	34225.5	0.90776	0.276068	0	1	1
C7Y58_RS10110_nifJ	126777	1.05683	0.275161	0.206524	0.836382	1
C7Y58_RS10115_nhaC	1243.06	-0.75538	0.319227	0	1	1
C7Y58_RS10130_autotransporter serine protease fusolisin	17235.4	0.383164	0.141428	0	1	1
C7Y58_RS10140_ABC transporter ATP-binding protein	69.8288	0.161991	0.219762	0	1	1
C7Y58_RS10145_ABC transporter ATP-binding protein	71.8166	-0.168013	0.28576	0	1	1
C7Y58_RS10150_branched-chain amino acid ABC transporter permease	35.5563	-1.02417	0.401017	-0.0602823	0.951931	1
C7Y58_RS10155_branched-chain amino acid ABC transporter permease	83.7879	-0.599889	0.284955	0	1	1
C7Y58_RS10160_ABC transporter substrate-binding protein	54.8047	-1.30466	0.376233	-0.809759	0.418079	1
C7Y58_RS10165_SDR family NAD(P)-dependent oxidoreductase	2514.91	0.470727	0.131456	0	1	1
C7Y58_RS10170_tetratricopeptide repeat protein	7720.56	-0.106223	0.106556	0	1	1
C7Y58_RS10185_50S ribosomal protein L28	8260.7	0.0925122	0.114862	0	1	1
C7Y58_RS10195_DeoR/GlpR transcriptional regulator	644.426	0.878805	0.202925	0	1	1
C7Y58_RS10205_PTS sugar transporter subunit IIA	9024.18	1.18239	0.18421	0.990147	0.322102	1
C7Y58_RS10215_guaA	13626.5	0.313945	0.0772379	0	1	1
C7Y58_RS10220_AAA family ATPase	17718.7	0.0835259	0.0830201	0	1	1
C7Y58_RS10225_IS3 family transposase	561.998	-0.926725	0.167641	0	1	1
C7Y58_RS10230_DUF1016 family protein	656.524	0.677003	0.195286	0	1	1
C7Y58_RS10240_hypothetical protein	3281.31	-0.981971	0.124628	0	1	1
C7Y58_RS10245_ftsZ	3812.38	0.525794	0.144013	0	1	1
C7Y58_RS10250_ftsA	6479.36	0.00619621	0.139448	0	1	1
C7Y58_RS10255_cell division protein FtsQ/DivIB	704.377	-0.927852	0.152479	0	1	1
C7Y58_RS10260_D-alanine--D-alanine ligase	2023.34	-0.665973	0.1919	0	1	1
C7Y58_RS10265_murB	2474.86	-0.622988	0.158604	0	1	1
C7Y58_RS10270_murC	4977.27	-0.351859	0.139331	0	1	1
C7Y58_RS10275_murG	2707.4	-0.24007	0.160899	0	1	1
C7Y58_RS10280_murD	3191.28	-0.670973	0.132672	0	1	1
C7Y58_RS10285_mraY	3653.31	-0.839047	0.169679	0	1	1
C7Y58_RS10300_PLP-dependent aminotransferase family protein	336.986	-0.765176	0.213487	0	1	1
C7Y58_RS10315_MerR family transcriptional regulator	34.3193	0.0947163	0.401191	0	1	1
C7Y58_RS10320_DMT family transporter	9.58804	-1.36137	0.885206	-0.40823	0.683105	1
C7Y58_RS10325_hypothetical protein	71.9632	-0.135426	0.286813	0	1	1
C7Y58_RS10330_hypothetical protein	64.3968	-0.236048	0.35718	0	1	1
C7Y58_RS10335_flavin reductase family protein	477.669	0.447575	0.167628	0	1	1
C7Y58_RS10340_MATE family efflux transporter	450.014	-0.113544	0.165845	0	1	1
C7Y58_RS10365_ROK family protein	1430.14	1.21115	0.195577	1.07964	0.280304	1
C7Y58_RS10370_N-acetylneuraminate lyase	916.617	0.865996	0.185542	0	1	1
C7Y58_RS10375_N-acetylmannosamine-6-phosphate 2-epimerase	1101.25	0.774597	0.185514	0	1	1
C7Y58_RS10380_DMT family transporter	277.945	0.671879	0.184042	0	1	1
C7Y58_RS10385_hypothetical protein	191.437	-0.0571623	0.315175	0	1	1
C7Y58_RS10390_hypothetical protein	891.459	-0.495655	0.153546	0	1	1
C7Y58_RS10395_mgtE	8383.29	0.0713791	0.0992007	0	1	1
C7Y58_RS10400_tgt	4188.41	0.183136	0.0955214	0	1	1
C7Y58_RS10405_bifunctional (p)ppGpp synthetase/guanosine-3',5'-bis(diphosphate) 3'-pyrophosphohydrolase	10077.6	0.0299128	0.117259	0	1	1
C7Y58_RS10410_adenine phosphoribosyltransferase	3513.64	-0.141464	0.0883664	0	1	1
C7Y58_RS10415_tetratricopeptide repeat protein	787.076	-0.621567	0.166216	0	1	1
C7Y58_RS10420_DUF502 domain-containing protein	2187.04	-0.113215	0.100691	0	1	1
C7Y58_RS10425_HlyC/CorC family transporter	10214	0.215025	0.0664351	0	1	1
C7Y58_RS10435_ACT domain-containing protein	797.888	0.396199	0.0989477	0	1	1
C7Y58_RS10440_bifunctional 5,10-methylenetetrahydrofolate dehydrogenase/5,10-methenyltetrahydrofolate cyclohydrolase	2741.41	0.259802	0.0815025	0	1	1
C7Y58_RS10445_methionyl-tRNA formyltransferase	3172.23	0.493213	0.0989133	0	1	1
C7Y58_RS10450_nrdR	627.427	0.537524	0.117926	0	1	1
C7Y58_RS10455_PTS sugar transporter subunit IIA	379.953	0.680504	0.166913	0	1	1
C7Y58_RS10460_recO	1882.86	0.496613	0.208539	0	1	1
C7Y58_RS10465_DUF1266 domain-containing protein	2627.99	0.255068	0.120922	0	1	1
C7Y58_RS10470_hypothetical protein	20.897	-0.824337	0.367934	0	1	1
C7Y58_RS10475_sodium:alanine symporter family protein	1012.13	0.213727	0.136562	0	1	1
C7Y58_RS10480_hypothetical protein	75.5319	-0.195121	0.237349	0	1	1
C7Y58_RS10490_hypothetical protein	349.866	0.208948	0.139926	0	1	1
C7Y58_RS10500_hypothetical protein	6.74453	0.218443	0.678508	0	1	1
C7Y58_RS10520_hypothetical protein	5.57962	0.211378	0.710174	0	1	1
C7Y58_RS10525_transposase	734.9	-0.613346	0.195828	0	1	1
C7Y58_RS10530_transposase	183.467	-0.672594	0.214825	0	1	1
C7Y58_RS10535_hypothetical protein	2078.51	-1.0167	0.284446	-0.0586964	0.953194	1
C7Y58_RS10540_hypothetical protein	69.2789	-0.0966378	0.235602	0	1	1
C7Y58_RS10545_hypothetical protein	36.2042	0.141405	0.250914	0	1	1
C7Y58_RS10560_hypothetical protein	189.236	0.0802787	0.321028	0	1	1
C7Y58_RS10565_hypothetical protein	54.7348	-0.637851	0.358603	0	1	1
C7Y58_RS10570_hypothetical protein	118.764	0.0526158	0.162329	0	1	1
C7Y58_RS10575_hypothetical protein	297.654	0.308662	0.121714	0	1	1
C7Y58_RS10580_hypothetical protein	133.778	-0.104181	0.300465	0	1	1
C7Y58_RS10595_hypothetical protein	25.2294	0.830244	0.671813	0	1	1
C7Y58_RS10600_ATP-binding cassette domain-containing protein	4.93378	-1.50971	0.798523	-0.638314	0.523269	1
Cobalamin_riboswitch_upstream_of_C7Y58_RS03005	95.0008	-0.119213	0.236655	0	1	1
Cobalamin_riboswitch_upstream_of_C7Y58_RS04560	1269.89	0.298425	0.168799	0	1	1
Cobalamin_riboswitch_upstream_of_C7Y58_RS09920	5.57394	0.0835895	1.57512	0	1	1
FMN_riboswitch_upstream_of_C7Y58_RS00055	13.0898	-0.551833	0.55095	0	1	1
foxI	0.798741	-2.54739	2.94886	-0.524741	0.599763	1
Glycine_riboswitch_upstream_of_C7Y58_RS04700	101.489	-1.04975	0.730296	-0.0681237	0.945687	1
SAM_riboswitch_class_I_upstream_of_C7Y58_RS04835	311.556	-0.743596	0.602895	0	1	1
SAM_riboswitch_class_I_upstream_of_C7Y58_RS06360	2.70453	-1.6231	1.68269	-0.3703	0.711159	1

## Sheet: So CFS vs. control
	baseMean	log2FoldChange	lfcSE	stat	pvalue	padj
C7Y58_RS07720_succinylglutamate desuccinylase/aspartoacylase family protein	4126.59	3.77339	0.16423	16.8872	5.58862e-64	1.11214e-60
C7Y58_RS00060_ribD	3910.45	-3.09148	0.125155	-16.7111	1.08748e-62	1.08205e-59
C7Y58_RS01505_TetR/AcrR family transcriptional regulator	738.746	-7.69022	0.438006	-15.2743	1.135e-52	7.52886e-50
C7Y58_RS07735_ggt	6305.46	4.10616	0.204076	15.2206	2.58199e-52	1.28454e-49
C7Y58_RS07730_hypothetical protein	1221.78	3.94308	0.215036	13.6865	1.22271e-42	4.8664e-40
C7Y58_RS02920_tyrosine phenol-lyase	65175.9	7.92358	0.509346	13.5931	4.40107e-42	1.45969e-39
C7Y58_RS07725_TRAP transporter large permease	3126.88	3.74944	0.208858	13.1642	1.41104e-39	4.0114e-37
C7Y58_RS01640_dnaJ	3524.45	-4.27696	0.264539	-12.3875	3.05587e-35	7.60148e-33
C7Y58_RS01660_grpE	2914.44	-3.84256	0.232193	-12.2422	1.84944e-34	4.08933e-32
C7Y58_RS00070_bifunctional 3,4-dihydroxy-2-butanone-4-phosphate synthase/GTP cyclohydrolase II	4155.55	-2.13256	0.0955953	-11.8475	2.21832e-32	4.41446e-30
C7Y58_RS03145_tryptophanase	111415	5.31617	0.369532	11.6801	1.611e-31	2.91445e-29
C7Y58_RS00055_6,7-dimethyl-8-ribityllumazine synthase	433.184	-3.12794	0.182975	-11.6297	2.91062e-31	4.82678e-29
C7Y58_RS05815_cupin domain-containing protein	2905.16	2.75669	0.15323	11.4644	1.99073e-30	3.04735e-28
C7Y58_RS01280_thiC	2453.94	4.62534	0.323612	11.2027	3.95447e-29	5.621e-27
C7Y58_RS03385_glucosaminidase domain-containing protein	4477.7	-2.15188	0.104081	-11.0671	1.81074e-28	2.40224e-26
C7Y58_RS02915_sodium-dependent transporter	15748.4	7.59195	0.606941	10.8609	1.76902e-27	2.0708e-25
C7Y58_RS04950_galE	1723.51	-4.51616	0.323626	-10.8649	1.69453e-27	2.0708e-25
C7Y58_RS01510_aminoacyl-histidine dipeptidase	3424.77	-3.85375	0.264024	-10.8087	3.13114e-27	3.46165e-25
C7Y58_RS01690_putP	2129.01	-2.88752	0.175166	-10.7756	4.48741e-27	4.69997e-25
C7Y58_RS03140_sodium-dependent transporter	29016.1	3.96623	0.278806	10.6391	1.96085e-26	1.95104e-24
C7Y58_RS01265_thiazole synthase	2415.67	4.63686	0.342335	10.6237	2.31292e-26	2.19177e-24
C7Y58_RS01635_flavodoxin	5361.88	-3.65438	0.250603	-10.592	3.24647e-26	2.93658e-24
C7Y58_RS04700_sodium:alanine symporter family protein	292.604	-3.11416	0.199841	-10.5792	3.72173e-26	3.2201e-24
C7Y58_RS01665_hrcA	8480.46	-3.57785	0.245459	-10.5022	8.44077e-26	6.9988e-24
C7Y58_RS04665_htpG	5425.25	-3.1747	0.209071	-10.4017	2.4355e-25	1.93865e-23
C7Y58_RS03635_dhaL	4325.34	2.88198	0.183338	10.2651	1.01225e-24	7.74763e-23
C7Y58_RS09565_DUF1858 domain-containing protein	243.49	2.86308	0.182282	10.2209	1.59926e-24	1.17871e-22
C7Y58_RS03640_dhaK	7643.81	2.88205	0.187321	10.0472	9.44917e-24	6.71566e-22
C7Y58_RS08125_3-hydroxybutyryl-CoA dehydrogenase	109099	2.6879	0.168084	10.042	9.96224e-24	6.83615e-22
C7Y58_RS08460_DJ-1/PfpI family protein	6578.08	2.10684	0.113106	9.78585	1.29504e-22	8.59042e-21
C7Y58_RS01260_thiH	3357.63	4.37085	0.354098	9.51953	1.73961e-21	1.11672e-19
C7Y58_RS08130_enoyl-CoA hydratase/isomerase family protein	24895.7	2.68399	0.177573	9.48335	2.46244e-21	1.53133e-19
C7Y58_RS08735_formate/nitrite transporter family protein	845.935	-2.62534	0.172125	-9.44281	3.62901e-21	2.1884e-19
C7Y58_RS08770_dicarboxylate/amino acid:cation symporter	15295.2	2.52054	0.161177	9.43398	3.94807e-21	2.31078e-19
C7Y58_RS03630_PTS-dependent dihydroxyacetone kinase phosphotransferase subunit DhaM	4316.67	2.65856	0.178312	9.30143	1.38572e-20	7.87881e-19
C7Y58_RS00440_DUF3870 domain-containing protein	567.946	3.14762	0.233696	9.18978	3.93629e-20	2.17589e-18
C7Y58_RS10075_Na+/H+ antiporter NhaC family protein	1165.47	3.04927	0.223715	9.16015	5.18232e-20	2.78725e-18
C7Y58_RS00450_DUF819 domain-containing protein	3059.66	2.77575	0.196522	9.03591	1.62636e-19	8.51701e-18
C7Y58_RS03000_cupin domain-containing protein	1463.78	2.50812	0.16932	8.90693	5.2465e-19	2.67706e-17
C7Y58_RS01685_LD-carboxypeptidase	1181.2	-2.60693	0.187338	-8.57772	9.67713e-18	4.81437e-16
C7Y58_RS04820_nhaC	4895.88	-2.91691	0.224486	-8.53908	1.35291e-17	6.56657e-16
C7Y58_RS09020_hypothetical protein	891.496	2.05664	0.124023	8.51967	1.60003e-17	7.58108e-16
C7Y58_RS01090_ligA	2060.63	-2.39019	0.16377	-8.48867	2.09007e-17	9.67265e-16
C7Y58_RS00435_hypothetical protein	3290.96	2.82685	0.216347	8.44408	3.06453e-17	1.386e-15
C7Y58_RS05430_AbgT family transporter	47609.6	2.45922	0.17306	8.43184	3.40264e-17	1.50472e-15
C7Y58_RS10080_iron-containing alcohol dehydrogenase	573.216	3.08722	0.248893	8.38601	5.02912e-17	2.17564e-15
C7Y58_RS00065_ribE	1297.57	-2.57834	0.188517	-8.37244	5.64393e-17	2.38967e-15
C7Y58_RS01290_thiD	283.39	3.40472	0.299641	8.02535	1.01235e-15	4.19702e-14
C7Y58_RS01285_thiE	95.5961	3.52652	0.316485	7.98308	1.42726e-15	5.79642e-14
C7Y58_RS04260_ABC transporter permease	1491.29	2.44421	0.187448	7.70462	1.31231e-14	5.22298e-13
C7Y58_RS03355_PTS transporter subunit IIC	859.972	-3.24746	0.293441	-7.65899	1.87399e-14	7.31222e-13
C7Y58_RS03625_leucine-rich repeat domain-containing protein	10204.8	2.49674	0.19591	7.63992	2.17354e-14	8.31798e-13
C7Y58_RS06310_nhaC	2669.25	3.69245	0.353027	7.62674	2.40757e-14	9.03975e-13
C7Y58_RS05040_ABC transporter permease	12594.5	2.00518	0.132246	7.60084	2.94208e-14	1.08421e-12
C7Y58_RS03885_MATE family efflux transporter	345	-3.00325	0.265611	-7.54206	4.62622e-14	1.67385e-12
C7Y58_RS10165_SDR family NAD(P)-dependent oxidoreductase	2514.91	1.98925	0.133016	7.43705	1.0296e-13	3.65875e-12
C7Y58_RS05035_diguanylate phosphodiesterase	61477.1	2.09622	0.147873	7.41326	1.23235e-13	4.30241e-12
C7Y58_RS10590_hypothetical protein	105.871	3.96346	0.400405	7.40116	1.35001e-13	4.63193e-12
C7Y58_RS04250_ABC transporter ATP-binding protein	2430.68	2.50405	0.204437	7.35701	1.88069e-13	6.34336e-12
C7Y58_RS01515_hypothetical protein	5152.46	-2.50984	0.205461	-7.34857	2.0034e-13	6.64461e-12
C7Y58_RS04345_Fic family protein	634.992	-2.4339	0.195447	-7.3365	2.19259e-13	7.15288e-12
C7Y58_RS07295_glycogen synthase	9405.87	1.52829	0.0758281	6.96691	3.23985e-12	1.03989e-10
C7Y58_RS02995_RidA family protein	7869.77	2.21845	0.176485	6.904	5.05591e-12	1.59703e-10
C7Y58_RS04255_ABC transporter substrate-binding protein	5252.66	2.17431	0.17276	6.79735	1.0656e-11	3.31334e-10
C7Y58_RS00445_serine hydrolase	1354.4	2.69852	0.251044	6.76582	1.32554e-11	4.05819e-10
C7Y58_RS05580_aminotransferase class I/II-fold pyridoxal phosphate-dependent enzyme	9446.1	-2.09562	0.162124	-6.75792	1.39987e-11	4.22082e-10
C7Y58_RS01715_ribonucleoside-diphosphate reductase subunit alpha	1967.06	-2.48914	0.220785	-6.74476	1.53284e-11	4.55276e-10
C7Y58_RS10070_S-methyl-5-thioribose-1-phosphate isomerase	1149.36	2.53945	0.228859	6.72661	1.73661e-11	5.08214e-10
C7Y58_RS03890_homocysteine S-methyltransferase family protein	191.771	-2.61879	0.241166	-6.71235	1.9151e-11	5.52325e-10
C7Y58_RS00455_dipeptide epimerase	1108.94	2.44549	0.215814	6.69788	2.11464e-11	6.01162e-10
C7Y58_RS07910_DUF4299 domain-containing protein	1057.87	1.77516	0.116577	6.64931	2.94467e-11	8.25337e-10
C7Y58_RS10345_cyclically-permuted mutarotase family protein	853.722	2.46785	0.222213	6.60559	3.95948e-11	1.09436e-09
C7Y58_RS03985_DUF1667 domain-containing protein	3038.52	1.99305	0.151526	6.55366	5.61424e-11	1.53046e-09
TPP_riboswitch_upstream_of_C7Y58_RS04260	160.206	2.11826	0.171632	6.51547	7.24619e-11	1.94864e-09
C7Y58_RS10515_hypothetical protein	125.455	4.45064	0.536695	6.42942	1.28091e-10	3.39867e-09
C7Y58_RS08355_DUF3100 domain-containing protein	1653.29	-2.39053	0.216631	-6.41892	1.37247e-10	3.5937e-09
C7Y58_RS00255_fusA	22539.2	1.99638	0.156178	6.37974	1.77386e-10	4.55186e-09
C7Y58_RS00905_IS110-like element ISFnu3 family transposase	276.25	2.45953	0.228807	6.37886	1.78415e-10	4.55186e-09
C7Y58_RS07815_cobM	1596.25	1.81573	0.129495	6.2993	2.98993e-10	7.53159e-09
C7Y58_RS01755_trxA	456.237	2.11413	0.177692	6.27003	3.60986e-10	8.97954e-09
C7Y58_RS08515_hypothetical protein	483.369	2.24663	0.198966	6.26552	3.7159e-10	9.1292e-09
C7Y58_RS00810_hypothetical protein	401.174	2.64987	0.263922	6.25134	4.06956e-10	9.87612e-09
C7Y58_RS03645_glpK	14050	2.11617	0.180576	6.18117	6.3629e-10	1.52556e-08
C7Y58_RS03650_aquaporin family protein	8389.58	2.09867	0.177939	6.17444	6.64002e-10	1.57305e-08
C7Y58_RS01520_DMT family transporter	480.443	-2.31364	0.213646	-6.1487	7.81188e-10	1.81462e-08
C7Y58_RS09120_cysK	7334.26	3.02651	0.329616	6.14809	7.8421e-10	1.81462e-08
C7Y58_RS01655_dnaK	28230.6	-2.44434	0.235025	-6.14547	7.97261e-10	1.82362e-08
C7Y58_RS08880_nifJ	230780	1.57473	0.0938697	6.12259	9.20692e-10	2.08202e-08
C7Y58_RS10355_sialic acid TRAP transporter substrate-binding protein SiaP	2410.79	2.19285	0.195286	6.10821	1.00753e-09	2.2528e-08
C7Y58_RS05045_ABC transporter permease	14093.3	1.99718	0.163449	6.10086	1.05501e-09	2.33275e-08
C7Y58_RS08350_amidohydrolase	1460.79	-2.39278	0.228694	-6.09014	1.12815e-09	2.44023e-08
C7Y58_RS08450_lysine exporter LysO family protein	945.907	1.94809	0.155657	6.09086	1.12303e-09	2.44023e-08
C7Y58_RS04610_ABC transporter ATP-binding protein	7083.58	1.82974	0.136433	6.08169	1.18923e-09	2.5447e-08
C7Y58_RS04170_gamma-glutamyl-gamma-aminobutyrate hydrolase family protein	6650.2	1.66349	0.109766	6.04455	1.49827e-09	3.17186e-08
C7Y58_RS01645_methylated-DNA--[protein]-cysteine S-methyltransferase	903.434	-2.77518	0.294448	-6.02883	1.65155e-09	3.45956e-08
C7Y58_RS08930_cas7i	2363.42	2.22997	0.206561	5.95451	2.60852e-09	5.40725e-08
C7Y58_RS01270_thiF	1774.22	4.27487	0.550493	5.94899	2.69804e-09	5.53516e-08
C7Y58_RS08705_phosphate/phosphite/phosphonate ABC transporter substrate-binding protein	7134.01	1.79573	0.134108	5.9335	2.96553e-09	6.02184e-08
C7Y58_RS04350_YfcC family protein	2240.47	-1.80526	0.136141	-5.91492	3.32037e-09	6.67428e-08
C7Y58_RS03970_ankyrin repeat domain-containing protein	1635.75	1.96607	0.164283	5.88049	4.09056e-09	8.14022e-08
C7Y58_RS10235_fap2	14079.9	-1.78038	0.133663	-5.83841	5.27007e-09	1.03836e-07
C7Y58_RS07010_gltS	26536.6	2.0262	0.175956	5.83211	5.47292e-09	1.06776e-07
C7Y58_RS04520_hemagglutinin repeat-containing protein	390.347	-2.66759	0.286567	-5.81917	5.91389e-09	1.14259e-07
C7Y58_RS10100_megL	26820.1	2.74484	0.302319	5.77151	7.85628e-09	1.50327e-07
C7Y58_RS09310_TRAP transporter substrate-binding protein DctP	18880	2.00017	0.17485	5.72019	1.06403e-08	2.01659e-07
C7Y58_RS04605_iron ABC transporter permease	10832	1.73912	0.129907	5.68961	1.27329e-08	2.39043e-07
C7Y58_RS05050_ABC transporter ATP-binding protein	15908.8	1.83765	0.148934	5.62432	1.86243e-08	3.46378e-07
C7Y58_RS08260_hypothetical protein	397.91	-1.80439	0.143298	-5.61343	1.98357e-08	3.65491e-07
C7Y58_RS01255_thiamine phosphate synthase	844.743	5.73077	0.843119	5.61103	2.01121e-08	3.67183e-07
C7Y58_RS02380_YbaN family protein	41.3013	-3.40042	0.430221	-5.5795	2.41205e-08	4.36362e-07
C7Y58_RS07805_DMP19 family protein	1163.18	1.63617	0.114434	5.55932	2.70835e-08	4.85552e-07
C7Y58_RS06675_flavodoxin	1893.96	1.56554	0.102106	5.5387	3.0473e-08	5.4144e-07
C7Y58_RS01710_ribonucleotide-diphosphate reductase subunit beta	962.217	-2.24071	0.224083	-5.53684	3.0797e-08	5.42354e-07
C7Y58_RS07300_glgD	5457.4	1.44189	0.0805361	5.48685	4.0917e-08	7.14253e-07
C7Y58_RS03150_transcriptional regulator	114.992	2.62321	0.296304	5.47819	4.29699e-08	7.4289e-07
C7Y58_RS07825_cobI	1057.67	1.81238	0.14833	5.47682	4.33041e-08	7.4289e-07
C7Y58_RS10305_pdxS	5404.58	4.31471	0.605531	5.47405	4.39863e-08	7.48143e-07
C7Y58_RS07455_ABC transporter substrate-binding protein	597.306	2.08871	0.200548	5.4287	5.67653e-08	9.57312e-07
C7Y58_RS07820_hypothetical protein	1079.02	1.65998	0.122959	5.36749	7.98408e-08	1.33515e-06
C7Y58_RS04645_trpB	448.57	-2.24383	0.232365	-5.35292	8.65464e-08	1.42337e-06
C7Y58_RS10105_Na+/H+ antiporter NhaC family protein	34225.5	2.47811	0.27612	5.35316	8.64333e-08	1.42337e-06
C7Y58_RS00505_aminoacyl-tRNA hydrolase	181.291	-2.14909	0.215962	-5.32078	1.03324e-07	1.68537e-06
C7Y58_RS09970_N-acetyltransferase	4801.24	1.95757	0.180741	5.29802	1.17063e-07	1.89395e-06
C7Y58_RS10065_S-methyl-5-thioribose kinase	693.021	2.36518	0.259966	5.25138	1.50968e-07	2.42279e-06
C7Y58_RS03330_autotransporter domain-containing protein	208.064	-2.46488	0.279188	-5.24693	1.54657e-07	2.46213e-06
C7Y58_RS07855_D-3-phosphoglycerate dehydrogenase	1730.49	1.53408	0.10246	5.21256	1.86249e-07	2.94155e-06
C7Y58_RS08455_hypothetical protein	461.523	1.80131	0.153799	5.21012	1.88714e-07	2.95702e-06
C7Y58_RS04685_rplT	6830.45	-1.98236	0.188633	-5.20781	1.9108e-07	2.9707e-06
C7Y58_RS07305_glucose-1-phosphate adenylyltransferase	4061.96	1.38883	0.0755705	5.14521	2.67216e-07	4.12217e-06
C7Y58_RS04185_carbon starvation protein A	54316.8	1.91412	0.177884	5.13886	2.76403e-07	4.2311e-06
C7Y58_RS03395_glycerophosphodiester phosphodiesterase	1711.4	1.76484	0.149013	5.13268	2.85646e-07	4.3392e-06
C7Y58_RS00400_GIY-YIG nuclease family protein	406.921	-2.12943	0.220134	-5.13064	2.88763e-07	4.35333e-06
C7Y58_RS00020_DMT family transporter	191.215	-2.42159	0.278145	-5.11095	3.20536e-07	4.79599e-06
C7Y58_RS00220_lactate utilization protein C	15298	1.98494	0.192844	5.10742	3.26591e-07	4.85012e-06
C7Y58_RS08585_ABC transporter substrate-binding protein	930.444	1.8364	0.164013	5.09959	3.40391e-07	5.01762e-06
C7Y58_RS05385_raiA	20168.5	1.70034	0.137778	5.08307	3.71388e-07	5.43428e-06
C7Y58_RS01205_V-type ATP synthase subunit I	20028.1	1.54211	0.109007	4.97317	6.58659e-07	9.56739e-06
C7Y58_RS02655_secE	3808.99	-2.15846	0.23327	-4.96618	6.82844e-07	9.8468e-06
C7Y58_RS06360_methionine ABC transporter ATP-binding protein	824.471	-2.01089	0.203908	-4.95759	7.1373e-07	1.02181e-05
C7Y58_RS05055_ATP-binding cassette domain-containing protein	6819.94	1.79942	0.161381	4.95361	7.28488e-07	1.03549e-05
C7Y58_RS07830_hypothetical protein	938.959	1.60076	0.122327	4.91111	9.05634e-07	1.27816e-05
C7Y58_RS04695_translation initiation factor IF-3	7583.1	-2.2431	0.254442	-4.8856	1.03115e-06	1.44506e-05
C7Y58_RS06355_ABC transporter permease	1119.37	-2.01584	0.208285	-4.87715	1.07629e-06	1.49777e-05
C7Y58_RS08445_hypothetical protein	348.054	1.75066	0.154016	4.87394	1.09393e-06	1.51175e-05
C7Y58_RS10350_LacI family DNA-binding transcriptional regulator	910.008	2.01679	0.210876	4.82173	1.4232e-06	1.95322e-05
C7Y58_RS00305_fusA	100222	-2.18909	0.246883	-4.81643	1.46151e-06	1.99206e-05
C7Y58_RS03975_ankyrin repeat domain-containing protein	2616.71	1.87873	0.182967	4.80268	1.56554e-06	2.11934e-05
C7Y58_RS07850_cbiT	1120.89	1.62254	0.130452	4.77218	1.82238e-06	2.45036e-05
C7Y58_RS08650_OmpA family protein	13038.8	1.32016	0.0681236	4.69964	2.60618e-06	3.48074e-05
C7Y58_RS10110_nifJ	126777	2.28928	0.275174	4.68534	2.79491e-06	3.70791e-05
C7Y58_RS09450_rpsM	7502.55	-2.04165	0.224426	-4.64141	3.46039e-06	4.56039e-05
C7Y58_RS06435_groL	15581.1	-1.95784	0.207115	-4.62467	3.7519e-06	4.91203e-05
C7Y58_RS01475_hypothetical protein	322.511	-1.79183	0.172075	-4.60165	4.19149e-06	5.45168e-05
C7Y58_RS04525_ShlB/FhaC/HecB family hemolysin secretion/activation protein	160.888	-3.14698	0.468728	-4.58043	4.64023e-06	5.99614e-05
C7Y58_RS02190_mnmG	5926.83	-1.6949	0.151848	-4.57625	4.73375e-06	6.07752e-05
C7Y58_RS02240_hypothetical protein	261.485	-1.84333	0.184939	-4.56005	5.11406e-06	6.5237e-05
C7Y58_RS04590_iron ABC transporter permease	594.491	1.64849	0.14302	4.53422	5.78154e-06	7.3282e-05
C7Y58_RS06325_hypothetical protein	7634.03	1.86509	0.190969	4.53001	5.898e-06	7.42849e-05
C7Y58_RS04510_hemagglutinin repeat-containing protein	104.077	-2.23274	0.273322	-4.51023	6.47583e-06	8.10497e-05
C7Y58_RS08435_ABC transporter ATP-binding protein	1495.88	1.72741	0.163295	4.45456	8.40674e-06	0.000104559
C7Y58_RS01725_ferredoxin--NADP reductase	266.878	-1.97409	0.219001	-4.44787	8.67267e-06	0.000107196
C7Y58_RS00205_FAD-binding oxidoreductase	25208.4	1.69269	0.157171	4.40722	1.04703e-05	0.000128617
C7Y58_RS02185_nadA	402.017	-2.0378	0.236013	-4.3972	1.09656e-05	0.000133875
C7Y58_RS06305_amidohydrolase	2414.2	2.44847	0.329808	4.39185	1.1239e-05	0.000136376
C7Y58_RS08425_toxin-antitoxin system YwqK family antitoxin	774.387	1.69626	0.158823	4.38384	1.16608e-05	0.000140636
C7Y58_RS00675_rpsN	1431.77	-2.48972	0.341472	-4.36264	1.285e-05	0.000154046
C7Y58_RS09890_2-hydroxycarboxylate transporter family protein	16243.4	-1.56252	0.129142	-4.35584	1.32555e-05	0.000157955
C7Y58_RS00790_PAS domain-containing protein	4372.54	1.54879	0.12637	4.34274	1.40719e-05	0.000165699
C7Y58_RS02180_L-aspartate oxidase	653.67	-2.02312	0.235578	-4.34303	1.40533e-05	0.000165699
C7Y58_RS04745_hypothetical protein	147.437	-2.36942	0.316924	-4.32096	1.55353e-05	0.000181854
C7Y58_RS02555_hypothetical protein	155.835	-2.20346	0.279789	-4.30129	1.69805e-05	0.000197609
C7Y58_RS09270_NCS2 family permease	3653.27	-1.49955	0.120348	-4.15087	3.31207e-05	0.000383199
C7Y58_RS05545_fabG	6683.97	1.663	0.160932	4.11978	3.79239e-05	0.000436234
C7Y58_RS10090_L-fuculose-phosphate aldolase	619.357	1.42693	0.103906	4.10881	3.97708e-05	0.00045485
C7Y58_RS08665_DUF2207 domain-containing protein	3832.01	1.43505	0.106468	4.08618	4.38543e-05	0.000498686
C7Y58_RS08925_cas5	2753.98	1.98691	0.241642	4.08418	4.42324e-05	0.000500127
C7Y58_RS00730_rplW	7797.56	-1.8818	0.217438	-4.05542	5.00441e-05	0.000562643
C7Y58_RS02475_ABC transporter permease	130.072	-2.27958	0.318451	-4.01813	5.86612e-05	0.000655819
C7Y58_RS06210_PTS mannose/fructose/sorbose/N-acetylgalactosamine transporter subunit IIC	3873.2	2.51024	0.376221	4.01424	5.96369e-05	0.000663003
C7Y58_RS06330_phosphoglycerate kinase	16737.2	1.52666	0.131479	4.00564	6.18501e-05	0.000683787
C7Y58_RS07905_cobD	1094.54	1.44364	0.111013	3.99626	6.43513e-05	0.000707508
C7Y58_RS01275_thiS	217.023	3.81087	0.706058	3.98108	6.86035e-05	0.000750115
C7Y58_RS08020_diguanylate phosphodiesterase	20547.5	1.72078	0.181454	3.97224	7.11988e-05	0.000774239
C7Y58_RS00665_rplF	21019.2	-2.28274	0.326038	-3.93434	8.34262e-05	0.000902272
C7Y58_RS02420_prepilin-type N-terminal cleavage/methylation domain-containing protein	48.2693	2.09695	0.279288	3.92768	8.57696e-05	0.000919817
C7Y58_RS09445_rpsK	2511.45	-1.71663	0.182482	-3.92711	8.59728e-05	0.000919817
C7Y58_RS01175_V-type ATP synthase subunit B	26255.4	1.52289	0.133752	3.90944	9.25101e-05	0.000984466
C7Y58_RS08055_hypothetical protein	6181.23	1.52048	0.133543	3.89748	9.71977e-05	0.00102885
C7Y58_RS01180_V-type ATP synthase subunit A	25214.9	1.47848	0.123626	3.87041	0.000108653	0.001138
C7Y58_RS06205_PTS mannose/fructose/sorbose transporter family subunit IID	6062.97	2.86835	0.482657	3.87098	0.000108401	0.001138
C7Y58_RS00310_rpsG	14603.8	-1.90725	0.235988	-3.84447	0.000120812	0.00125872
C7Y58_RS02030_rnmV	4281.47	-1.49076	0.127725	-3.84229	0.000121894	0.00126338
C7Y58_RS00710_rpsC	18439.1	-2.03511	0.269571	-3.83983	0.000123122	0.00126949
C7Y58_RS09430_rplQ	3113.61	-1.62883	0.164985	-3.8114	0.000138184	0.00141745
C7Y58_RS07880_precorrin-8X methylmutase	904.728	1.45435	0.119652	3.79729	0.000146285	0.00148006
C7Y58_RS08710_phnC	1260.2	1.56504	0.148776	3.79794	0.000145905	0.00148006
C7Y58_RS09435_DNA-directed RNA polymerase subunit alpha	36721.1	-1.63592	0.167485	-3.7969	0.000146519	0.00148006
C7Y58_RS08505_bifunctional glycosyltransferase family 2/GtrA family protein	143.519	-2.18587	0.313302	-3.78508	0.000153658	0.00154128
C7Y58_RS08670_S9 family peptidase	3250.7	1.46124	0.121881	3.78432	0.000154128	0.00154128
C7Y58_RS02645_rpmG	5450.47	-1.83094	0.220024	-3.7766	0.000158981	0.00158186
C7Y58_RS01960_brnQ	3530.76	-1.43672	0.115889	-3.76849	0.000164241	0.00162607
C7Y58_RS06220_PTS sugar transporter subunit IIA	226.292	3.26424	0.601229	3.76602	0.000165873	0.0016341
C7Y58_RS04600_ABC transporter substrate-binding protein	5481.65	1.6189	0.164599	3.76006	0.000169872	0.00166524
C7Y58_RS08935_cas8a1	1183.51	1.9552	0.254736	3.74978	0.000176987	0.00172649
C7Y58_RS00295_autotransporter-associated N-terminal domain-containing protein	14440.1	1.71207	0.189978	3.74819	0.000178113	0.001729
C7Y58_RS02660_nusG	7874.17	-1.94165	0.251535	-3.74361	0.000181394	0.0017505
C7Y58_RS08885_acetate kinase	37321.5	1.40951	0.109417	3.74265	0.000182087	0.0017505
C7Y58_RS02435_PilN domain-containing protein	23.3733	3.24756	0.603689	3.72304	0.000196841	0.00188324
C7Y58_RS00620_rpsB	9418.46	-1.67003	0.180386	-3.7144	0.000203688	0.00193942
C7Y58_RS08605_nickel/cobalt transporter	490.266	-1.65449	0.176455	-3.70911	0.000207987	0.00197092
C7Y58_RS10015_urocanate hydratase	619.552	1.49493	0.133524	3.70666	0.000210014	0.0019807
C7Y58_RS01185_V-type ATP synthase subunit F	3207.34	1.56851	0.153556	3.70228	0.000213675	0.00200572
C7Y58_RS02415_prepilin peptidase	1977.35	2.27007	0.34366	3.69572	0.000219268	0.00204856
C7Y58_RS00680_rplE	10314.1	-2.16005	0.314005	-3.69437	0.000220433	0.00204982
C7Y58_RS02945_ahpC	1819.82	1.73317	0.198608	3.69155	0.00022289	0.00206303
C7Y58_RS10295_gmhB	2483.86	-1.53262	0.144476	-3.68658	0.000227285	0.00209396
C7Y58_RS06485_panF	4272.38	-1.80093	0.217807	-3.67723	0.000235777	0.00216219
C7Y58_RS08025_M42 family metallopeptidase	11526.5	1.64769	0.177703	3.64479	0.000267609	0.00244285
C7Y58_RS01170_V-type ATP synthase subunit D	11323.5	1.5139	0.141187	3.63981	0.000272841	0.00247924
C7Y58_RS03110_autotransporter serine protease fusolisin	246.287	-2.56069	0.429364	-3.63489	0.0002781	0.00251554
C7Y58_RS01200_V-type ATP synthase subunit K	5826.2	1.53033	0.146323	3.62438	0.000289657	0.00260822
C7Y58_RS02025_asnS	12515	-1.35168	0.0978249	-3.59504	0.000324342	0.00290739
C7Y58_RS08360_hypothetical protein	1411.38	-1.93557	0.260424	-3.5925	0.000327515	0.00292267
C7Y58_RS05005_pyridoxamine 5'-phosphate oxidase family protein	84.3075	2.67842	0.469851	3.57225	0.000353929	0.00314428
C7Y58_RS00705_rplP	3727.28	-2.0643	0.29901	-3.55942	0.000371674	0.00328725
C7Y58_RS02940_FAD-dependent oxidoreductase	13274.9	1.42147	0.11885	3.54621	0.000390808	0.00344119
C7Y58_RS05550_acetyl-CoA C-acetyltransferase	68001.6	1.53889	0.154312	3.4922	0.000479053	0.00419963
C7Y58_RS02770_rbfA	1207.81	-1.85293	0.244328	-3.49092	0.000481357	0.00420131
C7Y58_RS01195_V-type ATP synthase subunit E	3505.46	1.49514	0.142554	3.47338	0.000513942	0.00446614
C7Y58_RS02480_ABC transporter ATP-binding protein	178.255	-2.14917	0.331505	-3.46652	0.000527244	0.00454206
C7Y58_RS06195_SIS domain-containing protein	7138.58	2.98262	0.571821	3.46721	0.000525895	0.00454206
C7Y58_RS01625_glycine zipper 2TM domain-containing protein	2095.06	2.86083	0.537331	3.4631	0.000533998	0.00458041
C7Y58_RS07315_glycogen/starch/alpha-glucan phosphorylase	12422.4	1.30905	0.0897636	3.44296	0.000575379	0.00491418
C7Y58_RS00800_rpsF	4480.41	-1.66513	0.193788	-3.43225	0.00059859	0.00509057
C7Y58_RS06090_pyridoxal phosphate-dependent aminotransferase	227.769	1.64817	0.189304	3.42398	0.000617108	0.00522572
C7Y58_RS03030_hypothetical protein	31.955	2.12891	0.332752	3.39264	0.000692231	0.00583704
C7Y58_RS00725_rplB	15407.8	-1.90652	0.267675	-3.38666	0.000707499	0.00594061
C7Y58_RS00695_rpsQ	1892.04	-2.1243	0.332587	-3.38047	0.000723611	0.00605036
C7Y58_RS08510_hypothetical protein	59.43	2.27626	0.379322	3.36459	0.000766585	0.00638287
C7Y58_RS08655_LemA family protein	2731.13	1.25972	0.0772328	3.36278	0.000771615	0.00639797
C7Y58_RS02980_mltG	4852.3	-1.44495	0.132387	-3.36101	0.000776573	0.00641237
C7Y58_RS04585_ABC transporter substrate-binding protein	769.05	1.56726	0.168918	3.35822	0.000784474	0.00645084
C7Y58_RS09460_infA	1877.99	-1.74963	0.223464	-3.35458	0.000794858	0.00650933
C7Y58_RS04955_hypothetical protein	146.663	-2.49767	0.447876	-3.34395	0.00082596	0.00673631
C7Y58_RS02355_tripartite tricarboxylate transporter TctB family protein	1412.15	-1.53767	0.161092	-3.33767	0.000844847	0.00686223
C7Y58_RS03420_hypothetical protein	648.79	1.8292	0.24982	3.3192	0.00090275	0.00730273
C7Y58_RS04515_hypothetical protein	40.7381	-2.31677	0.399233	-3.29825	0.000972883	0.0078066
C7Y58_RS06440_molecular chaperone GroES	285.316	-1.95788	0.290388	-3.29861	0.000971639	0.0078066
C7Y58_RS08255_hypothetical protein	723.946	-1.54107	0.16441	-3.29101	0.000998288	0.00797828
C7Y58_RS06350_ABC transporter substrate-binding protein	2705.66	-1.6106	0.185783	-3.2866	0.00101405	0.00807185
C7Y58_RS04905_rimI	526.834	-1.58031	0.176747	-3.28328	0.00102606	0.00813493
C7Y58_RS06215_PTS sugar transporter subunit IIB	1043.01	2.65341	0.504706	3.27599	0.00105291	0.00831464
C7Y58_RS08530_type II toxin-antitoxin system RelE/ParE family toxin	1058.49	1.54459	0.166959	3.2618	0.00110706	0.00870768
C7Y58_RS02470_ABC transporter substrate-binding protein	236.751	-1.91245	0.280199	-3.25643	0.00112822	0.0088392
C7Y58_RS10020_YjiH family protein	114.349	1.69311	0.213195	3.25107	0.00114972	0.00897229
C7Y58_RS02975_tilS	1459.36	-1.63285	0.194993	-3.2455	0.00117243	0.00911381
FMN_riboswitch_upstream_of_C7Y58_RS00055	13.0898	-2.66224	0.51436	-3.23166	0.00123072	0.00952972
C7Y58_RS07695_aroA	1712.6	-1.4952	0.154408	-3.20705	0.00134102	0.0103435
C7Y58_RS07430_ABC-2 family transporter protein	67.2167	2.03667	0.32611	3.17891	0.0014783	0.0113584
C7Y58_RS08600_DUF1007 family protein	65.202	-2.1783	0.373614	-3.15378	0.00161173	0.0123359
C7Y58_RS00160_hypothetical protein	183.161	1.52045	0.165105	3.15227	0.00162009	0.0123399
C7Y58_RS04595_ABC transporter ATP-binding protein	353.457	1.47644	0.151181	3.15144	0.00162466	0.0123399
C7Y58_RS00670_rpsH	8387.32	-2.0763	0.342044	-3.14665	0.0016515	0.0124962
C7Y58_RS00690_rplN	2882.64	-1.98177	0.31461	-3.1206	0.00180486	0.0135535
C7Y58_RS08240_S1 RNA-binding domain-containing protein	1546.27	1.38644	0.123823	3.12093	0.00180284	0.0135535
C7Y58_RS02680_rplL	9068.07	-1.85723	0.27492	-3.11811	0.00182013	0.0136168
C7Y58_RS00640_secY	48042.9	-2.00569	0.325142	-3.09307	0.00198096	0.0147645
C7Y58_RS00715_rplV	5816.93	-1.92652	0.300605	-3.08219	0.00205481	0.0152577
C7Y58_RS03475_histidine triad nucleotide-binding protein	4006.44	1.31428	0.102213	3.07479	0.00210651	0.0155835
C7Y58_RS05640_hypothetical protein	675.069	-1.53409	0.174821	-3.05505	0.00225027	0.0165853
C7Y58_RS07690_hypothetical protein	580.736	-1.76589	0.251011	-3.05122	0.00227912	0.016736
C7Y58_RS00200_acyl-CoA dehydrogenase family protein	50031	1.57812	0.189797	3.04602	0.00231892	0.0168418
C7Y58_RS02985_DEAD/DEAH box helicase	8850.18	-1.43705	0.14345	-3.04672	0.0023135	0.0168418
C7Y58_RS07450_iron ABC transporter permease	1124.92	1.52987	0.17384	3.04806	0.00230327	0.0168418
C7Y58_RS02245_gyrB	7592.74	-1.47383	0.15568	-3.04363	0.00233744	0.0169146
C7Y58_RS02425_hypothetical protein	70.4055	1.85437	0.282022	3.02945	0.00244998	0.0176647
C7Y58_RS01955_tyrosine--tRNA ligase	3233.46	-1.38479	0.127484	-3.01836	0.00254149	0.0182584
C7Y58_RS02765_infB	10733.9	-1.5525	0.184205	-2.99939	0.00270522	0.0193647
C7Y58_RS05925_DNA-protecting protein DprA	122.675	1.65189	0.219044	2.97608	0.00291962	0.0208245
C7Y58_RS08065_hypothetical protein	502.369	1.7339	0.247069	2.97043	0.00297382	0.0211353
C7Y58_RS06240_DUF1353 domain-containing protein	432.872	1.58803	0.198849	2.95717	0.00310477	0.0219875
C7Y58_RS02465_formate--tetrahydrofolate ligase	29689.5	-1.60364	0.204436	-2.95269	0.00315019	0.0222301
C7Y58_RS00645_rplO	4535.81	-2.01819	0.347596	-2.92924	0.00339788	0.0238932
C7Y58_RS02675_50S ribosomal protein L10	8529.59	-1.79114	0.271678	-2.91206	0.00359058	0.0250711
C7Y58_RS02835_glutathione peroxidase	2704.62	1.43046	0.147783	2.9128	0.00358209	0.0250711
C7Y58_RS03455_NCS2 family permease	5680.47	1.46945	0.162752	2.88447	0.00392074	0.0272806
C7Y58_RS01975_flavocytochrome c	5182.45	1.44428	0.154117	2.88271	0.00394267	0.0273377
C7Y58_RS02235_DNA replication/repair protein RecF	2106.35	-1.5437	0.189132	-2.87469	0.0040442	0.0279443
C7Y58_RS06885_ABC transporter substrate-binding protein	1756.34	1.62472	0.21766	2.87015	0.00410282	0.0282513
C7Y58_RS05570_TonB-dependent receptor	174.3	-2.22231	0.430101	-2.84191	0.0044844	0.0307722
C7Y58_RS06200_SIS domain-containing protein	5011.46	2.56258	0.551161	2.83507	0.00458154	0.0312235
C7Y58_RS09440_rpsD	12935.6	-1.5215	0.183934	-2.83524	0.00457914	0.0312235
C7Y58_RS06300_amidohydrolase	1872.34	1.37704	0.133569	2.82278	0.00476098	0.0323357
C7Y58_RS09420_DNA/RNA non-specific endonuclease	5557.46	1.58045	0.205808	2.82037	0.00479679	0.0324681
C7Y58_RS07445_ABC transporter ATP-binding protein	294.75	1.55834	0.198113	2.81827	0.00482836	0.032571
C7Y58_RS03015_iron ABC transporter permease	722.182	1.40349	0.144175	2.79864	0.00513185	0.0345013
C7Y58_RS00740_rplC	16490.3	-1.75203	0.270658	-2.77851	0.00546082	0.0365893
C7Y58_RS06720_pepT	2511.81	1.31716	0.114276	2.77534	0.00551432	0.0368238
C7Y58_RS07765_DUF4198 domain-containing protein	845.031	1.54634	0.197166	2.77097	0.00558896	0.0371974
C7Y58_RS00700_rpmC	2028.94	-1.91054	0.329341	-2.76473	0.00569702	0.0377902
C7Y58_RS07900_VOC family protein	157.446	1.71649	0.259983	2.75592	0.00585272	0.0386941
C7Y58_RS07310_glgB	19262.9	1.25199	0.0919115	2.7417	0.00611229	0.0402763
C7Y58_RS10310_1-deoxy-D-xylulose-5-phosphate synthase	2336.16	1.30959	0.113047	2.73861	0.00617001	0.0405225
C7Y58_RS02440_hypothetical protein	9.29104	2.7034	0.622932	2.73449	0.00624776	0.0408982
C7Y58_RS08520_hypothetical protein	585.377	1.65554	0.241001	2.72006	0.00652709	0.0425866
C7Y58_RS00660_rplR	7721.59	-1.92197	0.341123	-2.70274	0.00687705	0.0445776
C7Y58_RS05140_site-specific DNA-methyltransferase	219.163	-1.6046	0.223623	-2.70366	0.00685797	0.0445776
C7Y58_RS00685_rplX	2186.44	-1.88273	0.32691	-2.70021	0.00692954	0.044772
C7Y58_RS06235_truB	921.828	-1.41219	0.153798	-2.68005	0.00736114	0.0474063
C7Y58_RS10360_TRAP transporter large permease subunit	3109.5	1.53478	0.199621	2.67897	0.0073849	0.0474063
C7Y58_RS06755_imidazolonepropionase	13838.7	-1.5521	0.206893	-2.66852	0.0076187	0.0487499
C7Y58_RS02175_carboxylating nicotinate-nucleotide diphosphorylase	1055.59	-1.45897	0.172487	-2.66091	0.00779303	0.0497056
C7Y58_RS07890_cobyrinate a,c-diamide synthase	1555.61	1.23603	0.0887532	2.65941	0.00782787	0.0497682
C7Y58_RS10095_PLP-dependent aminotransferase family protein	1269.5	1.39505	0.1493	2.64605	0.00814381	0.051612
C7Y58_RS05745_dnaN	6824.54	1.29117	0.110405	2.6373	0.00835694	0.0526276
C7Y58_RS06375_hypothetical protein	414.238	3.29652	0.870437	2.63836	0.00833086	0.0526276
C7Y58_RS03620_SDR family oxidoreductase	1326.94	1.416	0.158752	2.62046	0.00878109	0.0551242
C7Y58_RS02785_clpP	157.316	-1.92217	0.354709	-2.59979	0.00932796	0.0583731
C7Y58_RS01965_arsenate reductase family protein	227.874	-1.41371	0.159737	-2.58998	0.00959828	0.0597182
C7Y58_RS07895_threonine-phosphate decarboxylase	1026.43	1.35095	0.135514	2.58981	0.00960292	0.0597182
C7Y58_RS08720_pyridoxamine 5'-phosphate oxidase family protein	8137.51	1.36768	0.142241	2.58489	0.00974098	0.060388
C7Y58_RS00735_rplD	22143.2	-1.61018	0.236556	-2.57943	0.00989644	0.0611612
C7Y58_RS00225_LUD domain-containing protein	51292.2	1.51186	0.200115	2.55783	0.0105327	0.0648918
C7Y58_RS02040_DUF3290 domain-containing protein	159.716	-1.83978	0.328573	-2.55585	0.0105929	0.0650611
C7Y58_RS02775_recJ	11405	-1.56835	0.223147	-2.54698	0.010866	0.0665335
C7Y58_RS07840_GIY-YIG nuclease family protein	774.002	1.39926	0.159148	2.50874	0.0121161	0.0739605
C7Y58_RS00425_ispD	1937.8	-1.30217	0.120954	-2.49826	0.0124805	0.0757365
C7Y58_RS03990_FAD-dependent oxidoreductase	14942.1	1.44462	0.177979	2.49818	0.0124832	0.0757365
C7Y58_RS01210_hypothetical protein	3005.07	1.38765	0.157659	2.45879	0.0139407	0.0840712
C7Y58_RS06095_RidA family protein	71.6878	1.78821	0.320573	2.45877	0.0139415	0.0840712
C7Y58_RS03315_glpQ	22237.1	1.3378	0.137934	2.44902	0.0143244	0.0861195
C7Y58_RS06320_gap	63390.6	1.52174	0.215298	2.42332	0.0153792	0.0921828
C7Y58_RS05945_VWA domain-containing protein	2751.3	1.30375	0.126319	2.40467	0.016187	0.0967331
C7Y58_RS04975_pelG	481.079	-2.29116	0.542317	-2.38083	0.0172738	0.102919
C7Y58_RS01575_hemagglutinin repeat-containing protein	1122.73	-1.37344	0.157876	-2.36539	0.0180109	0.10699
C7Y58_RS04970_pelF	295.918	-2.0466	0.444722	-2.35338	0.0186038	0.110183
C7Y58_RS07055_amino acid ABC transporter permease	933.257	-1.46349	0.199376	-2.32469	0.0200886	0.118624
C7Y58_RS09455_rpmJ	1329.03	-1.79655	0.342985	-2.32239	0.0202118	0.118998
C7Y58_RS08890_pta	26920.4	1.26389	0.114001	2.31484	0.0206215	0.120851
C7Y58_RS10060_threonine ammonia-lyase	8369.19	1.33981	0.146825	2.31436	0.0206478	0.120851
C7Y58_RS02790_clpX	2434.62	-1.5311	0.229709	-2.31207	0.0207739	0.121232
C7Y58_RS08525_CopG family transcriptional regulator	141.124	1.47165	0.204326	2.30831	0.0209817	0.122087
C7Y58_RS06750_formiminotetrahydrofolate cyclodeaminase	8140.49	-1.44078	0.191054	-2.3071	0.0210492	0.122122
C7Y58_RS00650_rpmD	3477.32	-1.84391	0.367108	-2.2988	0.0215164	0.12447
C7Y58_RS06365_hypothetical protein	122.607	-1.5331	0.233978	-2.27841	0.022702	0.130948
C7Y58_RS02250_gyrA	9735.47	-1.31649	0.139222	-2.27328	0.0230094	0.132337
C7Y58_RS02880_queuosine precursor transporter	376.303	-1.72183	0.317909	-2.27056	0.0231738	0.132899
C7Y58_RS04005_AAA family ATPase	845.853	1.29043	0.128741	2.25588	0.0240781	0.137688
C7Y58_RS00720_rpsS	2596.65	-1.59817	0.265779	-2.25065	0.0244077	0.139173
C7Y58_RS02860_DUF4401 domain-containing protein	5511.8	-1.55862	0.249551	-2.23849	0.0251892	0.142811
C7Y58_RS04915_hypothetical protein	790.9	-1.29877	0.133447	-2.2389	0.0251626	0.142811
C7Y58_RS10030_imidazolonepropionase	107.378	1.47621	0.213062	2.23506	0.0254135	0.143673
C7Y58_RS01720_glutaredoxin	23.8729	-1.88356	0.396355	-2.22922	0.0257994	0.144748
C7Y58_RS02410_type II secretion system protein	50.4848	2.08189	0.485398	2.22888	0.0258218	0.144748
C7Y58_RS04990_autotransporter-associated N-terminal domain-containing protein	3569.57	-2.06322	0.476759	-2.23009	0.0257412	0.144748
C7Y58_RS05435_YadA-like family protein	23.6008	1.85559	0.390818	2.18922	0.0285808	0.159763
C7Y58_RS04910_lepB	2333.94	-1.29174	0.133419	-2.18664	0.0287685	0.160362
C7Y58_RS01580_ShlB/FhaC/HecB family hemolysin secretion/activation protein	314.177	-1.85192	0.390301	-2.18273	0.0290558	0.161261
C7Y58_RS03995_NAD(P)/FAD-dependent oxidoreductase	8458.36	1.43246	0.198171	2.18224	0.0290919	0.161261
C7Y58_RS04985_endo alpha-1,4 polygalactosaminidase	126.765	-2.07459	0.494124	-2.17474	0.0296492	0.163894
C7Y58_RS07810_hypothetical protein	718.157	1.26993	0.125183	2.15626	0.0310631	0.171234
C7Y58_RS00655_rpsE	1241.93	-1.98196	0.45629	-2.15205	0.0313931	0.172576
C7Y58_RS08715_ABC transporter permease subunit	2320.99	1.24498	0.114355	2.14224	0.0321739	0.17638
TPP_riboswitch_upstream_of_C7Y58_RS01290	7.05563	2.43915	0.673079	2.13816	0.0325035	0.177698
C7Y58_RS04160_SDR family oxidoreductase	1286.93	1.23996	0.113063	2.12239	0.0338048	0.184306
C7Y58_RS06380_nitronate monooxygenase	17614.3	2.61189	0.760432	2.11971	0.0340308	0.185031
C7Y58_RS08920_CRISPR-associated helicase/endonuclease Cas3	1996.66	1.44957	0.212601	2.11464	0.0344603	0.186856
C7Y58_RS02665_rplK	14022.4	-1.53628	0.254171	-2.10993	0.0348648	0.188535
C7Y58_RS07685_NUDIX domain-containing protein	115.389	-1.46323	0.221268	-2.09351	0.0363041	0.195786
C7Y58_RS00210_ArsA family ATPase	2049.97	1.33526	0.160363	2.09066	0.0365585	0.196625
C7Y58_RS01190_V-type ATP synthase subunit C	9502.82	1.28257	0.136514	2.06987	0.0384642	0.204768
C7Y58_RS05130_DUF4391 domain-containing protein	8.55867	-2.72131	0.831688	-2.06966	0.038484	0.204768
C7Y58_RS07700_aroC	951.256	-1.31364	0.151329	-2.07255	0.0382146	0.204768
C7Y58_RS08910_cas1b	371.666	1.45415	0.219417	2.06982	0.0384691	0.204768
C7Y58_RS10025_Na+/H+ antiporter family protein	120.724	1.40779	0.200237	2.03652	0.0416983	0.221279
C7Y58_RS02825_ABC transporter ATP-binding protein	3433.95	1.29077	0.144355	2.01426	0.0439824	0.232779
C7Y58_RS07320_malQ	3083.59	1.156	0.077598	2.01036	0.0443927	0.234327
C7Y58_RS10120_FprA family A-type flavoprotein	9844.74	1.48434	0.241957	2.00177	0.0453099	0.238536
C7Y58_RS04965_hypothetical protein	124.049	-2.02049	0.511308	-1.99584	0.045951	0.241273
C7Y58_RS03980_hypothetical protein	388.799	1.44056	0.221816	1.98617	0.0470143	0.246206
C7Y58_RS06480_hcp	3130.2	2.60979	0.812937	1.98021	0.0476795	0.249035
C7Y58_RS07885_Fic family protein	558.804	1.20281	0.10339	1.96159	0.0498101	0.259482
C7Y58_RS07835_hypothetical protein	322.858	1.29396	0.149969	1.96017	0.0499759	0.259666
C7Y58_RS02670_50S ribosomal protein L1	17444	-1.48514	0.251791	-1.92675	0.0540112	0.279902
C7Y58_RS00830_helix-turn-helix domain-containing protein	1237.75	-1.30524	0.158941	-1.92044	0.0548029	0.283267
C7Y58_RS07845_hypothetical protein	266.402	1.29886	0.15578	1.91847	0.0550517	0.283816
C7Y58_RS09515_SDR family oxidoreductase	390.464	1.54655	0.285764	1.91259	0.0558004	0.286932
C7Y58_RS04070_transcription antiterminator	380.581	-1.43611	0.231154	-1.88665	0.0592073	0.303667
C7Y58_RS05455_miaB	10472.7	-1.26219	0.140316	-1.86857	0.0616828	0.315549
C7Y58_RS01550_zinc ABC transporter substrate-binding protein	8027.45	1.16998	0.0916203	1.85529	0.0635543	0.32421
C7Y58_RS06490_YhdT family protein	70.3216	-2.2049	0.649801	-1.85426	0.0637015	0.32421
C7Y58_RS08915_cas4	244.121	1.5052	0.272667	1.85283	0.0639068	0.324425
C7Y58_RS00195_electron transfer flavoprotein subunit beta/FixAfamily protein	137813	1.37176	0.200854	1.85092	0.0641808	0.324481
C7Y58_RS02720_acetyltransferase	1100.32	-1.31419	0.16979	-1.85048	0.064244	0.324481
C7Y58_RS06890_TonB-dependent receptor	2441.53	1.42751	0.23144	1.84719	0.0647195	0.326055
C7Y58_RS09425_cysteine protease	3767.76	1.39644	0.215985	1.83551	0.06643	0.333828
FMN_riboswitch_upstream_of_C7Y58_RS00020	7.90477	-2.77723	0.991298	-1.79283	0.0730005	0.365922
C7Y58_RS06760_ftcD	36954.8	-1.37293	0.212081	-1.75842	0.0786756	0.393378
C7Y58_RS04980_porin family protein	278.937	-1.98275	0.565362	-1.73827	0.0821638	0.40979
C7Y58_RS02350_tripartite tricarboxylate transporter permease	13254.3	-1.20913	0.120451	-1.73624	0.0825216	0.410545
C7Y58_RS04900_adenylosuccinate lyase	10195.6	-1.2209	0.127855	-1.7277	0.0840417	0.417065
C7Y58_RS09800_IS110-like element ISFnu4 family transposase	79.5874	3.51179	1.45647	1.72457	0.0846049	0.418816
C7Y58_RS08955_M20 family metallopeptidase	8766.99	-1.4894	0.285759	-1.71262	0.0867821	0.428527
C7Y58_RS09325_response regulator transcription factor	398.801	-1.27793	0.162535	-1.71	0.0872661	0.42985
C7Y58_RS01950_GNAT family N-acetyltransferase	92.7017	-1.6097	0.357802	-1.70402	0.088378	0.434252
C7Y58_RS07930_hypothetical protein	478.719	1.26378	0.155077	1.70099	0.0889453	0.435963
C7Y58_RS01240_pyruvate-flavodoxin oxidoreductase	65.7842	1.6024	0.355127	1.69629	0.0898309	0.439222
C7Y58_RS04750_SoxR reducing system RseC family protein	2454.53	-1.24384	0.146032	-1.66979	0.0949608	0.463167
C7Y58_RS02255_metallophosphoesterase	3836.02	-1.19028	0.114631	-1.6599	0.0969343	0.471636
C7Y58_RS01410_eutJ	153.979	-1.42852	0.259069	-1.65407	0.098114	0.476212
C7Y58_RS01705_GNAT family N-acetyltransferase	1.29723	-3.66885	1.62086	-1.64657	0.0996471	0.482476
C7Y58_RS00315_30S ribosomal protein S12	1578.06	-1.45402	0.282014	-1.60991	0.107418	0.51884
C7Y58_RS03020_ABC transporter ATP-binding protein	620.805	1.21709	0.135462	1.60258	0.109028	0.525339
C7Y58_RS01595_ABC transporter substrate-binding protein	1164.37	1.58196	0.365024	1.59429	0.110871	0.532845
C7Y58_RS08310_PLP-dependent cysteine synthase family protein	4800.82	1.1971	0.123716	1.59318	0.111121	0.532845
C7Y58_RS09380_TetR/AcrR family transcriptional regulator	666.681	-1.76098	0.481122	-1.58167	0.113724	0.544017
SAM_riboswitch_class_I_upstream_of_C7Y58_RS06360	2.70453	-3.52717	1.60283	-1.57669	0.114866	0.548163
C7Y58_RS08610_Type 1 glutamine amidotransferase-like domain-containing protein	840.699	-1.22648	0.144744	-1.56472	0.117648	0.560097
C7Y58_RS04755_YfbM family protein	2125.28	-1.24416	0.157744	-1.54783	0.121663	0.577827
C7Y58_RS02550_helix-turn-helix domain-containing protein	3443.15	-1.27611	0.180899	-1.52631	0.126933	0.601418
C7Y58_RS08875_L-lactate dehydrogenase	11658.1	1.20914	0.137621	1.51968	0.12859	0.607827
C7Y58_RS08865_mglC	7596.52	1.2511	0.16592	1.5134	0.130177	0.613868
C7Y58_RS05355_rubrerythrin family protein	1773.61	1.34854	0.232628	1.49826	0.134067	0.630716
C7Y58_RS02325_toxin-antitoxin system YwqK family antitoxin	140.968	1.39838	0.266692	1.49378	0.135234	0.634707
C7Y58_RS08855_mglB	16671.8	1.23193	0.155978	1.48694	0.137032	0.641631
C7Y58_RS06430_DMT family transporter	335.641	-1.32216	0.217359	-1.48217	0.138296	0.646031
C7Y58_RS04565_iron ABC transporter permease	140.056	1.33577	0.228047	1.47238	0.140919	0.656743
C7Y58_RS10135_PhzF family phenazine biosynthesis protein	2115.36	1.1983	0.135618	1.46218	0.143693	0.668105
C7Y58_RS06870_lysine transporter LysE	1109.12	-1.32571	0.22326	-1.4589	0.144593	0.670723
C7Y58_RS00250_ferredoxin family protein	3831.47	1.24926	0.17364	1.4355	0.151146	0.699489
C7Y58_RS08860_mglA	9518.01	1.22926	0.160365	1.42963	0.152823	0.705612
C7Y58_RS02215_rnpA	312.571	-1.63867	0.447144	-1.42834	0.153195	0.705689
C7Y58_RS04460_hypothetical protein	5006.54	-1.12294	0.0866469	-1.41891	0.155925	0.716609
C7Y58_RS10595_hypothetical protein	25.2294	1.96423	0.683461	1.41081	0.158301	0.72585
C7Y58_RS05630_FprA family A-type flavoprotein	10989.9	1.21105	0.150135	1.40572	0.159807	0.731071
C7Y58_RS08960_basic amino acid ABC transporter substrate-binding protein	9428.44	-1.47682	0.339952	-1.40262	0.160729	0.733604
C7Y58_RS08805_transpeptidase family protein	5868.85	-1.15278	0.109113	-1.40021	0.161449	0.735203
C7Y58_RS10255_cell division protein FtsQ/DivIB	704.377	-1.21248	0.152547	-1.39289	0.163652	0.743535
C7Y58_RS05900_hypothetical protein	13.1401	-1.85174	0.618953	-1.37609	0.168794	0.765147
C7Y58_RS10240_hypothetical protein	3281.31	-1.17133	0.124738	-1.37356	0.16958	0.766963
C7Y58_RS07460_TonB-dependent receptor	214.317	-1.44984	0.332409	-1.35326	0.175971	0.794065
C7Y58_RS03495_3-aminobutyryl-CoA ammonia-lyase	228.013	-1.75521	0.559937	-1.34874	0.17742	0.798789
C7Y58_RS04960_DUF2194 domain-containing protein	413.686	-1.69969	0.519641	-1.34648	0.178147	0.800256
C7Y58_RS02405_type II secretion system F family protein	310.83	1.22283	0.168763	1.32037	0.186711	0.8366
C7Y58_RS06420_ATP-binding protein	1029.15	-1.28581	0.216646	-1.31927	0.187079	0.8366
C7Y58_RS09300_TRAP transporter large permease	6706.59	1.2472	0.188942	1.30834	0.190756	0.851133
C7Y58_RS05915_toxin-antitoxin system YwqK family antitoxin	1.493	-3.32065	1.77986	-1.30384	0.192288	0.856046
C7Y58_RS00795_30S ribosomal protein S18	5334.35	-1.27962	0.214886	-1.30124	0.193178	0.85809
C7Y58_RS02460_hypothetical protein	207.829	-1.36303	0.280906	-1.29235	0.196236	0.869715
C7Y58_RS05565_autotransporter domain-containing protein	592.13	-1.31079	0.240717	-1.2911	0.196669	0.869715
C7Y58_RS08675_smc	2843.43	-1.13425	0.105357	-1.27425	0.202574	0.89384
C7Y58_RS03520_endonuclease MutS2	4411.38	-1.42163	0.332021	-1.26989	0.204124	0.898688
C7Y58_RS10520_hypothetical protein	5.57962	2.02169	0.806037	1.26754	0.204961	0.900382
C7Y58_RS02530_sodium:alanine symporter family protein	905.448	-1.14471	0.114731	-1.26131	0.207198	0.906207
C7Y58_RS08940_cas6	524.005	1.29843	0.236588	1.26139	0.207167	0.906207
C7Y58_RS04620_nrdG	1222.58	-1.26249	0.20855	-1.25863	0.208163	0.908433
Glycine_riboswitch_upstream_of_C7Y58_RS04700	101.489	-1.90782	0.729467	-1.2445	0.213316	0.928881
C7Y58_RS07970_phosphoribosylaminoimidazolesuccinocarboxamide synthase	1556.77	1.25891	0.208424	1.24223	0.214151	0.930483
C7Y58_RS09015_dinB	193.193	-1.24553	0.198687	-1.23576	0.21655	0.938853
C7Y58_RS04895_Gx transporter family protein	790.604	-1.20996	0.171087	-1.22724	0.219734	0.950587
C7Y58_RS09535_cob(I)yrinic acid a,c-diamide adenosyltransferase	895.462	1.19637	0.162888	1.20556	0.227986	0.984146
C7Y58_RS08870_MFS transporter	2905.98	1.19135	0.15917	1.20218	0.229293	0.987646
C7Y58_RS04050_ABC transporter permease	128.672	-1.37759	0.314742	-1.19969	0.23026	0.989671
C7Y58_RS00005_hypothetical protein	2414.69	0.752952	0.169411	0	1	1
C7Y58_RS00010_mreC	762.885	0.695101	0.174842	0	1	1
C7Y58_RS00015_MFS transporter	733.208	0.251321	0.125331	0	1	1
C7Y58_RS00025_cbpF	1153.58	-1.32031	0.287894	-1.11258	0.265887	1
C7Y58_RS00030_ABC transporter ATP-binding protein	55.3771	1.27505	0.40152	0.685013	0.493336	1
C7Y58_RS00035_ABC transporter ATP-binding protein	99.4838	1.12112	0.348642	0.347409	0.728284	1
C7Y58_RS00040_ABC transporter permease subunit	133.639	1.38858	0.328669	1.1823	0.237087	1
C7Y58_RS00045_ABC transporter permease	197.246	0.755864	0.270991	0	1	1
C7Y58_RS00050_nikA	5149.18	1.14949	0.153477	0.973999	0.330057	1
C7Y58_RS00080_IS1182-like element ISFnu1 family transposase	1664.43	0.607466	0.169533	0	1	1
C7Y58_RS00085_toxin-antitoxin system YwqK family antitoxin	622.522	0.309337	0.132062	0	1	1
C7Y58_RS00090_phosphatidylinositol-4-phosphate 5-kinase	16.5875	0.0510138	0.3879	0	1	1
C7Y58_RS00095_toxin-antitoxin system YwqK family antitoxin	323.036	0.621598	0.130225	0	1	1
C7Y58_RS00100_toxin-antitoxin system YwqK family antitoxin	974.018	0.567236	0.145539	0	1	1
C7Y58_RS00105_hypothetical protein	240.444	-0.85656	0.233339	0	1	1
C7Y58_RS00110_leucine--tRNA ligase	14903.3	-0.541009	0.105062	0	1	1
C7Y58_RS00115_sigma-70 family RNA polymerase sigma factor	1138.2	-0.180408	0.135221	0	1	1
C7Y58_RS00120_rlmB	1581.87	-0.470081	0.143467	0	1	1
C7Y58_RS00125_murA	2627.52	-0.33034	0.139264	0	1	1
C7Y58_RS00130_ABC transporter permease	906.491	-0.49271	0.218884	0	1	1
C7Y58_RS00135_ABC transporter permease	567.923	-0.535229	0.256931	0	1	1
C7Y58_RS00140_ABC transporter substrate-binding protein	4658.49	0.134629	0.275504	0	1	1
C7Y58_RS00145_ABC transporter ATP-binding protein	1179.71	0.152692	0.284337	0	1	1
C7Y58_RS00150_ABC transporter ATP-binding protein	1463.3	0.024393	0.269711	0	1	1
C7Y58_RS00155_radD	69192.4	1.07548	0.153936	0.49034	0.623894	1
C7Y58_RS00165_hypothetical protein	427.568	1.14107	0.150337	0.938342	0.348069	1
C7Y58_RS00170_adhesion protein FadA	2172.82	0.868158	0.172253	0	1	1
C7Y58_RS00175_IS3 family transposase	0.670728	-1.36855	3.23446	-0.113945	0.909282	1
C7Y58_RS00180_LrgB family protein	71093.9	1.07262	0.204658	0.354831	0.722717	1
C7Y58_RS00185_CidA/LrgA family protein	82114.4	1.07924	0.196804	0.402651	0.687205	1
C7Y58_RS00190_electron transfer flavoprotein subunit alpha/FixB family protein	95454.9	1.0938	0.193929	0.483664	0.628624	1
C7Y58_RS00215_ArsA family ATPase	5082.76	1.10283	0.143946	0.714396	0.474982	1
C7Y58_RS00230_polyprenyl synthetase family protein	25773.7	1.07105	0.217725	0.326333	0.744172	1
C7Y58_RS00235_prenyltransferase	20691.1	0.900666	0.229381	0	1	1
C7Y58_RS00240_ubiquinone/menaquinone biosynthesis methyltransferase	12510.1	0.785866	0.224334	0	1	1
C7Y58_RS00245_FAD-dependent oxidoreductase	29082.5	0.962663	0.177266	0	1	1
C7Y58_RS00260_PTS transporter subunit EIIC	15571.3	0.594719	0.127504	0	1	1
C7Y58_RS00265_NfeD family protein	3345.18	0.0999013	0.096683	0	1	1
C7Y58_RS00270_SPFH/Band 7/PHB domain protein	18873.1	0.585816	0.100761	0	1	1
C7Y58_RS00275_adenylate cyclase	221.385	-0.671947	0.243613	0	1	1
C7Y58_RS00280_hypothetical protein	118.819	-0.908679	0.227933	0	1	1
C7Y58_RS00285_RloB domain-containing protein	625	-0.701196	0.171184	0	1	1
C7Y58_RS00290_ATP/GTP-binding protein	673.398	-0.267313	0.192445	0	1	1
C7Y58_RS00300_tuf	37376.8	-0.680272	0.240671	0	1	1
C7Y58_RS00320_potassium/proton antiporter	1573.93	-1.09412	0.11766	-0.799939	0.423746	1
C7Y58_RS00325_hypothetical protein	5526.64	0.233847	0.112373	0	1	1
C7Y58_RS00330_pgeF	1099.83	-0.434303	0.113836	0	1	1
C7Y58_RS00335_aroF	2308.15	-0.469861	0.125311	0	1	1
C7Y58_RS00340_Smr/MutS family protein	354.86	-0.873436	0.19147	0	1	1
C7Y58_RS00405_DNA polymerase III subunit delta'	1974.24	-0.917354	0.113482	0	1	1
C7Y58_RS00410_rod shape-determining protein	10306.7	-0.352119	0.114211	0	1	1
C7Y58_RS00415_mini-ribonuclease 3-like protein	315.005	-1.14818	0.177509	-0.834766	0.40385	1
C7Y58_RS00420_cysteine--tRNA ligase	5600.49	-0.935465	0.137459	0	1	1
C7Y58_RS00430_endonuclease MutS2	2371.77	-0.84593	0.0924203	0	1	1
C7Y58_RS00460_GNAT family N-acetyltransferase	38.4763	1.13282	0.40896	0.324784	0.745344	1
C7Y58_RS00465_helix-turn-helix transcriptional regulator	12039.7	0.137653	0.116147	0	1	1
C7Y58_RS00470_DUF3798 domain-containing protein	5313.78	-0.899213	0.213815	0	1	1
C7Y58_RS00475_RnfABCDGE type electron transport complex subunit B	23405.6	0.622581	0.147849	0	1	1
C7Y58_RS00480_rsxA	17403.9	0.45542	0.12008	0	1	1
C7Y58_RS00485_electron transport complex subunit E	13026.6	0.647284	0.117121	0	1	1
C7Y58_RS00490_RnfABCDGE type electron transport complex subunit G	5158.08	0.831991	0.175101	0	1	1
C7Y58_RS00495_RnfABCDGE type electron transport complex subunit D	13208.1	0.888614	0.14383	0	1	1
C7Y58_RS00500_rsxC	21294.8	0.783863	0.173863	0	1	1
C7Y58_RS00510_hypothetical protein	7.2207	-0.609761	0.74806	0	1	1
C7Y58_RS00515_DUF2247 family protein	13.5503	-0.390366	0.458203	0	1	1
C7Y58_RS00520_truA	2362.02	-0.705333	0.131334	0	1	1
C7Y58_RS00525_DHH family phosphoesterase	2537.22	-0.661493	0.122944	0	1	1
C7Y58_RS00530_DUF523 domain-containing protein	1806.71	-0.277965	0.11649	0	1	1
C7Y58_RS00535_metallophosphoesterase	3589.38	-0.208849	0.121093	0	1	1
C7Y58_RS00545_adenylosuccinate synthase	6794.49	0.34391	0.0706747	0	1	1
C7Y58_RS00550_trmB	2991.04	-0.543222	0.0954795	0	1	1
C7Y58_RS00555_(d)CMP kinase	433.9	-0.446416	0.117778	0	1	1
C7Y58_RS00560_prmA	1207.7	-0.774425	0.132212	0	1	1
C7Y58_RS00565_TIGR00282 family metallophosphoesterase	1073.74	-0.767682	0.0870814	0	1	1
C7Y58_RS00570_Hsp33 family molecular chaperone HslO	2132.32	0.0110418	0.0957813	0	1	1
C7Y58_RS00575_ComEA family DNA-binding protein	820.543	-0.736031	0.115527	0	1	1
C7Y58_RS00580_coproporphyrinogen III oxidase	1070.97	-0.48432	0.136121	0	1	1
C7Y58_RS00585_type IV pilus twitching motility protein PilT	788.013	-0.439765	0.0874442	0	1	1
C7Y58_RS00590_YifB family Mg chelatase-like AAA ATPase	545.304	-0.86203	0.16175	0	1	1
C7Y58_RS00595_manganese efflux pump MntP family protein	503.383	-0.434871	0.172585	0	1	1
C7Y58_RS00600_nusB	14492.6	1.00155	0.0977319	0.0159109	0.987306	1
C7Y58_RS00605_DUF2273 domain-containing protein	8473.95	0.945334	0.277452	0	1	1
C7Y58_RS00610_amaP	6690.99	0.854044	0.154745	0	1	1
C7Y58_RS00615_Asp23/Gls24 family envelope stress response protein	2068.36	1.00295	0.14557	0.0202786	0.983821	1
C7Y58_RS00625_elongation factor Ts	10650.7	-1.19831	0.180138	-1.10086	0.270958	1
C7Y58_RS00630_UMP kinase	5907.28	-0.950286	0.156155	0	1	1
C7Y58_RS00635_frr	5215.73	-0.249011	0.111043	0	1	1
C7Y58_RS00745_rpsJ	8244.67	-1.26289	0.290598	-0.904655	0.365648	1
C7Y58_RS00750_hypothetical protein	5791.16	-0.880492	0.155497	0	1	1
C7Y58_RS00755_ABC transporter ATP-binding protein	46.5268	-0.861074	0.369251	0	1	1
C7Y58_RS00760_ABC transporter ATP-binding protein	223.38	-0.616341	0.27117	0	1	1
C7Y58_RS00765_ABC transporter permease	250.535	-0.581435	0.26533	0	1	1
C7Y58_RS00770_ABC transporter permease	572.988	-0.255001	0.209235	0	1	1
C7Y58_RS00775_ABC transporter substrate-binding protein	2421.68	0.389528	0.121523	0	1	1
C7Y58_RS00780_MATE family efflux transporter	2472.69	0.0313058	0.125448	0	1	1
C7Y58_RS00785_ATP-binding protein	629.372	0.359159	0.166831	0	1	1
C7Y58_RS00805_proline--tRNA ligase	2081.36	-0.741861	0.131203	0	1	1
C7Y58_RS00815_recG	2625.37	0.169285	0.138989	0	1	1
C7Y58_RS00820_YebC/PmpR family DNA-binding transcriptional regulator	1845.1	0.104151	0.149681	0	1	1
C7Y58_RS00825_putative DNA binding domain-containing protein	2637.44	-0.84437	0.11765	0	1	1
C7Y58_RS00835_toxin RelE	609.88	-0.0964589	0.151234	0	1	1
C7Y58_RS00840_transcriptional regulator	456.734	0.358013	0.173952	0	1	1
C7Y58_RS00845_hypothetical protein	300.138	0.793757	0.198236	0	1	1
C7Y58_RS00850_dTDP-glucose 4,6-dehydratase	2410.66	0.193477	0.100822	0	1	1
C7Y58_RS00855_NTP transferase domain-containing protein	548.584	0.187661	0.120268	0	1	1
C7Y58_RS00860_DMT family transporter	865.856	0.223628	0.127973	0	1	1
C7Y58_RS00865_winged helix-turn-helix transcriptional regulator	2771.59	-0.37804	0.10295	0	1	1
C7Y58_RS00870_ABC transporter ATP-binding protein	730.585	0.368868	0.166375	0	1	1
C7Y58_RS00875_MBOAT family protein	429.586	0.32544	0.165282	0	1	1
C7Y58_RS00900_tnpA	11.9049	-1.39367	0.592742	-0.664156	0.506591	1
C7Y58_RS00910_IS200/IS605 family transposase	2.57669	-1.21764	1.13133	-0.192377	0.847447	1
C7Y58_RS00915_N-acetyl sugar amidotransferase	39784.6	0.548212	0.146114	0	1	1
C7Y58_RS00920_IS3 family transposase	103.812	0.0101859	0.414574	0	1	1
C7Y58_RS00925_lipopolysaccharide biosynthesis protein	5711.66	0.529131	0.132694	0	1	1
C7Y58_RS00930_GNAT family N-acetyltransferase	10975.6	0.426437	0.105009	0	1	1
C7Y58_RS00935_N-acetylneuraminate synthase family protein	20119.6	0.602678	0.126178	0	1	1
C7Y58_RS00940_NAD(P)-dependent oxidoreductase	5011.88	0.277284	0.147368	0	1	1
C7Y58_RS00945_N-acetylneuraminate synthase family protein	10693.6	0.184156	0.140881	0	1	1
C7Y58_RS00950_SDR family oxidoreductase	5151.68	-0.0547905	0.148359	0	1	1
C7Y58_RS00955_aldo/keto reductase	6558.95	-0.0976274	0.118697	0	1	1
C7Y58_RS00960_pseB	8737.86	0.248283	0.121246	0	1	1
C7Y58_RS00965_hypothetical protein	3175.47	-0.230163	0.140589	0	1	1
C7Y58_RS00970_EpsG family protein	368.917	-0.148561	0.175167	0	1	1
C7Y58_RS00975_glycosyltransferase	6206.37	-0.0947856	0.13765	0	1	1
C7Y58_RS00980_hypothetical protein	5593.01	-0.72217	0.18382	0	1	1
C7Y58_RS00985_SDR family oxidoreductase	2936.52	-0.392164	0.130711	0	1	1
C7Y58_RS00990_sugar transferase	5406.96	-0.0643253	0.101671	0	1	1
C7Y58_RS00995_polysaccharide biosynthesis protein	19921.9	-0.0359301	0.0752495	0	1	1
C7Y58_RS01000_hypothetical protein	2289.3	-0.115117	0.279794	0	1	1
C7Y58_RS01005_rfbD	10469.5	-0.571248	0.0899337	0	1	1
C7Y58_RS01010_hypothetical protein	3866.54	-0.368875	0.121148	0	1	1
C7Y58_RS01015_AAA family ATPase	7683.64	-0.222507	0.0990781	0	1	1
C7Y58_RS01020_undecaprenyl-diphosphate phosphatase	12129.3	-0.244863	0.0897524	0	1	1
C7Y58_RS01025_rfaD	5610.34	-0.0786936	0.106168	0	1	1
C7Y58_RS01030_fplA	3698.17	-0.699723	0.100249	0	1	1
C7Y58_RS01035_TSUP family transporter	1813.88	-0.847905	0.106299	0	1	1
C7Y58_RS01040_galactose mutarotase	1108.72	-0.925861	0.135705	0	1	1
C7Y58_RS01045_pnp	25575.1	-0.557345	0.117105	0	1	1
C7Y58_RS01050_pgsA	4353.5	-0.736414	0.126515	0	1	1
C7Y58_RS01055_YggT family protein	314.274	-1.14594	0.22535	-0.647627	0.517226	1
C7Y58_RS01060_rsmH	3779.21	-0.663629	0.152558	0	1	1
C7Y58_RS01065_hypothetical protein	332.29	-0.960886	0.158873	0	1	1
C7Y58_RS01070_rlmD	2107.59	-0.701973	0.178134	0	1	1
C7Y58_RS01075_hypothetical protein	1557.25	-0.693128	0.216262	0	1	1
C7Y58_RS01080_ATP-binding protein	997.235	-0.809884	0.218435	0	1	1
C7Y58_RS01085_hypothetical protein	2086.26	-0.475271	0.111476	0	1	1
C7Y58_RS01095_secA	34462.5	-0.626102	0.0754226	0	1	1
C7Y58_RS01100_hypothetical protein	13323.8	-0.0646447	0.100532	0	1	1
C7Y58_RS01105_hypothetical protein	67.3291	-0.11094	0.306794	0	1	1
C7Y58_RS01110_DUF1871 family protein	42.9949	-0.514718	0.29418	0	1	1
C7Y58_RS01115_rsmG	2099.73	-0.734376	0.113364	0	1	1
C7Y58_RS01120_mnmG	4103.16	-0.672575	0.104554	0	1	1
C7Y58_RS01125_TrkA family potassium uptake protein	392.829	-0.509335	0.174565	0	1	1
C7Y58_RS01130_potassium transporter KtrB	1856.07	-0.392526	0.12506	0	1	1
C7Y58_RS01135_MATE family efflux transporter	2704.02	-0.568254	0.09226	0	1	1
C7Y58_RS01140_ClC family H(+)/Cl(-) exchange transporter	2000.46	-0.0241182	0.114415	0	1	1
C7Y58_RS01145_pcp	1526.8	0.465056	0.134606	0	1	1
C7Y58_RS01150_aminotransferase class IV	555.849	0.491678	0.118464	0	1	1
C7Y58_RS01155_pabB	1166.59	0.797449	0.104293	0	1	1
C7Y58_RS01160_aminodeoxychorismate/anthranilate synthase component II	549.962	0.711641	0.145759	0	1	1
C7Y58_RS01165_diaminopimelate epimerase	1530.55	0.62343	0.104067	0	1	1
C7Y58_RS01215_MerR family transcriptional regulator	727.264	-1.14772	0.147221	-1.00341	0.315663	1
C7Y58_RS01220_EamA family transporter	468.531	-0.0878907	0.160622	0	1	1
C7Y58_RS01225_aminotransferase class I/II-fold pyridoxal phosphate-dependent enzyme	1371.47	-0.0867959	0.172232	0	1	1
C7Y58_RS01230_PLP-dependent transferase	313.044	1.27412	0.237601	1.15369	0.248628	1
C7Y58_RS01235_sodium:alanine symporter family protein	356.369	1.14336	0.177451	0.80791	0.419142	1
C7Y58_RS01245_pyruvate-flavodoxin oxidoreductase	49.0471	1.19083	0.283586	0.67292	0.500998	1
C7Y58_RS01250_pyruvate:ferredoxin (flavodoxin) oxidoreductase	131.707	1.13182	0.311419	0.423278	0.672093	1
C7Y58_RS01305_YaaA family protein	428.154	0.249104	0.343298	0	1	1
C7Y58_RS01310_HutD family protein	1060.46	0.64194	0.128177	0	1	1
C7Y58_RS01315_eno	8449.14	-0.00902722	0.174188	0	1	1
C7Y58_RS01320_pykF	11049.3	-0.0252484	0.207114	0	1	1
C7Y58_RS01395_DUF4261 domain-containing protein	3924.08	-0.127702	0.10503	0	1	1
C7Y58_RS01400_bifunctional 4-hydroxy-3-methylbut-2-enyl diphosphate reductase/30S ribosomal protein S1	19613.8	0.523017	0.0951206	0	1	1
C7Y58_RS01405_HPr family phosphocarrier protein	443.115	-0.146064	0.144924	0	1	1
C7Y58_RS01415_hypothetical protein	2968.71	-0.594899	0.110136	0	1	1
C7Y58_RS01420_hypothetical protein	664.619	-0.985091	0.256535	0	1	1
C7Y58_RS01425_rfaE1	1505.36	-0.172155	0.142723	0	1	1
C7Y58_RS01430_tetratricopeptide repeat protein	2537.64	-0.0644659	0.115836	0	1	1
C7Y58_RS01435_2-C-methyl-D-erythritol 2,4-cyclodiphosphate synthase	461.531	-0.291276	0.115691	0	1	1
C7Y58_RS01440_MATE family efflux transporter	2428.4	-0.00899067	0.0846027	0	1	1
C7Y58_RS01445_cob(I)yrinic acid a,c-diamide adenosyltransferase	413.484	0.163999	0.135013	0	1	1
C7Y58_RS01450_NUDIX domain-containing protein	785.894	0.434286	0.12453	0	1	1
C7Y58_RS01455_MliC family protein	108535	-0.911958	0.142474	0	1	1
C7Y58_RS01460_ptsP	8486.29	0.771678	0.171416	0	1	1
C7Y58_RS01465_HPr family phosphocarrier protein	6319.81	1.07965	0.234136	0.340196	0.733709	1
C7Y58_RS01480_ABC transporter ATP-binding protein	4487.03	-0.0549131	0.0909806	0	1	1
C7Y58_RS01485_ABC transporter permease	3723.07	-0.0914304	0.109234	0	1	1
C7Y58_RS01490_ABC transporter permease	4080.92	-0.311669	0.104964	0	1	1
C7Y58_RS01495_peptidylprolyl isomerase	23799.6	0.50393	0.0772958	0	1	1
C7Y58_RS01500_gltS	3414.07	0.543835	0.144422	0	1	1
C7Y58_RS01525_DUF4198 domain-containing protein	17209.9	1.24117	0.210755	1.14433	0.252489	1
C7Y58_RS01530_hypothetical protein	2070.69	1.22424	0.203963	1.09944	0.271577	1
C7Y58_RS01535_metal ABC transporter substrate-binding protein	7928.31	0.888683	0.144223	0	1	1
C7Y58_RS01540_metal ABC transporter permease	6192.95	0.665012	0.139646	0	1	1
C7Y58_RS01545_metal ABC transporter ATP-binding protein	3432.25	0.808627	0.122272	0	1	1
C7Y58_RS01555_metal ABC transporter substrate-binding protein	2571.04	0.789573	0.1535	0	1	1
C7Y58_RS01560_hypothetical protein	1159.59	0.851315	0.170829	0	1	1
C7Y58_RS01565_transposase	439.366	0.332832	0.196085	0	1	1
C7Y58_RS01570_DUF4304 domain-containing protein	607.381	0.279087	0.17628	0	1	1
C7Y58_RS01585_ABC transporter ATP-binding protein	462.624	1.29742	0.322503	0.922238	0.356404	1
C7Y58_RS01590_hypothetical protein	924.599	1.37855	0.341611	1.10812	0.267809	1
C7Y58_RS01600_radical SAM protein	393.352	0.308345	0.109458	0	1	1
C7Y58_RS01620_ATP-binding protein	851.492	-0.599749	0.159612	0	1	1
C7Y58_RS01670_DUF4298 domain-containing protein	212.713	-0.321233	0.28311	0	1	1
C7Y58_RS01675_serS	17612.4	0.278577	0.161753	0	1	1
C7Y58_RS01680_hypothetical protein	466.169	-0.119942	0.217951	0	1	1
C7Y58_RS01695_pyridoxamine 5'-phosphate oxidase family protein	255.706	-0.741629	0.298566	0	1	1
C7Y58_RS01700_GyrI-like domain-containing protein	2.86064	-1.08421	1.15684	-0.0727898	0.941973	1
C7Y58_RS01730_inorganic diphosphatase	72.2526	0.207329	0.22661	0	1	1
C7Y58_RS01760_iron-containing alcohol dehydrogenase	5236.52	0.267955	0.261695	0	1	1
C7Y58_RS01765_haloacid dehalogenase-like hydrolase	4746.82	0.00213853	0.286378	0	1	1
C7Y58_RS01770_DUF861 domain-containing protein	1333.14	0.328655	0.333954	0	1	1
C7Y58_RS01775_eutH	3689.81	0.429437	0.311291	0	1	1
C7Y58_RS01780_hypothetical protein	196.351	0.500181	0.362642	0	1	1
C7Y58_RS01785_ethanolamine utilization protein EutN	211.41	0.240092	0.335579	0	1	1
C7Y58_RS01790_TIGR02536 family ethanolamine utilization protein	1095.73	0.351054	0.331208	0	1	1
C7Y58_RS01795_ethanolamine utilization cobalamin adenosyltransferase	2074.35	0.204016	0.346088	0	1	1
C7Y58_RS01805_acetaldehyde dehydrogenase (acetylating)	6779.63	0.536449	0.321339	0	1	1
C7Y58_RS01810_eutM	1780.07	0.422352	0.330804	0	1	1
C7Y58_RS01815_BMC domain-containing protein	746.245	-0.145323	0.320717	0	1	1
C7Y58_RS01820_eutL	2591.01	0.321544	0.277023	0	1	1
C7Y58_RS01825_eutC	7813.03	0.168685	0.319566	0	1	1
C7Y58_RS01830_ethanolamine ammonia-lyase subunit EutB	13023.4	0.412201	0.303503	0	1	1
C7Y58_RS01835_eutA	3770.98	0.137742	0.296694	0	1	1
C7Y58_RS01840_sensor histidine kinase	3286.26	-0.771574	0.13601	0	1	1
C7Y58_RS01845_ANTAR domain-containing response regulator	2489.52	-0.893786	0.104965	0	1	1
C7Y58_RS01850_eutP	625.721	-0.725891	0.14166	0	1	1
C7Y58_RS01855_BMC domain-containing protein	945.521	-0.921147	0.162178	0	1	1
C7Y58_RS01860_folP	2228.06	-0.951256	0.157313	0	1	1
C7Y58_RS01865_folK	2941.29	-0.771774	0.154054	0	1	1
C7Y58_RS01870_folE	5707.56	-0.634713	0.117745	0	1	1
C7Y58_RS01875_glycine--tRNA ligase subunit beta	16221.8	-0.734504	0.0903704	0	1	1
C7Y58_RS01880_glyQ	5071.43	-1.01684	0.100276	-0.167888	0.866672	1
C7Y58_RS01885_lspA	3891.92	-0.908269	0.0894749	0	1	1
C7Y58_RS01890_ileS	24999.2	-0.854798	0.0962166	0	1	1
C7Y58_RS01895_GAF domain-containing sensor histidine kinase	5981.12	-0.876922	0.109577	0	1	1
C7Y58_RS01900_RNA-binding transcriptional accessory protein	6170.44	-0.546938	0.0917992	0	1	1
C7Y58_RS01905_DUF1353 domain-containing protein	14.1193	0.973685	0.532593	0	1	1
C7Y58_RS01910_hypothetical protein	747.558	1.28219	0.252409	1.118	0.263566	1
C7Y58_RS01915_hypothetical protein	157.336	0.118582	0.201375	0	1	1
C7Y58_RS01920_carboxypeptidase M32	3694.16	0.932784	0.0923666	0	1	1
C7Y58_RS01925_serine hydrolase	807.813	-0.514899	0.156902	0	1	1
C7Y58_RS01930_nifU	4771.54	-0.161978	0.165275	0	1	1
C7Y58_RS01935_nifS	7695.45	-0.580795	0.183406	0	1	1
C7Y58_RS01940_nth	559.696	-1.13159	0.147952	-0.889423	0.373776	1
C7Y58_RS01945_GNAT family N-acetyltransferase	21.5832	-1.59756	0.53564	-1.1156	0.264595	1
C7Y58_RS01980_hypothetical protein	316.997	-1.0257	0.155347	-0.165419	0.868615	1
C7Y58_RS01985_HAD family hydrolase	482.04	-0.529246	0.148124	0	1	1
C7Y58_RS01990_xth	1582.93	-0.261184	0.113144	0	1	1
C7Y58_RS01995_aroQ	1601.21	-0.248414	0.127821	0	1	1
C7Y58_RS02000_shikimate dehydrogenase	956.088	-0.00907132	0.109134	0	1	1
C7Y58_RS02005_chorismate mutase	404.827	-0.367069	0.174416	0	1	1
C7Y58_RS02010_toxin-antitoxin system YwqK family antitoxin	463.848	-0.0156098	0.146596	0	1	1
C7Y58_RS02015_FtsW/RodA/SpoVE family cell cycle protein	5434.32	-0.585977	0.153758	0	1	1
C7Y58_RS02020_DUF896 domain-containing protein	277.765	-1.20191	0.208369	-0.969019	0.332536	1
C7Y58_RS02035_hypothetical protein	373.483	1.17494	0.21737	0.804783	0.420945	1
C7Y58_RS02045_DUF421 domain-containing protein	496.162	-1.26361	0.231354	-1.13942	0.254528	1
C7Y58_RS02050_hypothetical protein	195.361	-1.06622	0.301241	-0.219814	0.826016	1
C7Y58_RS02055_hypothetical protein	882.959	-0.950561	0.230843	0	1	1
C7Y58_RS02060_DUF4132 domain-containing protein	4646.11	0.158602	0.164921	0	1	1
C7Y58_RS02065_linear amide C-N hydrolase	1202.78	-0.00866259	0.149698	0	1	1
C7Y58_RS02070_hypothetical protein	1827.25	0.653147	0.104878	0	1	1
C7Y58_RS02080_pyridoxamine 5'-phosphate oxidase family protein	73.5794	-0.804794	0.404582	0	1	1
C7Y58_RS02085_flavodoxin domain-containing protein	819.239	-0.729627	0.127039	0	1	1
C7Y58_RS02090_IS1182-like element ISFnu2 family transposase	884.351	0.0777274	0.148502	0	1	1
C7Y58_RS02100_toxin-antitoxin system YwqK family antitoxin	621.04	0.179689	0.164547	0	1	1
C7Y58_RS02105_toxin-antitoxin system YwqK family antitoxin	247.971	-0.104439	0.283735	0	1	1
C7Y58_RS02110_toxin-antitoxin system YwqK family antitoxin	635.706	0.269541	0.19981	0	1	1
C7Y58_RS02115_yfcC	5175.51	0.627198	0.101767	0	1	1
C7Y58_RS02120_septation protein SpoVG family protein	229.701	0.585023	0.155352	0	1	1
C7Y58_RS02125_ispE	3077.21	-0.0574317	0.137042	0	1	1
C7Y58_RS02130_RNA-binding S4 domain-containing protein	5877.48	-0.0236444	0.152089	0	1	1
C7Y58_RS02135_transcription-repair coupling factor	1109.13	-0.469229	0.0918313	0	1	1
C7Y58_RS02140_hypothetical protein	107.351	0.518375	0.196885	0	1	1
C7Y58_RS02145_Fic family protein	88.9162	-1.14321	0.280066	-0.511339	0.609114	1
C7Y58_RS02150_hypothetical protein	33.3602	-0.191744	0.357792	0	1	1
C7Y58_RS02155_hypothetical protein	246.449	0.661241	0.198604	0	1	1
C7Y58_RS02160_DUF554 domain-containing protein	696.617	-0.0405755	0.189599	0	1	1
C7Y58_RS02165_AAA family ATPase	22.8788	-1.12149	0.557286	-0.218003	0.827427	1
C7Y58_RS02170_transcription repressor NadR	524.568	-0.140528	0.174991	0	1	1
C7Y58_RS02195_mnmE	7632.28	-0.989093	0.128402	0	1	1
C7Y58_RS02200_protein jag	2354.58	-0.697615	0.121045	0	1	1
C7Y58_RS02205_membrane protein insertase YidC	3631.08	-0.534237	0.114455	0	1	1
C7Y58_RS02210_yidD	998.382	-0.854394	0.14505	0	1	1
C7Y58_RS02220_rpmH	68.8056	-0.384245	0.309051	0	1	1
C7Y58_RS02225_replication initiator protein A	1281.66	-0.585617	0.1618	0	1	1
C7Y58_RS02230_yaaA	472.769	-0.934476	0.157398	0	1	1
C7Y58_RS02260_pheS	9854.58	-0.951484	0.129178	0	1	1
C7Y58_RS02265_pheT	12919.7	-0.913303	0.124769	0	1	1
C7Y58_RS02270_toxin-antitoxin system YwqK family antitoxin	3522.17	-0.148625	0.17416	0	1	1
C7Y58_RS02275_toxin-antitoxin system YwqK family antitoxin	315.317	0.0422008	0.234436	0	1	1
C7Y58_RS02280_toxin-antitoxin system YwqK family antitoxin	361.385	-0.433261	0.268688	0	1	1
C7Y58_RS02285_toxin-antitoxin system YwqK family antitoxin	436.275	-0.466159	0.246949	0	1	1
C7Y58_RS02290_toxin-antitoxin system YwqK family antitoxin	839.492	-0.673571	0.220442	0	1	1
C7Y58_RS02295_toxin-antitoxin system YwqK family antitoxin	216.078	-0.511503	0.29258	0	1	1
C7Y58_RS02300_hypothetical protein	41.2681	-0.440126	0.354321	0	1	1
C7Y58_RS02315_hypothetical protein	240.967	-0.0835286	0.243382	0	1	1
C7Y58_RS02320_toxin-antitoxin system YwqK family antitoxin	21.2702	0.214961	0.385518	0	1	1
C7Y58_RS02330_galE	4409.9	-0.160087	0.125411	0	1	1
C7Y58_RS02335_UDP-glucose--hexose-1-phosphate uridylyltransferase	5142.97	-0.299062	0.108798	0	1	1
C7Y58_RS02340_galactokinase	2263.44	-0.376014	0.0965847	0	1	1
C7Y58_RS02345_YfcC family protein	17087.7	0.106802	0.123762	0	1	1
C7Y58_RS02360_tripartite tricarboxylate transporter substrate binding protein	19008.5	-0.939401	0.0923216	0	1	1
C7Y58_RS02365_ABC-F family ATP-binding cassette domain-containing protein	3249.29	-1.00328	0.0936668	-0.0350391	0.972049	1
C7Y58_RS02370_EamA family transporter	2523.89	-0.953187	0.118478	0	1	1
C7Y58_RS02375_S8 family peptidase	2832.59	-0.893251	0.12541	0	1	1
C7Y58_RS02385_Mrp/NBP35 family ATP-binding protein	1240.08	-0.404802	0.104157	0	1	1
C7Y58_RS02390_hypothetical protein	437.771	0.574346	0.152862	0	1	1
C7Y58_RS02395_hypothetical protein	78.8512	0.336746	0.242281	0	1	1
C7Y58_RS02400_type II/IV secretion system protein	609.985	0.696496	0.149596	0	1	1
C7Y58_RS02430_hypothetical protein	37.8911	1.07823	0.458015	0.170811	0.864372	1
C7Y58_RS02445_type II secretion system protein GspD	31.4581	1.41681	0.421219	0.989525	0.322406	1
C7Y58_RS02450_PepSY domain-containing protein	1224.31	-1.15439	0.245036	-0.630069	0.528649	1
C7Y58_RS02455_DUF1275 domain-containing protein	548.669	-1.06324	0.120157	-0.526342	0.598651	1
C7Y58_RS02485_WYL domain-containing protein	741.227	0.995848	0.156174	0	1	1
C7Y58_RS02490_nhaC	1298.16	0.397844	0.31015	0	1	1
C7Y58_RS02495_helix-turn-helix transcriptional regulator	162.458	-0.193225	0.187904	0	1	1
C7Y58_RS02500_hypothetical protein	3659.63	0.0282743	0.109463	0	1	1
C7Y58_RS02505_site-specific DNA-methyltransferase	2350.39	-0.923655	0.0871393	0	1	1
C7Y58_RS02510_adenine phosphoribosyltransferase	1730.49	-0.604815	0.101609	0	1	1
C7Y58_RS02515_NCS2 family permease	2969.2	-0.692926	0.113915	0	1	1
C7Y58_RS02520_hypothetical protein	271.187	0.430333	0.153752	0	1	1
C7Y58_RS02525_cobyric acid synthase	503.265	-0.415634	0.0918774	0	1	1
C7Y58_RS02535_HD domain-containing protein	1274.96	-0.38506	0.076089	0	1	1
C7Y58_RS02540_TlpA family protein disulfide reductase	1078.76	-0.0443823	0.11904	0	1	1
C7Y58_RS02545_ImmA/IrrE family metallo-endopeptidase	3336.77	-1.1527	0.167146	-0.913549	0.360954	1
C7Y58_RS02560_adhesion protein FadA	200.309	0.0384266	0.216655	0	1	1
C7Y58_RS02565_hypothetical protein	343.765	-0.860316	0.245925	0	1	1
C7Y58_RS02570_hypothetical protein	334.372	-0.337619	0.193401	0	1	1
C7Y58_RS02575_hypothetical protein	1965.25	-0.618615	0.168284	0	1	1
C7Y58_RS02580_OmpA family protein	5117.97	-0.528309	0.130259	0	1	1
C7Y58_RS02585_autotransporter-associated N-terminal domain-containing protein	34592.5	-0.553645	0.201879	0	1	1
C7Y58_RS02590_AAA family ATPase	2254.67	0.507065	0.117733	0	1	1
C7Y58_RS02595_glucose-6-phosphate isomerase	4103.99	-0.456646	0.093457	0	1	1
C7Y58_RS02600_dicarboxylate/amino acid:cation symporter	34427.1	0.465998	0.133817	0	1	1
C7Y58_RS02630_autotransporter-associated N-terminal domain-containing protein	16626.3	-0.0767482	0.172188	0	1	1
C7Y58_RS02635_GNAT family N-acetyltransferase	322.011	-0.817343	0.269112	0	1	1
C7Y58_RS02640_transcriptional repressor	1737.77	0.275406	0.15613	0	1	1
C7Y58_RS02685_rpoB	20519.5	-0.830672	0.125899	0	1	1
C7Y58_RS02690_rpoC	29873.6	-0.962487	0.119151	0	1	1
C7Y58_RS02695_YicC family protein	2203.38	-1.04288	0.120899	-0.354715	0.722803	1
C7Y58_RS02700_gmk	646.32	-0.715991	0.172131	0	1	1
C7Y58_RS02705_DNA-directed RNA polymerase subunit omega	90.0765	-1.28299	0.261943	-1.08035	0.279985	1
C7Y58_RS02710_FAD:protein FMN transferase	4237.55	-0.869262	0.112989	0	1	1
C7Y58_RS02715_sodium-translocating pyrophosphatase	17004.4	-0.955186	0.17397	0	1	1
C7Y58_RS02750_ribosome maturation factor RimP	825.602	-0.852017	0.162526	0	1	1
C7Y58_RS02755_nusA	633.369	-0.41171	0.212222	0	1	1
C7Y58_RS02760_DUF448 domain-containing protein	628.938	-1.05886	0.234093	-0.25142	0.80149	1
C7Y58_RS02780_tig	3956.24	-1.13583	0.245922	-0.552341	0.580714	1
C7Y58_RS02795_lon	7624.58	-1.07932	0.226213	-0.350654	0.725848	1
C7Y58_RS02800_YihA family ribosome biogenesis GTP-binding protein	2629.47	-1.07041	0.187936	-0.374649	0.707922	1
C7Y58_RS02805_hypothetical protein	1006.5	-0.513533	0.207868	0	1	1
C7Y58_RS02810_valine--tRNA ligase	5658.85	-0.362171	0.172653	0	1	1
C7Y58_RS02815_MarR family transcriptional regulator	243.269	0.221268	0.179888	0	1	1
C7Y58_RS02820_ABC transporter permease subunit	2417.81	0.963914	0.15225	0	1	1
C7Y58_RS02840_energy-coupling factor transporter transmembraneprotein EcfT	65.894	0.543186	0.272566	0	1	1
C7Y58_RS02845_energy-coupling factor transporter ATPase	391.028	0.484648	0.146373	0	1	1
C7Y58_RS02850_ATP-binding cassette domain-containing protein	359.036	0.307691	0.1349	0	1	1
C7Y58_RS02855_biotin transporter BioY	590.543	0.277337	0.183569	0	1	1
C7Y58_RS02865_GDYXXLXY domain-containing protein	1411.11	-0.938059	0.255195	0	1	1
C7Y58_RS02870_type II toxin-antitoxin system HipA family toxin	1173.99	-0.613541	0.149682	0	1	1
C7Y58_RS02875_helix-turn-helix transcriptional regulator	150.516	-0.69285	0.237156	0	1	1
C7Y58_RS02885_radical SAM protein	273.552	-1.36577	0.365632	-1.00039	0.317123	1
C7Y58_RS02890_hypothetical protein	2120.02	0.27267	0.0794118	0	1	1
C7Y58_RS02895_threonylcarbamoyl-AMP synthase	8229.66	0.220578	0.0776506	0	1	1
C7Y58_RS02900_ribose-phosphate diphosphokinase	16738.5	0.451257	0.0684686	0	1	1
C7Y58_RS02905_glmU	20771.2	0.136366	0.0471581	0	1	1
C7Y58_RS02910_J domain-containing protein	3874.07	-0.167114	0.0936578	0	1	1
C7Y58_RS02925_GntR family transcriptional regulator	323.395	-0.558886	0.19372	0	1	1
C7Y58_RS02930_YARHG domain-containing protein	15645	1.01362	0.116926	0.116506	0.907252	1
C7Y58_RS02935_creD	9766.87	0.239536	0.237791	0	1	1
C7Y58_RS02960_YibE/F family protein	8526.66	-0.65286	0.135237	0	1	1
C7Y58_RS02965_rpsO	4674.95	-0.492013	0.11124	0	1	1
C7Y58_RS02970_ftsH	22672.9	-0.727083	0.0873541	0	1	1
C7Y58_RS02990_DUF3427 domain-containing protein	823.052	0.786304	0.127298	0	1	1
C7Y58_RS03005_TonB-dependent receptor	2220.17	0.631782	0.188602	0	1	1
C7Y58_RS03010_ABC transporter substrate-binding protein	1426.03	1.06435	0.157081	0.40968	0.682041	1
C7Y58_RS03025_sugar phosphate isomerase/epimerase	207.231	1.0932	0.173197	0.538093	0.590513	1
C7Y58_RS03035_tetratricopeptide repeat protein	842.863	0.81146	0.152915	0	1	1
C7Y58_RS03040_tetratricopeptide repeat protein	4169.59	0.568294	0.127086	0	1	1
C7Y58_RS03075_hypothetical protein	4132.88	-0.230072	0.2396	0	1	1
C7Y58_RS03080_hypothetical protein	1885.91	-0.323681	0.246365	0	1	1
C7Y58_RS03085_glycerophosphoryl diester phosphodiesterase	74.8821	-1.02573	0.326331	-0.0788487	0.937153	1
C7Y58_RS03105_macro domain-containing protein	590.992	0.30372	0.169635	0	1	1
C7Y58_RS03115_aminopeptidase P family protein	1648.74	-0.112685	0.17369	0	1	1
C7Y58_RS03120_nucleotide pyrophosphohydrolase	52.6434	-0.0857983	0.302347	0	1	1
C7Y58_RS03155_clpB	51619	-1.22064	0.22114	-0.99775	0.318401	1
C7Y58_RS03160_MATE family efflux transporter	652.42	-0.431815	0.114698	0	1	1
C7Y58_RS03165_hypothetical protein	574.057	-0.535963	0.142938	0	1	1
C7Y58_RS03170_hypothetical protein	312.832	-0.827828	0.144871	0	1	1
C7Y58_RS03175_HEAT repeat domain-containing protein	700.231	-0.767491	0.140718	0	1	1
C7Y58_RS03180_DNA adenine methylase	874.972	-1.12139	0.14007	-0.866632	0.386144	1
C7Y58_RS03185_hypothetical protein	214.989	0.317286	0.247045	0	1	1
C7Y58_RS03190_hypothetical protein	766.094	-0.530101	0.188166	0	1	1
C7Y58_RS03195_dephospho-CoA kinase	676.114	-1.04954	0.179748	-0.275604	0.782852	1
C7Y58_RS03200_DUF3656 domain-containing protein	3005.62	-1.12706	0.148289	-0.856837	0.391535	1
C7Y58_RS03205_phosphatidylglycerophosphatase A	1648.98	-1.1301	0.123824	-1.05066	0.293413	1
C7Y58_RS03210_CinA family nicotinamide mononucleotide deamidase-related protein	1989.07	-0.960504	0.108055	0	1	1
C7Y58_RS03215_cupin domain-containing protein	330.921	-1.02127	0.15346	-0.138616	0.889754	1
C7Y58_RS03220_DegV family protein	10741.6	-0.552125	0.108011	0	1	1
C7Y58_RS03225_PTS sugar transporter subunit IIA	2057.76	-0.981239	0.11431	0	1	1
C7Y58_RS03230_ArsB/NhaD family transporter	3844.55	-0.994471	0.107468	0	1	1
C7Y58_RS03235_ArsB/NhaD family transporter	2852.92	-0.864263	0.106277	0	1	1
C7Y58_RS03240_Dam family site-specific DNA-(adenine-N6)-methyltransferase	1088.92	0.198039	0.16335	0	1	1
C7Y58_RS03245_AlwI family type II restriction endonuclease	1801.74	0.400929	0.129688	0	1	1
C7Y58_RS03250_biotin--[acetyl-CoA-carboxylase] ligase	917.536	0.256179	0.134711	0	1	1
C7Y58_RS03255_mnmA	1012.98	0.180357	0.0865101	0	1	1
C7Y58_RS03260_class I SAM-dependent methyltransferase	653.025	0.059176	0.085827	0	1	1
C7Y58_RS03265_obgE	832.831	-0.304559	0.2374	0	1	1
C7Y58_RS03270_miaA	1143.59	-0.63105	0.153954	0	1	1
C7Y58_RS03275_membrane lipoprotein lipid attachment site-containing protein	2627.75	0.150852	0.208982	0	1	1
C7Y58_RS03280_ATP-binding protein	6581.46	0.240292	0.138853	0	1	1
C7Y58_RS03285_anti-sigma factor antagonist	3723.62	0.251056	0.315302	0	1	1
C7Y58_RS03290_rny	10673.3	0.563186	0.13822	0	1	1
C7Y58_RS03295_UbiD family decarboxylase	7398.05	-0.476688	0.0917898	0	1	1
C7Y58_RS03300_outer membrane protein assembly factor	42755.3	0.60576	0.0975569	0	1	1
C7Y58_RS03305_OmpH family outer membrane protein	10675.7	0.451713	0.137191	0	1	1
C7Y58_RS03310_lpxD	10029.7	0.913544	0.10242	0	1	1
C7Y58_RS03320_YigZ family protein	331.619	-0.427724	0.131361	0	1	1
C7Y58_RS03325_leucyl aminopeptidase	10146.6	1.16177	0.161196	1.00359	0.315575	1
C7Y58_RS03335_winged helix-turn-helix transcriptional regulator	110.279	0.201098	0.227557	0	1	1
C7Y58_RS03340_CoA-disulfide reductase	565.739	0.762838	0.199185	0	1	1
C7Y58_RS03345_cytidine/deoxycytidylate deaminase family protein	479.461	-0.242277	0.191121	0	1	1
C7Y58_RS03350_Crp/Fnr family transcriptional regulator	269.925	-0.298287	0.265716	0	1	1
C7Y58_RS03360_DUF3798 domain-containing protein	7063.31	0.546448	0.166259	0	1	1
C7Y58_RS03365_sugar ABC transporter ATP-binding protein	1910.96	0.840989	0.1628	0	1	1
C7Y58_RS03370_ABC transporter	2635.29	0.731724	0.123939	0	1	1
C7Y58_RS03375_ABC transporter permease	2736.59	0.910473	0.164434	0	1	1
C7Y58_RS03380_hypothetical protein	45.6549	0.554003	0.320913	0	1	1
C7Y58_RS03390_autotransporter-associated N-terminal domain-containing protein	14160.5	1.02424	0.708644	0.034204	0.972714	1
C7Y58_RS03405_IS3 family transposase	288.615	-0.727998	0.185359	0	1	1
C7Y58_RS03410_hypothetical protein	3939.16	-0.0551015	0.172103	0	1	1
C7Y58_RS03415_hemolysin III family protein	5617.7	-0.0849276	0.151862	0	1	1
C7Y58_RS03425_IS110-like element ISFnu4 family transposase	173.949	0.313152	0.333522	0	1	1
C7Y58_RS03435_acyl-CoA thioesterase	158.736	-0.335978	0.319432	0	1	1
C7Y58_RS03440_nitroreductase family protein	3205.53	0.452826	0.168031	0	1	1
C7Y58_RS03445_rpsT	1779.57	-1.16999	0.169305	-1.00404	0.31536	1
C7Y58_RS03450_hypothetical protein	131.334	-0.581757	0.274093	0	1	1
C7Y58_RS03460_DJ-1/PfpI family protein	150.681	0.52411	0.254441	0	1	1
C7Y58_RS03465_peptidylprolyl isomerase	6097.03	1.0672	0.166242	0.404211	0.686058	1
C7Y58_RS03470_rpiB	7631.3	0.71839	0.0660828	0	1	1
C7Y58_RS03480_hypothetical protein	234.718	1.17322	0.223957	0.773453	0.439254	1
C7Y58_RS03485_hypothetical protein	196.858	0.106144	0.162533	0	1	1
C7Y58_RS03490_hypothetical protein	131.582	0.0130913	0.477624	0	1	1
C7Y58_RS03500_3-keto-5-aminohexanoate cleavage protein	2580.71	-1.0169	0.484896	-0.0348487	0.9722	1
C7Y58_RS03505_kdd	4462.43	-0.777803	0.448099	0	1	1
C7Y58_RS03510_ablA	10219	-0.746808	0.365125	0	1	1
C7Y58_RS03515_hypothetical protein	6188.13	-0.803288	0.337643	0	1	1
C7Y58_RS03525_D-lysine 5,6-aminomutase subunit alpha	8356.86	-1.03292	0.337007	-0.0976711	0.922193	1
C7Y58_RS03530_cobalamin-dependent protein	3802.94	-1.05076	0.350146	-0.14498	0.884727	1
C7Y58_RS03535_amino acid transporter	2872.78	-1.21518	0.310311	-0.693442	0.488032	1
C7Y58_RS03540_Na+/H+ antiporter NhaC family protein	35485.3	0.48397	0.223032	0	1	1
C7Y58_RS03545_membrane protein	588261	0.57524	0.152622	0	1	1
C7Y58_RS03550_short-chain fatty acid transporter	35793.5	0.10052	0.0968878	0	1	1
C7Y58_RS03555_CoA transferase subunit A	26987.7	0.329017	0.100325	0	1	1
C7Y58_RS03560_CoA transferase subunit B	18722.9	0.23716	0.0955153	0	1	1
C7Y58_RS03565_methylaspartate mutase subunit E	5857.83	0.945513	0.159382	0	1	1
C7Y58_RS03570_methylaspartate mutase	7341.58	0.951318	0.121889	0	1	1
C7Y58_RS03575_methylaspartate mutase subunit S	412.884	0.816097	0.199739	0	1	1
C7Y58_RS03580_hypothetical protein	1867.16	-0.00493113	0.163218	0	1	1
C7Y58_RS03585_rph	2261.3	0.541959	0.107317	0	1	1
C7Y58_RS03590_3-oxoacyl-ACP synthase III family protein	1411.17	0.416274	0.138544	0	1	1
C7Y58_RS03595_coenzyme F390 synthetase	1076.69	0.466442	0.117737	0	1	1
C7Y58_RS03600_MBL fold metallo-hydrolase	922.849	0.866443	0.192552	0	1	1
C7Y58_RS03605_NAD(P)-dependent oxidoreductase	1216.2	1.02916	0.111443	0.261679	0.793569	1
C7Y58_RS03610_hypothetical protein	658.116	0.923164	0.126137	0	1	1
C7Y58_RS03615_glycosyltransferase	1618.23	1.03883	0.120231	0.322942	0.746739	1
C7Y58_RS03655_DUF116 domain-containing protein	710.841	-1.12822	0.136862	-0.936841	0.34884	1
C7Y58_RS03660_tetratricopeptide repeat protein	15897.9	-0.56505	0.10901	0	1	1
C7Y58_RS03670_hypothetical protein	1007.91	-0.375107	0.156538	0	1	1
C7Y58_RS03675_MotA/TolQ/ExbB proton channel family protein	4578.45	-0.387585	0.115351	0	1	1
C7Y58_RS03680_biopolymer transporter ExbD	5100.45	-0.286734	0.142242	0	1	1
C7Y58_RS03685_energy transducer TonB	6354.05	-0.45493	0.138987	0	1	1
C7Y58_RS03690_sigma-54-dependent Fis family transcriptional regulator	10058.6	-0.894889	0.107787	0	1	1
C7Y58_RS03695_dnaX	6686.97	-0.678769	0.10187	0	1	1
C7Y58_RS03700_hypothetical protein	1418.36	-0.599216	0.122656	0	1	1
C7Y58_RS03705_rplI	294.486	-0.248203	0.132226	0	1	1
C7Y58_RS03710_dnaB	3420.09	-0.360632	0.0916497	0	1	1
C7Y58_RS03715_U32 family peptidase	7928.62	-0.00134265	0.0902611	0	1	1
C7Y58_RS03725_hypothetical protein	679.595	-0.528233	0.171733	0	1	1
C7Y58_RS03730_putative manganese-dependent inorganic diphosphatase	1688.09	-1.02941	0.124517	-0.236171	0.8133	1
C7Y58_RS03735_TetR/AcrR family transcriptional regulator	867.379	0.0679684	0.204948	0	1	1
C7Y58_RS03740_flavodoxin family protein	27.413	0.988694	0.312871	0	1	1
C7Y58_RS03750_ABC transporter ATP-binding protein	178.631	0.317326	0.217152	0	1	1
C7Y58_RS03755_ABC transporter ATP-binding protein/permease	92.829	0.404891	0.327652	0	1	1
C7Y58_RS03760_ShlB/FhaC/HecB family hemolysin secretion/activation protein	152.276	-2.22142	1.09661	-1.11381	0.265361	1
C7Y58_RS03765_hemagglutinin repeat-containing protein	369.892	-1.16041	0.386501	-0.415042	0.678111	1
C7Y58_RS03770_hypothetical protein	174.021	-1.07186	0.175647	-0.409133	0.682442	1
C7Y58_RS03775_hypothetical protein	63.2118	-0.148138	0.319835	0	1	1
C7Y58_RS03780_IS3 family transposase	866.438	0.456329	0.148358	0	1	1
C7Y58_RS03790_hypothetical protein	276.111	0.276547	0.221144	0	1	1
C7Y58_RS03795_hypothetical protein	73.3006	0.77473	0.245682	0	1	1
C7Y58_RS03800_hypothetical protein	200.582	0.727079	0.23613	0	1	1
C7Y58_RS03810_plsX	1046.84	-0.897649	0.153659	0	1	1
C7Y58_RS03815_ketoacyl-ACP synthase III	3795.4	-0.356353	0.143413	0	1	1
C7Y58_RS03820_fabD	2418.03	-0.184816	0.150262	0	1	1
C7Y58_RS03825_acpP	7236.14	0.605994	0.110986	0	1	1
C7Y58_RS03830_fabF	5415.95	0.521248	0.100547	0	1	1
C7Y58_RS03835_rnc	3328.14	-0.0324465	0.069899	0	1	1
C7Y58_RS03840_radical SAM protein	1183.53	0.398902	0.1455	0	1	1
C7Y58_RS03845_ribonuclease E/G	317.443	-0.224901	0.211007	0	1	1
C7Y58_RS03850_hypothetical protein	484.005	0.31111	0.150682	0	1	1
C7Y58_RS03855_coaD	499.783	0.450002	0.120374	0	1	1
C7Y58_RS03860_radA	1042.76	0.172686	0.11463	0	1	1
C7Y58_RS03865_disA	1732.32	0.123889	0.0993469	0	1	1
C7Y58_RS03870_hypothetical protein	942.962	0.0806291	0.113233	0	1	1
C7Y58_RS03875_hypothetical protein	154.334	-0.0152341	0.220038	0	1	1
C7Y58_RS03880_retron St85 family RNA-directed DNA polymerase	1554.43	0.0631419	0.0804222	0	1	1
C7Y58_RS03895_N-acetylmuramoyl-L-alanine amidase	4059.54	-1.09849	0.0960683	-1.02526	0.305241	1
C7Y58_RS03900_hypothetical protein	3.07692	0.556377	1.16495	0	1	1
C7Y58_RS03905_hypothetical protein	12.9391	-0.708364	0.499787	0	1	1
C7Y58_RS03920_coproporphyrinogen III oxidase	22.6008	-0.107042	0.450845	0	1	1
C7Y58_RS03925_der	3741.68	-0.823346	0.142149	0	1	1
C7Y58_RS03935_RNA-binding protein	265.712	-1.09146	0.164249	-0.556868	0.577618	1
C7Y58_RS03940_hypothetical protein	2250.19	-0.744691	0.148452	0	1	1
C7Y58_RS03945_ffs ncRNA	69.0851	-1.27295	0.818569	-0.333453	0.738792	1
C7Y58_RS03950_nitronate monooxygenase	4147.57	-0.765662	0.0861451	0	1	1
C7Y58_RS03955_septum site-determining protein MinC	8064.51	-0.847339	0.100725	0	1	1
C7Y58_RS03960_minD	13636.9	-0.5508	0.107562	0	1	1
C7Y58_RS03965_minE	3153.21	-0.344252	0.112036	0	1	1
C7Y58_RS04000_hypothetical protein	101.018	0.992484	0.233669	0	1	1
C7Y58_RS04010_cytochrome c biogenesis protein CcdA	14.0821	-0.653769	0.493505	0	1	1
C7Y58_RS04015_redoxin family protein	112.851	0.294232	0.242934	0	1	1
C7Y58_RS04020_msrB	518.249	-0.234632	0.147206	0	1	1
C7Y58_RS04025_response regulator transcription factor	2318.2	-0.049552	0.0814064	0	1	1
C7Y58_RS04030_sensor histidine kinase	2987.07	-0.0558154	0.122214	0	1	1
C7Y58_RS04035_putative DNA binding domain-containing protein	2736.7	0.292461	0.0852274	0	1	1
C7Y58_RS04040_DNA-binding protein	512.429	-0.731829	0.216117	0	1	1
C7Y58_RS04045_ABC transporter permease	492.815	-0.788724	0.193964	0	1	1
C7Y58_RS04055_ABC transporter ATP-binding protein	299.984	-1.03207	0.246289	-0.130227	0.896387	1
C7Y58_RS04060_PadR family transcriptional regulator	51.7442	0.256672	0.256988	0	1	1
C7Y58_RS04065_class I SAM-dependent methyltransferase	425.691	0.497143	0.143023	0	1	1
C7Y58_RS04075_OadG family protein	1749.17	0.499294	0.108177	0	1	1
C7Y58_RS04080_biotin/lipoyl-binding protein	8033.79	0.611958	0.0816967	0	1	1
C7Y58_RS04085_wzx	32608.6	0.361066	0.074602	0	1	1
C7Y58_RS04090_CoA transferase subunit A	15597.3	0.383077	0.0862233	0	1	1
C7Y58_RS04095_CoA-transferase subunit beta	11883.2	0.230876	0.101087	0	1	1
C7Y58_RS04100_glutaconyl-CoA decarboxylase subunit alpha	42879.9	0.0436335	0.085508	0	1	1
C7Y58_RS04105_sodium/glutamate symporter	21184.3	-0.0623899	0.0906814	0	1	1
C7Y58_RS04110_2-hydroxyglutaryl-CoA dehydratase	9318.44	-0.170089	0.112468	0	1	1
C7Y58_RS04115_2-hydroxyacyl-CoA dehydratase subunit D	19260.9	0.087202	0.105012	0	1	1
C7Y58_RS04120_2-hydroxyacyl-CoA dehydratase subunit D	21012.8	0.174874	0.088116	0	1	1
C7Y58_RS04125_leucine-rich repeat domain-containing protein	11762.7	0.131169	0.083323	0	1	1
C7Y58_RS04130_CopG family transcriptional regulator	1202.03	-0.441825	0.130302	0	1	1
C7Y58_RS04135_type II toxin-antitoxin system RelE/ParE family toxin	7538.38	0.8875	0.22823	0	1	1
C7Y58_RS04140_hypothetical protein	1019.73	0.70132	0.141294	0	1	1
C7Y58_RS04145_HAD family hydrolase	941.825	0.33263	0.136192	0	1	1
C7Y58_RS04150_ruvC	1365.82	0.15832	0.0961513	0	1	1
C7Y58_RS04155_MgtC/SapB family protein	1254.02	0.275261	0.106067	0	1	1
C7Y58_RS04165_Crp/Fnr family transcriptional regulator	2470.05	1.07304	0.131312	0.556223	0.578059	1
C7Y58_RS04175_response regulator transcription factor	793.685	0.483857	0.156828	0	1	1
C7Y58_RS04180_sensor histidine kinase	915.597	0.54206	0.146816	0	1	1
C7Y58_RS04190_MFS transporter	5193.62	0.399278	0.0860691	0	1	1
C7Y58_RS04195_ComEC/Rec2 family competence protein	1077.83	0.292688	0.141006	0	1	1
C7Y58_RS04200_uvrB	2196.06	0.377462	0.138245	0	1	1
C7Y58_RS04205_GntP family permease	2789.49	0.699146	0.153432	0	1	1
C7Y58_RS04210_pdxA	1603.19	0.812157	0.123551	0	1	1
C7Y58_RS04215_four-carbon acid sugar kinase family protein	733.641	0.875278	0.138654	0	1	1
C7Y58_RS04220_DeoR/GlpR transcriptional regulator	118.996	-0.30163	0.249285	0	1	1
C7Y58_RS04225_hypothetical protein	837.463	0.153934	0.122829	0	1	1
C7Y58_RS04230_DUF4241 domain-containing protein	784.076	0.0356165	0.135785	0	1	1
C7Y58_RS04235_DUF2185 domain-containing protein	407.251	0.378791	0.202313	0	1	1
C7Y58_RS04240_hypothetical protein	1379.36	-0.0397024	0.144556	0	1	1
C7Y58_RS04245_hypothetical protein	1180.31	0.183685	0.155683	0	1	1
C7Y58_RS04265_amidinotransferase	2605.77	0.798777	0.137734	0	1	1
C7Y58_RS04275_thyA	3953.05	-0.492795	0.147576	0	1	1
C7Y58_RS04280_dihydrofolate reductase	335.547	-0.634447	0.285387	0	1	1
C7Y58_RS04285_trkA	3985.09	-0.545867	0.176134	0	1	1
C7Y58_RS04290_CCA tRNA nucleotidyltransferase	3699.26	-0.584765	0.188738	0	1	1
C7Y58_RS04295_heavy-metal-associated domain-containing protein	879.521	0.485299	0.157449	0	1	1
C7Y58_RS04300_copper-translocating P-type ATPase	15471.6	0.447092	0.133685	0	1	1
C7Y58_RS04305_toxin-antitoxin system YwqK family antitoxin	2872.63	0.413001	0.0973215	0	1	1
C7Y58_RS04310_toxin-antitoxin system YwqK family antitoxin	2187.21	0.874392	0.214028	0	1	1
C7Y58_RS04315_adhesion protein FadA	25.0534	0.302505	0.442344	0	1	1
C7Y58_RS04340_autotransporter-associated N-terminal domain-containing protein	19785.8	-0.417781	0.150268	0	1	1
C7Y58_RS04355_cadA	18010	-0.799195	0.135061	0	1	1
C7Y58_RS04360_heavy-metal-associated domain-containing protein	3137.24	-0.682791	0.182581	0	1	1
C7Y58_RS04365_winged helix-turn-helix transcriptional regulator	3205.14	-0.660584	0.171336	0	1	1
C7Y58_RS04370_pflA	3305.67	0.266184	0.245298	0	1	1
C7Y58_RS04375_pflB	50117.9	0.233365	0.251119	0	1	1
C7Y58_RS04380_peptidyl-prolyl cis-trans isomerase	1343.19	-1.11309	0.251049	-0.450482	0.652363	1
C7Y58_RS04385_adhesion protein FadA	236527	0.70592	0.119223	0	1	1
C7Y58_RS04390_ABC transporter permease	3041.34	-0.257152	0.132491	0	1	1
C7Y58_RS04395_murein hydrolase activator EnvC	2401.4	-0.441004	0.0886722	0	1	1
C7Y58_RS04400_NAD(+)/NADH kinase	2483.16	-0.649921	0.12678	0	1	1
C7Y58_RS04405_recN	2432.3	-0.828788	0.138188	0	1	1
C7Y58_RS04410_site-specific integrase	509.883	-1.24397	0.253945	-0.96073	0.336688	1
C7Y58_RS04415_era	2545.92	-0.659376	0.107678	0	1	1
C7Y58_RS04420_enoyl-CoA hydratase/isomerase family protein	23848.8	-0.906234	0.283927	0	1	1
C7Y58_RS04425_CoA transferase subunit A	18310.3	-0.752695	0.269357	0	1	1
C7Y58_RS04430_CoA transferase subunit B	15285	0.0170532	0.29459	0	1	1
C7Y58_RS04435_ISL3 family transposase	131.688	0.27017	0.264673	0	1	1
C7Y58_RS04440_Na/Pi cotransporter family protein	10033.7	-0.913362	0.127084	0	1	1
C7Y58_RS04445_DUF2156 domain-containing protein	2938.76	-0.930337	0.113184	0	1	1
C7Y58_RS04450_pepV	4219.29	-0.812807	0.108646	0	1	1
C7Y58_RS04455_VacJ family lipoprotein	2891.07	-1.04333	0.120124	-0.360701	0.718323	1
C7Y58_RS04465_PolC-type DNA polymerase III	9564.41	-0.885749	0.0859472	0	1	1
C7Y58_RS04470_hypothetical protein	2438.26	0.287324	0.0785869	0	1	1
C7Y58_RS04475_trmD	5099.33	0.0322234	0.0953223	0	1	1
C7Y58_RS04480_rimM	826.953	-0.0327102	0.20852	0	1	1
C7Y58_RS04485_KH domain-containing protein	134.167	0.33289	0.183868	0	1	1
C7Y58_RS04490_DUF4911 domain-containing protein	152.333	-0.42293	0.156214	0	1	1
C7Y58_RS04495_rsmA	1609.52	-0.107118	0.106815	0	1	1
C7Y58_RS04500_hpt	913.005	-0.0887288	0.102237	0	1	1
C7Y58_RS04505_hypothetical protein	123.848	-0.245545	0.228159	0	1	1
C7Y58_RS04530_transketolase	3385.01	-0.660344	0.163499	0	1	1
C7Y58_RS04535_transketolase family protein	5207.06	-0.867651	0.131222	0	1	1
C7Y58_RS04540_DUF695 domain-containing protein	1513.46	0.877067	0.125031	0	1	1
C7Y58_RS04545_replication-associated recombination protein A	1998.49	-0.0624893	0.0879505	0	1	1
C7Y58_RS04550_histidine--tRNA ligase	2716.21	0.373027	0.127864	0	1	1
C7Y58_RS04555_aspS	10727.4	0.338038	0.102839	0	1	1
C7Y58_RS04560_iron ABC transporter substrate-binding protein	145.177	0.474976	0.216482	0	1	1
C7Y58_RS04570_ABC transporter ATP-binding protein	105.546	0.674473	0.227615	0	1	1
C7Y58_RS04575_AAA family ATPase	40.3896	0.404104	0.396808	0	1	1
C7Y58_RS04580_oxidoreductase	209.854	0.338782	0.180016	0	1	1
C7Y58_RS04615_nrdD	15972	-1.05667	0.166264	-0.340857	0.733211	1
C7Y58_RS04625_rsmB	884.108	0.182503	0.104192	0	1	1
C7Y58_RS04630_O-methyltransferase	390.264	0.267071	0.118675	0	1	1
C7Y58_RS04635_AraC family transcriptional regulator	1030.8	0.248638	0.105298	0	1	1
C7Y58_RS04640_membrane lipoprotein lipid attachment site-containing protein	308.962	0.431847	0.190733	0	1	1
C7Y58_RS04650_citX	137.794	0.107844	0.2409	0	1	1
C7Y58_RS04655_citC	529.836	-0.114509	0.141722	0	1	1
C7Y58_RS04660_flavin reductase family protein	2139.61	0.482431	0.127205	0	1	1
C7Y58_RS04670_fructose bisphosphate aldolase	78342.8	1.09361	0.174444	0.536609	0.591538	1
C7Y58_RS04690_rpmI	70.2808	-1.38888	0.423466	-0.918334	0.358444	1
C7Y58_RS04705_rplM	2637.75	-1.15842	0.308871	-0.512903	0.608019	1
C7Y58_RS04710_rpsI	3127.16	-1.00205	0.243945	-0.00839639	0.993301	1
C7Y58_RS04715_DUF2262 domain-containing protein	2891.98	0.494586	0.119342	0	1	1
C7Y58_RS04720_corA	9176.72	-0.485625	0.104646	0	1	1
C7Y58_RS04725_glycerol-3-phosphate responsive antiterminator	4071.28	-0.664509	0.126215	0	1	1
C7Y58_RS04730_aminotransferase class I/II-fold pyridoxal phosphate-dependent enzyme	9890.84	-0.20595	0.114757	0	1	1
C7Y58_RS04735_OmpA family protein	4540.02	0.432184	0.123598	0	1	1
C7Y58_RS04740_SH3 domain-containing protein	7884.73	-0.065378	0.123846	0	1	1
C7Y58_RS04760_YjiH family protein	1877.47	-0.376095	0.165983	0	1	1
C7Y58_RS04765_sodium:proton antiporter	18792.8	-0.238586	0.0929738	0	1	1
C7Y58_RS04770_peptidylprolyl isomerase	5920.03	-0.315131	0.133416	0	1	1
C7Y58_RS04775_hypothetical protein	685.635	-0.732851	0.253502	0	1	1
C7Y58_RS04780_class I SAM-dependent RNA methyltransferase	4242.56	-0.158933	0.167646	0	1	1
C7Y58_RS04785_AI-2E family transporter	2422.85	0.0243666	0.16765	0	1	1
C7Y58_RS04790_NusG domain II-containing protein	1018.07	0.326525	0.187386	0	1	1
C7Y58_RS04795_phosphatidylserine decarboxylase	6939.7	0.253572	0.15708	0	1	1
C7Y58_RS04800_nicotinate phosphoribosyltransferase	12451.8	0.543005	0.130554	0	1	1
C7Y58_RS04805_D-tyrosyl-tRNA(Tyr) deacylase	541.341	0.8335	0.131629	0	1	1
C7Y58_RS04810_magnesium transporter	735.852	-0.281603	0.171711	0	1	1
C7Y58_RS04815_hypothetical protein	1035.73	0.333747	0.12318	0	1	1
C7Y58_RS04830_DMT family transporter	1710.65	-0.555971	0.105004	0	1	1
C7Y58_RS04835_methionine adenosyltransferase	3483.14	-0.229971	0.195212	0	1	1
C7Y58_RS04840_VOC family protein	2691.52	-0.539479	0.121606	0	1	1
C7Y58_RS04845_atpC	3367.77	-0.580022	0.119767	0	1	1
C7Y58_RS04850_atpD	17561.7	-0.379924	0.125305	0	1	1
C7Y58_RS04855_atpG	9740.68	-0.429008	0.105981	0	1	1
C7Y58_RS04860_F0F1 ATP synthase subunit alpha	27506.4	-0.299421	0.123289	0	1	1
C7Y58_RS04865_atpH	1341.58	-0.679532	0.166324	0	1	1
C7Y58_RS04870_atpF	8479.2	-0.269227	0.119448	0	1	1
C7Y58_RS04875_atpE	1874.14	-0.267895	0.135587	0	1	1
C7Y58_RS04880_atpB	5926.89	-0.47447	0.130847	0	1	1
C7Y58_RS04885_hypothetical protein	3445.55	-0.692891	0.12704	0	1	1
C7Y58_RS04890_phosphoglucosamine mutase	16100.5	-0.15243	0.12714	0	1	1
C7Y58_RS04930_recJ	1007.75	0.145298	0.132456	0	1	1
C7Y58_RS04935_extracellular solute-binding protein	12721.9	1.09583	0.12127	0.790232	0.429392	1
C7Y58_RS04940_ABC transporter ATP-binding protein	13439.6	0.944236	0.119661	0	1	1
C7Y58_RS04945_iron ABC transporter permease	11061.3	0.520762	0.126978	0	1	1
C7Y58_RS04995_class I SAM-dependent methyltransferase	115.947	-0.528677	0.356809	0	1	1
C7Y58_RS05000_DUF1311 domain-containing protein	22.4903	0.883525	0.394204	0	1	1
C7Y58_RS05010_Cof-type HAD-IIB family hydrolase	1625.67	-0.788776	0.14724	0	1	1
C7Y58_RS05015_B12-binding domain-containing radical SAM protein	2335.68	-0.446693	0.121358	0	1	1
C7Y58_RS05020_polysaccharide deacetylase family protein	3610.59	-0.683451	0.132937	0	1	1
C7Y58_RS05025_MipA/OmpV family protein	2791.75	-0.494244	0.114885	0	1	1
C7Y58_RS05030_DMT family transporter	2974.32	-0.43283	0.103319	0	1	1
C7Y58_RS05060_hypothetical protein	6.00737	0.918348	0.961897	0	1	1
C7Y58_RS05065_tyrosine-type recombinase/integrase	0.974597	0.256131	2.21847	0	1	1
C7Y58_RS05080_trpS	4153.24	-0.283457	0.100624	0	1	1
C7Y58_RS05085_alr	433.636	-0.0551259	0.285778	0	1	1
C7Y58_RS05090_hypothetical protein	3123.84	-0.111681	0.107982	0	1	1
C7Y58_RS05095_acetyl-CoA carboxylase carboxyltransferase subunit beta	1922.68	0.00344198	0.115808	0	1	1
C7Y58_RS05100_acetyl-CoA carboxylase carboxyltransferase subunit alpha	2316.14	0.037428	0.100807	0	1	1
C7Y58_RS05105_pfkA	3792.93	0.124027	0.0830577	0	1	1
C7Y58_RS05110_DUF496 family protein	45.2576	-0.110154	0.346567	0	1	1
C7Y58_RS05115_recR	2638.84	-0.156926	0.0903285	0	1	1
C7Y58_RS05120_hypothetical protein	118.802	0.0738036	0.20758	0	1	1
C7Y58_RS05125_DEAD/DEAH box helicase family protein	333.095	-1.08393	0.176691	-0.475033	0.634763	1
C7Y58_RS05135_site-specific DNA-methyltransferase (Type III DNA modification enzyme)	3.19919	-0.953441	1.72448	0	1	1
C7Y58_RS05145_SIR2 family protein	289.485	0.291367	0.131874	0	1	1
C7Y58_RS05150_DUF87 domain-containing protein	1028.89	0.247243	0.113167	0	1	1
C7Y58_RS05155_DUF1016 domain-containing protein	263.87	-0.188854	0.172491	0	1	1
C7Y58_RS05160_site-specific DNA-methyltransferase	675.301	-0.099683	0.143919	0	1	1
[truncated: 840 more rows]

## Sheet: NHBE vs. control
	baseMean	log2FoldChange	lfcSE	stat	pvalue	padj
[truncated: 1,990 more rows]

[truncated: 4 more sheets: NHBE vs. mucin, Co-cult. NHBE vs. So CFS, Co-cult. NHBE vs. Fn NHBE, Normalized read counts]
