# Supplementary material for: Cross-feeding interactions between Fusobacterium nucleatum and the glycan forager Segatella oris
Source: mSystems. 2026 Jan 21;11(2):e00922-25. doi: 10.1128/msystems.00922-25 (PMC12911393; doi:10.1128/msystems.00922-25)
Supplement: File S2 — All differentially expressed genes in S. oris across the growth conditions in this study. [file msystems.00922-25-s0002.xlsx]

## Sheet: Mucin vs. control
	baseMean	log2FoldChange	lfcSE	stat	pvalue	padj
EL210_RS02335_chondroitinase_family_polysaccharide_lyase	6717.97	6.21982	0.18735	27.8614	7.84797e-171	1.98397e-167
EL210_RS02315_DUF4861_family_protein	1720.45	7.55403	0.237819	27.5589	3.46643e-167	4.38157e-164
EL210_RS02275_heparinase_II/III-family_protein	2149.39	7.21226	0.226393	27.4402	9.0882e-166	7.65832e-163
EL210_RS02325_sulfatase	2920.49	7.65979	0.245019	27.1807	1.09796e-162	6.93912e-160
EL210_RS00750_RagB/SusD_family_nutrient_uptake_outer_membrane_protein	3117.14	5.02368	0.159903	25.1632	1.01235e-139	5.11843e-137
EL210_RS02320_DUF4955_domain-containing_protein	5489.25	7.51827	0.279041	23.3595	1.10297e-120	4.64719e-118
EL210_RS00745_SusC/RagA_family_TonB-linked_outer_membrane_protein	6782.54	5.42731	0.194518	22.7604	1.13205e-114	4.08832e-112
EL210_RS01135_efflux_RND_transporter_periplasmic_adaptor_subunit	5716.46	-5.27608	0.188973	-22.628	2.29837e-113	7.26283e-111
EL210_RS02340_DUF5017_domain-containing_protein	2790.11	7.03194	0.274105	22.006	2.52518e-107	7.09294e-105
EL210_RS02330_glycoside_hydrolase_family_88_protein	2718.43	6.8529	0.266285	21.9798	4.49537e-107	1.13643e-104
EL210_RS02280_RagB/SusD_family_nutrient_uptake_outer_membrane_protein	10581.5	6.744	0.266248	21.5739	3.15975e-103	7.26168e-101
EL210_RS11500_hcp	3665.84	-8.39985	0.3434	-21.5488	5.43279e-103	1.14451e-100
EL210_RS00740_RagB/SusD_family_nutrient_uptake_outer_membrane_protein	6350.39	5.50284	0.210428	21.3984	1.38176e-101	2.68699e-99
EL210_RS02610_TonB-dependent_receptor	5353.12	-7.44897	0.31914	-20.2073	8.43873e-91	1.52379e-88
EL210_RS13315_hypothetical_protein	17953.5	-6.13471	0.269674	-19.0404	7.89091e-81	1.32988e-78
EL210_RS02615_RagB/SusD_family_nutrient_uptake_outer_membrane_protein	1977.35	-6.65264	0.301138	-18.7709	1.30608e-78	2.06361e-76
EL210_RS02270_glycoside_hydrolase_family_2_TIM_barrel-domain_containing_protein	680.673	6.48835	0.299476	18.3265	5.08794e-75	7.56606e-73
EL210_RS08675_TonB-dependent_receptor	6177.5	-4.10732	0.169763	-18.3039	7.70121e-75	1.08159e-72
EL210_RS07965_nucleotide_exchange_factor_GrpE	34620.2	-4.58724	0.197211	-18.1899	6.20769e-74	8.25949e-72
EL210_RS02345_RagB/SusD_family_nutrient_uptake_outer_membrane_protein	4735.15	7.10908	0.336062	18.1784	7.65137e-74	9.67133e-72
EL210_RS01140_ABC_transporter_ATP-binding_protein	1829.55	-4.88443	0.21631	-17.9577	4.18008e-72	5.03203e-70
EL210_RS02450_hypothetical_protein	12793.8	-4.41498	0.194926	-17.5194	1.0198e-68	1.17184e-66
EL210_RS03815_anaerobic_sulfatase-maturation_protein	525.205	5.1735	0.261655	15.9504	2.83172e-57	3.11244e-55
EL210_RS13300_TonB-dependent_receptor	5226.17	-3.51476	0.15961	-15.7557	6.27687e-56	6.61164e-54
EL210_RS07970_dnaJ	42157.7	-3.85121	0.181356	-15.7216	1.07554e-55	1.08758e-53
EL210_RS10925_DUF4840_domain-containing_protein	4489.59	-4.71848	0.237024	-15.6882	1.82178e-55	1.77133e-53
EL210_RS06970_hypothetical_protein	3368.89	-4.04102	0.199238	-15.2632	1.34434e-52	1.2587e-50
EL210_RS06980_truA	2946.71	-2.80538	0.119632	-15.0911	1.85396e-51	1.67386e-49
EL210_RS04665_cupin_domain-containing_protein	1241.75	-5.43464	0.296403	-14.9615	1.30983e-50	1.14181e-48
EL210_RS02620_DUF4980_domain-containing_protein	1276.67	-5.79648	0.339457	-14.1299	2.48583e-45	2.09473e-43
EL210_RS07975_folylpolyglutamate_synthase/dihydrofolate_synthase_family_protein	4728.24	-2.97271	0.140273	-14.0634	6.37339e-45	5.1974e-43
EL210_RS02135_sigma-70_family_RNA_polymerase_sigma_factor	177250	-3.83146	0.201867	-14.0263	1.07562e-44	8.49737e-43
EL210_RS06975_hypothetical_protein	2783.98	-3.48459	0.178376	-13.929	4.22401e-44	3.23584e-42
EL210_RS07145_DUF4861_domain-containing_protein	306.3	-3.87055	0.210295	-13.6501	2.0165e-42	1.49933e-40
EL210_RS02285_TonB-dependent_receptor	16812.4	5.69809	0.345973	13.5794	5.30847e-42	3.83423e-40
EL210_RS01950_SemiSWEET_family_transporter	462.121	-2.79724	0.132387	-13.5757	5.58307e-42	3.92056e-40
EL210_RS01400_heavy_metal_translocating_P-type_ATPase	777.376	-2.53214	0.112894	-13.5715	5.91185e-42	4.03923e-40
EL210_RS02725_acetyl-CoA_hydrolase/transferase_C-terminal_domain-containing_protein	1921.2	-2.59257	0.118173	-13.4766	2.14862e-41	1.4294e-39
EL210_RS09020_methyltransferase	1011.35	-3.39124	0.177475	-13.4737	2.23527e-41	1.44891e-39
EL210_RS07155_gliding_motility_protein_GldB	4815.65	-4.03802	0.231716	-13.111	2.84965e-39	1.80098e-37
EL210_RS04675_pflA	968.838	-3.88759	0.236457	-12.2119	2.68474e-34	1.65537e-32
EL210_RS05590_DUF4099_domain-containing_protein	118.801	-4.14118	0.258382	-12.1572	5.25604e-34	3.16364e-32
EL210_RS02880_hypothetical_protein	141.021	-4.47722	0.291624	-11.9236	8.91239e-33	5.23966e-31
EL210_RS08970_TolC_family_protein	34042.6	-3.19868	0.185949	-11.8241	2.93049e-32	1.6837e-30
EL210_RS01145_ABC_transporter_permease	2761.37	-4.36713	0.292288	-11.5199	1.04696e-30	5.88162e-29
EL210_RS02350_TonB-dependent_receptor	9764.71	6.51837	0.480132	11.4934	1.4234e-30	7.82249e-29
EL210_RS00755_TonB-dependent_receptor	7019.72	3.95335	0.258367	11.4308	2.93336e-30	1.57778e-28
EL210_RS04670_pflB	9556	-3.93742	0.268866	-10.9252	8.73022e-28	4.59792e-26
EL210_RS10435_hypothetical_protein	1597.57	-2.11798	0.103381	-10.8142	2.94938e-27	1.52164e-25
EL210_RS13800_hypothetical_protein	225.705	-2.90768	0.176505	-10.8081	3.15137e-27	1.59333e-25
EL210_RS02130_pyruvate_ferredoxin_oxidoreductase	54080.9	-3.46211	0.22788	-10.8044	3.2793e-27	1.6255e-25
EL210_RS12255_PspC_domain-containing_protein	3217.14	-3.8058	0.263065	-10.6658	1.47177e-26	7.15505e-25
EL210_RS08235_site-specific_integrase	268.973	-2.86552	0.176409	-10.575	3.89239e-26	1.8566e-24
EL210_RS09120_glycoside_hydrolase_family_18	1068.56	2.91441	0.182791	10.4732	1.1467e-25	5.36826e-24
EL210_RS04035_hypothetical_protein	238.965	-3.88482	0.280219	-10.2949	7.43262e-25	3.4163e-23
EL210_RS01085_hypothetical_protein	533.117	-3.11326	0.20627	-10.2451	1.24524e-24	5.62136e-23
EL210_RS12645_sufB	22140.2	-3.07077	0.209069	-9.90471	3.9712e-23	1.76126e-21
EL210_RS02960_hemG	621.215	-2.5396	0.155916	-9.87459	5.36531e-23	2.33853e-21
EL210_RS02455_RNA_polymerase_sigma_factor	7253.95	-3.06929	0.213951	-9.67178	3.97405e-22	1.70278e-20
EL210_RS04175_hypothetical_protein	2072.05	3.83726	0.297831	9.52642	1.62802e-21	6.85941e-20
EL210_RS05375_DUF4929_family_protein	1128.32	-2.54886	0.162877	-9.50938	1.91808e-21	7.94904e-20
EL210_RS05580_helicase-related_protein	139.132	-3.79915	0.295906	-9.45959	3.09157e-21	1.26056e-19
EL210_RS03200_YecH_family_metal-binding_protein	305.076	-3.52744	0.26983	-9.36679	7.47747e-21	3.00048e-19
EL210_RS05585_type_IA_DNA_topoisomerase	122.43	-4.00495	0.321053	-9.35967	7.99866e-21	3.15947e-19
EL210_RS09380_groL	147722	-3.72351	0.29279	-9.30195	1.37899e-20	5.36323e-19
EL210_RS01500_LuxR_C-terminal-related_transcriptional_regulator	1819.62	-2.65836	0.179818	-9.22245	2.90386e-20	1.11227e-18
EL210_RS04775_DUF5115_domain-containing_protein	1017.67	4.1315	0.340968	9.18414	4.14818e-20	1.56517e-18
EL210_RS02175_cupin_domain-containing_protein	326.289	-2.94814	0.212765	-9.1563	5.37074e-20	1.99665e-18
EL210_RS11095_hypothetical_protein	263.91	-3.07827	0.227798	-9.12331	7.28658e-20	2.66964e-18
EL210_RS09115_DUF1735_and_LamG_domain-containing_protein	985.91	3.1542	0.237359	9.07572	1.12929e-19	4.07834e-18
EL210_RS09385_co-chaperone_GroES	56429.6	-3.84352	0.315327	-9.0177	1.92076e-19	6.83897e-18
EL210_RS07915_DnaJ_domain-containing_protein	9160.27	-3.48792	0.275992	-9.01447	1.97828e-19	6.94595e-18
EL210_RS12295_glpC	889.388	4.47315	0.385498	9.00953	2.06941e-19	7.16638e-18
EL210_RS02460_PTS_cellobiose_transporter_subunit_IIC	4363.6	-2.87162	0.210305	-8.89955	5.60744e-19	1.91562e-17
EL210_RS05690_mobC	117.149	-4.62853	0.409502	-8.86084	7.94128e-19	2.67674e-17
EL210_RS02060_heavy_metal_translocating_P-type_ATPase	2241.8	-2.67084	0.189899	-8.79855	1.38601e-18	4.6103e-17
EL210_RS09125_SusD/RagB_family_nutrient-binding_outer_membranelipoprotein	1237.61	2.69628	0.196853	8.617	6.87331e-18	2.25659e-16
EL210_RS03135_HmuY_family_protein	670.989	-2.64416	0.192201	-8.5544	1.18481e-17	3.84001e-16
EL210_RS13260_nrdG	111.005	-2.72351	0.20201	-8.53178	1.44115e-17	4.61167e-16
EL210_RS01060_hypothetical_protein	1433.53	-4.18648	0.3769	-8.45443	2.80459e-17	8.8625e-16
EL210_RS03820_sulfatase	1503.99	4.08412	0.366276	8.4202	3.75858e-17	1.17305e-15
EL210_RS02235_glucan_1_6-alpha-isomaltosidase	217.849	3.71991	0.323517	8.40732	4.19499e-17	1.29328e-15
EL210_RS06100_TonB-dependent_receptor	49.5381	-3.68922	0.322944	-8.3272	8.2779e-17	2.52127e-15
EL210_RS04180_glycerophosphodiester_phosphodiesterase_family_protein	2285.62	3.4907	0.305843	8.1437	3.8339e-16	1.15382e-14
EL210_RS02415_dapB	6621.99	-2.46203	0.180924	-8.08091	6.42874e-16	1.91198e-14
EL210_RS06140_helicase-related_protein	624.259	-4.5917	0.446312	-8.0475	8.44995e-16	2.48389e-14
EL210_RS13760_hypothetical_protein	160.364	4.02887	0.376931	8.03561	9.3115e-16	2.70569e-14
EL210_RS06985_DMT_family_transporter	2176.04	-2.26999	0.158753	-7.99978	1.24646e-15	3.58073e-14
EL210_RS05505_DUF3408_domain-containing_protein	47.7974	-5.17351	0.52283	-7.98253	1.43361e-15	4.0721e-14
EL210_RS06105_DUF1302_family_protein	44.5516	-4.4148	0.432448	-7.89645	2.86958e-15	8.06032e-14
EL210_RS05990_traM	65.9654	-3.63283	0.334095	-7.88049	3.26105e-15	9.05928e-14
EL210_RS11070_trxA	7378.79	-2.58511	0.201622	-7.8618	3.78651e-15	1.04047e-13
EL210_RS10705_DUF6249_domain-containing_protein	129131	-2.8003	0.230099	-7.82399	5.11734e-15	1.39104e-13
EL210_RS02230_glucan_1_6-alpha-isomaltosidase	341.405	3.36329	0.30227	7.81847	5.34675e-15	1.43794e-13
EL210_RS06010_DUF4141_domain-containing_protein	51.8267	-4.82529	0.49101	-7.79065	6.66642e-15	1.77397e-13
EL210_RS00325_dnaK	220195	-3.28602	0.294854	-7.75307	8.96957e-15	2.36199e-13
EL210_RS09545_hemerythrin_domain-containing_protein	816.309	-2.94464	0.25197	-7.71776	1.18392e-14	3.08551e-13
EL210_RS03465_porin	2800.05	2.81312	0.235077	7.71289	1.22999e-14	3.17286e-13
EL210_RS03450_phage_integrase_SAM-like_domain-containing_protein	29.5677	-7.70346	0.883652	-7.58608	3.29717e-14	8.41943e-13
EL210_RS03205_DUF438_domain-containing_protein	1261.7	-2.76976	0.233661	-7.57403	3.61819e-14	9.14679e-13
EL210_RS13130_NAD(P)/FAD-dependent_oxidoreductase	6643.63	-2.95513	0.259416	-7.53666	4.82162e-14	1.20684e-12
EL210_RS12845_hypothetical_protein	72.3783	-3.42052	0.322704	-7.50076	6.34487e-14	1.57253e-12
EL210_RS06815_kdsB	526.112	-2.5904	0.213284	-7.45671	8.87129e-14	2.17734e-12
EL210_RS08915_cytochrome_c_biogenesis_protein_ResB	243.987	2.8786	0.252397	7.44305	9.83878e-14	2.39158e-12
EL210_RS03090_clpB	140888	-3.564	0.344635	-7.43976	1.00869e-13	2.42855e-12
EL210_RS04045_alpha-L-arabinofuranosidase_C-terminal_domain-containing_protein	1129.07	2.66783	0.224336	7.4345	1.04962e-13	2.50324e-12
EL210_RS09935_DUF2807_domain-containing_protein	34550.2	-2.64838	0.222434	-7.41065	1.25679e-13	2.96931e-12
EL210_RS03735_nanU	4092.7	2.78	0.240513	7.40086	1.35308e-13	3.16722e-12
EL210_RS00815_glucosaminidase_domain-containing_protein	491.787	-2.23958	0.168492	-7.35689	1.88248e-13	4.36597e-12
EL210_RS04495_fumarylacetoacetate_hydrolase_family_protein	694.79	-2.68292	0.230633	-7.29697	2.9431e-13	6.76377e-12
EL210_RS04780_SusF/SusE_family_outer_membrane_protein	1368.36	3.57994	0.353972	7.28854	3.13332e-13	7.13606e-12
EL210_RS13010_phage_tail_tape_measure_protein	242.358	-2.54304	0.213748	-7.21896	5.23868e-13	1.18244e-11
EL210_RS04865_RagB/SusD_family_nutrient_uptake_outer_membrane_protein	383.86	3.21272	0.306815	7.2119	5.51746e-13	1.23435e-11
EL210_RS13060_magnesium_transporter_CorA_family_protein	2223.39	-2.07919	0.151013	-7.14632	8.91322e-13	1.97655e-11
EL210_RS00445_dihydrodipicolinate_synthase_family_protein	316.709	2.51793	0.212465	7.1444	9.03926e-13	1.98707e-11
EL210_RS04610_hypothetical_protein	1560.99	-2.66802	0.233588	-7.14089	9.27313e-13	2.0209e-11
EL210_RS06120_AraC_family_transcriptional_regulator	1173.41	-3.2717	0.318945	-7.12253	1.05964e-12	2.28954e-11
EL210_RS04030_hypothetical_protein	670.038	-3.28372	0.321516	-7.10298	1.22094e-12	2.61571e-11
EL210_RS02240_glycoside_hydrolase_family_97_protein	341.947	4.04643	0.43062	7.07452	1.49969e-12	3.15934e-11
EL210_RS09280_Hsp20/alpha_crystallin_family_protein	142244	-3.30414	0.325676	-7.07494	1.49509e-12	3.15934e-11
EL210_RS01405_heavy-metal-associated_domain-containing_protein	143.214	-3.67265	0.377928	-7.07187	1.52861e-12	3.19367e-11
EL210_RS11720_CbiX/SirB_N-terminal_domain-containing_protein	1265.99	-2.62565	0.231665	-7.01723	2.26311e-12	4.68946e-11
EL210_RS06130_type_IA_DNA_topoisomerase	484.859	-3.9089	0.41506	-7.00837	2.4111e-12	4.95549e-11
EL210_RS07005_FeoB-associated_Cys-rich_membrane_protein	87.9068	-3.53717	0.363184	-6.98591	2.83018e-12	5.76992e-11
EL210_RS05660_ABC_transporter_ATP-binding_protein	48.27	-3.70969	0.388304	-6.97827	2.98837e-12	6.04367e-11
EL210_RS00260_ftsH	22423.6	-2.31699	0.189038	-6.96678	3.24284e-12	6.50627e-11
EL210_RS03460_ansB	1872.42	2.62889	0.235749	6.90942	4.86623e-12	9.68649e-11
EL210_RS04615_fldA	5520.35	-2.74975	0.253335	-6.90687	4.95467e-12	9.78548e-11
EL210_RS03470_aspA	3887.55	2.68013	0.244036	6.88477	5.78795e-12	1.13426e-10
EL210_RS02225_SusF/SusE_family_outer_membrane_protein	158.519	3.31665	0.337117	6.87194	6.33337e-12	1.2316e-10
EL210_RS07910_pyk	16820.6	-2.07595	0.157013	-6.85265	7.24953e-12	1.39899e-10
EL210_RS13435_hypothetical_protein	407.249	-3.69038	0.397442	-6.76923	1.29473e-11	2.4796e-10
EL210_RS11705_DUF4929_family_protein	4377.51	-3.29183	0.339253	-6.75552	1.42325e-11	2.70525e-10
EL210_RS08210_TonB-dependent_receptor	1896.25	-2.90679	0.282529	-6.74902	1.4885e-11	2.80815e-10
EL210_RS12225_Bax_inhibitor-1/YccA_family_protein	20898.8	-2.12101	0.167924	-6.67567	2.46112e-11	4.60868e-10
EL210_RS06125_DUF3945_domain-containing_protein	264.291	-4.01609	0.45245	-6.66613	2.62641e-11	4.88204e-10
EL210_RS00440_MFS_transporter	714.295	2.31195	0.197327	6.64862	2.95862e-11	5.4594e-10
EL210_RS02945_TonB-dependent_receptor	4720.33	-3.53604	0.382462	-6.63081	3.33841e-11	6.11558e-10
EL210_RS04870_hypothetical_protein	474.63	3.44427	0.36922	6.6201	3.58949e-11	6.52823e-10
EL210_RS05840_htpG	52431.1	-3.08346	0.316536	-6.58205	4.64005e-11	8.37861e-10
EL210_RS00705_hypothetical_protein	60.766	-4.40552	0.519868	-6.55074	5.72541e-11	1.02651e-09
EL210_RS02025_hypothetical_protein	84.3727	-2.84214	0.281737	-6.5385	6.21379e-11	1.10623e-09
EL210_RS05965_hypothetical_protein	107.293	-3.09716	0.320893	-6.53538	6.34463e-11	1.12162e-09
EL210_RS00870_beta-N-acetylhexosaminidase	1781.48	2.09088	0.166968	6.53345	6.4272e-11	1.12833e-09
EL210_RS10605_GNAT_family_N-acetyltransferase	10436.6	-3.23787	0.344007	-6.50529	7.75445e-11	1.35195e-09
EL210_RS12290_glpB	1027.79	4.64063	0.561229	6.48688	8.76333e-11	1.51738e-09
EL210_RS03455_anaerobic_C4-dicarboxylate_transporter	1056.84	2.72027	0.268813	6.39948	1.55908e-10	2.68119e-09
EL210_RS00490_SusC/RagA_family_TonB-linked_outer_membrane_protein	7759.47	-2.95809	0.307122	-6.37562	1.82229e-10	3.11266e-09
EL210_RS02950_MFS_transporter	1286.12	-3.13571	0.340819	-6.2664	3.69501e-10	6.26912e-09
EL210_RS00495_thymidylate_synthase	133.123	-3.00547	0.320958	-6.24838	4.14722e-10	6.98944e-09
EL210_RS13255_anaerobic_ribonucleoside_triphosphate_reductase	6054.11	-2.3127	0.210335	-6.24102	4.34737e-10	7.27825e-09
EL210_RS04785_RagB/SusD_family_nutrient_uptake_outer_membrane_protein	2115.9	2.91336	0.307014	6.23215	4.60089e-10	7.652e-09
EL210_RS06115_MMPL_family_transporter	24.9225	-3.67123	0.430834	-6.20015	5.6411e-10	9.32071e-09
EL210_RS02120_carbohydrate_kinase	1030.14	-2.08422	0.17495	-6.19731	5.7437e-10	9.42863e-09
EL210_RS03085_DUF3828_domain-containing_protein	1317.77	1.86299	0.140632	6.13654	8.43388e-10	1.37554e-08
EL210_RS00450_AGE_family_epimerase/isomerase	848.38	2.40219	0.228716	6.13072	8.74813e-10	1.41765e-08
EL210_RS05150_Gfo/Idh/MocA_family_oxidoreductase	1680.23	1.68585	0.111891	6.12959	8.81039e-10	1.41864e-08
EL210_RS04860_TonB-dependent_receptor	1228.08	2.48865	0.243294	6.11873	9.43234e-10	1.50917e-08
EL210_RS10275_glycoside_hydrolase_family_3_protein	57.0555	-3.03021	0.334149	-6.07576	1.23403e-09	1.96202e-08
EL210_RS00500_DNA_adenine_methylase	209.372	-2.96909	0.324914	-6.06036	1.35817e-09	2.14591e-08
EL210_RS03740_hypothetical_protein	210.541	-2.70241	0.281116	-6.05591	1.39624e-09	2.19235e-08
EL210_RS00115_ATP-binding_protein	1034.63	-2.37264	0.228425	-6.00915	1.865e-09	2.91032e-08
EL210_RS01975_AAA_family_ATPase	67.9824	2.39965	0.233303	5.9993	1.98171e-09	3.07348e-08
EL210_RS08920_ccsA	97.4937	2.87287	0.312238	5.99823	1.99483e-09	3.07496e-08
EL210_RS06005_traJ	78.7234	-3.58087	0.430738	-5.99175	2.07589e-09	3.16186e-08
EL210_RS07890_FGGY-family_carbohydrate_kinase	295.731	1.90583	0.15118	5.99173	2.07622e-09	3.16186e-08
EL210_RS09930_GatB/YqeY_domain-containing_protein	35032.6	-2.35652	0.231487	-5.86001	4.62833e-09	7.00623e-08
EL210_RS03490_transposase	54.2316	-4.71495	0.635252	-5.84799	4.97548e-09	7.48691e-08
EL210_RS00885_beta-N-acetylhexosaminidase	4516.38	2.23212	0.21161	5.82263	5.79275e-09	8.66514e-08
EL210_RS06000_traK	49.0466	-3.75748	0.474641	-5.80962	6.26165e-09	9.31144e-08
EL210_RS01100_histidine_phosphatase_family_protein	252.845	-2.60679	0.276869	-5.80343	6.49717e-09	9.60518e-08
EL210_RS04695_ABC_transporter_ATP-binding_protein	43446.7	-2.01402	0.175202	-5.78769	7.13611e-09	1.04884e-07
EL210_RS00120_kinase	2948.77	-2.08446	0.188032	-5.76742	8.04955e-09	1.17626e-07
EL210_RS12785_type_IX_secretion_system_membrane_protein_PorP/SprF	1988.84	-1.70248	0.122205	-5.74835	9.01164e-09	1.30928e-07
EL210_RS13015_hypothetical_protein	194.928	-2.35591	0.2376	-5.70669	1.15197e-08	1.6641e-07
EL210_RS00965_DUF1735_and_LamG_domain-containing_protein	3526.07	2.56086	0.276138	5.65247	1.58157e-08	2.27171e-07
EL210_RS04875_arabinan_endo-1_5-alpha-L-arabinosidase	477.329	3.34672	0.416916	5.62875	1.81521e-08	2.59258e-07
EL210_RS05975_toprim_domain-containing_protein	33.6886	-2.92607	0.343888	-5.60086	2.13292e-08	3.02923e-07
EL210_RS00350_VapE_domain-containing_protein	83.8282	-2.4251	0.254788	-5.59326	2.22851e-08	3.1473e-07
EL210_RS00960_glycoside_hydrolase_family_18	2373.38	2.47115	0.263258	5.58823	2.29396e-08	3.22173e-07
EL210_RS05735_TraG_family_conjugative_transposon_ATPase	36.1213	-3.60211	0.466094	-5.58281	2.36667e-08	3.30549e-07
EL210_RS06015_TraG_family_conjugative_transposon_ATPase	116.502	-3.76975	0.496458	-5.57902	2.41872e-08	3.35963e-07
EL210_RS05985_traN	47.4006	-3.38968	0.431041	-5.54397	2.95685e-08	4.08465e-07
EL210_RS06035_ParA_family_protein	42.9258	-4.39904	0.615423	-5.52309	3.33085e-08	4.5763e-07
EL210_RS01605_sugar_transferase	2030.71	-1.94969	0.172173	-5.5159	3.47003e-08	4.74176e-07
EL210_RS05970_DUF3872_domain-containing_protein	62.4037	-3.03823	0.370114	-5.50703	3.64946e-08	4.96012e-07
EL210_RS00040_DUF935_family_protein	597.47	-2.37633	0.250161	-5.50178	3.75983e-08	5.08281e-07
EL210_RS08500_alkaline_phosphatase_family_protein	27217.5	-2.47198	0.27022	-5.44732	5.11331e-08	6.87577e-07
EL210_RS10260_RagB/SusD_family_nutrient_uptake_outer_membrane_protein	27.6279	-4.08918	0.569481	-5.42456	5.80978e-08	7.77097e-07
EL210_RS10265_esterase	35.3435	-4.33053	0.615994	-5.40676	6.41733e-08	8.53842e-07
EL210_RS08980_mltG	7116.39	-1.93875	0.174048	-5.39361	6.90553e-08	9.13989e-07
EL210_RS01410_polysaccharide_biosynthesis/export_family_protein	1883.9	-1.97599	0.181257	-5.38457	7.26193e-08	9.56154e-07
EL210_RS02955_hemN	992.454	-2.82801	0.341057	-5.35985	8.32919e-08	1.08537e-06
EL210_RS10185_LemA_family_protein	8105.32	-1.90745	0.169295	-5.3602	8.31278e-08	1.08537e-06
EL210_RS04275_glutaminase_family_protein	100.45	-2.5141	0.283561	-5.33958	9.31638e-08	1.20778e-06
EL210_RS10255_TonB-dependent_receptor	46.9963	-3.00014	0.377536	-5.29789	1.17149e-07	1.51099e-06
EL210_RS00990_discoidin_domain-containing_protein	7709.4	2.38992	0.264242	5.26002	1.44041e-07	1.83906e-06
EL210_RS02210_DUF6377_domain-containing_protein	726.039	-2.02248	0.194371	-5.26047	1.43686e-07	1.83906e-06
EL210_RS06110_outer_membrane_lipoprotein-sorting_protein	22.2811	-4.08568	0.590649	-5.22421	1.74901e-07	2.22185e-06
EL210_RS09335_Crp/Fnr_family_transcriptional_regulator	1652.27	-2.31379	0.253182	-5.18912	2.11293e-07	2.67074e-06
EL210_RS01330_glutathione_peroxidase	16445.3	-2.02521	0.197659	-5.18676	2.13986e-07	2.69132e-06
EL210_RS00070_DUF3164_family_protein	4728.85	-1.70151	0.135837	-5.16438	2.41239e-07	3.0042e-06
EL210_RS05340_RagB/SusD_family_nutrient_uptake_outer_membrane_protein	263.67	2.10193	0.213367	5.16448	2.41102e-07	3.0042e-06
EL210_RS02220_RagB/SusD_family_nutrient_uptake_outer_membrane_protein	309.139	2.30383	0.253139	5.15066	2.59565e-07	3.21657e-06
EL210_RS06095_hypothetical_protein	44.7152	-2.7098	0.33231	-5.1452	2.67232e-07	3.29543e-06
EL210_RS00140_hypothetical_protein	215.286	-2.41977	0.276239	-5.13964	2.7526e-07	3.37795e-06
EL210_RS02900_efflux_RND_transporter_periplasmic_adaptor_subunit	818.863	-2.35261	0.26556	-5.09341	3.51674e-07	4.29483e-06
EL210_RS00860_GH92_family_glycosyl_hydrolase	1440.85	2.14059	0.224007	5.09177	3.54734e-07	4.31138e-06
EL210_RS01065_calycin-like_domain-containing_protein	219.774	-3.45963	0.483915	-5.08276	3.71986e-07	4.49943e-06
EL210_RS09890_hypothetical_protein	39.5504	-3.67184	0.530492	-5.03654	4.74024e-07	5.70635e-06
EL210_RS00890_glucosamine-6-phosphate_deaminase	5656.67	1.99705	0.198158	5.03158	4.86461e-07	5.82831e-06
EL210_RS05845_class_I_SAM-dependent_methyltransferase	1594.5	-2.20762	0.240984	-5.0112	5.40912e-07	6.45012e-06
EL210_RS09080_NAD(P)-dependent_oxidoreductase	3181.16	1.62367	0.124801	4.99734	5.81273e-07	6.89886e-06
EL210_RS06040_hypothetical_protein	25.9524	-5.10409	0.82288	-4.98747	6.11746e-07	7.2266e-06
EL210_RS00865_sialidase_family_protein	1424.44	2.06943	0.214551	4.9845	6.21207e-07	7.30424e-06
EL210_RS04825_glycoside_hydrolase_family_13_protein	851.161	2.59617	0.320651	4.97791	6.42749e-07	7.52255e-06
EL210_RS00110_ATP-binding_protein	1112.08	-2.19786	0.242026	-4.94928	7.44873e-07	8.6776e-06
EL210_RS00855_carbohydrate-binding_family_9-like_protein	593.172	2.25356	0.254141	4.93255	8.11644e-07	9.41209e-06
EL210_RS01115_electron_transfer_flavoprotein_subunit_beta/FixAfamily_protein	2162.27	-2.0191	0.207278	-4.9166	8.80607e-07	1.01652e-05
EL210_RS00205_ComEC/Rec2_family_competence_protein	459.665	1.89829	0.182838	4.91304	8.96767e-07	1.03047e-05
EL210_RS05565_type_IV_toxin-antitoxin_system_AbiEi_family_antitoxin	1115.83	-2.19302	0.242898	-4.91161	9.03304e-07	1.03328e-05
EL210_RS05665_ABC_transporter_ATP-binding_protein	25.307	-2.7442	0.360892	-4.83303	1.34472e-06	1.53128e-05
EL210_RS01075_TonB-dependent_receptor	297	-2.68176	0.348193	-4.82998	1.36548e-06	1.54796e-05
EL210_RS12330_radC	273.044	1.564	0.116895	4.82483	1.40125e-06	1.58141e-05
EL210_RS08580_hemW	286.436	-2.12684	0.236101	-4.77272	1.81757e-06	2.04215e-05
EL210_RS00980_glycoside_hydrolase_family_18	5033.15	2.23099	0.26412	4.66073	3.15088e-06	3.52452e-05
EL210_RS05825_site-specific_integrase	2928.65	-1.88321	0.189674	-4.65647	3.21675e-06	3.58236e-05
EL210_RS12525_rpsT	4914.3	-1.73632	0.158764	-4.63783	3.5209e-06	3.90387e-05
EL210_RS11175_relaxase/mobilization_nuclease_domain-containingprotein	44.3324	-3.36112	0.50957	-4.63356	3.59433e-06	3.96788e-05
EL210_RS00985_DUF1735_and_LamG_domain-containing_protein	5619.45	2.29442	0.281078	4.6052	4.12069e-06	4.50957e-05
EL210_RS09320_glycoside_hydrolase_family_57_protein	3648.5	1.87565	0.190135	4.60542	4.1164e-06	4.50957e-05
EL210_RS12500_glycoside_hydrolase_family_88_protein	102.324	1.99152	0.215674	4.59732	4.27952e-06	4.6632e-05
EL210_RS13470_hypothetical_protein	727.236	-2.20922	0.263907	-4.58201	4.60521e-06	4.99655e-05
EL210_RS07895_alpha-L-arabinofuranosidase_C-terminal_domain-containing_protein	186.904	2.22325	0.267682	4.56979	4.88205e-06	5.27428e-05
EL210_RS04605_imelysin_family_protein	1918.19	-2.25358	0.274414	-4.5682	4.91928e-06	5.29189e-05
EL210_RS00995_TonB-dependent_receptor	2776.4	-2.1643	0.255525	-4.55651	5.201e-06	5.57124e-05
EL210_RS06720_TonB-dependent_receptor	1465.99	-1.60723	0.133706	-4.54154	5.58439e-06	5.95668e-05
EL210_RS00955_RagB/SusD_family_nutrient_uptake_outer_membrane_protein	2381.21	2.04371	0.230317	4.53161	5.85365e-06	6.21766e-05
EL210_RS00875_GH92_family_glycosyl_hydrolase	2861.02	1.49397	0.109502	4.51108	6.44969e-06	6.8221e-05
EL210_RS05350_aryl-sulfate_sulfotransferase	291.225	2.10249	0.245351	4.49353	7.00527e-06	7.37889e-05
EL210_RS00690_hypothetical_protein	318.527	-2.55216	0.346361	-4.48132	7.41815e-06	7.78136e-05
EL210_RS06700_glycosyltransferase	681.95	-1.95938	0.214229	-4.47831	7.52369e-06	7.85946e-05
EL210_RS12895_DUF4406_domain-containing_protein	354.151	-2.97482	0.4421	-4.4669	7.93606e-06	8.25612e-05
EL210_RS04810_CPBP_family_intramembrane_glutamic_endopeptidase	639.708	2.35568	0.304872	4.44674	8.71836e-06	9.03279e-05
EL210_RS13650_hypothetical_protein	14.1699	-4.36256	0.758956	-4.4305	9.40136e-06	9.70067e-05
EL210_RS08195_ParA_family_protein	17.1258	-5.98484	1.12861	-4.41678	1.0018e-05	0.000102949
EL210_RS09540_rhodanese-like_domain-containing_protein	387.42	-2.05576	0.239127	-4.41506	1.00983e-05	0.000103354
EL210_RS05740_DUF4141_domain-containing_protein	11.4028	-3.24306	0.508476	-4.41133	1.02736e-05	0.000104725
EL210_RS11155_VapE_domain-containing_protein	61.4166	-3.6743	0.607141	-4.40475	1.05908e-05	0.000107524
EL210_RS00975_RagB/SusD_family_nutrient_uptake_outer_membrane_protein	7678.53	2.09325	0.249342	4.38454	1.16229e-05	0.000117531
EL210_RS12580_SusC/RagA_family_TonB-linked_outer_membrane_protein	4124.3	-2.25512	0.286792	-4.37639	1.2066e-05	0.000121526
EL210_RS02365_dinB	1885.23	-2.50533	0.344114	-4.37451	1.21705e-05	0.000122092
EL210_RS08740_tetratricopeptide_repeat_protein	772.413	1.92792	0.212631	4.36397	1.27726e-05	0.000127625
EL210_RS01955_phage_integrase_SAM-like_domain-containing_protein	931.294	-2.01603	0.232874	-4.36298	1.283e-05	0.000127694
EL210_RS07780_T9SS_type_A_sorting_domain-containing_protein	3583.74	-1.99803	0.229206	-4.35428	1.33503e-05	0.000132351
EL210_RS00675_DDE-type_integrase/transposase/recombinase	3904.91	-2.16902	0.272237	-4.29412	1.75386e-05	0.000173194
EL210_RS11110_hypothetical_protein	51.9418	-2.90288	0.44373	-4.28838	1.79982e-05	0.000177041
EL210_RS13750_transposase	19.6182	-3.08784	0.48731	-4.28443	1.83211e-05	0.000179519
EL210_RS06045_DUF3408_domain-containing_protein	9.96093	-5.70844	1.10085	-4.27711	1.89334e-05	0.000184801
EL210_RS01245_AraC_family_transcriptional_regulator	1647.86	-1.96446	0.226981	-4.24909	2.14645e-05	0.000208701
EL210_RS08910_nrfA	860.873	1.93106	0.219196	4.24763	2.16042e-05	0.000209255
EL210_RS00520_hypothetical_protein	52.2921	-2.72369	0.406205	-4.2434	2.20163e-05	0.000212432
EL210_RS00105_hypothetical_protein	694.056	-2.31094	0.310269	-4.22516	2.38775e-05	0.000229515
EL210_RS01800_GH92_family_glycosyl_hydrolase	542.777	2.20816	0.287164	4.20723	2.58524e-05	0.000247557
EL210_RS13265_type_I_restriction_enzyme_HsdR_N-terminal_domain-containing_protein	196.422	-1.95095	0.226167	-4.20464	2.61497e-05	0.000249458
EL210_RS09325_glycosyltransferase_family_4_protein	2836.33	1.80815	0.192362	4.20117	2.65542e-05	0.000252365
EL210_RS02355_MATE_family_efflux_transporter	466.269	-1.98547	0.234766	-4.19766	2.69688e-05	0.000255345
EL210_RS06070_mobB	7.53621	-5.92001	1.1783	-4.17552	2.97301e-05	0.000279597
EL210_RS11165_DUF3408_domain-containing_protein	9.46565	-5.77017	1.14246	-4.17536	2.97515e-05	0.000279597
EL210_RS05670_TonB-dependent_receptor	116.967	-1.89491	0.214694	-4.16829	3.0689e-05	0.00028734
EL210_RS06075_mobC	20.2599	-3.72226	0.654271	-4.16075	3.17204e-05	0.000295901
EL210_RS10270_glycoside_hydrolase_family_3_N-terminal_domain-containing_protein	45.6243	-2.48941	0.358734	-4.15184	3.29808e-05	0.000306527
EL210_RS00600_DUF935_family_protein	746.784	-2.30051	0.313382	-4.1499	3.32616e-05	0.000308005
EL210_RS00095_hypothetical_protein	115.059	-2.52889	0.371094	-4.11997	3.78926e-05	0.000349608
EL210_RS00895_nagB	2227.32	1.59616	0.145662	4.09279	4.26221e-05	0.000391814
EL210_RS12965_hypothetical_protein	463.083	-2.16767	0.285431	-4.09089	4.29714e-05	0.000393594
EL210_RS05940_PcfJ_domain-containing_protein	16.6268	-4.47934	0.856027	-4.06452	4.81321e-05	0.000439271
EL210_RS03495_IS982_family_transposase	304.683	-2.6645	0.410344	-4.05635	4.98445e-05	0.000453263
EL210_RS12640_sufC	4788.09	-1.74102	0.183004	-4.04921	5.13911e-05	0.000465651
EL210_RS10600_DUF3857_domain-containing_protein	825.558	1.65193	0.161056	4.04787	5.1685e-05	0.000466642
EL210_RS02170_transcriptional_regulator	119.636	-1.95964	0.237234	-4.04511	5.2299e-05	0.000470505
EL210_RS00480_putative_zinc-binding_metallopeptidase	1157.2	-2.64879	0.409	-4.03127	5.54774e-05	0.000497329
EL210_RS05695_mobB	27.605	-4.06454	0.764722	-4.00739	6.13923e-05	0.000548409
EL210_RS01785_SusC/RagA_family_TonB-linked_outer_membrane_protein	3249.44	2.43663	0.360914	3.98054	6.8758e-05	0.000612043
EL210_RS00470_BACON_domain-containing_carbohydrate-binding_protein	2216.56	-2.23215	0.313303	-3.93277	8.39739e-05	0.000744863
EL210_RS10825_OmpA_family_protein	56.7379	-2.00569	0.256382	-3.92264	8.75855e-05	0.000774182
EL210_RS00125_hypothetical_protein	599.203	-1.85814	0.221198	-3.87952	0.000104662	0.000918701
EL210_RS13500_hypothetical_protein	7.02175	-3.8283	0.728928	-3.88009	0.000104419	0.000918701
EL210_RS06170_site-specific_integrase	26.2894	-4.67588	0.95073	-3.86638	0.000110463	0.000966265
EL210_RS03605_site-specific_integrase	565.411	-1.76626	0.198359	-3.86299	0.000112007	0.000976393
EL210_RS11145_helix-turn-helix_domain-containing_protein	8.66473	-5.52144	1.17577	-3.8455	0.000120307	0.00104514
EL210_RS00045_phage_minor_head_protein	436.069	-2.14013	0.296629	-3.84364	0.000121223	0.00104949
EL210_RS00160_hypothetical_protein	46.7909	-3.08363	0.542787	-3.83876	0.000123656	0.0010669
EL210_RS05995_TraL_conjugative_transposon_family_protein	23.1489	-3.12959	0.555541	-3.83336	0.000126405	0.00108691
EL210_RS12955_phage_protein_Gp36_family_protein	141.183	-2.68256	0.439848	-3.82533	0.000130598	0.00111915
EL210_RS06030_hypothetical_protein	26.7916	-3.03659	0.534535	-3.81002	0.000138953	0.00118673
EL210_RS00365_relaxase/mobilization_nuclease_domain-containingprotein	24.3469	-2.90655	0.501072	-3.80494	0.000141836	0.00120323
EL210_RS05745_traJ	18.8646	-2.79443	0.471537	-3.8055	0.000141519	0.00120323
EL210_RS05720_hypothetical_protein	12.7264	-3.3954	0.631803	-3.79137	0.000149818	0.00126668
EL210_RS08535_hydroxymethylpyrimidine/phosphomethylpyrimidine_kinase	509.407	-1.78687	0.207883	-3.78517	0.000153603	0.00129436
EL210_RS01495_alpha-amylase_family_glycosyl_hydrolase	1453.65	1.92852	0.245655	3.77977	0.000156974	0.00131837
EL210_RS11100_tyrosine-type_recombinase/integrase	202.316	-1.7951	0.21056	-3.77613	0.000159285	0.00133335
EL210_RS08105_bifunctional_dihydroorotate_dehydrogenase_B_NAD_binding_subunit/NADPH-dependent_glutamate_synthase	1166.65	1.49432	0.131647	3.75491	0.000173403	0.00144199
EL210_RS11160_toprim_domain-containing_protein	41.2381	-3.66746	0.710368	-3.75504	0.000173312	0.00144199
EL210_RS10425_hypothetical_protein	10889	-1.87344	0.232715	-3.75326	0.000174553	0.00144679
EL210_RS13870_hypothetical_protein	61.3812	2.12002	0.299653	3.73774	0.000185685	0.00153402
EL210_RS05700_hypothetical_protein	8.25222	-5.36944	1.17082	-3.73196	0.000189997	0.00156453
EL210_RS05760_traM	24.5337	-2.8345	0.491841	-3.72986	0.00019159	0.00157253
EL210_RS00100_DUF4406_domain-containing_protein	471.174	-1.89	0.239136	-3.72174	0.000197852	0.00161414
EL210_RS05345_hypothetical_protein	243.695	2.23889	0.332889	3.72164	0.000197937	0.00161414
EL210_RS06020_DUF4133_domain-containing_protein	6.80659	-5.66495	1.25785	-3.70866	0.000208357	0.00169365
EL210_RS10280_esterase	35.0032	-2.24224	0.33714	-3.68465	0.00022902	0.00185565
EL210_RS10365_relaxase/mobilization_nuclease_domain-containingprotein	40.9338	-2.79036	0.488824	-3.66259	0.000249679	0.00201658
EL210_RS04620_DUF2023_family_protein	3649.59	-1.9646	0.263477	-3.66105	0.000251184	0.00202227
EL210_RS00435_cyclically-permuted_mutarotase_family_protein	613.923	1.66818	0.182795	3.65534	0.000256838	0.00206122
EL210_RS03500_DUF4973_domain-containing_protein	94.6873	1.90477	0.248089	3.64696	0.000265366	0.00212293
EL210_RS10420_hypothetical_protein	22109.2	-1.90447	0.248089	-3.64574	0.000266626	0.00212628
EL210_RS07885_araA	308.353	1.90344	0.248074	3.64181	0.000270729	0.00215221
EL210_RS05980_conjugal_transfer_protein_TraO	26.9231	-3.17134	0.596753	-3.63859	0.000274134	0.00217245
EL210_RS08250_IS256_family_transposase	478.929	-2.19843	0.32955	-3.63657	0.000276294	0.00218272
EL210_RS08230_hypothetical_protein	33.6265	-2.26453	0.349461	-3.61851	0.0002963	0.00233348
EL210_RS10685_hypothetical_protein	537.509	-1.86445	0.239524	-3.60902	0.000307356	0.00241303
EL210_RS06390_inositol-pentakisphosphate_2-kinase	9.90757	-5.0053	1.11074	-3.60598	0.000310978	0.00243391
EL210_RS02500_uvrC	284.958	1.77729	0.215861	3.60089	0.00031713	0.0024744
EL210_RS00485_RagB/SusD_family_nutrient_uptake_outer_membrane_protein	2066.84	-2.3561	0.376922	-3.59783	0.00032088	0.00249595
EL210_RS10930_sigma-70_family_RNA_polymerase_sigma_factor	871.209	-1.50436	0.140709	-3.58445	0.000337789	0.00261942
EL210_RS04320_hypothetical_protein	320.55	1.6399	0.179794	3.55906	0.000372182	0.0028773
EL210_RS03050_hypothetical_protein	1542.79	-1.78663	0.222702	-3.53221	0.000412105	0.00317623
EL210_RS05105_hypothetical_protein	3650.72	-1.58952	0.167883	-3.5115	0.000445589	0.00341977
EL210_RS05835_TonB-dependent_receptor	2303.23	1.57136	0.162734	3.51101	0.00044641	0.00341977
EL210_RS04185_MFS_transporter	1522.94	2.95172	0.558683	3.49343	0.000476863	0.00364203
EL210_RS12975_HK97_family_phage_prohead_protease	64.9991	-2.36148	0.391308	-3.47931	0.000502716	0.00382791
EL210_RS07880_L-ribulose-5-phosphate_4-epimerase	157.252	1.58849	0.169913	3.46347	0.000533252	0.00404823
EL210_RS00475_DUF4302_domain-containing_protein	1812.85	-2.20765	0.350359	-3.44689	0.00056708	0.00429215
EL210_RS11170_hypothetical_protein	13.9702	-3.37382	0.690335	-3.43865	0.000584616	0.00441167
EL210_RS01805_glycoside_hydrolase_family_125_protein	371.863	1.95923	0.27906	3.43736	0.000587412	0.00441957
EL210_RS04880_arabinan_endo-1_5-alpha-L-arabinosidase	216.472	2.55568	0.454781	3.42071	0.000624571	0.00468521
EL210_RS00670_ATP-binding_protein	1923.71	-2.12753	0.32985	-3.41831	0.000630121	0.00471286
EL210_RS05775_DUF3872_domain-containing_protein	12.705	-2.84205	0.541782	-3.39999	0.000673892	0.00502537
EL210_RS07580_TetR/AcrR_family_transcriptional_regulator	514.998	-1.74802	0.220097	-3.39861	0.000677285	0.00503581
EL210_RS05335_TonB-dependent_receptor	765.667	1.65731	0.194213	3.38449	0.000713098	0.00528654
EL210_RS06270_TolC_family_protein	549.177	-1.8609	0.254813	-3.37856	0.000728668	0.00538385
EL210_RS13900_hypothetical_protein	4.14856	-6.52169	1.63466	-3.37787	0.000730483	0.00538385
EL210_RS13070_DUF1648_domain-containing_protein	582.427	-1.54823	0.162476	-3.37423	0.000740225	0.00543979
EL210_RS07670_hypothetical_protein	357.955	1.6013	0.178679	3.36525	0.000764734	0.00560361
EL210_RS09295_rpe	3126.51	-1.41403	0.123092	-3.36357	0.000769417	0.00562164
EL210_RS00585_hypothetical_protein	502.095	-2.05868	0.315184	-3.35892	0.000782479	0.0057006
EL210_RS06835_DUF6057_family_protein	1200.32	1.58094	0.173153	3.35506	0.000793483	0.00576415
EL210_RS02360_ABC_transporter_ATP-binding_protein	206.209	-1.97608	0.292164	-3.34087	0.000835162	0.00604954
EL210_RS05725_DUF4134_domain-containing_protein	6.44898	-5.78221	1.43673	-3.32854	0.000873036	0.00630581
EL210_RS12985_N-acetylmuramoyl-L-alanine_amidase	72.4174	-1.99264	0.299176	-3.31793	0.000906883	0.00653162
EL210_RS01190_RNA_polymerase_sigma_factor	78070.5	-1.59506	0.180351	-3.29947	0.00096867	0.00695681
EL210_RS00680_hypothetical_protein	216.935	-1.97543	0.295713	-3.29857	0.000971774	0.00695934
EL210_RS06400_hypothetical_protein	8.29793	-4.08706	0.939291	-3.28659	0.00101409	0.00724188
EL210_RS08275_hypothetical_protein	83.5379	-2.09305	0.332974	-3.28269	0.00102821	0.00732203
EL210_RS12090_DUF3737_family_protein	8572.33	-1.97674	0.297619	-3.28185	0.00103128	0.00732327
EL210_RS09075_DUF1015_family_protein	2206.37	1.49249	0.150338	3.27591	0.0010532	0.00745798
EL210_RS01360_DUF5689_domain-containing_protein	1523.19	1.46377	0.141842	3.26967	0.00107674	0.00760337
EL210_RS13275_helix-turn-helix_transcriptional_regulator	994.048	-1.64749	0.198684	-3.25889	0.00111849	0.00787618
EL210_RS07520_SDR_family_NAD(P)-dependent_oxidoreductase	1334.22	1.56467	0.173553	3.25356	0.00113969	0.00800313
EL210_RS00530_hypothetical_protein	111.723	-1.92226	0.284541	-3.24121	0.00119024	0.00833497
EL210_RS12285_glpA	1867.86	3.61481	0.807194	3.23938	0.00119791	0.00836553
EL210_RS07605_hypothetical_protein	349.962	-1.78889	0.244195	-3.23057	0.00123545	0.00860388
EL210_RS02940_spore_maturation_protein	2483.05	-1.52061	0.161922	-3.21516	0.0013037	0.00905429
EL210_RS01790_SusD/RagB_family_nutrient-binding_outer_membranelipoprotein	2169.64	2.52855	0.480812	3.1791	0.00147731	0.0102319
EL210_RS12390_sugar_kinase	712.879	1.45238	0.142541	3.17365	0.00150534	0.0103975
EL210_RS04585_Rid_family_hydrolase	654.258	-2.41721	0.446866	-3.17145	0.00151682	0.0104483
EL210_RS10350_hypothetical_protein	378.277	-1.528	0.167669	-3.14905	0.00163802	0.0112525
EL210_RS13875_hypothetical_protein	24.1583	-2.1846	0.376287	-3.14812	0.00164326	0.0112579
EL210_RS08735_recN	859.547	1.56122	0.178345	3.14685	0.00165041	0.0112763
EL210_RS00605_phage_minor_head_protein	842.189	-2.02551	0.326524	-3.1407	0.00168547	0.0114848
EL210_RS07510_SLC13_family_permease	4964.32	1.40732	0.129758	3.13908	0.0016948	0.0115173
EL210_RS09315_DUF4957_domain-containing_protein	1259.15	1.63799	0.203862	3.12952	0.00175089	0.0118666
EL210_RS02810_GxxExxY_protein	380.627	-1.43634	0.13965	-3.12451	0.00178098	0.0120383
EL210_RS03505_RagB/SusD_family_nutrient_uptake_outer_membrane_protein	118.861	1.67353	0.215633	3.12349	0.00178717	0.0120479
EL210_RS04025_AraC_family_transcriptional_regulator	775.074	-1.83277	0.266736	-3.12209	0.00179571	0.0120733
EL210_RS10395_helix-turn-helix_domain-containing_protein	8.64966	-4.20085	1.02578	-3.12042	0.00180595	0.0121099
EL210_RS08185_hypothetical_protein	7.24102	-4.16108	1.01552	-3.11279	0.00185329	0.0123945
EL210_RS10390_helix-turn-helix_domain-containing_protein	7.67775	-4.07827	0.990761	-3.10698	0.00189011	0.0126074
EL210_RS04600_di-heme_oxidoredictase_family_protein	1657.25	-1.91417	0.294553	-3.10356	0.00191205	0.0127202
EL210_RS13020_tail_fiber_domain-containing_protein	133.857	-2.02071	0.329876	-3.09422	0.00197332	0.0130933
EL210_RS04270_family_43_glycosylhydrolase	34.6928	-2.1487	0.377863	-3.03998	0.00236596	0.0156575
EL210_RS06410_tssD	18.7892	-2.14434	0.380294	-3.00908	0.00262036	0.0172958
EL210_RS06160_helix-turn-helix_domain-containing_protein	11.9916	-4.69753	1.23157	-3.00229	0.00267954	0.0176403
EL210_RS04975_DUF4836_family_protein	501.682	1.42459	0.142379	2.98208	0.00286293	0.01875
EL210_RS05570_nucleotidyl_transferase_AbiEii/AbiGii_toxin_family_protein	694.687	-1.48941	0.164084	-2.98265	0.00285767	0.01875
EL210_RS10500_cytochrome_d_ubiquinol_oxidase_subunit_II	3583.42	1.4234	0.14299	2.96101	0.00306632	0.0200301
EL210_RS00400_restriction_endonuclease_subunit_S	996.147	1.47392	0.160144	2.95936	0.00308274	0.0200855
EL210_RS08245_IS30_family_transposase	26.0945	-2.59137	0.538527	-2.95504	0.00312625	0.0203166
EL210_RS07695_hypothetical_protein	19.9094	-3.18988	0.742338	-2.94998	0.00317791	0.0205994
EL210_RS03055_TonB-dependent_receptor	2906.52	-1.71493	0.242661	-2.94622	0.00321685	0.0207609
EL210_RS07675_fructose-bisphosphatase_class_III	897.537	1.61846	0.209934	2.94599	0.00321925	0.0207609
EL210_RS05935_antirestriction_protein_ArdA	6.78973	-4.47912	1.18444	-2.93737	0.00331012	0.0212926
EL210_RS08190_hypothetical_protein	4.00122	-3.90696	0.989999	-2.93633	0.00332123	0.0213099
EL210_RS09685_AAA_family_ATPase	19.8949	-4.30392	1.14226	-2.89244	0.00382266	0.024465
EL210_RS05770_conjugal_transfer_protein_TraO	19.664	-2.46754	0.508004	-2.88884	0.00386663	0.0246839
EL210_RS00090_YopX_family_protein	1957.27	-1.70456	0.244481	-2.88184	0.00395362	0.0251757
EL210_RS09670_mobB	16.037	-4.11795	1.08946	-2.86192	0.00421086	0.0267464
EL210_RS01070_DUF4903_family_protein	281.426	-2.09347	0.38291	-2.85569	0.00429428	0.0272079
EL210_RS13830_hypothetical_protein	7.34582	-4.20588	1.12532	-2.84886	0.00438767	0.0277301
EL210_RS07855_prmA	438.03	-1.52536	0.185142	-2.8376	0.0045454	0.0286553
EL210_RS08940_ankyrin_repeat_domain-containing_protein	384.491	1.60676	0.214271	2.83175	0.00462942	0.0291124
EL210_RS04820_pulA	540.542	1.81375	0.287529	2.83016	0.00465248	0.0291848
EL210_RS13385_hypothetical_protein	3168.76	1.42049	0.149152	2.81922	0.00481404	0.0301235
EL210_RS01970_helix-turn-helix_domain-containing_protein	26.434	2.38864	0.492792	2.81791	0.00483375	0.0301721
EL210_RS05730_DUF4133_domain-containing_protein	7.81056	-4.35057	1.18962	-2.81652	0.00485474	0.0302285
EL210_RS10370_hypothetical_protein	16.0778	-3.22684	0.791871	-2.81213	0.00492149	0.0305689
EL210_RS00515_hypothetical_protein	14.4922	-2.64725	0.588584	-2.79866	0.00513147	0.0317173
EL210_RS03720_IS30_family_transposase	13.7439	-4.48844	1.24629	-2.79905	0.00512538	0.0317173
EL210_RS00510_hypothetical_protein	33.8031	-2.56799	0.560985	-2.79507	0.00518878	0.0319933
EL210_RS00085_hypothetical_protein	455.124	-1.73512	0.263316	-2.79178	0.00524192	0.0322423
EL210_RS02895_lyase_family_protein	308.639	-2.07717	0.389456	-2.76583	0.00567788	0.0348391
EL210_RS00410_restriction_endonuclease_subunit_S	526.969	1.53667	0.194382	2.76092	0.00576383	0.0352808
EL210_RS03225_CHAP_domain-containing_protein	62.4558	2.00454	0.365285	2.75	0.00595944	0.03639
EL210_RS09535_TM2_domain-containing_protein	195.944	1.42171	0.156346	2.6973	0.00699036	0.0425822
EL210_RS01935_ybeY	677.989	-1.34043	0.126656	-2.68784	0.00719158	0.0434936
EL210_RS04970_ATP-binding_cassette_domain-containing_protein	187.808	1.58242	0.216676	2.68798	0.00718859	0.0434936
EL210_RS12970_terminase	130.46	-2.03778	0.38598	-2.68868	0.00717348	0.0434936
EL210_RS00405_hypothetical_protein	423.704	1.4795	0.179891	2.66551	0.00768717	0.0462291
EL210_RS05715_DUF3408_domain-containing_protein	2.57932	-4.3373	1.2519	-2.66578	0.00768107	0.0462291
EL210_RS11105_site-specific_integrase	174.48	-1.72186	0.270868	-2.665	0.00769875	0.0462291
EL210_RS04215_C1_family_peptidase	322.069	-1.45824	0.172232	-2.66058	0.00780062	0.0467298
EL210_RS07515_NCS2_family_permease	2951.79	1.3842	0.144531	2.65825	0.00785486	0.0469435
EL210_RS05650_conjugal_transfer_protein_TraG	3.07349	-3.83521	1.06853	-2.65338	0.00796905	0.0475136
EL210_RS10505_cytochrome_ubiquinol_oxidase_subunit_I	4658.37	1.2785	0.1053	2.64482	0.00817352	0.048618
EL210_RS05655_DUF3945_domain-containing_protein	6.3316	-2.98865	0.753976	-2.63755	0.00835063	0.0495549
EL210_RS00050_hypothetical_protein	256.089	-1.91678	0.347992	-2.63448	0.00842665	0.0498889
EL210_RS07160_tRNA_threonylcarbamoyladenosine_dehydratase	4310.65	-1.57086	0.217282	-2.62726	0.00860749	0.0508405
EL210_RS13520_hypothetical_protein	7.32949	-3.40768	0.918452	-2.62145	0.00875566	0.0515951
EL210_RS01285_hypothetical_protein	180.069	-1.53258	0.203537	-2.61662	0.00888044	0.0522087
EL210_RS07350_ATP-dependent_Clp_protease_ATP-binding_subunit	54497.6	-1.67357	0.25826	-2.60809	0.00910485	0.0534039
EL210_RS00525_tail_fiber_domain-containing_protein	121.178	-1.8893	0.341886	-2.60115	0.00929106	0.0543699
EL210_RS00415_abortive_infection_family_protein	626.996	1.53437	0.207073	2.58059	0.00986326	0.0575027
EL210_RS09310_RagB/SusD_family_nutrient_uptake_outer_membrane_protein	965.959	1.41393	0.160422	2.58028	0.00987191	0.0575027
EL210_RS07690_hisC	1538.61	-1.35941	0.139785	-2.57118	0.0101354	0.0589018
EL210_RS03725_helix-turn-helix_domain-containing_protein	15.4519	-4.32673	1.29653	-2.56588	0.0102915	0.0595351
EL210_RS13000_hypothetical_protein	67.7994	-1.87149	0.339616	-2.56611	0.0102845	0.0595351
EL210_RS12315_rpmH	582.917	-1.58192	0.227537	-2.55747	0.0105436	0.0608544
EL210_RS05710_ParA_family_protein	6.76662	-3.55123	1.00371	-2.5418	0.0110283	0.063507
EL210_RS07990_galK	3738.01	1.50774	0.200218	2.53591	0.0112156	0.0644388
EL210_RS08025_L-serine_ammonia-lyase	839.319	-1.34409	0.135968	-2.53064	0.0113854	0.065266
EL210_RS10385_VapE_domain-containing_protein	100.028	-2.19047	0.472993	-2.51688	0.01184	0.0677184
EL210_RS09885_LacI_family_DNA-binding_transcriptional_regulator	3400.13	-1.78936	0.314084	-2.51323	0.0119632	0.0682688
EL210_RS04405_hypothetical_protein	3261.07	-1.48973	0.19522	-2.5086	0.0121212	0.0690145
EL210_RS02305_DUF1266_domain-containing_protein	958.825	1.31218	0.12457	2.5061	0.012207	0.0693466
EL210_RS12915_hypothetical_protein	266.762	-2.01575	0.407689	-2.49148	0.0127212	0.0721059
EL210_RS06055_ParA_family_protein	8.78122	-4.17376	1.27858	-2.48225	0.0130557	0.0738361
EL210_RS05750_traK	13.5394	-3.09576	0.847494	-2.47289	0.0134027	0.0756293
EL210_RS00200_RagB/SusD_family_nutrient_uptake_outer_membrane_protein	1120.94	1.43679	0.177098	2.46638	0.0136488	0.0768468
EL210_RS08730_DUF4835_family_protein	714.353	1.3965	0.161145	2.4605	0.0138745	0.0779436
EL210_RS06725_hypothetical_protein	481.339	-1.57331	0.234985	-2.43979	0.0146958	0.0823747
EL210_RS03945_DUF4369_domain-containing_protein	2823.01	1.30232	0.124019	2.43765	0.014783	0.0826803
EL210_RS10380_toprim_domain-containing_protein	36.7246	-2.44764	0.594695	-2.43425	0.0149227	0.0830938
EL210_RS13885_hypothetical_protein	43.4443	-3.47386	1.01612	-2.43462	0.0149074	0.0830938
EL210_RS03000_metK	4698.08	-1.37603	0.155235	-2.42235	0.0154207	0.0856779
EL210_RS06135_DUF1896_family_protein	45.7148	-3.6921	1.1142	-2.41618	0.0156843	0.0869514
EL210_RS04960_DMT_family_transporter	215.396	1.56013	0.232016	2.41418	0.0157706	0.0872389
EL210_RS05765_traN	26.1819	-2.20028	0.498705	-2.40679	0.0160936	0.0888313
EL210_RS03940_YifB_family_Mg_chelatase-like_AAA_ATPase	2701.08	1.42359	0.176753	2.39654	0.0165509	0.091156
EL210_RS06165_hypothetical_protein	9.96405	-3.36587	0.990449	-2.38868	0.0169089	0.0929253
EL210_RS10935_outer_membrane_beta-barrel_protein	1904.62	-1.3331	0.139772	-2.38316	0.0171645	0.0941255
EL210_RS00505_hypothetical_protein	30.9537	-2.89286	0.797861	-2.37242	0.0176719	0.0966498
EL210_RS03585_mobV	17.3445	-1.97694	0.411898	-2.37181	0.0177013	0.0966498
EL210_RS13665_hypothetical_protein	139.809	-2.82828	0.774489	-2.36062	0.0182443	0.0993998
EL210_RS13005_hypothetical_protein	9.20517	-3.05643	0.871442	-2.3598	0.0182848	0.0994064
EL210_RS12415_hypothetical_protein	319.871	1.42357	0.179775	2.35609	0.0184685	0.10019
EL210_RS11435_L-rhamnose/proton_symporter_RhaT	122.563	1.53298	0.228136	2.33624	0.0194788	0.105444
EL210_RS04790_TonB-dependent_receptor	6459.45	1.62905	0.269551	2.3337	0.0196114	0.105709
EL210_RS12980_hypothetical_protein	380.154	-1.60644	0.259848	-2.33381	0.0196058	0.105709
EL210_RS04580_glycosyl_hydrolase_53_family_protein	735.308	-1.67082	0.288097	-2.32846	0.0198875	0.106969
EL210_RS06090_RteC_domain-containing_protein	25.1756	-2.13975	0.489758	-2.32716	0.0199567	0.107114
EL210_RS02020_MGMT_family_protein	14.9628	-2.24002	0.533473	-2.32442	0.0201028	0.107669
EL210_RS00360_mobC	12.6473	-2.32595	0.573001	-2.31404	0.0206653	0.110448
EL210_RS03235_hypothetical_protein	59.4538	1.48023	0.209666	2.29045	0.0219953	0.117308
EL210_RS13655_hypothetical_protein	24.171	-2.62662	0.711524	-2.28611	0.0222478	0.118405
EL210_RS07875_NUDIX_domain-containing_protein	121.713	1.54568	0.239695	2.27657	0.0228121	0.121016
EL210_RS10345_hypothetical_protein	3.18711	-3.42253	1.06429	-2.2762	0.0228341	0.121016
EL210_RS00355_toprim_domain-containing_protein	34.2657	-2.14532	0.503933	-2.27277	0.0230402	0.121693
EL210_RS08725_coaBC	1042.24	1.30438	0.133941	2.27247	0.0230581	0.121693
EL210_RS12085_MalY/PatB_family_protein	8580.6	-1.57086	0.251516	-2.26966	0.0232282	0.122335
EL210_RS10240_tyrosine-type_recombinase/integrase	389.068	-1.69414	0.306348	-2.26587	0.0234596	0.123297
EL210_RS00075_hypothetical_protein	505.397	-1.6374	0.282041	-2.25995	0.0238245	0.124955
EL210_RS01390_Tat_pathway_signal_sequence	1116.05	-1.27996	0.124421	-2.25008	0.0244438	0.127673
EL210_RS04590_ccsA	1348.41	-1.79432	0.352974	-2.25037	0.0244254	0.127673
EL210_RS04765_hypothetical_protein	8.15275	-2.76761	0.790955	-2.23478	0.0254317	0.132559
EL210_RS00950_SusC/RagA_family_TonB-linked_outer_membrane_protein	5139.38	1.26212	0.117511	2.23062	0.0257061	0.133714
EL210_RS05930_PcfK-like_family_protein	1.9519	-4.04941	1.36839	-2.22846	0.0258498	0.134185
EL210_RS10815_hypothetical_protein	14.1678	-2.48348	0.667958	-2.22092	0.0263562	0.136534
EL210_RS06665_coaE	431.4	1.45157	0.205582	2.19656	0.0280521	0.145022
EL210_RS00370_hypothetical_protein	19.8216	-2.04595	0.482598	-2.16732	0.0302104	0.155861
EL210_RS10940_hypothetical_protein	1083.86	-1.32582	0.150767	-2.16112	0.0306863	0.157994
EL210_RS10900_MFS_transporter	2915.83	1.44366	0.205407	2.15992	0.030779	0.158149
EL210_RS06885_bifunctional_4-hydroxy-2-oxoglutarate_aldolase/2-dehydro-3-deoxy-phosphogluconate_aldolase	3190.67	1.24278	0.11278	2.15271	0.0313414	0.160712
EL210_RS00315_MATE_family_efflux_transporter	1626.85	-1.33803	0.157971	-2.13981	0.0323698	0.16565
EL210_RS06525_DUF2027_domain-containing_protein	926.951	1.55955	0.264121	2.11854	0.0341294	0.174301
EL210_RS13050_thymidylate_synthase	246.492	-1.50025	0.237666	-2.10483	0.0353058	0.179946
EL210_RS09710_hypothetical_protein	7.47293	-3.73045	1.30459	-2.09296	0.0363528	0.184909
EL210_RS05675_hypothetical_protein	73.3106	-1.72319	0.346122	-2.0894	0.0366715	0.186156
EL210_RS00385_site-specific_tyrosine_recombinase/integron_integrase	1763.11	1.43627	0.209311	2.08429	0.0371337	0.188124
EL210_RS04805_4-alpha-glucanotransferase	4706.51	1.51894	0.250083	2.07506	0.0379814	0.191651
EL210_RS09205_polysaccharide_biosynthesis_tyrosine_autokinase	8112.19	1.35921	0.173089	2.0753	0.0379588	0.191651
EL210_RS00390_restriction_endonuclease_subunit_S	928.464	1.47094	0.227359	2.07134	0.0383273	0.193011
EL210_RS02520_WG_repeat-containing_protein	1020.44	1.45804	0.221327	2.06951	0.0384982	0.193486
EL210_RS03715_transposase	28.7921	-1.97554	0.475923	-2.04978	0.0403855	0.202569
EL210_RS00535_hypothetical_protein	154.591	-1.66459	0.325161	-2.04387	0.0409663	0.20467
EL210_RS01375_uracil-DNA_glycosylase_family_protein	902.483	1.28981	0.141738	2.04468	0.0408862	0.20467
EL210_RS13905_hypothetical_protein	624.719	-1.85487	0.418642	-2.042	0.0411519	0.205191
EL210_RS12625_hypothetical_protein	79.6091	1.75852	0.372355	2.03708	0.0416422	0.207227
EL210_RS10595_transglutaminase_domain-containing_protein	1083.9	1.38632	0.189859	2.0348	0.0418712	0.207957
EL210_RS00595_phage_protein_Gp36_family_protein	142.057	-2.1711	0.579203	-2.02192	0.043185	0.214062
EL210_RS02215_SusC/RagA_family_TonB-linked_outer_membrane_protein	964.565	1.55744	0.275827	2.02098	0.0432818	0.214122
EL210_RS12455_TonB-dependent_receptor	1867.95	-1.37547	0.186849	-2.00949	0.0444848	0.219644
EL210_RS13045_DNA_adenine_methylase	173.453	-1.46714	0.233745	-1.99852	0.04566	0.225007
EL210_RS00395_Fic_family_protein	1088.77	1.35554	0.178444	1.99246	0.0463206	0.227818
EL210_RS11150_helix-turn-helix_domain-containing_protein	3.045	-3.70663	1.36232	-1.98678	0.0469469	0.23045
EL210_RS13240_AraC_family_transcriptional_regulator	3487.7	-1.29941	0.150928	-1.98378	0.0472809	0.23164
EL210_RS04400_sigma-70_family_RNA_polymerase_sigma_factor	6712.33	-1.34217	0.173183	-1.97574	0.0481838	0.235606
EL210_RS06025_DUF4134_domain-containing_protein	4.72931	-2.70581	0.866657	-1.96826	0.0490381	0.239321
EL210_RS05925_hypothetical_protein	3.84295	-3.59466	1.33302	-1.94645	0.0516007	0.251342
EL210_RS09690_DUF3408_domain-containing_protein	3.03173	-4.04798	1.56943	-1.94209	0.0521264	0.253414
EL210_RS06720_riboswitch	263.768	-1.39484	0.20435	-1.93215	0.0533405	0.258819
EL210_RS05110_single-stranded_DNA-binding_protein	3303.99	-1.34855	0.181789	-1.91733	0.0551959	0.267309
EL210_RS00065_hypothetical_protein	648.104	-1.50361	0.264402	-1.90471	0.0568183	0.27464
EL210_RS02195_patatin_family_protein	146.955	-1.35699	0.187582	-1.90309	0.0570284	0.275129
EL210_RS01830_alkaline_phosphatase	526.244	1.35812	0.188546	1.89937	0.0575159	0.276953
EL210_RS13835_hypothetical_protein	10.3556	-2.56996	0.826969	-1.89845	0.0576369	0.277008
EL210_RS03240_DUF2931_family_protein	273.661	1.31787	0.16772	1.89521	0.0580644	0.278533
EL210_RS06585_IS982_family_transposase	160.298	1.34278	0.181115	1.89263	0.0584065	0.279643
EL210_RS00060_phage_virion_morphogenesis_protein	713.681	-1.50682	0.269225	-1.8825	0.0597682	0.285622
EL210_RS01780_alpha-L-fucosidase	1428.91	1.48544	0.25802	1.88141	0.0599158	0.285787
EL210_RS06155_helix-turn-helix_domain-containing_protein	13.6147	-3.10033	1.12407	-1.86851	0.0616906	0.29347
EL210_RS06530_NAD(+)_synthase	2143.58	1.41744	0.223467	1.86802	0.0617587	0.29347
EL210_RS10830_FimB/Mfa2_family_fimbrial_subunit	49.5273	-1.48368	0.259916	-1.8609	0.0627589	0.297663
EL210_RS09665_YWFCY_domain-containing_protein	4.09962	-3.09905	1.12928	-1.85874	0.0630642	0.298551
EL210_RS09675_mobA	3.05144	-3.61011	1.40728	-1.85472	0.0636361	0.300695
EL210_RS12450_helix-hairpin-helix_domain-containing_protein	301.878	1.32291	0.174917	1.84607	0.0648821	0.306011
EL210_RS09165_cls	1120.34	1.2398	0.130256	1.84097	0.0656261	0.308944
EL210_RS00590_hypothetical_protein	77.8341	-2.29473	0.709019	-1.82609	0.0678367	0.318757
EL210_RS12890_hypothetical_protein	146.074	-1.63187	0.351029	-1.80005	0.0718533	0.337004
EL210_RS01940_coaD	645.741	-1.40023	0.222937	-1.79525	0.0726144	0.339943
EL210_RS11430_rhaD	77.1491	1.40444	0.225935	1.79007	0.0734432	0.343188
EL210_RS06840_IS256_family_transposase	422.278	1.3824	0.215051	1.77817	0.0753756	0.35092
EL210_RS07665_glycosyltransferase	816.476	1.367	0.206341	1.77862	0.0753019	0.35092
EL210_RS05895_DUF4373_domain-containing_protein	570.065	-1.34867	0.196553	-1.7739	0.0760794	0.353545
EL210_RS02740_hypothetical_protein	528.57	-1.35224	0.199718	-1.7637	0.0777831	0.360799
EL210_RS00030_hypothetical_protein	34.004	-2.06043	0.602055	-1.76136	0.0781779	0.361966
EL210_RS04980_16S_rRNA_(uracil(1498)-N(3))-methyltransferase	264.007	1.26066	0.148235	1.75843	0.078675	0.363403
EL210_RS09210_hypothetical_protein	1229.99	1.4073	0.231705	1.75783	0.0787756	0.363403
EL210_RS13780_hypothetical_protein	3.12028	-3.33667	1.33619	-1.74876	0.0803327	0.369911
EL210_RS00345_helix-turn-helix_domain-containing_protein	34.9133	-1.83801	0.479858	-1.74637	0.0807468	0.371141
EL210_RS06145_helix-turn-helix_domain-containing_protein	5.22748	-3.35577	1.34969	-1.74542	0.0809117	0.371225
EL210_RS00795_MerR_family_transcriptional_regulator	635.942	-1.42449	0.243329	-1.74449	0.0810733	0.371292
EL210_RS06955_T9SS_type_A_sorting_domain-containing_protein	572.949	-1.39531	0.227377	-1.73854	0.0821151	0.375383
EL210_RS04965_hypothetical_protein	387.1	1.28092	0.162009	1.73395	0.0829272	0.378411
EL210_RS06150_helix-turn-helix_domain-containing_protein	6.1743	-3.05406	1.18764	-1.72953	0.0837151	0.381318
EL210_RS04985_bifunctional_nuclease_domain-containing_protein	296.104	1.26646	0.154653	1.72295	0.0848968	0.386005
EL210_RS04255_hypothetical_protein	38.9383	-1.57435	0.334174	-1.71873	0.0856636	0.388793
EL210_RS05815_hypothetical_protein	1049.34	-1.41149	0.239643	-1.71708	0.0859639	0.389457
EL210_RS12795_DUF2795_domain-containing_protein	1194.52	-1.35968	0.209721	-1.71506	0.0863336	0.390432
EL210_RS13465_hypothetical_protein	389.822	-1.44356	0.259463	-1.70954	0.0873505	0.394325
EL210_RS01355_DUF6359_domain-containing_protein	2171.73	1.27128	0.158966	1.70655	0.087905	0.396121
EL210_RS08305_5'-nucleotidase_C-terminal_domain-containing_protein	3055.25	1.31882	0.188623	1.69024	0.0909814	0.409254
EL210_RS00580_terminase	144.755	-2.14677	0.67968	-1.68723	0.0915599	0.411125
EL210_RS01885_hypothetical_protein	561.134	1.36612	0.217135	1.68615	0.0917673	0.411326
EL210_RS05820_DUF1896_domain-containing_protein	1706.36	-1.36899	0.218998	-1.68491	0.092005	0.411661
EL210_RS07985_MFS_transporter	4890.79	1.22781	0.135289	1.68387	0.0922073	0.411838
EL210_RS09695_DUF3408_domain-containing_protein	1.82015	-3.38657	1.41994	-1.68075	0.0928109	0.413802
EL210_RS06660_YbbR-like_domain-containing_protein	1674.13	1.32769	0.195797	1.67364	0.0942013	0.419262
EL210_RS03230_hypothetical_protein	40.1879	1.41879	0.251665	1.66406	0.0961002	0.426962
EL210_RS00825_hypothetical_protein	611.595	-1.38341	0.231565	-1.65573	0.0977755	0.433643
EL210_RS01835_RagB/SusD_family_nutrient_uptake_outer_membrane_protein	1845.78	1.24899	0.150701	1.65219	0.0984957	0.435309
EL210_RS13705_hypothetical_protein	1607.15	-1.4062	0.245829	-1.65235	0.0984631	0.435309
EL210_RS03635_hypothetical_protein	20.4962	-1.90396	0.548529	-1.64797	0.0993596	0.438362
EL210_RS08760_hypothetical_protein	10.5183	2.18465	0.720384	1.64446	0.100081	0.440773
EL210_RS01460_sigma-70_family_RNA_polymerase_sigma_factor	942.509	1.2095	0.127902	1.63799	0.101424	0.445913
EL210_RS12035_membrane_protein	4612.35	-1.56351	0.345465	-1.63118	0.102853	0.451412
EL210_RS08790_C69_family_dipeptidase	1120.49	1.36656	0.225203	1.62768	0.103594	0.453874
EL210_RS04625_porin_family_protein	7884.8	-1.20267	0.125216	-1.61857	0.105539	0.461598
EL210_RS10060_hypothetical_protein	756.008	1.19395	0.120348	1.61161	0.107046	0.46738
EL210_RS02190_plasmid_pRiA4b_ORF-3_family_protein	1902.34	-1.39372	0.244764	-1.60859	0.107707	0.468644
EL210_RS06670_DUF5606_domain-containing_protein	550.623	1.31289	0.194481	1.60882	0.107655	0.468644
EL210_RS00625_DUF3164_family_protein	3856.49	-1.29104	0.18109	-1.60716	0.108019	0.469195
EL210_RS08665_type_I_asparaginase	898.968	-1.2555	0.161946	-1.57769	0.114637	0.497089
EL210_RS10245_LOG_family_protein	1220.72	-1.42556	0.27635	-1.53994	0.123576	0.534931
EL210_RS13025_hypothetical_protein	70.2376	-1.55504	0.368151	-1.50764	0.131646	0.568891
EL210_RS00970_SusC/RagA_family_TonB-linked_outer_membrane_protein	16351.6	1.22836	0.152802	1.49447	0.135053	0.582619
EL210_RS12830_cas5b	23.8499	-1.54843	0.367201	-1.49355	0.135294	0.582664
EL210_RS13910_hypothetical_protein	1.94917	-2.68721	1.14193	-1.47751	0.13954	0.599927
EL210_RS06730_ABC_transporter_substrate-binding_protein	320.578	-1.26941	0.182467	-1.47649	0.139814	0.600083
EL210_RS10045_hypothetical_protein	193.309	1.22352	0.153971	1.45172	0.146579	0.628056
EL210_RS12900_hypothetical_protein	108.805	-1.54996	0.382809	-1.43663	0.150822	0.645142
EL210_RS01160_riboswitch	72.4937	-1.43423	0.307892	-1.41034	0.158439	0.676579
EL210_RS05440_hypothetical_protein	2781.4	-1.3859	0.27538	-1.40135	0.161108	0.686816
EL210_RS12575_SusD/RagB_family_nutrient-binding_outer_membranelipoprotein	2158.84	-1.36824	0.264073	-1.39446	0.163178	0.694469
EL210_RS12875_hypothetical_protein	2427.77	-1.34633	0.25014	-1.38453	0.166196	0.706125
EL210_RS10905_kduI	2895.89	1.2405	0.175192	1.37279	0.169818	0.720302
EL210_RS05780_glycoside_hydrolase_family_protein	12.9805	-1.72732	0.531677	-1.36798	0.171317	0.725444
EL210_RS12835_cas7i	41.1657	-1.40823	0.298912	-1.3657	0.172032	0.727252
EL210_RS06520_S-adenosylmethionine:tRNA_ribosyltransferase-isomerase	1348.2	1.2755	0.204034	1.35028	0.176927	0.746696
EL210_RS10920_outer_membrane_beta-barrel_protein	7432.23	-1.22814	0.169367	-1.34699	0.177982	0.749897
EL210_RS04260_IPT/TIG_domain-containing_protein	47.804	-1.36557	0.272584	-1.34113	0.179878	0.756627
EL210_RS02575_ComF_family_protein	102.687	1.3484	0.260597	1.33692	0.181249	0.761124
EL210_RS11355_trxA	5424.73	-1.38718	0.291945	-1.32621	0.18477	0.774623
EL210_RS01080_HmuY_family_protein	73.6062	-1.59619	0.452612	-1.31722	0.187765	0.785876
EL210_RS06740_cob(I)yrinic_acid_a_c-diamide_adenosyltransferase	154.535	-1.25193	0.191513	-1.31545	0.188359	0.786244
EL210_RS07250_AraC_family_transcriptional_regulator	203.53	1.43494	0.330725	1.3151	0.188475	0.786244
EL210_RS12995_phage_tail_tube_protein	41.285	-1.37159	0.283563	-1.31043	0.19005	0.791509
EL210_RS04595_imelysin_family_protein	682.509	-1.74578	0.573522	-1.30035	0.193482	0.804476
EL210_RS12870_hypothetical_protein	179.091	-1.38844	0.299948	-1.29501	0.195315	0.810767
EL210_RS03480_hypothetical_protein	20.8546	-1.59501	0.463692	-1.28321	0.199419	0.826445
EL210_RS13440_hypothetical_protein	223.72	-1.39722	0.31119	-1.27645	0.201796	0.834928
EL210_RS01160_MATE_family_efflux_transporter	1997.22	-1.20539	0.161271	-1.27357	0.202815	0.837771
EL210_RS03685_histidine_kinase	91.0061	-1.30261	0.238661	-1.26796	0.204811	0.843259
EL210_RS11875_rpmD	2318.81	1.34493	0.271973	1.26824	0.204711	0.843259
EL210_RS09920_sugar_phosphate_nucleotidyltransferase	5107.85	-1.25504	0.203184	-1.25521	0.209403	0.860766
EL210_RS07320_beta-carotene_15_15'-monooxygenase	378.273	1.20587	0.164568	1.25095	0.210953	0.865728
EL210_RS13475_hypothetical_protein	9.23897	-1.93697	0.750657	-1.2482	0.211957	0.868439
EL210_RS01380_udk	718.645	1.21286	0.171421	1.24174	0.214332	0.876751
EL210_RS11030_sigma-70_family_RNA_polymerase_sigma_factor	7984.67	-1.25319	0.205659	-1.23114	0.21827	0.891417
EL210_RS06515_phosphatase_PAP2_family_protein	821.535	1.27533	0.224703	1.22531	0.220458	0.898898
EL210_RS04940_TonB-dependent_receptor	480.235	1.22809	0.186316	1.22424	0.220862	0.899097
EL210_RS02030_sugar_O-acetyltransferase	49.1845	-1.59339	0.486801	-1.21895	0.222863	0.905782
EL210_RS08625_hypothetical_protein	475.754	-1.35974	0.295912	-1.21569	0.224105	0.909368
EL210_RS01195_hypothetical_protein	68335.6	-1.19866	0.165276	-1.202	0.229363	0.928122
EL210_RS13535_hypothetical_protein	1.1952	-3.27778	1.89539	-1.20175	0.229461	0.928122
EL210_RS08205_hypothetical_protein	0.755722	-3.42937	2.02349	-1.20059	0.229912	0.928463
EL210_RS04795_LacI_family_DNA-binding_transcriptional_regulator	555.23	1.31844	0.265871	1.19772	0.231025	0.928509
EL210_RS05495_IS256_family_transposase	58.7137	-1.39491	0.329536	-1.19838	0.23077	0.928509
EL210_RS05575_protein_phosphatase_2C_domain-containing_protein	346.295	-1.22688	0.189358	-1.19817	0.230852	0.928509
EL210_RS07265_glycosidase	265.481	1.28897	0.244494	1.18191	0.237241	0.951977
EL210_RS01820_alkaline_phosphatase	235.337	1.28558	0.242069	1.17974	0.238105	0.953931
EL210_RS13860_IS30_family_transposase	34.5078	-1.56692	0.484562	-1.16996	0.242016	0.968065
EL210_RS02865_hypothetical_protein	17.2094	-1.55506	0.475983	-1.16613	0.243561	0.971172
EL210_RS08310_nudC	664.784	1.23393	0.200502	1.16674	0.243316	0.971172
EL210_RS13625_hypothetical_protein	29.8136	1.40536	0.34821	1.16413	0.24437	0.97286
EL210_RS05465_N-acetylmuramoyl-L-alanine_amidase-like_domain-containing_protein	551.105	1.16076	0.13827	1.16261	0.244986	0.973782
EL210_RS07270_glycosyl_hydrolase	207.648	1.28962	0.249528	1.16067	0.245776	0.975388
EL210_RS04410_DUF6108_family_protein	6946.34	-1.21507	0.186606	-1.15255	0.249096	0.987014
EL210_RS02585_aroQ	547.336	-1.25503	0.222883	-1.14424	0.252526	0.999038
CRISPR_1	1.41981	-2.77055	1.64833	-1.07415	0.282757	1
CRISPR_2	384.268	0.337595	0.149465	0	1	1
EL210_RS00025_hypothetical_protein	0.951077	0	2.96047	0	1	1
EL210_RS00055_hypothetical_protein	186.836	-1.13881	0.364049	-0.381298	0.702982	1
EL210_RS00080_hypothetical_protein	307.621	-1.29833	0.317995	-0.938156	0.348164	1
EL210_RS00145_S24_family_peptidase	1595.33	-1.09612	0.21338	-0.450463	0.652377	1
EL210_RS00150_hypothetical_protein	517.82	-0.0476334	0.15682	0	1	1
EL210_RS00155_hypothetical_protein	485.369	-0.681631	0.167115	0	1	1
EL210_RS00165_GNAT_family_N-acetyltransferase	709.219	0.47182	0.265368	0	1	1
EL210_RS00170_sprA	10985.4	0.378108	0.198541	0	1	1
EL210_RS00175_ruvA	1077.02	-1.0297	0.17323	-0.171427	0.863888	1
EL210_RS00185_DUF2339_domain-containing_protein	7501.57	0.564375	0.20373	0	1	1
EL210_RS00190_FMN-binding_protein	2149.3	-0.514184	0.257924	0	1	1
EL210_RS00195_SusC/RagA_family_TonB-linked_outer_membrane_protein	5161.44	0.215104	0.211624	0	1	1
EL210_RS00210_C1_family_peptidase	2369.78	0.557565	0.10604	0	1	1
EL210_RS00215_GTP-binding_protein	1209.44	0.141446	0.169591	0	1	1
EL210_RS00220_HAD_family_hydrolase	521.428	0.516184	0.126913	0	1	1
EL210_RS00225_dxs	1419.44	0.0886493	0.119822	0	1	1
EL210_RS00230_trkA	862.648	0.400807	0.0992063	0	1	1
EL210_RS00235_TrkH_family_potassium_uptake_protein	668.737	0.50445	0.154201	0	1	1
EL210_RS00245_aldose_1-epimerase_family_protein	1015.82	0.348017	0.18751	0	1	1
EL210_RS00255_rsfS	280.584	-0.0609352	0.236281	0	1	1
EL210_RS00265_phosphatidate_cytidylyltransferase	5104.2	-0.80007	0.197909	0	1	1
EL210_RS00275_helix-turn-helix_domain-containing_protein	2114.5	0.697921	0.220138	0	1	1
EL210_RS00280_S41_family_peptidase	2630.44	1.15274	0.227407	0.67167	0.501794	1
EL210_RS00285_DUF3316_domain-containing_protein	2504.34	1.0689	0.173407	0.397304	0.691143	1
EL210_RS00290_DNA_gyrase/topoisomerase_IV_subunit_A	9935.65	0.664068	0.150682	0	1	1
EL210_RS00295_hypothetical_protein	1091.11	-0.306645	0.239689	0	1	1
EL210_RS00300_C10_family_peptidase	3691.75	0.821012	0.122897	0	1	1
EL210_RS00305_glycine--tRNA_ligase	10984	0.129439	0.113735	0	1	1
EL210_RS00310_FKBP-type_peptidyl-prolyl_cis-trans_isomerase	3215.07	0.355382	0.116983	0	1	1
EL210_RS00320_FxLYD_domain-containing_protein	527.72	-1.16747	0.147966	-1.13183	0.257705	1
EL210_RS00330_helix-turn-helix_domain-containing_protein	3230.88	-1.25762	0.298313	-0.863599	0.387808	1
EL210_RS00335_site-specific_integrase	4710.97	-0.919042	0.285311	0	1	1
EL210_RS00340_hypothetical_protein	2433.04	-0.644537	0.305527	0	1	1
EL210_RS00375_metallophosphoesterase	3068.16	0.729792	0.134122	0	1	1
EL210_RS00380_class_I_SAM-dependent_DNA_methyltransferase	2348.81	1.01372	0.181694	0.075487	0.939827	1
EL210_RS00420_type_I_restriction_endonuclease_subunit_R	3096.56	1.25219	0.230598	1.09362	0.274123	1
EL210_RS00425_TrlF_family_AAA-like_ATPase	2019.23	1.19036	0.222643	0.854996	0.392553	1
EL210_RS00430_GDSL-type_esterase/lipase_family_protein	3137.22	-0.315682	0.219456	0	1	1
EL210_RS00460_helix-hairpin-helix_domain-containing_protein	902.62	0.665153	0.251583	0	1	1
EL210_RS00465_NAD-dependent_epimerase/dehydratase_family_protein	1120.1	-0.00348553	0.193864	0	1	1
EL210_RS00540_hypothetical_protein	11.8664	-0.786374	0.567816	0	1	1
EL210_RS00545_hypothetical_protein	64.9076	0.0349311	0.405822	0	1	1
EL210_RS00550_phage_tail_tube_protein	50.8317	-0.376097	0.314263	0	1	1
EL210_RS00555_hypothetical_protein	113.989	-1.21077	0.242921	-0.867646	0.385588	1
EL210_RS00560_hypothetical_protein	32.0383	-0.852909	0.459582	0	1	1
EL210_RS00565_N-acetylmuramoyl-L-alanine_amidase	65.0231	-0.881295	0.318231	0	1	1
EL210_RS00570_hypothetical_protein	341.236	-0.670849	0.249608	0	1	1
EL210_RS00575_HK97_family_phage_prohead_protease	68.8149	-0.543979	0.351651	0	1	1
EL210_RS00610_DUF3168_domain-containing_protein	795.841	-0.892092	0.409797	0	1	1
EL210_RS00615_phage_virion_morphogenesis_protein	260.405	-1.20513	0.459491	-0.446434	0.655284	1
EL210_RS00620_hypothetical_protein	490.144	-0.75062	0.373695	0	1	1
EL210_RS00695_S24_family_peptidase	927.089	0.314733	0.113176	0	1	1
EL210_RS00700_hypothetical_protein	559.085	-0.846955	0.187958	0	1	1
EL210_RS00710_formate--tetrahydrofolate_ligase	66.6424	-0.157886	0.354789	0	1	1
EL210_RS00715_serB	1507.62	0.694499	0.13528	0	1	1
EL210_RS00720_mnmA	1132.93	0.738223	0.106717	0	1	1
EL210_RS00725_YitT_family_protein	915.283	0.489318	0.102539	0	1	1
EL210_RS00730_L-lactate_permease	2742.04	0.833633	0.204442	0	1	1
EL210_RS00760_lpxB	768.83	0.43249	0.0938465	0	1	1
EL210_RS00765_surE	1008.82	-0.0803953	0.159574	0	1	1
EL210_RS00770_AAA_family_ATPase	4013.68	-0.190097	0.14622	0	1	1
EL210_RS00775_ParB/RepB/Spo0J_family_partition_protein	2892.33	0.390995	0.127776	0	1	1
EL210_RS00780_DUF5683_domain-containing_protein	2020.5	0.616455	0.147296	0	1	1
EL210_RS00785_lytic_transglycosylase_domain-containing_protein	3503.34	0.836925	0.166619	0	1	1
EL210_RS00790_RelA/SpoT_family_protein	3496.03	0.944889	0.191899	0	1	1
EL210_RS00800_alaS	7120.3	0.509387	0.0892254	0	1	1
EL210_RS00805_SprT-like_domain-containing_protein	607.648	-1.13474	0.211032	-0.638475	0.523165	1
EL210_RS00810_alpha/beta_fold_hydrolase	826.844	-0.926701	0.161122	0	1	1
EL210_RS00820_AAA_family_ATPase	284.981	-0.107974	0.151325	0	1	1
EL210_RS00830_DUF3822_family_protein	370.179	-0.209896	0.1516	0	1	1
EL210_RS00835_rsmD	150.052	-0.352015	0.15924	0	1	1
EL210_RS00840_hypothetical_protein	307.486	0.28242	0.123053	0	1	1
EL210_RS00845_hypothetical_protein	668.861	0.0899071	0.108212	0	1	1
EL210_RS00850_hypothetical_protein	1234.26	-0.71599	0.216464	0	1	1
EL210_RS00880_glycoside_hydrolase_family_130_protein	3662.05	0.141399	0.175834	0	1	1
EL210_RS00900_MFS_transporter	4389.81	0.294592	0.132911	0	1	1
EL210_RS00905_alpha-L-fucosidase	1424.53	-0.817652	0.163887	0	1	1
EL210_RS00910_transglutaminase-like_domain-containing_protein	3334.79	0.213331	0.153365	0	1	1
EL210_RS00915_copper_homeostasis_protein_CutC	450.806	1.06787	0.160177	0.423712	0.671776	1
EL210_RS00925_TlpA_disulfide_reductase_family_protein	2166.58	-0.23873	0.117741	0	1	1
EL210_RS00930_DUF6029_family_protein	5718.81	0.175213	0.103602	0	1	1
EL210_RS00935_Omp28_family_outer_membrane_lipoprotein	1450.76	0.490921	0.125787	0	1	1
EL210_RS00940_hypothetical_protein	1597.83	0.642867	0.142245	0	1	1
EL210_RS00945_thioredoxin_family_protein	2643.29	0.909556	0.186121	0	1	1
EL210_RS01000_SusC/RagA_family_TonB-linked_outer_membrane_protein	2499.63	1.20409	0.218861	0.932492	0.351082	1
EL210_RS01005_RagB/SusD_family_nutrient_uptake_outer_membrane_protein	1222.13	0.836048	0.296366	0	1	1
EL210_RS01010_putative_zinc-binding_metallopeptidase	587.318	0.703544	0.227047	0	1	1
EL210_RS01015_DUF4302_domain-containing_protein	655.605	0.8964	0.27761	0	1	1
EL210_RS01020_hypothetical_protein	426.188	0.651531	0.308875	0	1	1
EL210_RS01025_DUF4856_domain-containing_protein	763.1	0.69663	0.294845	0	1	1
EL210_RS01030_fibronectin_type_III_domain-containing_protein	786.07	0.216294	0.266968	0	1	1
EL210_RS01035_hypothetical_protein	668.311	0.290839	0.31866	0	1	1
EL210_RS01040_leucine-rich_repeat_domain-containing_protein	649.48	0.0199233	0.371558	0	1	1
EL210_RS01045_ssrA_tmRNA	233596	-0.233061	0.197892	0	1	1
EL210_RS01050_hypothetical_protein	186.652	-1.00153	0.192994	-0.00791101	0.993688	1
EL210_RS01055_helix-turn-helix_domain-containing_protein	1087.66	-0.997869	0.203368	0	1	1
EL210_RS01090_glycerate_kinase	177.824	-1.15581	0.205463	-0.758341	0.448247	1
EL210_RS01095_hypothetical_protein	24040.5	-0.719024	0.199083	0	1	1
EL210_RS01105_DUF308_domain-containing_protein	1594.71	-0.17462	0.126969	0	1	1
EL210_RS01120_electron_transfer_flavoprotein_subunit_alpha/FixB_family_protein	3314.88	-0.634262	0.134923	0	1	1
EL210_RS01125_endonuclease_domain-containing_protein	950.915	-0.573568	0.138965	0	1	1
EL210_RS01130_acyl-CoA_dehydrogenase_family_protein	5371.48	0.345909	0.190429	0	1	1
EL210_RS01150_aminoacyl-histidine_dipeptidase	2473.79	0.77486	0.150932	0	1	1
EL210_RS01155_lysylphosphatidylglycerol_synthase_transmembranedomain-containing_protein	1643.68	0.201772	0.150251	0	1	1
EL210_RS01165_rsmA	1294.92	-0.186457	0.189081	0	1	1
EL210_RS01170_GAF_domain-containing_protein	544.617	0.29247	0.106876	0	1	1
EL210_RS01175_frr	5486.84	0.161072	0.189985	0	1	1
EL210_RS01180_rsgA	2787.29	0.448826	0.173065	0	1	1
EL210_RS01185_STM3941_family_protein	555.166	0.196734	0.164169	0	1	1
EL210_RS01200_hypothetical_protein	80051.5	-0.823572	0.163751	0	1	1
EL210_RS01205_SLBB_domain-containing_protein	5850.17	-0.29031	0.122612	0	1	1
EL210_RS01210_chain-length_determining_protein	1363.39	0.231961	0.151709	0	1	1
EL210_RS01215_TerC/Alx_family_metal_homeostasis_membrane_protein	1404.87	0.496736	0.172353	0	1	1
EL210_RS01220_glycoside_hydrolase_family_127_protein	840.854	0.626899	0.149205	0	1	1
EL210_RS01235_SDR_family_oxidoreductase	2964.65	-0.926025	0.17105	0	1	1
EL210_RS01240_patatin-like_phospholipase_family_protein	491.882	-0.520441	0.151479	0	1	1
EL210_RS01260_aminopeptidase_P_family_protein	666.895	-0.265569	0.182654	0	1	1
EL210_RS01265_hypothetical_protein	10576	-0.0973858	0.108017	0	1	1
EL210_RS01275_PH_domain-containing_protein	829.21	-0.199737	0.166162	0	1	1
EL210_RS01280_dacB	2167.06	0.316186	0.128038	0	1	1
EL210_RS01290_hypothetical_protein	506.946	0.401975	0.144406	0	1	1
EL210_RS01295_helix-turn-helix_domain-containing_protein	2622.54	-0.266882	0.241442	0	1	1
EL210_RS01300_mutY	713.934	-0.648216	0.122364	0	1	1
EL210_RS01305_HIT_family_protein	4471.8	0.899465	0.179191	0	1	1
EL210_RS01310_greA	8454.6	0.56128	0.212212	0	1	1
EL210_RS01315_TrpB-like_pyridoxal_phosphate-dependent_enzyme	3587.45	0.28788	0.121508	0	1	1
EL210_RS01320_sodium:solute_symporter	342.151	-0.583152	0.189055	0	1	1
EL210_RS01325_trxB	9229.27	-0.78275	0.140955	0	1	1
EL210_RS01335_lipocalin_family_protein	21667.9	-0.577375	0.24466	0	1	1
EL210_RS01340_hypothetical_protein	15668.1	0.132055	0.213512	0	1	1
EL210_RS01345_DNA/RNA_non-specific_endonuclease	3233.46	0.464366	0.138527	0	1	1
EL210_RS01350_type_B_50S_ribosomal_protein_L31	3702.74	0.300797	0.189479	0	1	1
EL210_RS01365_TonB-dependent_receptor	10186.6	0.605504	0.172354	0	1	1
EL210_RS01370_endonuclease/exonuclease/phosphatase_family_protein	1824.57	0.874627	0.105311	0	1	1
EL210_RS01385_hypothetical_protein	1368.67	-0.646102	0.122796	0	1	1
EL210_RS01395_hypothetical_protein	1226.64	-1.08003	0.246257	-0.32499	0.745189	1
EL210_RS01415_GNVR_domain-containing_protein	1787.7	-0.730571	0.141084	0	1	1
EL210_RS01420_EpsG_family_protein	542.565	-0.234413	0.15231	0	1	1
EL210_RS01425_family_6_glucosyltransferase	214.98	0.123056	0.198947	0	1	1
EL210_RS01430_lipopolysaccharide_biosynthesis_protein	181.776	-0.0377767	0.252904	0	1	1
EL210_RS01435_alpha-1_2-fucosyltransferase	93.0773	0.329673	0.189391	0	1	1
EL210_RS01440_cysK	20598.9	0.490245	0.173291	0	1	1
EL210_RS01445_DMT_family_transporter	228.436	-0.0932832	0.16104	0	1	1
EL210_RS01450_ATP-binding_protein	2288.5	0.245719	0.159887	0	1	1
EL210_RS01455_DUF4435_domain-containing_protein	1610.89	0.91859	0.102297	0	1	1
EL210_RS01465_hypothetical_protein	703.06	0.549719	0.121055	0	1	1
EL210_RS01470_hypothetical_protein	648.718	-0.597704	0.190774	0	1	1
EL210_RS01475_trpS	10329.4	0.51302	0.149688	0	1	1
EL210_RS01480_asnS	11695	0.46907	0.0862668	0	1	1
EL210_RS01485_pseudouridine_synthase	11942.1	0.251671	0.110208	0	1	1
EL210_RS01490_purB	19320.2	-0.508293	0.18253	0	1	1
EL210_RS01505_transcriptional_repressor	215.957	0.498221	0.116461	0	1	1
EL210_RS01510_cation:proton_antiporter	1662.68	0.652219	0.122912	0	1	1
EL210_RS01515_pepT	3328.74	0.157195	0.172661	0	1	1
EL210_RS01525_hypothetical_protein	430.437	-1.22873	0.248665	-0.919837	0.357658	1
EL210_RS01530_low_molecular_weight_protein-tyrosine-phosphatase	486.281	-0.91906	0.184523	0	1	1
EL210_RS01535_asnA	1395.47	-0.241773	0.153965	0	1	1
EL210_RS01540_DNA_polymerase_III_subunit_gamma/tau	3156.55	-0.0135293	0.129939	0	1	1
EL210_RS01545_septum_formation_initiator_family_protein	571.878	-0.0980873	0.126968	0	1	1
EL210_RS01550_hypothetical_protein	496.503	0.12945	0.133687	0	1	1
EL210_RS01555_DUF4369_domain-containing_protein	8128.27	-0.522348	0.203641	0	1	1
EL210_RS01560_dihydroorotase	774.066	0.529056	0.19923	0	1	1
EL210_RS01565_metallophosphoesterase	463.724	0.402021	0.16396	0	1	1
EL210_RS01570_lysophospholipid_acyltransferase_family_protein	178.916	0.480556	0.176027	0	1	1
EL210_RS01580_polyprenol_monophosphomannose_synthase	1146.23	-0.195682	0.237208	0	1	1
EL210_RS01585_mfd	2286.83	0.629219	0.108211	0	1	1
EL210_RS01590_capsule_assembly_Wzi_family_protein	612.482	0.687503	0.166244	0	1	1
EL210_RS01595_lipocalin-like_domain-containing_protein	79.1829	0.410498	0.202559	0	1	1
EL210_RS01600_MraY_family_glycosyltransferase	1894.79	-0.34867	0.17975	0	1	1
EL210_RS01610_glycosyltransferase	775.317	-0.623895	0.138062	0	1	1
EL210_RS01620_queF	428.422	0.92263	0.0955187	0	1	1
EL210_RS01625_queuosine_precursor_transporter	383.849	0.348676	0.141517	0	1	1
EL210_RS01630_lysS	8367.59	0.00475944	0.147849	0	1	1
EL210_RS01635_NAD(P)H-dependent_glycerol-3-phosphate_dehydrogenase	3692.44	0.27626	0.0867192	0	1	1
EL210_RS01640_glucose-6-phosphate_isomerase	3589.72	0.496336	0.127445	0	1	1
EL210_RS01645_HAD_hydrolase-like_protein	801.677	0.427341	0.115022	0	1	1
EL210_RS01650_tetratricopeptide_repeat_protein	650.611	0.358183	0.198939	0	1	1
EL210_RS01655_4Fe-4S_binding_protein	685.951	0.68392	0.171787	0	1	1
EL210_RS01660_3-methyl-2-oxobutanoate_dehydrogenase_subunit_VorB	3487.14	0.958933	0.143116	0	1	1
EL210_RS01665_thiamine_pyrophosphate-dependent_enzyme	2324.26	0.984009	0.188598	0	1	1
EL210_RS01670_2-oxoacid:acceptor_oxidoreductase_family_protein	1474.4	0.907954	0.166887	0	1	1
EL210_RS01675_recQ	9014.93	0.673372	0.128336	0	1	1
EL210_RS01680_clpX	14855.5	0.199047	0.0727716	0	1	1
EL210_RS01685_clpP	9494.1	-0.411661	0.148883	0	1	1
EL210_RS01690_tig	9350.82	-0.203274	0.16153	0	1	1
EL210_RS01695_TonB-dependent_receptor	7946.1	-0.304185	0.19115	0	1	1
EL210_RS01700_hypothetical_protein	1100.61	-0.924438	0.244681	0	1	1
EL210_RS01705_NRAMP_family_Mn2+/Fe2+_transporter	256.199	-0.277222	0.204156	0	1	1
EL210_RS01710_lptB	1675.91	-0.355406	0.175941	0	1	1
EL210_RS01715_ABC_transporter_permease	1039.12	-0.0603876	0.159422	0	1	1
EL210_RS01720_ATP-binding_cassette_domain-containing_protein	986.922	0.0589651	0.140821	0	1	1
EL210_RS01725_hypothetical_protein	345.816	0.200168	0.158167	0	1	1
EL210_RS01730_der	5889.09	0.370801	0.153569	0	1	1
EL210_RS01735_era	3126.51	0.00809192	0.133121	0	1	1
EL210_RS01740_beta-ketoacyl-ACP_synthase_III	20566.5	-0.301777	0.110449	0	1	1
EL210_RS01745_rpmF	12181.6	-0.510554	0.12655	0	1	1
EL210_RS01750_DUF177_domain-containing_protein	5500.62	-0.487592	0.146824	0	1	1
EL210_RS01760_HAMP_domain-containing_sensor_histidine_kinase	575.827	-1.07926	0.110495	-0.717307	0.473185	1
EL210_RS01765_uxuA	1727.31	0.325484	0.249881	0	1	1
EL210_RS01770_mannitol_dehydrogenase_family_protein	1046.05	1.18257	0.193652	0.942796	0.345785	1
EL210_RS01775_glycoside_hydrolase_family_3_N-terminal_domain-containing_protein	10532.5	0.633408	0.250524	0	1	1
EL210_RS01810_hypothetical_protein	45.1556	1.39509	0.377623	1.04626	0.295439	1
EL210_RS01815_endonuclease/exonuclease/phosphatase_family_protein	221.176	1.07416	0.261615	0.283456	0.776827	1
EL210_RS01825_trehalase_family_glycosidase	748.758	0.819218	0.199999	0	1	1
EL210_RS01840_TonB-dependent_receptor	6222.7	0.355745	0.148215	0	1	1
EL210_RS01880_energy_transducer_TonB	752.897	0.632509	0.214448	0	1	1
EL210_RS01890_MgtC/SapB_family_protein	336.517	-0.602549	0.234009	0	1	1
EL210_RS01895_M15_family_metallopeptidase	286.462	-0.0822644	0.130176	0	1	1
EL210_RS01900_DNA_methyltransferase	381.259	-0.130438	0.123104	0	1	1
EL210_RS01905_hypothetical_protein	4343.67	0.0991266	0.135854	0	1	1
EL210_RS01910_DNA_topoisomerase_IV_subunit_B	3956.12	0.904902	0.12388	0	1	1
EL210_RS01915_S41_family_peptidase	3702.8	1.14109	0.175847	0.802367	0.422341	1
EL210_RS01920_helix-turn-helix_transcriptional_regulator	3141.77	1.16386	0.232136	0.705878	0.480264	1
EL210_RS01925_hypothetical_protein	1326.49	-1.18434	0.307839	-0.598817	0.549295	1
EL210_RS01930_type_II_toxin-antitoxin_system_YafQ_family_toxin	1259.35	-1.20065	0.28948	-0.693147	0.488218	1
EL210_RS01945_thiol_protease/hemagglutinin_PrtT	6058.86	1.01324	0.098268	0.134697	0.892852	1
EL210_RS01960_ATP-binding_protein	1128	-0.793839	0.127294	0	1	1
EL210_RS01965_DUF6043_family_protein	609.876	0.021723	0.137	0	1	1
EL210_RS01980_DUF6371_domain-containing_protein	34.3836	1.4047	0.38552	1.04975	0.293833	1
EL210_RS01985_recombinase	48.8244	0.836231	0.322961	0	1	1
EL210_RS01990_hypothetical_protein	250.587	-0.204145	0.209216	0	1	1
EL210_RS01995_hypothetical_protein	812.574	-0.381352	0.206142	0	1	1
EL210_RS02000_hypothetical_protein	270.693	-0.784849	0.259843	0	1	1
EL210_RS02005_DarT_ssDNA_thymidine_ADP-ribosyltransferase_family_protein	260.467	-1.31836	0.285961	-1.11331	0.265576	1
EL210_RS02010_hypothetical_protein	325.914	-1.16554	0.299013	-0.553616	0.579842	1
EL210_RS02015_IS982_family_transposase	2541.94	-1.30608	0.284285	-1.07666	0.281632	1
EL210_RS02035_hypothetical_protein	54.954	-0.883648	0.334118	0	1	1
EL210_RS02040_transposase	130.147	-0.834708	0.235414	0	1	1
EL210_RS02050_bifunctional_riboflavin_kinase/FAD_synthetase	762.513	-0.197422	0.215623	0	1	1
EL210_RS02055_CPBP_family_intramembrane_glutamic_endopeptidase	463.656	-0.0495389	0.155125	0	1	1
EL210_RS02070_ruvB	988.308	-0.0760409	0.194121	0	1	1
EL210_RS02075_ATP-binding_protein	1420.01	-0.252758	0.186472	0	1	1
EL210_RS02080_hypothetical_protein	409.988	0.271936	0.150741	0	1	1
EL210_RS02085_TonB-dependent_receptor	1765.8	-0.0388169	0.182182	0	1	1
EL210_RS02090_helix-turn-helix_transcriptional_regulator	2538.01	-0.650574	0.310606	0	1	1
EL210_RS02095_type_II_toxin-antitoxin_system_RelE/ParE_family_toxin	1955.61	-0.751437	0.323945	0	1	1
EL210_RS02100_HAD_family_hydrolase	167.511	-0.250951	0.190888	0	1	1
EL210_RS02105_esterase	1272.31	-0.357636	0.15401	0	1	1
EL210_RS02110_TIGR00730_family_Rossman_fold_protein	360.87	-0.621097	0.128655	0	1	1
EL210_RS02115_YiiX/YebB-like_N1pC/P60_family_cysteine_hydrolase	481.822	-0.400262	0.12536	0	1	1
EL210_RS02125_pitrilysin_family_protein	470.895	-0.248532	0.148049	0	1	1
EL210_RS02140_speA	4010.21	0.767	0.14962	0	1	1
EL210_RS02145_shikimate_kinase	1293.16	0.400841	0.16666	0	1	1
EL210_RS02150_topA	5974.53	0.138861	0.118186	0	1	1
EL210_RS02155_DUF417_family_protein	3964.17	0.616922	0.126236	0	1	1
EL210_RS02160_alpha/beta_hydrolase	756.335	-0.716942	0.171864	0	1	1
EL210_RS02165_NUDIX_domain-containing_protein	755.477	-0.290631	0.258715	0	1	1
EL210_RS02180_helix-turn-helix_domain-containing_protein	613.049	0.220351	0.250094	0	1	1
EL210_RS02185_tetratricopeptide_repeat_protein	584.086	0.185011	0.240832	0	1	1
EL210_RS02200_hypothetical_protein	1023.69	-0.464388	0.168473	0	1	1
EL210_RS02245_2-dehydropantoate_2-reductase_N-terminal_domain-containing_protein	233.782	-0.706545	0.176567	0	1	1
EL210_RS02250_TonB-dependent_receptor	3572.92	0.0365177	0.13602	0	1	1
EL210_RS02255_uracil-xanthine_permease_family_protein	813.642	-0.00870877	0.18184	0	1	1
EL210_RS02260_KilA-N_domain-containing_protein	300.748	0.510439	0.109801	0	1	1
EL210_RS02265_PfkB_family_carbohydrate_kinase	506.55	-0.0648616	0.240257	0	1	1
EL210_RS02290_sodium-translocating_pyrophosphatase	1364.01	-0.438176	0.135771	0	1	1
EL210_RS02295_M48_family_metallopeptidase	2258.55	-0.283728	0.171413	0	1	1
EL210_RS02300_DUF1266_domain-containing_protein	1604.32	0.401392	0.113303	0	1	1
EL210_RS02310_pncB	3460.47	-0.147326	0.2186	0	1	1
EL210_RS02375_ychF	1394.08	-0.586226	0.162435	0	1	1
EL210_RS02380_lgt	554.81	0.58666	0.147574	0	1	1
EL210_RS02390_dusB	966.327	-0.222452	0.120383	0	1	1
EL210_RS02395_dprA	738.163	0.78293	0.144509	0	1	1
EL210_RS02400_acyl-CoA_thioesterase	426.38	0.182053	0.13091	0	1	1
EL210_RS02405_DUF2851_family_protein	2410.21	-0.637873	0.22624	0	1	1
EL210_RS02420_lepB	8702.62	-1.13981	0.189637	-0.73725	0.46097	1
EL210_RS02425_S26_family_signal_peptidase	948.261	-0.43838	0.213591	0	1	1
EL210_RS02430_WbqC_family_protein	1221.52	-0.255347	0.219105	0	1	1
EL210_RS02435_DEAD/DEAH_box_helicase	11048.1	0.463163	0.101775	0	1	1
EL210_RS02440_TlpA_disulfide_reductase_family_protein	2918.22	-0.330473	0.136472	0	1	1
EL210_RS02445_superoxide_dismutase	1068.76	-0.628833	0.175021	0	1	1
EL210_RS02465_succinate_dehydrogenase/fumarate_reductase_iron-sulfur_subunit	2463.39	0.657413	0.167668	0	1	1
EL210_RS02470_four_helix_bundle_protein	1042.22	0.361633	0.191339	0	1	1
EL210_RS02475_fumarate_reductase/succinate_dehydrogenase_flavoprotein_subunit	7865.22	0.26778	0.120019	0	1	1
EL210_RS02480_succinate_dehydrogenase/fumarate_reductase_cytochrome_b_subunit	2814.4	-0.287707	0.106573	0	1	1
EL210_RS02485_beta-N-acetylglucosaminidase_domain-containing_protein	4883.12	0.460922	0.138067	0	1	1
EL210_RS02490_mnmG	1583.99	-0.616176	0.163797	0	1	1
EL210_RS02495_adenine_phosphoribosyltransferase	441.428	0.549665	0.216106	0	1	1
EL210_RS02505_dtd	3799.88	-0.55145	0.264544	0	1	1
EL210_RS02510_nucleotide_pyrophosphohydrolase	436.3	0.0185187	0.243804	0	1	1
EL210_RS02515_deoC	2579.28	1.10428	0.118473	0.880167	0.378769	1
EL210_RS02525_polyprenyl_synthetase_family_protein	4513.46	-0.285957	0.191585	0	1	1
EL210_RS02530_polA	2343.5	0.451203	0.0993926	0	1	1
EL210_RS02535_transposase	415.963	0.502897	0.242988	0	1	1
EL210_RS02540_DUF3108_domain-containing_protein	1721.45	0.789753	0.151275	0	1	1
EL210_RS02545_Ig-like_domain-containing_protein	3622.05	0.78583	0.13759	0	1	1
EL210_RS02550_GH3_auxin-responsive_promoter_family_protein	3915.29	0.440696	0.163705	0	1	1
EL210_RS02555_YihY/virulence_factor_BrkB_family_protein	1095.67	-0.814475	0.197535	0	1	1
EL210_RS02560_prmC	354.661	0.479149	0.136236	0	1	1
EL210_RS02570_regulatory_protein_RecX	109.878	0.888768	0.227114	0	1	1
EL210_RS02580_site-specific_tyrosine_recombinase/integron_integrase	691.377	-1.10862	0.217726	-0.49887	0.617871	1
EL210_RS02590_O-methyltransferase	751.431	-0.446105	0.188503	0	1	1
EL210_RS02595_hypothetical_protein	197.694	-0.379925	0.181496	0	1	1
EL210_RS02600_transposase	316.559	-0.159458	0.182207	0	1	1
EL210_RS02605_substrate-binding_domain-containing_protein	1501.34	-0.0541704	0.128868	0	1	1
EL210_RS02625_MFS_transporter	1553.79	-0.149046	0.13327	0	1	1
EL210_RS02630_carbohydrate_kinase	848.078	0.748397	0.163653	0	1	1
EL210_RS02635_secDF	24286.7	0.506138	0.114002	0	1	1
EL210_RS02640_endonuclease/exonuclease/phosphatase_family_protein	817.076	0.67857	0.206191	0	1	1
EL210_RS02645_rhomboid_family_intramembrane_serine_protease	2236.81	0.262121	0.126184	0	1	1
EL210_RS02650_HU_family_DNA-binding_protein	6946.05	0.284593	0.264355	0	1	1
EL210_RS02655_NAD(P)-dependent_oxidoreductase	1750.97	0.0243116	0.134769	0	1	1
EL210_RS02660_phosphatase_PAP2_family_protein	1035.52	0.423208	0.157044	0	1	1
EL210_RS02670_miaB	1775.98	0.435558	0.123971	0	1	1
EL210_RS02675_ABC_transporter_ATP-binding_protein	1655.73	0.608272	0.187048	0	1	1
EL210_RS02680_alkaline_phosphatase_family_protein	1350.97	0.902853	0.149292	0	1	1
EL210_RS02685_lysophospholipid_acyltransferase_family_protein	459.076	0.843556	0.169643	0	1	1
EL210_RS02690_glycosyl_transferase_family_90	517.069	1.00583	0.215004	0.0270987	0.978381	1
EL210_RS02695_LicD_family_protein	446.378	0.786019	0.280077	0	1	1
EL210_RS02700_CDP-glycerol_glycerophosphotransferase_family_protein	3583.4	0.344816	0.12741	0	1	1
EL210_RS02705_aminotransferase_class_V-fold_PLP-dependent_enzyme	7648.34	0.291284	0.126708	0	1	1
EL210_RS02710_adenylyltransferase/cytidyltransferase_family_protein	6311.23	0.661368	0.0799995	0	1	1
EL210_RS02715_DUF6169_family_protein	948.13	-0.707685	0.220772	0	1	1
EL210_RS02720_30S_ribosomal_protein_S7	275.57	-1.06523	0.265194	-0.245964	0.80571	1
EL210_RS02730_DUF4254_domain-containing_protein	1023.62	0.102218	0.190193	0	1	1
EL210_RS02735_glycosyltransferase_family_9_protein	1025.83	0.871015	0.158651	0	1	1
EL210_RS02745_acyl_carrier_protein	5467.05	-0.692224	0.244953	0	1	1
EL210_RS02750_fabF	9942.95	0.131065	0.132879	0	1	1
EL210_RS02755_rnc	3651.12	-0.00286291	0.141106	0	1	1
EL210_RS02765_type_II_toxin-antitoxin_system_RelE/ParE_family_toxin	3290.94	-1.01835	0.269331	-0.0681277	0.945684	1
EL210_RS02770_helix-turn-helix_transcriptional_regulator	4046.47	-1.22689	0.224053	-1.01265	0.311227	1
EL210_RS02775_mutS	7467.6	-0.156248	0.113309	0	1	1
EL210_RS02780_nitroreductase_family_protein	262.491	0.619355	0.155523	0	1	1
EL210_RS02785_4-hydroxy-3-methylbut-2-en-1-yl_diphosphate_synthase	1045.64	0.411711	0.111134	0	1	1
EL210_RS02790_purE	362.146	0.545288	0.132224	0	1	1
EL210_RS02795_phosphatase_PAP2_family_protein	667.529	0.356852	0.0983583	0	1	1
EL210_RS02800_rpoN	1575.82	0.0327074	0.140228	0	1	1
EL210_RS02805_hypothetical_protein	1392.89	-1.01599	0.225521	-0.0709182	0.943463	1
EL210_RS02815_histidine-type_phosphatase	1846.31	0.603215	0.116577	0	1	1
EL210_RS02820_alkaline_phosphatase_family_protein	1854.61	0.982895	0.146677	0	1	1
EL210_RS02825_amino_acid_adenylation_domain-containing_protein	1709.36	-0.0170683	0.193127	0	1	1
EL210_RS02830_acyl_carrier_protein	311.931	0.323946	0.168057	0	1	1
EL210_RS02835_MBOAT_family_O-acyltransferase	668.445	0.642221	0.173479	0	1	1
EL210_RS02840_hypothetical_protein	337.981	0.970188	0.203188	0	1	1
EL210_RS02845_ribD	515.32	0.546266	0.1967	0	1	1
EL210_RS02850_YaaA_family_protein	396.152	0.606457	0.146351	0	1	1
EL210_RS02855_PIN_domain-containing_protein	588.989	-0.600301	0.302446	0	1	1
EL210_RS02860_hypothetical_protein	526.983	-0.65375	0.240879	0	1	1
EL210_RS02870_peroxiredoxin	1442.76	0.0144042	0.253987	0	1	1
EL210_RS02875_hypothetical_protein	682.607	-0.32408	0.185609	0	1	1
EL210_RS02885_nucleoside_kinase	4470.94	0.673859	0.160287	0	1	1
EL210_RS02890_Na/Pi_cotransporter_family_protein	5184.1	-0.123825	0.0868974	0	1	1
EL210_RS02905_efflux_RND_transporter_permease_subunit	538.104	-0.0528791	0.137893	0	1	1
EL210_RS02910_TolC_family_protein	204.077	0.364545	0.193022	0	1	1
EL210_RS02915_metG	3870.26	0.107307	0.0748236	0	1	1
EL210_RS02920_glutamine_synthetase_III	2342.45	-0.000799809	0.143274	0	1	1
EL210_RS02925_DUF4250_domain-containing_protein	290.406	-0.57051	0.218976	0	1	1
EL210_RS02930_S46_family_peptidase	2822.87	0.52267	0.209153	0	1	1
EL210_RS02935_oligosaccharide_flippase_family_protein	1756.88	0.198846	0.168624	0	1	1
EL210_RS02970_hypothetical_protein	620.11	-0.27532	0.257461	0	1	1
EL210_RS02975_tyrS	6372.51	0.554013	0.208312	0	1	1
EL210_RS02980_yidD	1101.02	0.00375896	0.179384	0	1	1
EL210_RS02985_rnpA	936.819	0.120345	0.12862	0	1	1
EL210_RS02990_uroporphyrinogen-III_synthase	2839.64	-0.382261	0.129478	0	1	1
EL210_RS02995_DUF4271_domain-containing_protein	1386.6	-0.241242	0.153222	0	1	1
EL210_RS03005_ADP-ribosylglycohydrolase_family_protein	1946.34	0.414804	0.185035	0	1	1
EL210_RS03015_L-serine_ammonia-lyase__iron-sulfur-dependent__subunit_alpha	4400.62	0.254912	0.199656	0	1	1
EL210_RS03020_cytochrome_c_biogenesis_protein_CcdA	10604.1	-0.0716685	0.173834	0	1	1
EL210_RS03025_hypothetical_protein	733.785	-1.28668	0.281222	-1.0194	0.308011	1
EL210_RS03030_hypothetical_protein	268.242	-0.523533	0.227938	0	1	1
EL210_RS03040_hypothetical_protein	639.191	-0.326675	0.191886	0	1	1
EL210_RS03045_TonB-dependent_receptor	1880.02	-0.693086	0.174725	0	1	1
EL210_RS03060_acyltransferase	802.276	0.818141	0.135884	0	1	1
EL210_RS03065_nucleotide_sugar_dehydrogenase	1486.72	0.818073	0.131803	0	1	1
EL210_RS03070_MATE_family_efflux_transporter	3283.62	0.192695	0.235365	0	1	1
EL210_RS03075_hypothetical_protein	2593.48	-0.0555522	0.293206	0	1	1
EL210_RS03080_L-fucose/L-arabinose_isomerase_family_protein	4908.42	1.1402	0.17498	0.801213	0.423008	1
EL210_RS03095_threonine/serine_exporter_family_protein	4503.29	0.131848	0.146594	0	1	1
EL210_RS03100_dacB	1618.73	0.0549961	0.170935	0	1	1
EL210_RS03105_3'-5'_exonuclease	984.594	0.493421	0.129463	0	1	1
EL210_RS03110_Cof-type_HAD-IIB_family_hydrolase	1988.25	0.145008	0.219208	0	1	1
EL210_RS03115_glutaredoxin	500.121	-0.073774	0.249686	0	1	1
EL210_RS03120_GNAT_family_N-acetyltransferase	929.667	-0.423099	0.293561	0	1	1
EL210_RS03125_DUF3791_domain-containing_protein	696.004	-0.526944	0.309623	0	1	1
EL210_RS03130_3'-5'_exonuclease	1535.3	-1.07514	0.27094	-0.277336	0.781522	1
EL210_RS03140_TonB-dependent_receptor	1322.37	-0.528392	0.167282	0	1	1
EL210_RS03145_cobaltochelatase_subunit_CobN	918.049	-0.554105	0.223473	0	1	1
EL210_RS03150_hypothetical_protein	93.0829	0.0202231	0.361179	0	1	1
EL210_RS03155_MotA/TolQ/ExbB_proton_channel_family_protein	100.923	-0.463826	0.266713	0	1	1
EL210_RS03160_DUF2149_domain-containing_protein	60.2127	-0.721086	0.321138	0	1	1
EL210_RS03165_porin_family_protein	525.423	-0.0783843	0.174136	0	1	1
EL210_RS03170_PCMD_domain-containing_protein	1301.59	-0.527971	0.159108	0	1	1
EL210_RS03175_alpha-L-fucosidase	830.67	-0.894722	0.130912	0	1	1
EL210_RS03180_nhaA	584.02	-0.832633	0.116176	0	1	1
EL210_RS03185_TIGR00341_family_protein	1059.33	-0.0408623	0.17106	0	1	1
EL210_RS03190_prolyl_oligopeptidase_family_serine_peptidase	2309.36	0.522029	0.130102	0	1	1
EL210_RS03210_hypothetical_protein	164.126	0.646995	0.230679	0	1	1
EL210_RS03215_hypothetical_protein	343.996	0.0860172	0.25652	0	1	1
EL210_RS03220_IS256_family_transposase	175.91	1.11008	0.219267	0.50204	0.615639	1
EL210_RS03245_phage_baseplate_assembly_protein_V	1286.54	1.13767	0.212458	0.648006	0.516981	1
EL210_RS03250_tssD	282.111	1.1154	0.249256	0.462977	0.643381	1
EL210_RS03255_hypothetical_protein	1805.79	-0.547656	0.222965	0	1	1
EL210_RS03265_hypothetical_protein	308.953	-0.882923	0.263907	0	1	1
EL210_RS03270_hypothetical_protein	150.503	1.02619	0.241522	0.108441	0.913646	1
EL210_RS03275_PAAR-like_protein	167.746	0.860878	0.163259	0	1	1
EL210_RS03280_hypothetical_protein	259.332	0.639296	0.151763	0	1	1
EL210_RS03285_DUF2235_domain-containing_protein	601.821	0.646972	0.165654	0	1	1
EL210_RS03290_DUF2931_family_protein	609.982	0.498083	0.152927	0	1	1
EL210_RS03295_hypothetical_protein	283.706	-0.0894137	0.232187	0	1	1
EL210_RS03300_hypothetical_protein	249.493	0.991897	0.142822	0	1	1
EL210_RS03305_hypothetical_protein	435.631	0.621255	0.172689	0	1	1
EL210_RS03310_polymorphic_toxin-type_HINT_domain-containing_protein	634.854	0.508552	0.127267	0	1	1
EL210_RS03315_hypothetical_protein	456.306	0.187019	0.206709	0	1	1
EL210_RS03320_polymorphic_toxin-type_HINT_domain-containing_protein	1322.11	0.065802	0.147408	0	1	1
EL210_RS03325_phage_baseplate_assembly_protein_V	10748.2	0.148778	0.131098	0	1	1
EL210_RS03330_tssD	17440.8	0.0163279	0.11966	0	1	1
EL210_RS03335_aminoglycoside_phosphotransferase_family_protein	5002.31	1.08933	0.0899857	0.992748	0.320833	1
EL210_RS03340_hypothetical_protein	540.527	-0.0944272	0.159639	0	1	1
EL210_RS03345_YetF_domain-containing_protein	1063.82	0.232266	0.176071	0	1	1
EL210_RS03350_hypothetical_protein	1721.12	-0.424411	0.233659	0	1	1
EL210_RS03355_glycosyltransferase_family_2_protein	451.881	0.533777	0.113288	0	1	1
EL210_RS03360_glycosyltransferase_family_4_protein	1004.26	0.00575199	0.185139	0	1	1
EL210_RS03365_S1-like_domain-containing_RNA-binding_protein	1072.7	-0.448437	0.211486	0	1	1
EL210_RS03370_guaB	10657.3	0.0581963	0.0973496	0	1	1
EL210_RS03375_peptidylprolyl_isomerase	4184.31	0.46722	0.126724	0	1	1
EL210_RS03380_peptidylprolyl_isomerase	3336.23	0.540034	0.1757	0	1	1
EL210_RS03385_OstA-like_protein	4346.57	0.567362	0.167183	0	1	1
EL210_RS03390_hypothetical_protein	626.98	0.672137	0.168764	0	1	1
EL210_RS03395_mutL	5052.93	0.726407	0.200123	0	1	1
EL210_RS03400_OmpA_family_protein	13854.8	-0.12797	0.129949	0	1	1
EL210_RS03415_IPT/TIG_domain-containing_protein	106.616	0.782179	0.216955	0	1	1
EL210_RS03420_TonB-dependent_receptor	249.527	-0.500853	0.192997	0	1	1
EL210_RS03425_RagB/SusD_family_nutrient_uptake_outer_membrane_protein	125.496	0.34537	0.282667	0	1	1
EL210_RS03430_DUF1735_domain-containing_protein	69.0261	0.0601612	0.43663	0	1	1
EL210_RS03475_Fic_family_protein	913.161	-0.318598	0.237223	0	1	1
EL210_RS03485_IS30_family_transposase	91.2949	-0.580885	0.270118	0	1	1
EL210_RS03510_TonB-dependent_receptor	339.492	0.895327	0.15984	0	1	1
EL210_RS03515_IPT/TIG_domain-containing_protein	296.233	-0.0776709	0.147769	0	1	1
EL210_RS03520_YaaA_family_protein	470.077	0.118555	0.13895	0	1	1
EL210_RS03525_ribD	995.837	0.0267519	0.231557	0	1	1
EL210_RS03535_glycoside_hydrolase_family_3_C-terminal_domain-containing_protein	1146.52	0.639046	0.139036	0	1	1
EL210_RS03540_M16_family_metallopeptidase	11693.6	0.684866	0.163038	0	1	1
EL210_RS03545_hypothetical_protein	5570.14	-0.129018	0.263824	0	1	1
EL210_RS03550_IS256_family_transposase	80.9104	-1.02576	0.279844	-0.0920482	0.92666	1
EL210_RS03555_site-specific_integrase	525.482	0.50723	0.261515	0	1	1
EL210_RS03560_DUF6043_family_protein	132.339	0.670426	0.207659	0	1	1
EL210_RS03565_helix-turn-helix_domain-containing_protein	3.82199	-0.801624	1.02585	0	1	1
EL210_RS03570_DUF5906_domain-containing_protein	23.4536	-0.708589	0.413165	0	1	1
EL210_RS03580_toprim_domain-containing_protein	15.2018	-1.14693	0.516393	-0.284532	0.776003	1
EL210_RS03590_reverse_transcriptase_domain-containing_protein	540.725	0.158884	0.140644	0	1	1
EL210_RS03595_hypothetical_protein	1221.95	-0.311747	0.102223	0	1	1
EL210_RS03610_DNA_cytosine_methyltransferase	1251.1	0.367789	0.147888	0	1	1
EL210_RS03615_ATP-binding_protein	1069.34	0.478032	0.181767	0	1	1
EL210_RS03620_RNA-binding_domain-containing_protein	1708.54	0.652874	0.146588	0	1	1
EL210_RS03625_hypothetical_protein	446.365	0.731316	0.18056	0	1	1
EL210_RS03630_agmatine_deiminase_family_protein	460.561	0.784152	0.129132	0	1	1
EL210_RS03640_relaxase/mobilization_nuclease_domain-containingprotein	12.5273	-1.43236	0.519413	-0.832401	0.405183	1
EL210_RS03645_MobC_family_plasmid_mobilization_relaxosome_protein	5.14717	-1.29458	1.15987	-0.253973	0.799517	1
EL210_RS03650_toprim_domain-containing_protein	23.5234	-0.55732	0.387025	0	1	1
EL210_RS03655_hypothetical_protein	7.38563	0.259789	0.703963	0	1	1
EL210_RS03660_primase-helicase_family_protein	35.9657	-0.0789063	0.477423	0	1	1
EL210_RS03665_helix-turn-helix_domain-containing_protein	7.37131	-0.442317	0.559327	0	1	1
EL210_RS03670_hypothetical_protein	115.452	-0.621779	0.251844	0	1	1
EL210_RS03675_site-specific_integrase	425.432	-0.398279	0.221045	0	1	1
EL210_RS03680_DUF6268_family_outer_membrane_beta-barrel_protein	184.505	-1.18545	0.286431	-0.647455	0.517337	1
EL210_RS03690_LytTR_family_DNA-binding_domain-containing_protein	47.3017	-0.166841	0.213508	0	1	1
EL210_RS03705_mannose-1-phosphate_guanylyltransferase	2792.97	0.415082	0.245687	0	1	1
EL210_RS03710_hypothetical_protein	280.264	0.953528	0.210677	0	1	1
EL210_RS03730_TonB-dependent_receptor	13009.6	0.913102	0.204883	0	1	1
EL210_RS03745_D-Ala-D-Ala_carboxypeptidase_family_metallohydrolase	52.5995	-1.22081	0.478821	-0.461163	0.644682	1
EL210_RS03750_HU_family_DNA-binding_protein	34.9612	0.700622	0.336092	0	1	1
EL210_RS03755_smalltalk_protein	7.89009	1.11801	1.04658	0.112758	0.910222	1
EL210_RS03760_DNA_cytosine_methyltransferase	2637.7	0.588262	0.135889	0	1	1
EL210_RS03765_HpaII_family_restriction_endonuclease	1340.93	0.573841	0.118883	0	1	1
EL210_RS03770_very_short_patch_repair_endonuclease	408.176	0.604756	0.116319	0	1	1
EL210_RS03775_oligosaccharide_flippase_family_protein	291.292	0.78085	0.151173	0	1	1
EL210_RS03780_hypothetical_protein	569.335	0.816014	0.168588	0	1	1
EL210_RS03785_Por_secretion_system_protein	1455.34	0.802027	0.136267	0	1	1
EL210_RS03790_non-canonical_purine_NTP_diphosphatase	439.876	0.817675	0.13483	0	1	1
EL210_RS03795_YitT_family_protein	795.817	0.569071	0.14197	0	1	1
EL210_RS03800_leuS	4122.97	0.0595691	0.165219	0	1	1
EL210_RS03810_two-component_regulator_propeller_domain-containing_protein	2910.45	-0.591848	0.132008	0	1	1
EL210_RS03825_histidine-type_phosphatase	99.4107	0.765661	0.343132	0	1	1
EL210_RS03830_RagB/SusD_family_nutrient_uptake_outer_membrane_protein	197.128	0.0756386	0.19587	0	1	1
EL210_RS03835_TonB-dependent_receptor	376.482	-0.198182	0.122852	0	1	1
EL210_RS03840_DUF6377_domain-containing_protein	880.796	-0.595081	0.266104	0	1	1
EL210_RS03845_NAD-dependent_deacylase	1000.02	-0.751543	0.227812	0	1	1
EL210_RS03850_FKBP-type_peptidyl-prolyl_cis-trans_isomerase	2120.66	0.395518	0.225564	0	1	1
EL210_RS03855_FKBP-type_peptidyl-prolyl_cis-trans_isomerase	4787.88	0.499461	0.105738	0	1	1
EL210_RS03860_FKBP-type_peptidyl-prolyl_cis-trans_isomerase	837.547	1.01725	0.123244	0.13999	0.888668	1
EL210_RS03865_Lrp/AsnC_ligand_binding_domain-containing_protein	830.066	-1.09209	0.260136	-0.353997	0.723341	1
EL210_RS03870_fused_gamma-glutamyl-gamma-aminobutyrate_hydrolase/peptidase	1486.47	0.0842653	0.134471	0	1	1
EL210_RS03875_M28_family_peptidase	609.841	-0.392136	0.133303	0	1	1
EL210_RS03880_DUF4294_domain-containing_protein	746.391	-0.822391	0.215419	0	1	1
EL210_RS03890_TlpA_disulfide_reductase_family_protein	4397.14	1.08008	0.173378	0.461863	0.64418	1
EL210_RS03895_rseP	2783.15	0.877651	0.155008	0	1	1
EL210_RS03900_1-deoxy-D-xylulose-5-phosphate_reductoisomerase	2258.6	0.724273	0.153316	0	1	1
EL210_RS03905_rimM	896.802	0.623421	0.173858	0	1	1
EL210_RS03910_murA	2803.71	0.503906	0.118963	0	1	1
EL210_RS03915_DUF4290_domain-containing_protein	2945.86	-0.12039	0.107181	0	1	1
EL210_RS03920_tsaB	4043.76	-0.526926	0.178976	0	1	1
EL210_RS03925_YicC/YloC_family_endoribonuclease	1707.59	-0.338812	0.172411	0	1	1
EL210_RS03930_gmk	885.505	0.337993	0.153153	0	1	1
EL210_RS03935_nadD	157.05	0.722627	0.237634	0	1	1
EL210_RS03950_hypothetical_protein	14231.5	0.0548016	0.070195	0	1	1
EL210_RS03965_hypothetical_protein	1018.63	0.753348	0.100821	0	1	1
EL210_RS03970_polyketide_cyclase	1446.41	0.740354	0.132398	0	1	1
EL210_RS03975_pyrE	3477.53	0.564078	0.188459	0	1	1
EL210_RS03980_hypothetical_protein	2173.79	-0.212635	0.174894	0	1	1
EL210_RS03985_pyridoxamine_kinase	1190.98	0.0221184	0.16485	0	1	1
EL210_RS03990_putative_transporter	1190.57	0.295255	0.1119	0	1	1
EL210_RS03995_phosphoethanolamine_transferase	1038.54	0.03839	0.133595	0	1	1
EL210_RS04000_acyltransferase	244.638	0.726414	0.172889	0	1	1
EL210_RS04005_acyltransferase	195.152	0.806077	0.150912	0	1	1
EL210_RS04010_decaprenyl-phosphate_phosphoribosyltransferase	181.698	0.868932	0.151656	0	1	1
EL210_RS04015_HAD_family_hydrolase	97.242	1.0497	0.210524	0.236057	0.813388	1
EL210_RS04020_GtrA_family_protein	35.0973	1.21824	0.297298	0.734077	0.462902	1
EL210_RS04040_glycoside_hydrolase_family_2_TIM_barrel-domain_containing_protein	9845.01	0.870371	0.11921	0	1	1
EL210_RS04050_eno	9845.54	-0.931921	0.138105	0	1	1
EL210_RS04055_NAD(P)-dependent_oxidoreductase	533.164	0.96679	0.158926	0	1	1
EL210_RS04060_IspD/TarI_family_cytidylyltransferase	440.878	0.5656	0.0895163	0	1	1
EL210_RS04065_LicD_family_protein	1213.28	0.0240834	0.264391	0	1	1
EL210_RS04070_cysS	2125	0.277883	0.0796233	0	1	1
EL210_RS04075_argS	2298.11	-0.305353	0.139625	0	1	1
EL210_RS04085_pilus_assembly_protein_N-terminal_domain-containing_protein	863.57	-1.26458	0.30328	-0.872387	0.382997	1
EL210_RS04090_NigD-like_protein	508.165	-0.80018	0.297944	0	1	1
EL210_RS04095_RNA_polymerase_sigma_factor	186.53	-0.777954	0.260874	0	1	1
EL210_RS04100_porin_family_protein	207.192	-0.978215	0.299547	0	1	1
EL210_RS04105_AMP-binding_protein	353.226	0.0301063	0.133927	0	1	1
EL210_RS04110_SDR_family_NAD(P)-dependent_oxidoreductase	344.529	-0.576875	0.200505	0	1	1
EL210_RS04115_ilvC	2043.75	-0.210594	0.175544	0	1	1
EL210_RS04120_acyl-ACP_thioesterase_domain-containing_protein	456.059	0.192651	0.176467	0	1	1
EL210_RS04125_ilvN	395.038	0.0628967	0.247651	0	1	1
EL210_RS04130_ilvB	1083.98	-0.0664727	0.125131	0	1	1
EL210_RS04135_ilvD	1575.63	-0.437147	0.190403	0	1	1
EL210_RS04140_OmpH_family_outer_membrane_protein	1498.64	-0.870277	0.240732	0	1	1
EL210_RS04145_murI	1629.03	-0.0269416	0.123974	0	1	1
EL210_RS04150_FtsX-like_permease_family_protein	1345.09	0.570009	0.0902121	0	1	1
EL210_RS04155_rbfA	1071.72	-0.22509	0.173689	0	1	1
EL210_RS04165_upp	1101.78	0.0540748	0.167625	0	1	1
EL210_RS04170_pckA	61286.5	-0.285348	0.142314	0	1	1
EL210_RS04190_bifunctional_methionine_sulfoxide_reductase_B/A_protein	8404.62	0.346819	0.158652	0	1	1
EL210_RS04200_RNA_methyltransferase	336.622	0.626004	0.14365	0	1	1
EL210_RS04205_SufE_family_protein	374.129	0.517399	0.100798	0	1	1
EL210_RS04210_peptidase_U32_family_protein	1247.69	0.00210331	0.134823	0	1	1
EL210_RS04225_Dam_family_site-specific_DNA-(adenine-N6)-methyltransferase	847.446	-0.124581	0.25833	0	1	1
EL210_RS04230_DGQHR_domain-containing_protein	1617	0.827173	0.0898675	0	1	1
EL210_RS04235_hypothetical_protein	112.737	1.03765	0.173837	0.216605	0.828517	1
EL210_RS04245_galactose-1-epimerase	243.214	0.506833	0.186363	0	1	1
EL210_RS04250_two-component_regulator_propeller_domain-containing_protein	782.009	0.0564935	0.169932	0	1	1
EL210_RS04265_endonuclease/exonuclease/phosphatase_family_protein	23.6897	-0.70431	0.512816	0	1	1
EL210_RS04280_hypothetical_protein	276.747	0.190992	0.183409	0	1	1
EL210_RS04285_gluconate_5-dehydrogenase	6901.33	0.424201	0.218419	0	1	1
EL210_RS04290_DUF6242_domain-containing_protein	9420.7	0.34491	0.16185	0	1	1
EL210_RS04295_DUF6089_family_protein	1613.25	0.804562	0.147687	0	1	1
EL210_RS04300_isoprenyl_transferase	1983.9	0.98748	0.134653	0	1	1
EL210_RS04305_POTRA_domain-containing_protein	9803.42	0.916025	0.19346	0	1	1
EL210_RS04310_OmpH_family_outer_membrane_protein	1877.07	1.03899	0.179591	0.217104	0.828127	1
EL210_RS04315_OmpH_family_outer_membrane_protein	1194.8	1.06685	0.200522	0.333369	0.738855	1
EL210_RS04325_C40_family_peptidase	2076.89	-0.0291698	0.193809	0	1	1
EL210_RS04330_tssD	11647.7	0.318467	0.197659	0	1	1
EL210_RS04340_polymorphic_toxin-type_HINT_domain-containing_protein	1575.2	0.442004	0.162969	0	1	1
EL210_RS04345_hypothetical_protein	430.925	0.570192	0.153391	0	1	1
EL210_RS04355_hypothetical_protein	573.344	0.760489	0.169178	0	1	1
EL210_RS04360_polymorphic_toxin-type_HINT_domain-containing_protein	342.946	0.882274	0.183376	0	1	1
EL210_RS04365_DUF1629_domain-containing_protein	358.028	0.517108	0.18138	0	1	1
EL210_RS04370_DUF1629_domain-containing_protein	305.849	0.466431	0.131129	0	1	1
EL210_RS04375_hypothetical_protein	262.686	0.592694	0.158578	0	1	1
EL210_RS04380_tetratricopeptide_repeat_protein	152.14	0.731909	0.243075	0	1	1
EL210_RS04390_beta-N-acetylhexosaminidase	4145.26	-0.359183	0.168532	0	1	1
EL210_RS04395_OmpA_family_protein	8303.83	-0.981699	0.16404	0	1	1
EL210_RS04415_hypothetical_protein	9588.07	-0.850556	0.230665	0	1	1
EL210_RS04420_rplM	9261.98	-0.435432	0.147499	0	1	1
EL210_RS04425_rpsI	4171.66	0.0780007	0.153886	0	1	1
EL210_RS04430_rpsB	15685.6	0.386185	0.192171	0	1	1
EL210_RS04435_tsf	12489.2	0.512069	0.222986	0	1	1
EL210_RS04440_nhaD	1011.34	-0.272248	0.100443	0	1	1
EL210_RS04445_DUF6621_family_protein	1621.82	-0.3851	0.25708	0	1	1
EL210_RS04450_saccharopine_dehydrogenase_family_protein	2632.65	0.462507	0.120118	0	1	1
EL210_RS04455_recA	3113.57	0.713276	0.0968534	0	1	1
EL210_RS04460_ald	823.201	0.190191	0.176704	0	1	1
EL210_RS04465_DUF5020_family_protein	447.556	0.949741	0.153792	0	1	1
EL210_RS04470_hypothetical_protein	294.197	0.844689	0.117935	0	1	1
EL210_RS04475_putative_LPS_assembly_protein_LptD	3940.93	0.273512	0.141192	0	1	1
EL210_RS04480_HD_domain-containing_protein	304.949	-0.164898	0.120196	0	1	1
EL210_RS04485_oxaloacetate_decarboxylase	10111.5	0.0399141	0.0978292	0	1	1
EL210_RS04490_hypothetical_protein	1033.79	-0.853372	0.159403	0	1	1
EL210_RS04500_porU	2228.84	-0.471278	0.109928	0	1	1
EL210_RS04505_porV	2152.43	-0.613168	0.15082	0	1	1
EL210_RS04510_ispF	610.994	-0.0418817	0.167199	0	1	1
EL210_RS04515_DUF6080_domain-containing_protein	792.04	0.0210608	0.137633	0	1	1
EL210_RS04520_ABC_transporter_ATP-binding_protein	200.22	0.588001	0.135492	0	1	1
EL210_RS04525_cation:proton_antiporter	1001.65	0.168211	0.104128	0	1	1
EL210_RS04530_ilvA	1217.81	-0.985579	0.176156	0	1	1
EL210_RS04535_RidA_family_protein	708.98	-0.219092	0.0925923	0	1	1
EL210_RS04540_aspartate-semialdehyde_dehydrogenase	1210.47	-0.395587	0.196882	0	1	1
EL210_RS04545_pnp	22090.4	0.353665	0.100638	0	1	1
EL210_RS04550_crcB	85.7389	-1.15107	0.203435	-0.742577	0.457738	1
EL210_RS04555_thioredoxin-like_domain-containing_protein	1832.12	-0.212934	0.143216	0	1	1
EL210_RS04560_hypothetical_protein	3392.5	-0.332543	0.141607	0	1	1
EL210_RS04565_hypothetical_protein	830.716	-0.460216	0.168449	0	1	1
EL210_RS04570_isoprenylcysteine_carboxyl_methyltransferase_family_protein	995.886	0.270607	0.139463	0	1	1
EL210_RS04575_hypothetical_protein	33.0837	-0.144687	0.303157	0	1	1
EL210_RS04630_glycosyltransferase_family_4_protein	5645.88	-0.543742	0.265578	0	1	1
EL210_RS04635_lipopolysaccharide_biosynthesis_protein	853.482	-0.229376	0.219077	0	1	1
EL210_RS04640_glycosyltransferase_family_2_protein	4266.12	-0.095227	0.257521	0	1	1
EL210_RS04645_DUF6080_domain-containing_protein	8024.89	-0.686555	0.259538	0	1	1
EL210_RS04650_metallophosphoesterase_family_protein	5726.5	-0.561301	0.252865	0	1	1
EL210_RS04655_Crp/Fnr_family_transcriptional_regulator	522.771	-0.863625	0.17869	0	1	1
EL210_RS04660_RluA_family_pseudouridine_synthase	1153.83	-0.676367	0.137914	0	1	1
EL210_RS04680_efflux_RND_transporter_periplasmic_adaptor_subunit	24000.6	-0.396332	0.23858	0	1	1
EL210_RS04685_ABC_transporter_permease	37383.2	-0.324228	0.227877	0	1	1
EL210_RS04690_ABC_transporter_permease	38492.9	-0.723705	0.266701	0	1	1
EL210_RS04700_ABC_transporter_ATP-binding_protein	1526.03	0.495193	0.132976	0	1	1
EL210_RS04705_NAD_kinase	1877.35	-0.489943	0.251043	0	1	1
EL210_RS04710_DJ-1_family_glyoxalase_III	979.457	-1.03651	0.199283	-0.183215	0.854629	1
EL210_RS04715_2-C-methyl-D-erythritol_4-phosphate_cytidylyltransferase	1070.87	-0.365756	0.160821	0	1	1
EL210_RS04720_recG	1294.96	0.521579	0.164851	0	1	1
EL210_RS04725_M23_family_metallopeptidase	9649.25	-1.00425	0.143155	-0.0296951	0.97631	1
EL210_RS04730_AAA_domain-containing_protein	407.032	0.488419	0.151036	0	1	1
EL210_RS04735_methylated-DNA--[protein]-cysteine_S-methyltransferase	101.878	0.278934	0.254003	0	1	1
EL210_RS04740_Fic_family_protein	715.188	-0.648487	0.23963	0	1	1
EL210_RS04745_YqiA/YcfP_family_alpha/beta_fold_hydrolase	607.984	-0.189848	0.243355	0	1	1
EL210_RS04750_methylated-DNA--[protein]-cysteine_S-methyltransferase	37.9495	0.296949	0.257996	0	1	1
EL210_RS04755_hypothetical_protein	179.118	-0.113352	0.231474	0	1	1
EL210_RS04760_sugar_O-acetyltransferase	230.907	-1.2803	0.27028	-1.03707	0.299701	1
EL210_RS04800_MFS_transporter	818.207	0.672081	0.285516	0	1	1
EL210_RS04815_glycoside_hydrolase_family_97_protein	984.05	0.829889	0.225429	0	1	1
EL210_RS04835_hypothetical_protein	26957	-0.407321	0.16705	0	1	1
EL210_RS04840_hypothetical_protein	1201.09	0.273539	0.133117	0	1	1
EL210_RS04845_hypothetical_protein	220.458	-0.312413	0.194491	0	1	1
EL210_RS04850_hypothetical_protein	3449.51	0.128593	0.133153	0	1	1
EL210_RS04855_two-component_regulator_propeller_domain-containing_protein	1097.08	0.685892	0.126782	0	1	1
EL210_RS04885_pyridoxamine_5'-phosphate_oxidase_family_protein	245.001	0.671357	0.198172	0	1	1
EL210_RS04890_hypothetical_protein	1224.36	-1.01625	0.214899	-0.0756134	0.939727	1
EL210_RS04895_Cof-type_HAD-IIB_family_hydrolase	2051.82	-0.264856	0.229895	0	1	1
EL210_RS04900_hypothetical_protein	999.042	-0.92959	0.292856	0	1	1
EL210_RS04905_DUF3791_domain-containing_protein	1063.08	-0.931064	0.329325	0	1	1
EL210_RS04910_M12_family_metallopeptidase	22510.6	-0.558672	0.140779	0	1	1
EL210_RS04915_DUF4377_domain-containing_protein	4996.07	0.253131	0.123512	0	1	1
EL210_RS04920_beta-galactosidase	160.312	-0.0717987	0.315989	0	1	1
EL210_RS04925_glycoside_hydrolase	77.8736	0.696084	0.304083	0	1	1
EL210_RS04930_glycoside_hydrolase	123.14	0.427678	0.322071	0	1	1
EL210_RS04935_RagB/SusD_family_nutrient_uptake_outer_membrane_protein	167.454	0.279505	0.196185	0	1	1
EL210_RS04945_hypothetical_protein	569.964	0.907596	0.225768	0	1	1
EL210_RS04950_hybrid_sensor_histidine_kinase/response_regulator_transcription_factor	1251.44	0.234952	0.223172	0	1	1
EL210_RS04955_SIMPL_domain-containing_protein	945.062	-0.307849	0.182757	0	1	1
EL210_RS04990_MFS_transporter	1441.54	0.52684	0.168551	0	1	1
EL210_RS05000_sigma-70_family_RNA_polymerase_sigma_factor	2126.77	0.241925	0.16916	0	1	1
EL210_RS05005_radical_SAM_protein	2535.19	0.16675	0.16788	0	1	1
EL210_RS05010_Gfo/Idh/MocA_family_oxidoreductase	1385.57	0.531262	0.182655	0	1	1
EL210_RS05015_hypothetical_protein	905.539	-0.0911031	0.255105	0	1	1
EL210_RS05060_hypothetical_protein	258.142	-0.320577	0.161219	0	1	1
EL210_RS05065_glycogen/starch_synthase	6771.71	0.362639	0.103746	0	1	1
EL210_RS05070_glgP	14812.2	0.319112	0.201937	0	1	1
EL210_RS05075_ribose-phosphate_pyrophosphokinase	2805.61	-0.173944	0.104057	0	1	1
EL210_RS05080_nspC	741.96	0.0814033	0.132524	0	1	1
EL210_RS05115_gldE	3953.72	-0.372732	0.205817	0	1	1
EL210_RS05120_4'-phosphopantetheinyl_transferase_family_protein	1090.33	-0.587273	0.238226	0	1	1
EL210_RS05125_patatin_family_protein	235.172	-0.574271	0.214236	0	1	1
EL210_RS05130_aminopeptidase_P_family_protein	7031.84	-0.234109	0.161407	0	1	1
EL210_RS05135_C1_family_peptidase	11655.6	0.0791676	0.167177	0	1	1
EL210_RS05140_recJ	4528.68	-0.235817	0.117431	0	1	1
EL210_RS05145_ATP-dependent_DNA_helicase_RecQ	1147.61	0.0543701	0.128155	0	1	1
EL210_RS05155_phosphoglycerate_kinase	12214.7	-0.0975256	0.196291	0	1	1
EL210_RS05160_queC	1006.26	0.218541	0.129526	0	1	1
EL210_RS05165_radA	4224.47	-0.673747	0.193063	0	1	1
EL210_RS05170_hypothetical_protein	1985.32	-0.124445	0.15823	0	1	1
EL210_RS05175_hypothetical_protein	1446.5	0.476902	0.095341	0	1	1
EL210_RS05180_hypothetical_protein	132.094	0.440011	0.213814	0	1	1
EL210_RS05185_sulfatase-like_hydrolase/transferase	1778.62	-0.571341	0.128098	0	1	1
EL210_RS05190_phosphatase_PAP2_family_protein	294.303	0.204405	0.175239	0	1	1
EL210_RS05195_tsaA	153.95	0.488947	0.171273	0	1	1
EL210_RS05200_fabG	1084.13	-0.426333	0.244601	0	1	1
EL210_RS05205_beta-ketoacyl-[acyl-carrier-protein]_synthase_family_protein	1250.63	0.040567	0.112293	0	1	1
EL210_RS05210_DUF4410_domain-containing_protein	334.592	0.209562	0.171208	0	1	1
EL210_RS05215_hypothetical_protein	467.17	0.310729	0.139737	0	1	1
EL210_RS05220_class_I_SAM-dependent_methyltransferase	673.116	0.686898	0.16392	0	1	1
EL210_RS05225_acyl_carrier_protein	182.634	0.722388	0.269841	0	1	1
EL210_RS05230_lipid_A_biosynthesis_acyltransferase	621.443	0.718382	0.184109	0	1	1
EL210_RS05235_pseudouridylate_synthase	288.251	0.496698	0.218983	0	1	1
EL210_RS05240_acyl-CoA_thioesterase	388.598	0.415599	0.226007	0	1	1
EL210_RS05245_beta-ketoacyl_synthase_N-terminal-like_domain-containing_protein	1008.74	0.61824	0.189446	0	1	1
EL210_RS05250_phosphopantetheine-binding_protein	546.284	-0.522988	0.142231	0	1	1
EL210_RS05255_beta-ketoacyl-[acyl-carrier-protein]_synthase_family_protein	2848.29	-0.437639	0.201409	0	1	1
EL210_RS05260_EamA_family_transporter	306.253	0.0188911	0.223492	0	1	1
EL210_RS05265_outer_membrane_lipoprotein_carrier_protein_LolA	749.092	0.210999	0.251709	0	1	1
EL210_RS05270_hypothetical_protein	319.742	0.231355	0.252748	0	1	1
EL210_RS05275_hydroxymyristoyl-ACP_dehydratase	376.753	0.214245	0.284827	0	1	1
EL210_RS05285_1-acyl-sn-glycerol-3-phosphate_acyltransferase	1044.89	0.46256	0.229673	0	1	1
EL210_RS05290_FAD-dependent_oxidoreductase	598.135	0.421343	0.188772	0	1	1
EL210_RS05295_NAD(P)/FAD-dependent_oxidoreductase	558.543	0.532392	0.183364	0	1	1
EL210_RS05300_alpha/beta_hydrolase	242.07	0.720936	0.288175	0	1	1
EL210_RS05310_1-acyl-sn-glycerol-3-phosphate_acyltransferase	272.494	0.63094	0.179839	0	1	1
EL210_RS05315_MMPL_family_transporter	785.458	0.616581	0.201947	0	1	1
EL210_RS05320_phosphopantetheine-binding_protein	114.542	-0.899227	0.201865	0	1	1
EL210_RS05325_class_I_adenylate-forming_enzyme_family_protein	401.143	-0.816175	0.1887	0	1	1
EL210_RS05330_hybrid_sensor_histidine_kinase/response_regulator_transcription_factor	1473.72	1.01832	0.180679	0.101419	0.919218	1
EL210_RS05355_MBL_fold_metallo-hydrolase	1003.21	0.434118	0.167344	0	1	1
EL210_RS05360_hypothetical_protein	395.173	0.499473	0.224576	0	1	1
EL210_RS05365_rho	23135.5	-0.408207	0.151181	0	1	1
EL210_RS05370_rpsA	44591.2	0.261119	0.166536	0	1	1
EL210_RS05380_T9SS_C-terminal_target_domain-containing_protein	552.165	-1.05025	0.266896	-0.188259	0.850673	1
EL210_RS05385_hypothetical_protein	862.399	-1.1371	0.300471	-0.456288	0.648183	1
EL210_RS05390_transposase	366.653	-0.435945	0.16357	0	1	1
EL210_RS05395_DUF488_family_protein	722.373	-0.601136	0.202021	0	1	1
EL210_RS05400_4Fe-4S_binding_protein	1764.98	-0.11748	0.12885	0	1	1
EL210_RS05405_HAD_family_phosphatase	423.474	0.229937	0.274314	0	1	1
EL210_RS05410_rsmG	1065.53	-0.102019	0.234812	0	1	1
EL210_RS05415_MBL_fold_metallo-hydrolase	1083.3	0.145597	0.255934	0	1	1
EL210_RS05420_ruvC	683.664	0.0404224	0.299872	0	1	1
EL210_RS05425_HAD_family_hydrolase	516.184	0.126194	0.267632	0	1	1
EL210_RS05430_panB	2356.34	-0.711787	0.253547	0	1	1
EL210_RS05435_MFS_transporter	1787.68	-0.368403	0.250497	0	1	1
EL210_RS05445_ABC-F_family_ATP-binding_cassette_domain-containing_protein	830.641	0.35948	0.122847	0	1	1
EL210_RS05450_yihA	862.078	-0.584026	0.235783	0	1	1
EL210_RS05455_Gfo/Idh/MocA_family_oxidoreductase	3427.45	-0.719281	0.261935	0	1	1
EL210_RS05460_DUF4421_domain-containing_protein	1332.85	0.0219494	0.241441	0	1	1
EL210_RS05470_RelA/SpoT_family_protein	4144.19	1.06607	0.128029	0.516049	0.60582	1
EL210_RS05475_DUF4301_family_protein	5591	0.529241	0.140156	0	1	1
EL210_RS05480_IS30_family_transposase	198.042	0.673679	0.242113	0	1	1
EL210_RS05485_hypothetical_protein	243.397	0.580848	0.269392	0	1	1
EL210_RS05490_hypothetical_protein	187.912	-0.115214	0.283521	0	1	1
EL210_RS05515_hypothetical_protein	291.136	-0.291676	0.194892	0	1	1
EL210_RS05520_hypothetical_protein	394.419	0.43956	0.204785	0	1	1
EL210_RS05525_putative_phage_abortive_infection_protein	393.741	0.957255	0.174276	0	1	1
EL210_RS05530_transposase	278.121	0.934554	0.209377	0	1	1
EL210_RS05535_IS3_family_transposase	572.74	1.06295	0.199591	0.315389	0.752466	1
EL210_RS05540_site-specific_integrase	2881.71	0.156748	0.124961	0	1	1
EL210_RS05545_hypothetical_protein	1793.62	-0.52406	0.224354	0	1	1
EL210_RS05550_hypothetical_protein	870.936	0.0826672	0.188978	0	1	1
EL210_RS05555_bifunctional_DNA_primase/helicase	1898.86	0.642978	0.12293	0	1	1
EL210_RS05560_helix-turn-helix_domain-containing_protein	129.616	1.19168	0.170027	1.12737	0.259585	1
EL210_RS05595_helix-turn-helix_transcriptional_regulator	65.465	-0.44299	0.305916	0	1	1
EL210_RS05600_DUF4007_family_protein	482.863	-0.0232874	0.207187	0	1	1
EL210_RS05605_hypothetical_protein	1493.41	0.447144	0.243168	0	1	1
EL210_RS05610_phosphoadenosine_phosphosulfate_reductase	486.777	0.466832	0.275926	0	1	1
EL210_RS05615_sensor_histidine_kinase	871.172	0.530595	0.26534	0	1	1
EL210_RS05620_hypothetical_protein	594.735	0.307542	0.221376	0	1	1
EL210_RS05625_hypothetical_protein	358.445	0.319138	0.195987	0	1	1
EL210_RS05630_DEAD/DEAH_box_helicase_family_protein	1371.2	0.54148	0.259442	0	1	1
EL210_RS05635_hypothetical_protein	135.527	0.564348	0.179299	0	1	1
EL210_RS05640_AAA_family_ATPase	1214.15	0.563907	0.244284	0	1	1
EL210_RS05645_hypothetical_protein	226.729	0.500279	0.323377	0	1	1
EL210_RS05680_AraC_family_transcriptional_regulator	262.624	-0.816103	0.162147	0	1	1
EL210_RS05685_RteC_domain-containing_protein	21.6153	-0.499363	0.497246	0	1	1
EL210_RS05755_hypothetical_protein	8.61508	-1.42192	0.74373	-0.567302	0.570509	1
EL210_RS05785_type_1_glutamine_amidotransferase_family_protein	2599.63	-0.870281	0.215254	0	1	1
EL210_RS05790_histidinol_phosphate_phosphatase	1114.22	-0.632605	0.303497	0	1	1
EL210_RS05795_PcfJ_domain-containing_protein	217.48	-1.24651	0.361716	-0.681493	0.49556	1
EL210_RS05800_PcfK-like_family_protein	46.7621	-1.07153	0.461282	-0.155063	0.876772	1
EL210_RS05805_hypothetical_protein	50.9796	-1.08804	0.470125	-0.187273	0.851447	1
EL210_RS05860_AraC_family_transcriptional_regulator	462.356	-1.15995	0.198646	-0.805227	0.420689	1
EL210_RS05865_M48_family_metallopeptidase	3218.06	-0.735407	0.173314	0	1	1
EL210_RS05870_NfeD_family_protein	657.148	0.902159	0.259726	0	1	1
EL210_RS05875_SPFH_domain-containing_protein	1388.56	0.946088	0.123356	0	1	1
EL210_RS05880_UDP-N-acetyl_glucosamine_2-epimerase	5409.82	0.38323	0.187965	0	1	1
EL210_RS05885_porin_family_protein	1618.92	-0.203343	0.13989	0	1	1
EL210_RS05890_hypothetical_protein	873.958	-0.931206	0.217135	0	1	1
EL210_RS05910_hypothetical_protein	1.18288	-2.17271	2.24784	-0.521703	0.601877	1
EL210_RS05915_hypothetical_protein	2.04968	-0.204419	1.74963	0	1	1
EL210_RS05920_hypothetical_protein	1.23459	-0.899785	2.2	0	1	1
EL210_RS05945_hypothetical_protein	3.3124	-1.89394	1.35893	-0.657829	0.510648	1
EL210_RS05950_hypothetical_protein	1.66644	-1.29554	1.77037	-0.166936	0.867421	1
EL210_RS05955_DEAD/DEAH_box_helicase	442.905	0.627749	0.185001	0	1	1
EL210_RS05960_hypothetical_protein	191.209	0.198283	0.228034	0	1	1
EL210_RS06050_DUF3408_domain-containing_protein	3.08531	-1.91652	1.50879	-0.607449	0.543553	1
EL210_RS06065_mobA	2.64587	-3.19487	2.03952	-1.07617	0.281852	1
EL210_RS06080_hypothetical_protein	331.791	-1.25204	0.260265	-0.968379	0.332855	1
EL210_RS06085_PDDEXK_nuclease_domain-containing_protein	398.464	-0.372747	0.189579	0	1	1
EL210_RS06175_prephenate_dehydratase_domain-containing_protein	2016.9	-0.714972	0.171412	0	1	1
EL210_RS06180_aminotransferase_class_I/II-fold_pyridoxal_phosphate-dependent_enzyme	1585.83	-0.316504	0.139391	0	1	1
EL210_RS06185_bifunctional_3-deoxy-7-phosphoheptulonate_synthase/chorismate_mutase_type_II	1328.4	-0.324409	0.161169	0	1	1
EL210_RS06190_prephenate_dehydrogenase/arogenate_dehydrogenasefamily_protein	1631.66	-0.720656	0.104285	0	1	1
EL210_RS06195_endonuclease/exonuclease/phosphatase_family_protein	1135.68	-0.599212	0.182984	0	1	1
EL210_RS06200_ffh	24808.4	-0.356894	0.130359	0	1	1
EL210_RS06205_folD	7962.44	0.379405	0.0811785	0	1	1
EL210_RS06210_alpha-L-arabinofuranosidase_C-terminal_domain-containing_protein	2354.24	0.0329279	0.168618	0	1	1
EL210_RS06215_cobC	316.034	0.941137	0.141093	0	1	1
EL210_RS06220_cobS	524.479	1.00506	0.116816	0.0432953	0.965466	1
EL210_RS06225_cobT	1081.1	0.446303	0.158399	0	1	1
EL210_RS06230_cobU	1639.96	0.191153	0.225725	0	1	1
EL210_RS06235_OmpA_family_protein	63520.9	-0.633009	0.146737	0	1	1
EL210_RS06240_type_I_phosphomannose_isomerase_catalytic_subunit	1737.57	0.155645	0.194676	0	1	1
EL210_RS06245_GDP-L-fucose_synthase	1407.08	-0.170184	0.133385	0	1	1
EL210_RS06250_oligopeptide_transporter__OPT_family	2707.13	-0.13625	0.1229	0	1	1
EL210_RS06255_trmD	1785.27	0.454118	0.13109	0	1	1
EL210_RS06260_ligA	4511.67	0.386336	0.182266	0	1	1
EL210_RS06265_helix-turn-helix_domain-containing_protein	450.504	-0.620302	0.222453	0	1	1
EL210_RS06275_HlyD_family_efflux_transporter_periplasmic_adaptor_subunit	246.898	-0.944436	0.236944	0	1	1
EL210_RS06280_ATP-binding_cassette_domain-containing_protein	251.046	-0.432813	0.244605	0	1	1
EL210_RS06285_ABC_transporter_permease	112.018	-0.270229	0.288913	0	1	1
EL210_RS06290_ABC_transporter_permease	86.6861	-0.852264	0.298274	0	1	1
EL210_RS06295_serpin_family_protein	5745.51	-0.135417	0.178426	0	1	1
EL210_RS06300_phenylalanine--tRNA_ligase_beta_subunit-related_protein	1838.7	0.410174	0.133677	0	1	1
EL210_RS06305_outer_membrane_beta-barrel_protein	4222.72	0.0506718	0.221892	0	1	1
EL210_RS06310_recR	1545.1	0.6525	0.0948162	0	1	1
EL210_RS06315_hypothetical_protein	606.355	0.635752	0.134432	0	1	1
EL210_RS06320_glycosyltransferase_family_2_protein	1172.43	0.586622	0.161265	0	1	1
EL210_RS06325_GNAT_family_N-acetyltransferase	460.913	0.556211	0.215306	0	1	1
EL210_RS06345_phage_baseplate_assembly_protein_V	4054.04	0.231725	0.218488	0	1	1
EL210_RS06350_polymorphic_toxin-type_HINT_domain-containing_protein	1475.36	0.322103	0.12885	0	1	1
EL210_RS06355_hypothetical_protein	496.347	0.43452	0.118525	0	1	1
EL210_RS06370_Imm70_family_immunity_protein	215.433	0.776556	0.209943	0	1	1
EL210_RS06375_hypothetical_protein	358.321	0.715666	0.144211	0	1	1
EL210_RS06380_IS256_family_transposase	645.925	0.18723	0.165437	0	1	1
EL210_RS06395_hypothetical_protein	73.8405	-0.727637	0.349829	0	1	1
EL210_RS06405_phage_baseplate_assembly_protein_V	1556.78	-2.11665	1.58973	-0.702418	0.482419	1
EL210_RS06415_pfkA	4933.51	0.0972879	0.189432	0	1	1
EL210_RS06420_atpD	12095.9	0.24976	0.0765229	0	1	1
EL210_RS06425_atpC	1600.94	0.597071	0.115821	0	1	1
EL210_RS06430_hypothetical_protein	1660.24	0.636547	0.107627	0	1	1
EL210_RS06435_atpB	3874.6	0.665223	0.0976968	0	1	1
EL210_RS06440_atpE	516.278	0.780891	0.156679	0	1	1
EL210_RS06445_atpF	1518.36	0.65737	0.12524	0	1	1
EL210_RS06450_F0F1_ATP_synthase_subunit_delta	2612.14	0.767092	0.121369	0	1	1
EL210_RS06455_atpA	6919.71	0.87743	0.177946	0	1	1
EL210_RS06460_F0F1_ATP_synthase_subunit_gamma	5333.22	0.72032	0.19103	0	1	1
EL210_RS06465_galE	9455.34	0.43017	0.173946	0	1	1
EL210_RS06470_30S_ribosomal_protein_S16	9477.73	-0.135644	0.176739	0	1	1
EL210_RS06475_MoxR_family_ATPase	5569.91	0.262463	0.144371	0	1	1
EL210_RS06480_DUF58_domain-containing_protein	4455.38	0.533784	0.188377	0	1	1
EL210_RS06485_hypothetical_protein	3333.39	0.60376	0.191725	0	1	1
EL210_RS06490_VWA_domain-containing_protein	2650.02	0.771886	0.198859	0	1	1
EL210_RS06495_VWA_domain-containing_protein	1536.85	0.954165	0.249299	0	1	1
EL210_RS06500_tetratricopeptide_repeat_protein	868.941	1.00839	0.23443	0.0357796	0.971458	1
EL210_RS06505_BatD_family_protein	3066.72	0.973414	0.222551	0	1	1
EL210_RS06535_gmd	3810.61	0.735597	0.129079	0	1	1
EL210_RS06540_mannose-1-phosphate_guanylyltransferase	4768.22	0.584577	0.0893813	0	1	1
EL210_RS06545_zinc-ribbon_domain-containing_protein	3771.6	0.205606	0.0981797	0	1	1
EL210_RS06550_GH25_family_lysozyme	1591.29	-0.134117	0.137233	0	1	1
EL210_RS06555_hypothetical_protein	354.039	0.879779	0.175532	0	1	1
EL210_RS06560_Na+/H+_antiporter_NhaC_family_protein	957.068	0.640335	0.141547	0	1	1
EL210_RS06565_altronate_dehydratase_family_protein	1115.97	0.522708	0.0966086	0	1	1
EL210_RS06570_substrate-binding_domain-containing_protein	1552.43	-0.529167	0.155174	0	1	1
EL210_RS06575_AAA_family_ATPase	1146.85	0.337006	0.132555	0	1	1
EL210_RS06580_hypothetical_protein	473.301	1.13745	0.161159	0.852866	0.393734	1
EL210_RS06590_ATP-binding_protein	30.6237	-0.482903	0.316291	0	1	1
EL210_RS06615_mnmE	3254.65	0.504623	0.128878	0	1	1
EL210_RS06620_nucleoside_phosphorylase	3318.97	0.512002	0.113613	0	1	1
EL210_RS06625_hypothetical_protein	4627.05	-0.471095	0.235118	0	1	1
EL210_RS06630_hypothetical_protein	64.397	-0.278588	0.224663	0	1	1
EL210_RS06635_RNA-binding_S4_domain-containing_protein	393.342	-0.31324	0.144257	0	1	1
EL210_RS06640_pth	676.547	-0.416386	0.160111	0	1	1
EL210_RS06645_50S_ribosomal_protein_L25/general_stress_proteinCtc	6833.84	-0.737599	0.146681	0	1	1
EL210_RS06650_nusB	2826.52	-0.975812	0.13319	0	1	1
EL210_RS06655_yajC	444.556	0.274715	0.14479	0	1	1
EL210_RS06675_PD-(D/E)XK_nuclease_family_protein	812.624	1.03557	0.167603	0.212223	0.831933	1
EL210_RS06680_UvrD-helicase_domain-containing_protein	1301.62	0.921351	0.172573	0	1	1
EL210_RS06685_DUF5686_family_protein	1530.65	-0.320761	0.145868	0	1	1
EL210_RS06690_family_10_glycosylhydrolase	1895.24	-0.0163276	0.144234	0	1	1
EL210_RS06695_RluA_family_pseudouridine_synthase	925.828	0.629207	0.152097	0	1	1
EL210_RS06705_DMP19_family_protein	1844.09	-0.71976	0.133007	0	1	1
EL210_RS06710_smpB	1314.07	-0.730918	0.128461	0	1	1
EL210_RS06735_iron_ABC_transporter_permease	320.671	-1.17188	0.153739	-1.11801	0.263561	1
EL210_RS06745_Do_family_serine_endopeptidase	7155.12	0.165996	0.186349	0	1	1
EL210_RS06750_FHA_domain-containing_protein	433.138	-0.260926	0.17289	0	1	1
EL210_RS06755_SPOR_domain-containing_protein	1931.08	-0.143483	0.129545	0	1	1
EL210_RS06760_rfbC	3271.77	-0.697756	0.243008	0	1	1
EL210_RS06765_DUF4738_domain-containing_protein	1828.24	-0.14495	0.162695	0	1	1
EL210_RS06770_IS30_family_transposase	240.221	0.451236	0.258234	0	1	1
EL210_RS06775_hypothetical_protein	522.799	1.02713	0.139632	0.194318	0.845927	1
EL210_RS06780_YcxB_family_protein	446.264	0.430247	0.260518	0	1	1
EL210_RS06785_sigma-70_family_RNA_polymerase_sigma_factor	498.526	-0.767929	0.204391	0	1	1
EL210_RS06790_OmpH_family_outer_membrane_protein	6472.62	-0.418266	0.166541	0	1	1
EL210_RS06795_hypothetical_protein	1134.01	-0.962141	0.255189	0	1	1
EL210_RS06800_aminoacyl-histidine_dipeptidase	16370.5	0.0502168	0.117999	0	1	1
EL210_RS06805_nth	1274.69	-0.887635	0.152681	0	1	1
EL210_RS06810_DUF2461_domain-containing_protein	1072.28	-0.0010509	0.168221	0	1	1
EL210_RS06820_phosphatidylinositol-4-phosphate_5-kinase	1639.01	0.114236	0.221124	0	1	1
EL210_RS06825_YhcH/YjgK/YiaL_family_protein	1427.41	0.524499	0.134333	0	1	1
EL210_RS06830_alpha_amylase_C-terminal_domain-containing_protein	4852.72	1.00129	0.0764674	0.0169279	0.986494	1
EL210_RS06845_IS256_family_transposase	1531.99	-0.580074	0.154241	0	1	1
EL210_RS06850_M6_family_metalloprotease_domain-containing_protein	3630.15	0.639138	0.131197	0	1	1
EL210_RS06855_EFR1_family_ferrodoxin	1716.87	0.209348	0.18536	0	1	1
EL210_RS06860_DUF1573_domain-containing_protein	4775.78	-0.664182	0.169817	0	1	1
EL210_RS06865_bifunctional_UDP-sugar_hydrolase/5'-nucleotidase	708.249	0.868875	0.189798	0	1	1
EL210_RS06870_glycosyl_transferase	907.448	0.682717	0.152457	0	1	1
EL210_RS06875_glycosyltransferase_family_2_protein	2124.61	-0.365836	0.229844	0	1	1
EL210_RS06880_sugar_kinase	5470.04	0.813301	0.14971	0	1	1
EL210_RS06890_DUF5112_domain-containing_protein	2097.16	1.07175	0.153993	0.465937	0.64126	1
EL210_RS06895_DUF5932_domain-containing_protein	231.432	1.16413	0.271427	0.604678	0.545393	1
EL210_RS06900_AbgT_family_transporter	153.738	1.02156	0.230675	0.0934628	0.925536	1
EL210_RS06905_GH25_family_lysozyme	446.297	0.560444	0.147663	0	1	1
EL210_RS06910_hypothetical_protein	1146.34	0.141374	0.114198	0	1	1
EL210_RS06915_LolA-like_putative_outer_membrane_lipoprotein_chaperone	943.365	-0.143296	0.126076	0	1	1
EL210_RS06920_DNA_translocase_FtsK	6283.87	0.534736	0.112936	0	1	1
EL210_RS06925_3'-5'_exonuclease	1665.16	-0.191991	0.158735	0	1	1
EL210_RS06930_class_I_SAM-dependent_rRNA_methyltransferase	2012.72	0.147983	0.142706	0	1	1
EL210_RS06935_tilS	1012.3	0.310305	0.140254	0	1	1
EL210_RS06940_mazG	1744.4	-0.500511	0.169071	0	1	1
EL210_RS06945_hypothetical_protein	1142.78	0.0340311	0.211196	0	1	1
EL210_RS06950_ribonuclease_Z	968.552	0.29723	0.119496	0	1	1
EL210_RS06960_L_D-transpeptidase_family_protein	1927.81	-0.610582	0.14086	0	1	1
EL210_RS06965_sigma-70_family_RNA_polymerase_sigma_factor	363.73	-0.43924	0.137322	0	1	1
EL210_RS06990_dapA	9839.29	-0.892956	0.12034	0	1	1
EL210_RS06995_rnpB_ncRNA	121774	-0.407646	0.297107	0	1	1
EL210_RS07000_hypothetical_protein	523.473	-0.585779	0.224942	0	1	1
EL210_RS07010_DUF5715_family_protein	547.734	-0.975293	0.13895	0	1	1
EL210_RS07015_PhoH_family_protein	2425.19	-0.0424873	0.149812	0	1	1
EL210_RS07020_phosphoribosylaminoimidazolesuccinocarboxamide_synthase	1647.32	0.223803	0.102941	0	1	1
EL210_RS07025_ubiE	1116.42	0.781351	0.150611	0	1	1
EL210_RS07030_shikimate_dehydrogenase	883.875	0.708602	0.136138	0	1	1
EL210_RS07035_AIR_synthase-related_protein	1187.77	0.863078	0.186258	0	1	1
EL210_RS07040_prfA	1093.38	0.771558	0.165475	0	1	1
EL210_RS07045_pyrF	841.435	0.875842	0.196938	0	1	1
EL210_RS07050_porin	735.826	0.0184428	0.158499	0	1	1
EL210_RS07055_rlmD	1697.9	-0.585662	0.219952	0	1	1
EL210_RS07060_aroB	1904.06	-1.17116	0.155139	-1.10329	0.269902	1
EL210_RS07065_AMP-binding_protein	467.407	1.20786	0.184519	1.12648	0.259962	1
EL210_RS07070_o-succinylbenzoate_synthase	702.633	1.08206	0.141665	0.579262	0.562413	1
EL210_RS07075_menB	636.565	1.0494	0.153541	0.321734	0.747654	1
EL210_RS07080_menD	2210.86	0.589698	0.113198	0	1	1
EL210_RS07085_chorismate-binding_protein	2474.28	-0.262323	0.185215	0	1	1
EL210_RS07090_PaaI_family_thioesterase	1861.74	-0.196362	0.205568	0	1	1
EL210_RS07095_DUF6630_family_protein	409.403	0.835155	0.156184	0	1	1
EL210_RS07100_peptide_MFS_transporter	1887.42	0.619488	0.156553	0	1	1
EL210_RS07105_porin_family_protein	1591.34	0.388376	0.123389	0	1	1
EL210_RS07110_ABC_transporter_substrate-binding_protein	3754.94	-0.246653	0.127949	0	1	1
EL210_RS07115_T9SS_C-terminal_target_domain-containing_protein	2429.07	0.0509733	0.207091	0	1	1
EL210_RS07120_uvrA	4692.98	0.615736	0.0841107	0	1	1
EL210_RS07130_GYF_domain-containing_protein	2283.2	-0.0683458	0.176972	0	1	1
EL210_RS07135_mtaB	1846.2	0.491478	0.155129	0	1	1
EL210_RS07140_glycosyltransferase_family_2_protein	849.489	0.590823	0.181667	0	1	1
EL210_RS07165_hypothetical_protein	4740.78	-1.16922	0.208416	-0.811914	0.416841	1
EL210_RS07170_rlmH	1067.21	0.526623	0.116028	0	1	1
EL210_RS07175_DUF4491_family_protein	397.875	0.0802658	0.172656	0	1	1
EL210_RS07180_phospho-sugar_mutase	28294.7	0.48376	0.127975	0	1	1
EL210_RS07185_MaoC_family_dehydratase	5968.53	0.60262	0.139625	0	1	1
EL210_RS07190_FAD-dependent_thymidylate_synthase	1893.85	0.910247	0.115277	0	1	1
EL210_RS07195_hypothetical_protein	1052.53	0.711928	0.133704	0	1	1
EL210_RS07200_transglycosylase_domain-containing_protein	6257.11	0.371549	0.133111	0	1	1
EL210_RS07205_pyrB	2227.4	-1.10784	0.209008	-0.515957	0.605884	1
EL210_RS07210_pyrI	730.012	-0.0602957	0.154088	0	1	1
EL210_RS07215_glyA	1477.93	0.406635	0.178513	0	1	1
EL210_RS07220_PqqD_family_protein	348.73	0.235372	0.178251	0	1	1
EL210_RS07225_S24/S26_family_peptidase	1048.29	0.229015	0.153715	0	1	1
EL210_RS07230_hypothetical_protein	4208.88	0.0249599	0.101505	0	1	1
EL210_RS07235_hypothetical_protein	2515.47	-0.550476	0.115349	0	1	1
EL210_RS07240_RNA_polymerase_sigma_factor_RpoD/SigA	2771.48	-0.360276	0.170896	0	1	1
EL210_RS07245_ppdK	35037.5	0.0506693	0.150737	0	1	1
EL210_RS07255_AGE_family_epimerase/isomerase	344.468	1.15482	0.278544	0.555816	0.578337	1
EL210_RS07260_MFS_transporter	752.29	-0.802747	0.134666	0	1	1
EL210_RS07275_cellulase_family_glycosylhydrolase	302.521	0.741604	0.141972	0	1	1
EL210_RS07280_acetylxylan_esterase	365.834	0.488235	0.131057	0	1	1
EL210_RS07285_glycoside_hydrolase_family_27_protein	467.987	-0.394671	0.224065	0	1	1
EL210_RS07290_sialate_O-acetylesterase	58.6913	1.24234	0.360728	0.671817	0.5017	1
EL210_RS07295_glycosyl_hydrolase	152.341	0.966999	0.302446	0	1	1
EL210_RS07300_glycan-binding_surface_protein	141.648	0.866114	0.197401	0	1	1
EL210_RS07305_RagB/SusD_family_nutrient_uptake_outer_membrane_protein	218.989	0.691944	0.206665	0	1	1
EL210_RS07310_TonB-dependent_receptor	663.218	0.585343	0.14862	0	1	1
EL210_RS07315_FGGY_family_carbohydrate_kinase	1370.97	-0.432476	0.164251	0	1	1
EL210_RS07325_U32_family_peptidase	577.766	0.783007	0.170369	0	1	1
EL210_RS07330_metA	1007.45	-0.0666113	0.145264	0	1	1
EL210_RS07335_M13_family_metallopeptidase	4254.85	0.224623	0.128707	0	1	1
EL210_RS07340_ABC-F_family_ATP-binding_cassette_domain-containing_protein	2380.27	-0.549238	0.143448	0	1	1
EL210_RS07345_Tex_family_protein	1399.65	0.851347	0.106825	0	1	1
EL210_RS07355_hypothetical_protein	4812.28	0.00502305	0.175829	0	1	1
EL210_RS07360_GGGtGRT_protein	12354.7	0.299098	0.148793	0	1	1
EL210_RS07365_FERM_and_PDZ_domain-containing_protein_3	393.589	-1.16777	0.167678	-1.00056	0.317039	1
EL210_RS07370_thrS	8031.7	0.554361	0.118829	0	1	1
EL210_RS07375_tetratricopeptide_repeat_protein	6399.58	0.639963	0.123545	0	1	1
EL210_RS07380_def	3008.58	0.584912	0.122429	0	1	1
EL210_RS07385_ruvX	2530.04	0.452387	0.124786	0	1	1
EL210_RS07390_SPOR_domain-containing_protein	10459.6	0.0592783	0.160568	0	1	1
EL210_RS07395_YtxH_domain-containing_protein	2791.94	-0.252299	0.138327	0	1	1
EL210_RS07400_phage_holin_family_protein	2273.66	-0.311977	0.161327	0	1	1
EL210_RS07405_hypothetical_protein	1575.67	0.00692359	0.11931	0	1	1
EL210_RS07410_MBL_fold_metallo-hydrolase	607.414	0.531873	0.122339	0	1	1
EL210_RS07415_murB	839.543	0.507826	0.117695	0	1	1
EL210_RS07420_DUF4348_domain-containing_protein	1980.42	-0.412112	0.197642	0	1	1
EL210_RS07425_pheS	5021.3	-0.319138	0.18937	0	1	1
EL210_RS07430_GH25_family_lysozyme	695.837	-0.123976	0.113972	0	1	1
EL210_RS07435_diphosphate--fructose-6-phosphate_1-phosphotransferase	8378.32	-0.953724	0.13663	0	1	1
EL210_RS07440_hypothetical_protein	2256.55	-0.0632896	0.200185	0	1	1
EL210_RS07445_1-acyl-sn-glycerol-3-phosphate_acyltransferase	3320.93	0.325441	0.211065	0	1	1
EL210_RS07450_hypothetical_protein	5509.27	0.740151	0.101315	0	1	1
EL210_RS07455_hypothetical_protein	451.809	0.694897	0.174992	0	1	1
EL210_RS07460_YgiQ_family_radical_SAM_protein	2204.69	0.873952	0.229832	0	1	1
EL210_RS07465_feoB	3270.45	0.753483	0.138148	0	1	1
EL210_RS07470_DUF5103_domain-containing_protein	479.546	1.03575	0.213044	0.167822	0.866723	1
EL210_RS07475_lpxD	7950.46	0.480328	0.207634	0	1	1
EL210_RS07480_bifunctional_UDP-3-O-[3-hydroxymyristoyl]_N-acetylglucosamine_deacetylase/3-hydroxyacyl-ACP_dehydratase	7529.28	1.0584	0.131294	0.444785	0.656475	1
EL210_RS07485_lpxA	4308.97	1.07861	0.131527	0.597684	0.550051	1
EL210_RS07490_miaA	3114.03	1.0883	0.130094	0.678723	0.497313	1
EL210_RS07495_transglycosylase_domain-containing_protein	10586.2	0.87181	0.110924	0	1	1
EL210_RS07500_AAA_family_ATPase	1628.36	0.66012	0.166783	0	1	1
EL210_RS07505_hypothetical_protein	4105.77	-0.110553	0.208532	0	1	1
EL210_RS07525_hypothetical_protein	1246.07	-0.474729	0.154769	0	1	1
EL210_RS07530_nitroreductase_family_protein	336.265	0.376086	0.141455	0	1	1
EL210_RS07535_infC	5645.21	-0.553237	0.192136	0	1	1
EL210_RS07540_rpmI	2906.59	0.117646	0.209222	0	1	1
EL210_RS07545_rplT	5302.04	0.376417	0.195156	0	1	1
EL210_RS07550_AAA_family_ATPase	3177.51	-0.357458	0.155447	0	1	1
EL210_RS07555_nifJ	24143.5	0.72265	0.205145	0	1	1
EL210_RS07560_transposase	674.523	-0.295978	0.251971	0	1	1
EL210_RS07565_Maf-like_protein	124.723	0.214274	0.172972	0	1	1
EL210_RS07570_HAD-IIIA_family_hydrolase	134.568	-0.235275	0.140713	0	1	1
EL210_RS07575_Rossmann-like_and_DUF2520_domain-containing_protein	252.246	-0.525825	0.159777	0	1	1
EL210_RS07585_NADP-dependent_malic_enzyme	5990.5	0.246214	0.105288	0	1	1
EL210_RS07595_Crp/Fnr_family_transcriptional_regulator	1720.16	0.224744	0.150126	0	1	1
EL210_RS07600_lepA	4429.96	-0.131351	0.132502	0	1	1
EL210_RS07610_YebC/PmpR_family_DNA-binding_transcriptional_regulator	1877.42	-0.0994379	0.182768	0	1	1
EL210_RS07615_pheT	6010.31	-0.458107	0.117529	0	1	1
EL210_RS07620_DUF3078_domain-containing_protein	3190.65	-0.423828	0.156895	0	1	1
EL210_RS07625_CTP_synthase	6174.43	-0.216142	0.114095	0	1	1
EL210_RS07630_yidC	7960.52	0.134443	0.114568	0	1	1
EL210_RS07635_S9_family_peptidase	3105.24	0.776618	0.161027	0	1	1
EL210_RS07640_MFS_transporter	1828.74	0.748191	0.190856	0	1	1
EL210_RS07645_purU	2241.37	0.131247	0.227389	0	1	1
EL210_RS07650_ATP-binding_cassette_domain-containing_protein	959.522	0.527659	0.104481	0	1	1
EL210_RS07655_aspartate_kinase	1565.8	0.999003	0.0974541	0	1	1
EL210_RS07660_lysA	861.602	1.09868	0.13965	0.706628	0.479798	1
EL210_RS07680_hypothetical_protein	2882.27	-0.254838	0.314406	0	1	1
EL210_RS07685_transglycosylase_SLT_domain-containing_protein	351.029	-0.814128	0.193555	0	1	1
EL210_RS07705_hypothetical_protein	19.1622	-1.59132	0.591466	-0.999757	0.317428	1
EL210_RS07710_acyl-CoA_carboxylase_subunit_beta	5855.13	-0.411951	0.108717	0	1	1
EL210_RS07715_biotin/lipoyl-containing_protein	901.911	-0.290675	0.142038	0	1	1
EL210_RS07720_DUF4293_domain-containing_protein	1800.09	-0.0996899	0.143444	0	1	1
EL210_RS07725_DNA-directed_RNA_polymerase_subunit_omega	1910.66	-0.147961	0.12535	0	1	1
EL210_RS07730_bamD	6024.21	-0.315058	0.156134	0	1	1
EL210_RS07740_uvrB	1300.78	-0.544473	0.146671	0	1	1
EL210_RS07745_DUF4468_domain-containing_protein	6000.99	0.0123516	0.220207	0	1	1
EL210_RS07750_hypothetical_protein	1327.43	0.275617	0.143682	0	1	1
EL210_RS07755_putative_porin	7618.99	0.642229	0.150632	0	1	1
EL210_RS07760_menA	1854.92	0.85868	0.193744	0	1	1
EL210_RS07765_HD_domain-containing_protein	990.851	0.69802	0.159759	0	1	1
EL210_RS07795_alpha-N-acetylglucosaminidase_N-terminal_domain-containing_protein	281.845	-0.471473	0.178274	0	1	1
EL210_RS07800_IS256_family_transposase	403.824	-0.56771	0.153897	0	1	1
EL210_RS07805_proS	4201.24	-0.162156	0.124471	0	1	1
EL210_RS07810_OmpA_family_protein	9945.22	0.0516015	0.122807	0	1	1
EL210_RS07815_mtgA	3152.84	0.843642	0.114726	0	1	1
EL210_RS07820_UvrD-helicase_domain-containing_protein	4899.86	1.1011	0.137804	0.733676	0.463146	1
EL210_RS07825_TonB-dependent_receptor_plug_domain-containing_protein	2341.69	0.184902	0.125615	0	1	1
EL210_RS07830_hypothetical_protein	16.4639	0.457782	0.476018	0	1	1
EL210_RS07835_rmuC	578.671	0.468677	0.12819	0	1	1
EL210_RS07840_MATE_family_efflux_transporter	770.448	0.270956	0.168815	0	1	1
EL210_RS07845_hemin_receptor	42776.8	0.741239	0.144088	0	1	1
EL210_RS07850_hypothetical_protein	36108.9	-0.0568868	0.177097	0	1	1
EL210_RS07860_aldose_epimerase_family_protein	983.082	-1.18876	0.208549	-0.905104	0.36541	1
EL210_RS07865_sodium/sugar_symporter	524.824	1.02605	0.13941	0.18685	0.851778	1
EL210_RS07900_transketolase	6094.07	0.318868	0.191361	0	1	1
EL210_RS07905_rpiB	771.326	0.984398	0.160368	0	1	1
EL210_RS07920_valine--tRNA_ligase	4492.47	-0.374015	0.189527	0	1	1
EL210_RS07925_clostripain-related_cysteine_peptidase	670.795	0.622129	0.15869	0	1	1
EL210_RS07935_FAD-dependent_protein	564.363	-0.699927	0.198287	0	1	1
EL210_RS07940_thrA	2264.51	0.0173054	0.18708	0	1	1
EL210_RS07945_cofactor-independent_phosphoglycerate_mutase	708.022	0.638651	0.198732	0	1	1
EL210_RS07950_thrC	1030.82	0.564762	0.212629	0	1	1
EL210_RS07960_ATP-binding_cassette_domain-containing_protein	4032.27	0.382201	0.127251	0	1	1
EL210_RS07980_aldose_epimerase_family_protein	11266	0.0519506	0.0919114	0	1	1
EL210_RS08000_TIGR01212_family_radical_SAM_protein	258.048	-0.295661	0.157336	0	1	1
EL210_RS08005_S9_family_peptidase	2975.13	0.464738	0.099779	0	1	1
EL210_RS08030_NADH_peroxidase	3816.92	0.118465	0.131229	0	1	1
EL210_RS08035_rhamnogalacturonan_acetylesterase	967.524	1.1579	0.188759	0.836509	0.402869	1
EL210_RS08040_hisS	3865.12	0.549622	0.145763	0	1	1
EL210_RS08045_adenylosuccinate_synthase	4660.79	0.246166	0.121155	0	1	1
EL210_RS08050_transcriptional_repressor	2660.45	-0.541605	0.214391	0	1	1
EL210_RS08055_DNA_alkylation_repair_protein	691.778	0.815133	0.182971	0	1	1
EL210_RS08060_dihydrofolate_reductase	2757.01	0.665183	0.138952	0	1	1
EL210_RS08065_helix-turn-helix_domain-containing_protein	10243.6	0.138456	0.140255	0	1	1
EL210_RS08070_ectonucleotide_pyrophosphatase/phosphodiesterase	1021.62	0.724916	0.133112	0	1	1
EL210_RS08075_tagaturonate_reductase	1501.49	0.397075	0.193866	0	1	1
EL210_RS08080_TIGR02757_family_protein	171.89	1.14096	0.206151	0.683778	0.494115	1
EL210_RS08085_glucosaminidase_domain-containing_protein	1093.98	-0.312155	0.155432	0	1	1
EL210_RS08090_2-amino-4-hydroxy-6-_hydroxymethyldihydropteridine_diphosphokinase	1111.02	-1.03491	0.259159	-0.134711	0.89284	1
EL210_RS08095_M64_family_metallopeptidase	1194.34	0.315714	0.164379	0	1	1
EL210_RS08100_serS	3294.18	0.162695	0.109667	0	1	1
EL210_RS08110_class_I_SAM-dependent_methyltransferase	476.132	0.980407	0.209494	0	1	1
EL210_RS08115_hypothetical_protein	613.706	-0.526002	0.181655	0	1	1
EL210_RS08120_4-hydroxy-3-methylbut-2-enyl_diphosphate_reductase	858.673	0.772883	0.164594	0	1	1
EL210_RS08125_DUF1573_domain-containing_protein	919.46	0.782235	0.163038	0	1	1
EL210_RS08130_alpha-2-macroglobulin_family_protein	5843.58	0.291891	0.107864	0	1	1
EL210_RS08135_nqrF	3254.07	-0.0165387	0.231591	0	1	1
EL210_RS08140_nqrE	1089	0.0490067	0.213934	0	1	1
EL210_RS08145_NADH:ubiquinone_reductase_(Na(+)-transporting)_subunit_D	1042.53	0.0587949	0.167407	0	1	1
EL210_RS08150_nqrC	1371.74	-0.264272	0.179977	0	1	1
EL210_RS08155_NADH:ubiquinone_reductase_(Na(+)-transporting)_subunit_B	1951.46	-0.192132	0.135351	0	1	1
EL210_RS08160_Na(+)-translocating_NADH-quinone_reductase_subunit_A	2543.99	-0.812828	0.110594	0	1	1
EL210_RS08165_translocation/assembly_module_TamB_domain-containing_protein	3126.09	0.581981	0.117725	0	1	1
EL210_RS08215_hypothetical_protein	664.791	-0.767612	0.255181	0	1	1
EL210_RS08220_hypothetical_protein	1030.25	-0.39518	0.23756	0	1	1
EL210_RS08225_DUF4876_domain-containing_protein	629.717	-0.583291	0.271879	0	1	1
EL210_RS08240_IS982_family_transposase	69.4569	-1.04314	0.493581	-0.087393	0.930359	1
EL210_RS08255_hypothetical_protein	1018.54	0.843279	0.12579	0	1	1
EL210_RS08260_hypothetical_protein	1768.21	0.699858	0.117556	0	1	1
EL210_RS08265_hypothetical_protein	771.65	0.401212	0.125708	0	1	1
EL210_RS08270_SPFH_domain-containing_protein	2612.22	0.18164	0.122231	0	1	1
EL210_RS08280_panD	491.111	-0.605099	0.204583	0	1	1
EL210_RS08285_panC	2081.89	-0.858401	0.150013	0	1	1
EL210_RS08290_glycogen/starch_synthase	5269.57	-0.353051	0.194486	0	1	1
EL210_RS08295_DUF4270_domain-containing_protein	7441.09	0.490162	0.142632	0	1	1
EL210_RS08300_hypothetical_protein	190.133	0.663346	0.21479	0	1	1
EL210_RS08315_trimeric_intracellular_cation_channel_family_protein	233.64	-0.342125	0.197182	0	1	1
EL210_RS08320_D-2-hydroxyacid_dehydrogenase	683.943	-0.180308	0.0967939	0	1	1
EL210_RS08325_replication-associated_recombination_protein_A	1131.67	-0.913985	0.153981	0	1	1
EL210_RS08330_hypothetical_protein	5922.7	-0.891396	0.137101	0	1	1
EL210_RS08335_WecB/TagA/CpsF_family_glycosyltransferase	1768.5	1.04189	0.146645	0.285651	0.775146	1
EL210_RS08340_CDP-glycerol_glycerophosphotransferase_family_protein	2865.34	0.771458	0.168681	0	1	1
EL210_RS08345_glycosyltransferase_family_1_protein	2332.24	0.75634	0.155802	0	1	1
EL210_RS08350_glycosyltransferase_family_2_protein	1535.74	0.415223	0.267125	0	1	1
EL210_RS08355_glycosyltransferase_family_4_protein	1605.67	0.448993	0.253894	0	1	1
EL210_RS08360_hypothetical_protein	1937.11	0.509464	0.250543	0	1	1
EL210_RS08365_glycosyltransferase_family_2_protein	986.67	0.255339	0.274407	0	1	1
EL210_RS08370_NAD(P)-dependent_oxidoreductase	1766.94	0.278083	0.169947	0	1	1
EL210_RS08375_NAD-dependent_epimerase/dehydratase_family_protein	2909.03	0.171143	0.140445	0	1	1
EL210_RS08380_acyltransferase	694.443	-0.0490145	0.201301	0	1	1
EL210_RS08390_hypothetical_protein	2273.09	-1.04094	0.155738	-0.262891	0.792634	1
EL210_RS08395_dnaB	1968.59	-0.383444	0.121622	0	1	1
EL210_RS08400_ispE	1743.26	-0.815397	0.115997	0	1	1
EL210_RS08405_NUDIX_domain-containing_protein	206.989	-0.272053	0.223507	0	1	1
EL210_RS08410_DUF4295_domain-containing_protein	3518.69	0.377428	0.167254	0	1	1
EL210_RS08415_rpmG	20676.2	0.230653	0.148443	0	1	1
EL210_RS08420_rpmB	12454.8	-0.377328	0.214285	0	1	1
EL210_RS08425_CinA_family_protein	619.979	0.231101	0.135653	0	1	1
EL210_RS08430_tsaD	1461.24	0.336625	0.0743409	0	1	1
EL210_RS08435_map	1605.49	-0.579398	0.182573	0	1	1
EL210_RS08440_HU_family_DNA-binding_protein	2234.3	-0.360853	0.185354	0	1	1
EL210_RS08445_Rne/Rng_family_ribonuclease	7666.46	0.446043	0.0910502	0	1	1
EL210_RS08450_HU_family_DNA-binding_protein	977.271	0.020872	0.210582	0	1	1
EL210_RS08455_HU_family_DNA-binding_protein	168.064	0.100003	0.175995	0	1	1
EL210_RS08460_rimO	1278.78	0.190866	0.127231	0	1	1
EL210_RS08465_ftsY	1153.13	-0.147767	0.103432	0	1	1
EL210_RS08475_peptidylprolyl_isomerase	23585.5	0.361034	0.100361	0	1	1
EL210_RS08480_hemolysin_family_protein	2354.21	0.733713	0.147622	0	1	1
EL210_RS08485_hypothetical_protein	1986.17	0.50198	0.127646	0	1	1
EL210_RS08490_hypothetical_protein	3499.98	0.041949	0.124481	0	1	1
EL210_RS08495_DUF4105_domain-containing_protein	1396.86	0.12346	0.117466	0	1	1
EL210_RS08505_secA	20542.4	0.128503	0.203395	0	1	1
EL210_RS08510_hypothetical_protein	324.299	0.523322	0.200087	0	1	1
EL210_RS08515_winged_helix-turn-helix_domain-containing_protein	5673.17	-0.0129625	0.169784	0	1	1
EL210_RS08520_aspS	3791.77	0.0395855	0.108577	0	1	1
EL210_RS08525_pdxT	361.569	0.131826	0.157517	0	1	1
EL210_RS08530_pdxS	387.269	-0.0756132	0.126299	0	1	1
EL210_RS08540_alpha-amylase_family_glycosyl_hydrolase	5328.6	0.302291	0.102278	0	1	1
EL210_RS08545_fabD	4184.2	0.254603	0.115761	0	1	1
EL210_RS08550_rplI	8613.57	0.123791	0.208265	0	1	1
EL210_RS08555_rpsR	4175.51	-0.025957	0.201776	0	1	1
EL210_RS08560_rpsF	6130.01	-0.17352	0.20553	0	1	1
EL210_RS08565_response_regulator_transcription_factor	14039.6	-0.012995	0.249891	0	1	1
EL210_RS08570_HAMP_domain-containing_sensor_histidine_kinase	12773.2	-0.00613329	0.158369	0	1	1
EL210_RS08575_elongation_factor_G	21988	0.877699	0.115856	0	1	1
EL210_RS08585_carB	6502.24	-0.224267	0.213193	0	1	1
EL210_RS08590_carA	1295.91	-0.0509753	0.177011	0	1	1
EL210_RS08595_amidophosphoribosyltransferase	1945.4	-0.0475099	0.126132	0	1	1
EL210_RS08600_glmS	2142.77	-0.132606	0.0808638	0	1	1
EL210_RS08605_polysaccharide_biosynthesis/export_family_protein	4587.25	-0.360923	0.145701	0	1	1
EL210_RS08615_uvrA	2639.24	0.740388	0.18745	0	1	1
EL210_RS08620_glycosyltransferase_family_2_protein	482.112	0.873577	0.166256	0	1	1
EL210_RS08630_MBL_fold_metallo-hydrolase	1433.77	-0.971657	0.211399	0	1	1
EL210_RS08635_BamA/TamA_family_outer_membrane_protein	2044.15	0.132038	0.0992992	0	1	1
EL210_RS08640_RNA_methyltransferase	1571.33	-0.482631	0.250929	0	1	1
EL210_RS08645_hypothetical_protein	1646.87	0.419107	0.100021	0	1	1
EL210_RS08650_rplU	8294.7	-0.318562	0.191775	0	1	1
EL210_RS08655_rpmA	4095.79	-0.151311	0.175155	0	1	1
EL210_RS08660_uxaC	2983.41	0.610992	0.117207	0	1	1
EL210_RS08670_O-acetylhomoserine_aminocarboxypropyltransferase/cysteine_synthase_family_protein	582.24	0.161866	0.219369	0	1	1
EL210_RS08680_DUF4494_domain-containing_protein	1868.15	-1.1128	0.1986	-0.567954	0.570066	1
EL210_RS08685_YggS_family_pyridoxal_phosphate-dependent_enzyme	2104.69	-0.577811	0.164687	0	1	1
EL210_RS08690_pyridoxal_phosphate-dependent_aminotransferase	3386.43	-0.290688	0.14502	0	1	1
EL210_RS08695_FtsX-like_permease_family_protein	1374.26	0.427177	0.156663	0	1	1
EL210_RS08700_AMP-binding_protein	3887.59	-1.0708	0.207477	-0.341248	0.732917	1
EL210_RS08705_AMP-binding_protein	2397.67	0.0655827	0.22542	0	1	1
EL210_RS08710_DUF3127_domain-containing_protein	1855.62	-0.00617098	0.105596	0	1	1
EL210_RS08715_dnaN	7354.84	-0.439233	0.149838	0	1	1
EL210_RS08720_3'-5'_exonuclease	1448.37	1.09012	0.0870669	1.03504	0.300648	1
EL210_RS08745_DUF5675_family_protein	7.34407	0.641443	0.768966	0	1	1
EL210_RS08750_BT4734/BF3469_family_protein	62.9044	-0.539954	0.290643	0	1	1
EL210_RS08755_hypothetical_protein	13.4044	1.15892	0.632136	0.251406	0.8015	1
EL210_RS08765_hypothetical_protein	358.894	0.171134	0.166229	0	1	1
EL210_RS08770_RloB_family_protein	436.758	-0.511531	0.210957	0	1	1
EL210_RS08775_ATP-binding_protein	2356.5	-0.397683	0.306777	0	1	1
EL210_RS08785_hypothetical_protein	59.6124	-1.38165	0.341395	-1.11793	0.263598	1
EL210_RS08795_hypothetical_protein	93.5445	0.925237	0.172505	0	1	1
EL210_RS08800_DUF4296_domain-containing_protein	753.431	0.941895	0.245663	0	1	1
EL210_RS08805_lipoprotein_signal_peptidase	625.951	0.816905	0.237377	0	1	1
EL210_RS08810_molecular_chaperone_DnaK	606.858	0.372692	0.205189	0	1	1
EL210_RS08815_ileS	6131.74	0.0262414	0.139719	0	1	1
EL210_RS08820_putative_transporter	2838.68	-0.0421362	0.121534	0	1	1
EL210_RS08825_alpha-L-fucosidase	981.265	0.958629	0.149063	0	1	1
EL210_RS08830_class_I_SAM-dependent_methyltransferase	490.62	0.324097	0.11281	0	1	1
EL210_RS08835_rubredoxin	171.728	0.190669	0.252947	0	1	1
EL210_RS08840_anaerobic_nitric_oxide_reductase_flavorubredoxin	4152.06	0.271543	0.156336	0	1	1
EL210_RS08845_NADH-quinone_oxidoreductase_subunit_N	5357.53	1.06379	0.23762	0.268458	0.788347	1
EL210_RS08850_NADH-quinone_oxidoreductase_subunit_M	3690.57	0.953542	0.214835	0	1	1
EL210_RS08855_nuoL	4292.15	0.81809	0.236503	0	1	1
EL210_RS08860_nuoK	517.477	0.840653	0.174768	0	1	1
EL210_RS08865_NADH-quinone_oxidoreductase_subunit_J	1001.55	0.774931	0.180077	0	1	1
EL210_RS08870_NADH-quinone_oxidoreductase_subunit_I	898.716	0.748062	0.140787	0	1	1
EL210_RS08875_nuoH	1740.06	0.63989	0.200018	0	1	1
EL210_RS08880_NADH-quinone_oxidoreductase_subunit_C	3322.13	0.602728	0.162401	0	1	1
EL210_RS08885_NADH-quinone_oxidoreductase_subunit_B	1369.78	0.457473	0.142248	0	1	1
EL210_RS08890_NADH-quinone_oxidoreductase_subunit_A	516.191	0.243601	0.125559	0	1	1
EL210_RS08895_rubrerythrin	2952.2	-0.116087	0.165358	0	1	1
EL210_RS08900_hydrogen_peroxide-inducible_genes_activator	1258.53	-0.562836	0.199621	0	1	1
EL210_RS08905_nrfH	1134.63	0.261384	0.252215	0	1	1
EL210_RS08925_Lin1244/Lin1753_domain-containing_protein	599.87	0.322731	0.234898	0	1	1
EL210_RS08930_hypothetical_protein	2233.24	0.103911	0.248435	0	1	1
EL210_RS08935_hypothetical_protein	960.885	0.910024	0.228252	0	1	1
EL210_RS08945_TonB-dependent_receptor	9802.8	0.226782	0.105487	0	1	1
EL210_RS08950_cupin_domain-containing_protein	898.247	-0.34793	0.281669	0	1	1
EL210_RS08955_coaW	1919.84	0.183586	0.20599	0	1	1
EL210_RS08960_family_10_glycosylhydrolase	1325.2	0.692068	0.0954443	0	1	1
EL210_RS08965_riboflavin_synthase	3996.65	-0.709635	0.264481	0	1	1
EL210_RS08975_HAD-IIIA_family_hydrolase	435.762	-0.21282	0.182516	0	1	1
EL210_RS08985_glutamine--tRNA_ligase/YqeY_domain_fusion_protein	4702.76	-0.397173	0.154265	0	1	1
EL210_RS08990_tetratricopeptide_repeat_protein	2639.65	0.159615	0.122414	0	1	1
EL210_RS08995_DedA_family_protein	931.989	0.213161	0.169419	0	1	1
EL210_RS09010_aminotransferase_class_I/II-fold_pyridoxal_phosphate-dependent_enzyme	8434.34	0.454737	0.120713	0	1	1
EL210_RS09015_diacylglycerol_kinase_family_protein	1299.02	-0.690527	0.309421	0	1	1
EL210_RS09025_lon	8161.11	0.476899	0.11986	0	1	1
EL210_RS09030_tgt	3553.89	0.478448	0.147037	0	1	1
EL210_RS09035_LptF/LptG_family_permease	4265.6	0.532217	0.176639	0	1	1
EL210_RS09040_DEAD/DEAH_box_helicase	3831.65	0.526311	0.190848	0	1	1
EL210_RS09045_NADP-specific_glutamate_dehydrogenase	1677.94	-0.306605	0.182745	0	1	1
EL210_RS09050_glutathione_peroxidase	930.095	0.284665	0.13228	0	1	1
EL210_RS09055_MarR_family_transcriptional_regulator	933.539	-0.392395	0.225628	0	1	1
EL210_RS09060_PepSY-associated_TM_helix_domain-containing_protein	574.865	0.383093	0.157028	0	1	1
EL210_RS09070_YigZ_family_protein	213.647	0.779559	0.132991	0	1	1
EL210_RS09085_serC	9990	0.99892	0.203802	0	1	1
EL210_RS09090_DEAD/DEAH_box_helicase	812.099	0.772221	0.191136	0	1	1
EL210_RS09095_hypothetical_protein	1078.37	0.688853	0.223676	0	1	1
EL210_RS09100_hypothetical_protein	824.399	0.328122	0.168542	0	1	1
EL210_RS09105_tetratricopeptide_repeat_protein	4395.21	0.320982	0.178865	0	1	1
EL210_RS09110_gyrA	8859.63	-0.0635242	0.141274	0	1	1
EL210_RS09130_SusC/RagA_family_TonB-linked_outer_membrane_protein	4689.38	1.07305	0.172548	0.423351	0.672039	1
EL210_RS09135_FecR_family_protein	1709.5	0.45323	0.145377	0	1	1
EL210_RS09140_RNA_polymerase_sigma-70_factor	288.683	-0.249497	0.221475	0	1	1
EL210_RS09145_ATPase	922.706	-0.700209	0.236474	0	1	1
EL210_RS09150_mechanosensitive_ion_channel_domain-containing_protein	3231.86	-0.192047	0.128409	0	1	1
EL210_RS09155_kdsA	1270.33	0.634275	0.192336	0	1	1
EL210_RS09160_KpsF/GutQ_family_sugar-phosphate_isomerase	1754.66	0.857496	0.105468	0	1	1
EL210_RS09170_LuxR_C-terminal-related_transcriptional_regulator	825.754	1.03963	0.202369	0.195831	0.844743	1
EL210_RS09175_rny	9271.38	-0.220943	0.123048	0	1	1
EL210_RS09180_cell_division_protein_ZapA	1923.72	-0.813561	0.186504	0	1	1
EL210_RS09185_hypothetical_protein	1654.9	-0.891888	0.193765	0	1	1
EL210_RS09190_hypothetical_protein	2563.41	-0.130857	0.170594	0	1	1
EL210_RS09195_undecaprenyl-phosphate_glucose_phosphotransferase	8481.57	0.0150024	0.202497	0	1	1
EL210_RS09200_rfbA	2193.59	1.06604	0.103934	0.635377	0.525182	1
EL210_RS09215_nucleotidyltransferase_family_protein	310.774	0.0832455	0.171493	0	1	1
EL210_RS09220_nucleoside-diphosphate_sugar_epimerase/dehydratase	1158.56	-0.0111619	0.1196	0	1	1
EL210_RS09225_aminotransferase_class_I/II-fold_pyridoxal_phosphate-dependent_enzyme	1948.11	-0.380418	0.265566	0	1	1
EL210_RS09230_hypothetical_protein	537.103	1.03203	0.199465	0.160594	0.872413	1
EL210_RS09235_UpxY_family_transcription_antiterminator	420.434	0.722308	0.12479	0	1	1
EL210_RS09240_peptide_chain_release_factor_3	2305.86	0.304562	0.0948905	0	1	1
EL210_RS09245_rfbD	1631.85	0.235097	0.129983	0	1	1
EL210_RS09250_DUF4924_family_protein	808.318	0.0541723	0.187858	0	1	1
EL210_RS09255_LysE_family_transporter	2670.94	-0.196308	0.189998	0	1	1
EL210_RS09260_ROK_family_protein	13466.9	0.0527434	0.140696	0	1	1
EL210_RS09265_chloride_channel_protein	2305.72	0.250413	0.0940278	0	1	1
EL210_RS09270_L-threonylcarbamoyladenylate_synthase	1278.66	-0.399129	0.176482	0	1	1
EL210_RS09275_fmt	5899.5	-0.876474	0.265464	0	1	1
EL210_RS09285_phosphoribosylanthranilate_isomerase	1309.93	0.313203	0.160866	0	1	1
EL210_RS09290_indole-3-glycerol_phosphate_synthase_TrpC	1705.75	0.0738112	0.171327	0	1	1
EL210_RS09300_sigma-70_family_RNA_polymerase_sigma_factor	1712.22	-0.530154	0.129819	0	1	1
EL210_RS09305_TonB-dependent_receptor	6615.56	-0.344635	0.208715	0	1	1
EL210_RS09330_glycogen_debranching_enzyme_N-terminal_domain-containing_protein	6023.28	0.792995	0.146605	0	1	1
EL210_RS09340_miaA	1101.45	-0.241352	0.180883	0	1	1
EL210_RS09345_gap	28153	-0.00331621	0.180161	0	1	1
EL210_RS09350_mscL	405.172	-0.373232	0.140413	0	1	1
EL210_RS09355_DNA_methyltransferase	1191.9	-0.635278	0.231796	0	1	1
EL210_RS09365_guaA	1700.09	0.211977	0.0954066	0	1	1
EL210_RS09370_sugar_phosphate_nucleotidyltransferase	1274.76	-0.484719	0.212029	0	1	1
EL210_RS09375_RNase_adapter_RapZ	2114.88	-0.308068	0.190213	0	1	1
EL210_RS09390_GDSL-type_esterase/lipase_family_protein	1042.28	-0.234966	0.145094	0	1	1
EL210_RS09395_sppA	5243.81	-0.41143	0.164977	0	1	1
EL210_RS09400_lpxK	2508.49	0.151439	0.103311	0	1	1
EL210_RS09405_purine-nucleoside_phosphorylase	2093.59	0.246211	0.133099	0	1	1
EL210_RS09410_thiL	2289.22	0.213451	0.141254	0	1	1
EL210_RS09420_sugar_transferase	666.388	0.830149	0.141398	0	1	1
EL210_RS09425_transcriptional_regulator	949.048	0.93268	0.128312	0	1	1
EL210_RS09430_glycosyltransferase_family_4_protein	1572.8	0.755655	0.188599	0	1	1
EL210_RS09435_glycosyltransferase	1373.56	0.740475	0.143113	0	1	1
EL210_RS09440_glycosyltransferase_family_2_protein	1804.88	0.781522	0.149908	0	1	1
EL210_RS09445_glycosyltransferase_family_2_protein	1735.37	0.725168	0.132003	0	1	1
EL210_RS09450_glycosyltransferase	1715.1	0.660071	0.1815	0	1	1
EL210_RS09455_glycosyltransferase	1740.5	0.788809	0.1681	0	1	1
EL210_RS09460_EpsG_family_protein	1848.39	0.959185	0.203796	0	1	1
EL210_RS09465_acyltransferase_family_protein	713.506	1.07135	0.139767	0.510505	0.609697	1
EL210_RS09470_hypothetical_protein	1356.78	0.902241	0.195253	0	1	1
EL210_RS09475_glycosyltransferase_family_A_protein	1759.95	0.9022	0.168474	0	1	1
EL210_RS09480_glycosyltransferase_family_4_protein	1913.56	0.850254	0.158978	0	1	1
EL210_RS09485_glycosyltransferase_family_4_protein	2145.66	0.705839	0.157076	0	1	1
EL210_RS09490_glycosyltransferase	1198.53	0.540055	0.212751	0	1	1
EL210_RS09495_transferase	830.076	0.53445	0.211173	0	1	1
EL210_RS09500_polysaccharide_biosynthesis_protein	1803.31	0.526997	0.159697	0	1	1
EL210_RS09505_acyltransferase	1505.96	0.245918	0.178189	0	1	1
EL210_RS09510_LicD_family_protein	1386.29	0.234984	0.133019	0	1	1
EL210_RS09515_glf	4470.63	-0.516407	0.191316	0	1	1
EL210_RS09520_thioesterase_family_protein	1092.28	-0.318534	0.251015	0	1	1
EL210_RS09525_CD225/dispanin_family_protein	691.577	-0.276432	0.219636	0	1	1
EL210_RS09530_DUF2752_domain-containing_protein	376.785	1.13297	0.154085	0.862943	0.388169	1
EL210_RS09550_hypothetical_protein	6462.18	0.398383	0.177925	0	1	1
EL210_RS09555_site-specific_integrase	326.084	1.17251	0.193536	0.89138	0.372725	1
EL210_RS09560_IS982_family_transposase	1675.97	-0.377517	0.26924	0	1	1
EL210_RS09565_L-rhamnose_isomerase	236.117	0.328427	0.276896	0	1	1
EL210_RS09570_L-rhamnose/proton_symporter_RhaT	66.4926	0.6163	0.331533	0	1	1
EL210_RS09575_TonB-dependent_receptor	436.829	1.008	0.269384	0.0296947	0.976311	1
EL210_RS09580_RagB/SusD_family_nutrient_uptake_outer_membrane_protein	192.267	0.285073	0.326163	0	1	1
EL210_RS09585_cellulase_family_glycosylhydrolase	104.641	0.547249	0.335826	0	1	1
EL210_RS09590_glycoside_hydrolase_family_3_C-terminal_domain-containing_protein	66.7819	-0.758852	0.432203	0	1	1
EL210_RS09595_metallophosphoesterase	173.984	0.169194	0.308331	0	1	1
EL210_RS09600_beta-L-arabinofuranosidase_domain-containing_protein	104.819	1.21541	0.197217	1.09224	0.274728	1
EL210_RS09605_alpha-N-acetylglucosaminidase_TIM-barrel_domain-containing_protein	52.8004	0.806636	0.295816	0	1	1
EL210_RS09610_glycoside_hydrolase_family_3_C-terminal_domain-containing_protein	51.4861	0.0652047	0.292646	0	1	1
EL210_RS09615_alpha-amylase_family_glycosyl_hydrolase	36.8731	-0.172069	0.485382	0	1	1
EL210_RS09620_alpha-L-rhamnosidase_C-terminal_domain-containing_protein	76.3914	-0.240809	0.282207	0	1	1
EL210_RS09625_AraC_family_transcriptional_regulator	580.129	0.764521	0.221747	0	1	1
EL210_RS09630_IS982_family_transposase	494.473	-0.235577	0.238357	0	1	1
EL210_RS09635_glycoside_hydrolase_family_3_C-terminal_domain-containing_protein	2236.68	0.646666	0.143521	0	1	1
EL210_RS09640_alpha/beta_hydrolase	1070.61	1.1582	0.217558	0.727162	0.467126	1
EL210_RS09645_glycosyl_hydrolase	3075.36	0.592772	0.152783	0	1	1
EL210_RS09655_transposase	805.022	-0.550132	0.382844	0	1	1
EL210_RS09660_IS3_family_transposase	163.607	0.0429882	0.234361	0	1	1
EL210_RS09705_hypothetical_protein	1.54434	-2.49458	1.75712	-0.850584	0.395001	1
EL210_RS09725_hypothetical_protein	36.8335	-1.25182	0.322572	-0.780676	0.434993	1
EL210_RS09735_endonuclease_MutS2	1267.12	-0.21508	0.112862	0	1	1
EL210_RS09740_DUF4199_domain-containing_protein	2062.97	-0.347229	0.243577	0	1	1
EL210_RS09745_glycosyltransferase_family_2_protein	2796.61	0.347551	0.166907	0	1	1
EL210_RS09750_DUF6452_family_protein	1424.18	0.602314	0.140502	0	1	1
EL210_RS09755_DUF6048_family_protein	757.993	0.740724	0.123736	0	1	1
EL210_RS09760_FAD:protein_FMN_transferase	1643.65	0.70989	0.168287	0	1	1
EL210_RS09765_Crp/Fnr_family_transcriptional_regulator	783.867	0.88724	0.162923	0	1	1
EL210_RS09770_M3_family_metallopeptidase	2854.04	0.897214	0.186206	0	1	1
EL210_RS09775_dCMP_deaminase_family_protein	629.338	1.02382	0.179868	0.132412	0.894658	1
EL210_RS09780_S41_family_peptidase	2161.15	0.915347	0.192448	0	1	1
EL210_RS09785_5-formyltetrahydrofolate_cyclo-ligase	383.823	1.01296	0.177196	0.0731148	0.941715	1
EL210_RS09790_outer_membrane_beta-barrel_protein	397.008	1.10453	0.196677	0.531472	0.595092	1
EL210_RS09795_DUF4476_domain-containing_protein	2008.83	0.512243	0.17874	0	1	1
EL210_RS09800_DUF721_domain-containing_protein	143.485	-0.091122	0.199628	0	1	1
EL210_RS09805_recF	800.059	-0.108455	0.145799	0	1	1
EL210_RS09810_tetratricopeptide_repeat_protein	6532.16	0.565522	0.09697	0	1	1
EL210_RS09815_ribH	3919.47	0.876593	0.10557	0	1	1
EL210_RS09820_hypothetical_protein	2049.06	0.965891	0.103488	0	1	1
EL210_RS09825_ferritin	4211.35	-0.267757	0.151836	0	1	1
EL210_RS09830_DUF4738_domain-containing_protein	1230.21	-0.23273	0.199691	0	1	1
EL210_RS09835_DUF4230_domain-containing_protein	552.769	-0.513922	0.242333	0	1	1
EL210_RS09840_DUF4230_domain-containing_protein	1148.65	0.533834	0.0943259	0	1	1
EL210_RS09845_glycoside_hydrolase_family_2_TIM_barrel-domain_containing_protein	7107.29	0.943389	0.315872	0	1	1
EL210_RS09850_TIM-barrel_domain-containing_protein	7362.49	-0.276776	0.290733	0	1	1
EL210_RS09855_ATP-binding_protein	10153.3	-0.559281	0.259176	0	1	1
EL210_RS09860_cellulase_family_glycosylhydrolase	6934.36	-1.3255	0.314621	-1.03458	0.300865	1
EL210_RS09865_hypothetical_protein	6504.32	0.0248651	0.303053	0	1	1
EL210_RS09870_hypothetical_protein	3787.31	0.335237	0.303942	0	1	1
EL210_RS09875_RagB/SusD_family_nutrient_uptake_outer_membrane_protein	4106.43	0.0230234	0.305487	0	1	1
EL210_RS09880_TonB-dependent_receptor	9665.36	0.169163	0.264418	0	1	1
EL210_RS09895_response_regulator_transcription_factor	2304.38	-0.43634	0.259554	0	1	1
EL210_RS09900_DUF5686_family_protein	17998.6	-0.219372	0.245049	0	1	1
EL210_RS09905_HAD_family_hydrolase	3151.14	-0.421252	0.210166	0	1	1
EL210_RS09910_CDP-alcohol_phosphatidyltransferase_family_protein	6647.3	-0.835269	0.19413	0	1	1
EL210_RS09915_hypothetical_protein	5193.85	-1.00445	0.205806	-0.0216328	0.982741	1
EL210_RS09925_hypothetical_protein	559.823	-0.365335	0.153188	0	1	1
EL210_RS09940_DNA_alkylation_repair_protein	1008.65	-0.186679	0.202465	0	1	1
EL210_RS09945_serine_acetyltransferase	1279.6	-0.647741	0.219426	0	1	1
EL210_RS09950_THUMP_domain-containing_protein	1336.38	0.127516	0.0894224	0	1	1
EL210_RS09955_DPP_IV_N-terminal_domain-containing_protein	2106.88	0.386399	0.162846	0	1	1
EL210_RS09960_purD	840.432	0.539163	0.134762	0	1	1
EL210_RS09965_hypothetical_protein	607.857	0.54251	0.215694	0	1	1
EL210_RS09970_zinc_ABC_transporter_substrate-binding_protein	380.131	0.555207	0.214031	0	1	1
EL210_RS09975_ABC_transporter_ATP-binding_protein	138.01	0.334506	0.179289	0	1	1
EL210_RS09980_DUF2723_domain-containing_protein	8756.76	0.506505	0.13056	0	1	1
EL210_RS09985_polysaccharide_deacetylase_family_protein	1386.97	0.782436	0.141851	0	1	1
EL210_RS09990_queG	314.486	0.445606	0.142999	0	1	1
EL210_RS09995_hypothetical_protein	3891.3	0.05239	0.232959	0	1	1
EL210_RS10000_DUF4112_domain-containing_protein	1288.53	0.485114	0.21932	0	1	1
EL210_RS10005_hypothetical_protein	821.519	0.462712	0.242345	0	1	1
EL210_RS10010_glmM	16162.4	0.962178	0.174666	0	1	1
EL210_RS10015_DUF4827_domain-containing_protein	7158.26	0.730353	0.0960788	0	1	1
[truncated: 529 more rows]

## Sheet: Fn CFS vs. mucin
	baseMean	log2FoldChange	lfcSE	stat	pvalue	padj
EL210_RS01440_cysK	20598.9	-5.3306	0.175656	-24.6539	3.33827e-134	8.43915e-131
EL210_RS02335_chondroitinase_family_polysaccharide_lyase	6717.97	-5.34339	0.189192	-22.9575	1.23869e-116	1.56571e-113
EL210_RS02155_DUF417_family_protein	3964.17	-4.00374	0.133158	-22.5577	1.12767e-112	9.50248e-110
EL210_RS02175_cupin_domain-containing_protein	326.289	5.72082	0.210119	22.4674	8.64838e-112	5.46578e-109
EL210_RS02315_DUF4861_family_protein	1720.45	-6.56846	0.248937	-22.369	7.89529e-111	3.99186e-108
EL210_RS07155_gliding_motility_protein_GldB	4815.65	6.10289	0.231576	22.0354	1.31772e-107	5.552e-105
EL210_RS02325_sulfatase	2920.49	-6.25211	0.247227	-21.2441	3.73623e-100	1.34931e-97
EL210_RS08330_hypothetical_protein	5922.7	3.86087	0.136814	20.9107	4.27968e-97	1.35238e-94
EL210_RS01480_asnS	11695	-2.84652	0.0892768	-20.683	4.92302e-95	1.38282e-92
EL210_RS02450_hypothetical_protein	12793.8	4.81499	0.194988	19.5653	3.05575e-85	7.72494e-83
EL210_RS07910_pyk	16820.6	3.99204	0.156999	19.0578	5.66562e-81	1.30206e-78
EL210_RS02320_DUF4955_domain-containing_protein	5489.25	-6.09433	0.279881	-18.2018	4.99681e-74	1.05266e-71
EL210_RS02330_glycoside_hydrolase_family_88_protein	2718.43	-5.92588	0.270836	-18.1877	6.45983e-74	1.25619e-71
EL210_RS02895_lyase_family_protein	308.639	7.66332	0.373655	17.8328	3.93104e-71	7.09834e-69
EL210_RS07965_nucleotide_exchange_factor_GrpE	34620.2	4.46523	0.197237	17.5689	4.2669e-69	7.19115e-67
EL210_RS02170_transcriptional_regulator	119.636	4.881	0.229339	16.9226	3.06684e-64	4.84561e-62
EL210_RS05790_histidinol_phosphate_phosphatase	1114.22	5.98579	0.298635	16.6953	1.41847e-62	2.10935e-60
EL210_RS06530_NAD(+)_synthase	2143.58	-4.75189	0.233466	-16.0704	4.11648e-58	5.78136e-56
EL210_RS11855_infA	3705.95	-4.79391	0.241766	-15.6925	1.70214e-55	2.26475e-53
EL210_RS08400_ispE	1743.26	2.81181	0.115739	15.6542	3.10967e-55	3.93062e-53
EL210_RS08675_TonB-dependent_receptor	6177.5	3.65705	0.170065	15.6237	5.01995e-55	6.04306e-53
EL210_RS10090_tssR	4416.47	-4.43871	0.222722	-15.4395	8.88351e-54	1.0208e-51
EL210_RS03740_hypothetical_protein	210.541	5.28852	0.278729	15.386	2.03294e-53	2.14137e-51
EL210_RS10055_DUF4280_domain-containing_protein	1644.11	-2.83926	0.119532	-15.3872	1.99547e-53	2.14137e-51
EL210_RS13315_hypothetical_protein	17953.5	5.14943	0.270057	15.365	2.81148e-53	2.84297e-51
EL210_RS11860_map	13186.7	-4.69866	0.241449	-15.3186	5.74616e-53	5.58703e-51
EL210_RS04400_sigma-70_family_RNA_polymerase_sigma_factor	6712.33	3.63781	0.173096	15.239	1.94907e-52	1.82491e-50
EL210_RS10925_DUF4840_domain-containing_protein	4489.59	4.61519	0.237378	15.2297	2.24727e-52	2.02897e-50
EL210_RS07915_DnaJ_domain-containing_protein	9160.27	5.1756	0.27599	15.1295	1.03449e-51	9.01793e-50
EL210_RS09780_S41_family_peptidase	2161.15	-4.04281	0.203129	-14.9797	9.96913e-51	8.40065e-49
EL210_RS06970_hypothetical_protein	3368.89	3.98378	0.199521	14.9547	1.45064e-50	1.18297e-48
EL210_RS00745_SusC/RagA_family_TonB-linked_outer_membrane_protein	6782.54	-3.87478	0.194703	-14.765	2.46492e-49	1.94729e-47
EL210_RS06520_S-adenosylmethionine:tRNA_ribosyltransferase-isomerase	1348.2	-4.17499	0.215808	-14.7121	5.39122e-49	4.13e-47
EL210_RS07145_DUF4861_domain-containing_protein	306.3	4.0944	0.21298	14.529	7.93587e-48	5.90055e-46
EL210_RS09775_dCMP_deaminase_family_protein	629.338	-4.1388	0.216263	-14.5138	9.91037e-48	7.15812e-46
EL210_RS11880_rpsE	13033	-4.17129	0.221533	-14.3152	1.75786e-46	1.20413e-44
EL210_RS13070_DUF1648_domain-containing_protein	582.427	3.323	0.162277	14.315	1.76238e-46	1.20413e-44
EL210_RS11915_rplN	10014.3	-4.0551	0.213995	-14.2765	3.06608e-46	2.03975e-44
EL210_RS05290_FAD-dependent_oxidoreductase	598.135	-4.26267	0.229053	-14.2442	4.87434e-46	3.15957e-44
EL210_RS01475_trpS	10329.4	-3.16878	0.152288	-14.2413	5.0761e-46	3.2081e-44
EL210_RS04460_ald	823.201	3.46418	0.17339	14.2118	7.73999e-46	4.77237e-44
EL210_RS02680_alkaline_phosphatase_family_protein	1350.97	-3.30106	0.162681	-14.1446	2.01726e-45	1.2142e-43
EL210_RS03395_mutL	5052.93	-3.88461	0.205152	-14.0609	6.6087e-45	3.8853e-43
EL210_RS06975_hypothetical_protein	2783.98	3.51101	0.178749	14.0477	7.96042e-45	4.57362e-43
EL210_RS00750_RagB/SusD_family_nutrient_uptake_outer_membrane_protein	3117.14	-3.21267	0.159327	-13.8876	7.53332e-44	4.23205e-42
EL210_RS02545_Ig-like_domain-containing_protein	3622.05	-2.96714	0.142242	-13.8295	1.6921e-43	9.29919e-42
EL210_RS09770_M3_family_metallopeptidase	2854.04	-3.65889	0.192521	-13.811	2.18908e-43	1.17745e-41
EL210_RS09280_Hsp20/alpha_crystallin_family_protein	142244	5.46939	0.325674	13.7235	7.34267e-43	3.86714e-41
EL210_RS10290_IS982_family_transposase	451.214	5.88652	0.356901	13.6915	1.14065e-42	5.88485e-41
EL210_RS02455_RNA_polymerase_sigma_factor	7253.95	3.91649	0.214027	13.6267	2.77717e-42	1.40414e-40
EL210_RS00740_RagB/SusD_family_nutrient_uptake_outer_membrane_protein	6350.39	-3.8648	0.210441	-13.6133	3.33835e-42	1.65477e-40
EL210_RS06515_phosphatase_PAP2_family_protein	821.535	-4.31701	0.243843	-13.6031	3.84043e-42	1.86704e-40
EL210_RS09785_5-formyltetrahydrofolate_cyclo-ligase	383.823	-4.23503	0.238574	-13.5599	6.92363e-42	3.30244e-40
EL210_RS04625_porin_family_protein	7884.8	2.68475	0.125251	13.451	3.03906e-41	1.42273e-39
EL210_RS01670_2-oxoacid:acceptor_oxidoreductase_family_protein	1474.4	-3.37964	0.177329	-13.4194	4.65407e-41	2.13918e-39
EL210_RS11870_rplO	9920.87	-4.27832	0.245375	-13.3604	1.02945e-40	4.64722e-39
EL210_RS02460_PTS_cellobiose_transporter_subunit_IIC	4363.6	3.80921	0.210407	13.3513	1.16402e-40	5.16252e-39
EL210_RS03495_IS982_family_transposase	304.683	6.39158	0.405396	13.2996	2.32851e-40	1.01491e-38
EL210_RS10115_TssN_family_type_VI_secretion_system_protein	1720.26	-3.81876	0.211975	-13.2976	2.3913e-40	1.02461e-38
EL210_RS02275_heparinase_II/III-family_protein	2149.39	-3.87377	0.21615	-13.2953	2.46633e-40	1.03915e-38
EL210_RS11890_rplF	15269.5	-3.95335	0.222528	-13.2718	3.37202e-40	1.39746e-38
EL210_RS00790_RelA/SpoT_family_protein	3496.03	-3.60118	0.196013	-13.2705	3.43431e-40	1.40031e-38
EL210_RS11910_rplX	5467.29	-4.27914	0.248529	-13.1942	9.47744e-40	3.80301e-38
EL210_RS07970_dnaJ	42157.7	3.39161	0.181386	13.1852	1.06815e-39	4.21919e-38
EL210_RS09435_glycosyltransferase	1373.56	-3.00113	0.151809	-13.1819	1.11496e-39	4.33635e-38
EL210_RS09755_DUF6048_family_protein	757.993	-2.94127	0.147282	-13.1806	1.13433e-39	4.34481e-38
EL210_RS02015_IS982_family_transposase	2541.94	4.72974	0.283578	13.1524	1.64795e-39	6.21793e-38
EL210_RS02540_DUF3108_domain-containing_protein	1721.45	-3.11492	0.160877	-13.1462	1.78904e-39	6.65102e-38
EL210_RS06990_dapA	9839.29	2.57903	0.120335	13.1219	2.46552e-39	9.03311e-38
EL210_RS11865_secY	31393.4	-4.27054	0.249866	-13.0892	3.79763e-39	1.37149e-37
EL210_RS06785_sigma-70_family_RNA_polymerase_sigma_factor	498.526	3.63196	0.201599	13.0554	5.9187e-39	2.10739e-37
EL210_RS02340_DUF5017_domain-containing_protein	2790.11	-4.52789	0.270689	-13.033	7.94198e-39	2.78852e-37
EL210_RS06525_DUF2027_domain-containing_protein	926.951	-4.63795	0.281452	-12.9257	3.22465e-38	1.1167e-36
EL210_RS08065_helix-turn-helix_domain-containing_protein	10243.6	2.80861	0.140009	12.9179	3.56861e-38	1.21912e-36
EL210_RS11920_rpsQ	4993.13	-3.64379	0.204821	-12.9078	4.06745e-38	1.371e-36
EL210_RS12180_rpoC	61432	-3.81891	0.218579	-12.8965	4.71133e-38	1.56714e-36
EL210_RS01335_lipocalin_family_protein	21667.9	4.14937	0.244583	12.8765	6.10584e-38	2.00462e-36
EL210_RS10120_hypothetical_protein	2107.68	-3.45662	0.190945	-12.8656	7.03247e-38	2.27924e-36
EL210_RS09790_outer_membrane_beta-barrel_protein	397.008	-4.29004	0.255973	-12.8531	8.26787e-38	2.64572e-36
EL210_RS05295_NAD(P)/FAD-dependent_oxidoreductase	558.543	-3.79164	0.217302	-12.8468	8.96319e-38	2.83237e-36
EL210_RS03605_site-specific_integrase	565.411	3.52634	0.19816	12.749	3.15873e-37	9.85837e-36
EL210_RS06980_truA	2946.71	2.53098	0.120328	12.7235	4.38001e-37	1.35032e-35
EL210_RS12765_gldN	4005.95	-3.1298	0.167548	-12.7116	5.09975e-37	1.55327e-35
EL210_RS03090_clpB	140888	5.36114	0.344634	12.6544	1.0578e-36	3.18346e-35
EL210_RS13050_thymidylate_synthase	246.492	3.96473	0.234419	12.6471	1.16053e-36	3.45155e-35
EL210_RS11895_rpsH	12170.4	-4.05775	0.242631	-12.6025	2.04636e-36	6.01535e-35
EL210_RS10105_hypothetical_protein	907.559	-3.78032	0.220661	-12.6	2.11198e-36	6.13687e-35
EL210_RS08250_IS256_family_transposase	478.929	5.13075	0.328118	12.5892	2.42106e-36	6.95504e-35
EL210_RS11900_rpsN	9645.66	-3.89129	0.230323	-12.5532	3.81831e-36	1.08457e-34
EL210_RS07820_UvrD-helicase_domain-containing_protein	4899.86	-2.74784	0.139844	-12.4985	7.60507e-36	2.13618e-34
EL210_RS02135_sigma-70_family_RNA_polymerase_sigma_factor	177250	3.51383	0.201873	12.4525	1.35492e-35	3.764e-34
EL210_RS07640_MFS_transporter	1828.74	-3.48029	0.199818	-12.4128	2.22811e-35	6.12245e-34
EL210_RS10095_hypothetical_protein	1523.16	-4.29402	0.266133	-12.3774	3.46507e-35	9.41902e-34
EL210_RS05315_MMPL_family_transporter	785.458	-3.77845	0.224778	-12.3608	4.25676e-35	1.1448e-33
EL210_RS09185_hypothetical_protein	1654.9	3.3877	0.193265	12.3546	4.60074e-35	1.2145e-33
EL210_RS11905_rplE	14478.3	-3.78452	0.225387	-12.3544	4.61203e-35	1.2145e-33
EL210_RS01245_AraC_family_transcriptional_regulator	1647.86	3.79712	0.226907	12.3271	6.47057e-35	1.66914e-33
EL210_RS13935_tetratricopeptide_repeat_protein	1021.55	-4.06146	0.248347	-12.3274	6.45102e-35	1.66914e-33
EL210_RS06505_BatD_family_protein	3066.72	-3.78451	0.226493	-12.294	9.75554e-35	2.49111e-33
EL210_RS09420_sugar_transferase	666.388	-2.94335	0.158164	-12.287	1.06411e-34	2.69007e-33
EL210_RS01645_HAD_hydrolase-like_protein	801.677	-2.62002	0.133112	-12.1704	4.4707e-34	1.119e-32
EL210_RS09445_glycosyltransferase_family_2_protein	1735.37	-2.68003	0.138202	-12.1563	5.30973e-34	1.31598e-32
EL210_RS09985_polysaccharide_deacetylase_family_protein	1386.97	-2.81892	0.149828	-12.1401	6.47405e-34	1.58897e-32
EL210_RS11835_rpsD	17522	-3.2401	0.186156	-12.0335	2.37024e-33	5.76151e-32
EL210_RS05285_1-acyl-sn-glycerol-3-phosphate_acyltransferase	1044.89	-3.96624	0.246557	-12.0307	2.452e-33	5.90349e-32
EL210_RS07605_hypothetical_protein	349.962	3.91982	0.243298	12.001	3.51006e-33	8.37116e-32
EL210_RS01400_heavy_metal_translocating_P-type_ATPase	777.376	2.38523	0.115818	11.9605	5.72489e-33	1.35257e-31
EL210_RS11845_rpsM	5234.48	-3.08894	0.174693	-11.9578	5.91071e-33	1.38354e-31
EL210_RS00400_restriction_endonuclease_subunit_S	996.147	-3.04617	0.17177	-11.9123	1.02152e-32	2.36918e-31
EL210_RS00350_VapE_domain-containing_protein	83.8282	4.03553	0.255019	11.9031	1.13985e-32	2.59994e-31
EL210_RS08870_NADH-quinone_oxidoreductase_subunit_I	898.716	-2.89599	0.159287	-11.903	1.14159e-32	2.59994e-31
EL210_RS04310_OmpH_family_outer_membrane_protein	1877.07	-3.22619	0.187081	-11.8996	1.18908e-32	2.68393e-31
EL210_RS09960_purD	840.432	-2.83207	0.153992	-11.8971	1.22475e-32	2.73996e-31
EL210_RS07055_rlmD	1697.9	3.60582	0.219158	11.8901	1.33192e-32	2.9536e-31
EL210_RS05250_phosphopantetheine-binding_protein	546.284	-2.99188	0.167649	-11.8812	1.48183e-32	3.25744e-31
EL210_RS03895_rseP	2783.15	-2.95694	0.164762	-11.8774	1.55168e-32	3.38158e-31
EL210_RS12770_gldM	5820.81	-2.99915	0.168428	-11.8695	1.70542e-32	3.68488e-31
EL210_RS04410_DUF6108_family_protein	6946.34	3.20669	0.186565	11.828	2.79704e-32	5.99231e-31
EL210_RS07490_miaA	3114.03	-2.57572	0.133382	-11.8136	3.32016e-32	7.05326e-31
EL210_RS08580_hemW	286.436	3.77035	0.236101	11.7337	8.55824e-32	1.80294e-30
EL210_RS11830_DNA-directed_RNA_polymerase_subunit_alpha	35253.2	-3.20955	0.188386	-11.7288	9.06905e-32	1.89476e-30
EL210_RS11885_rplR	12054.8	-3.98761	0.255314	-11.7017	1.24911e-31	2.58833e-30
EL210_RS09260_ROK_family_protein	13466.9	2.64477	0.140597	11.6984	1.29851e-31	2.66882e-30
EL210_RS12845_hypothetical_protein	72.3783	4.78292	0.323903	11.6792	1.62862e-31	3.32028e-30
EL210_RS04300_isoprenyl_transferase	1983.9	-2.65201	0.141587	-11.6678	1.86213e-31	3.76598e-30
EL210_RS06745_Do_family_serine_endopeptidase	7155.12	-3.19519	0.188425	-11.6502	2.28889e-31	4.59231e-30
EL210_RS10060_hypothetical_protein	756.008	-2.53166	0.131539	-11.6441	2.45922e-31	4.8952e-30
EL210_RS07975_folylpolyglutamate_synthase/dihydrofolate_synthase_family_protein	4728.24	2.63679	0.140624	11.6395	2.59526e-31	5.12565e-30
EL210_RS02435_DEAD/DEAH_box_helicase	11048.1	-2.19839	0.10305	-11.6293	2.92655e-31	5.73512e-30
EL210_RS07675_fructose-bisphosphatase_class_III	897.537	-3.56969	0.22156	-11.5982	4.2106e-31	8.188e-30
EL210_RS09465_acyltransferase_family_protein	713.506	-2.79039	0.154783	-11.5671	6.05054e-31	1.16761e-29
EL210_RS02270_glycoside_hydrolase_family_2_TIM_barrel-domain_containing_protein	680.673	-4.36646	0.291623	-11.5439	7.92616e-31	1.51798e-29
EL210_RS02685_lysophospholipid_acyltransferase_family_protein	459.076	-3.30341	0.199895	-11.5231	1.00939e-30	1.9186e-29
EL210_RS09235_UpxY_family_transcription_antiterminator	420.434	-2.82982	0.15959	-11.4657	1.961e-30	3.69956e-29
EL210_RS03385_OstA-like_protein	4346.57	-2.95616	0.170637	-11.4639	2.00276e-30	3.75036e-29
EL210_RS12170_rplL	10939.2	-3.29746	0.200486	-11.4595	2.10838e-30	3.91911e-29
EL210_RS09275_fmt	5899.5	4.03308	0.265285	11.4333	2.85127e-30	5.26132e-29
EL210_RS08310_nudC	664.784	-3.48439	0.217646	-11.4148	3.52779e-30	6.4625e-29
EL210_RS01000_SusC/RagA_family_TonB-linked_outer_membrane_protein	2499.63	-4.03588	0.266458	-11.3935	4.50738e-30	8.19759e-29
EL210_RS05785_type_1_glutamine_amidotransferase_family_protein	2599.63	3.4407	0.214984	11.3529	7.17491e-30	1.29558e-28
EL210_RS03775_oligosaccharide_flippase_family_protein	291.292	-3.35327	0.207746	-11.3276	9.57453e-30	1.71663e-28
EL210_RS01175_frr	5486.84	3.1456	0.189659	11.3129	1.13237e-29	2.01593e-28
EL210_RS11840_rpsK	13133.1	-3.07304	0.183405	-11.3031	1.26654e-29	2.23904e-28
EL210_RS00495_thymidylate_synthase	133.123	4.62853	0.321069	11.3014	1.29156e-29	2.2674e-28
EL210_RS02130_pyruvate_ferredoxin_oxidoreductase	54080.9	3.57506	0.227894	11.2994	1.32137e-29	2.30374e-28
EL210_RS08210_TonB-dependent_receptor	1896.25	4.18991	0.283041	11.2701	1.84268e-29	3.19061e-28
EL210_RS10110_hypothetical_protein	2346.59	-3.58793	0.229926	-11.2555	2.17629e-29	3.74263e-28
EL210_RS10125_ATP-dependent_Clp_protease_ATP-binding_subunit	6813.12	-2.45814	0.12982	-11.232	2.83909e-29	4.84948e-28
EL210_RS09655_transposase	805.022	5.26037	0.379462	11.2274	2.99178e-29	5.07599e-28
EL210_RS02355_MATE_family_efflux_transporter	466.269	3.63463	0.234757	11.2228	3.15021e-29	5.30916e-28
EL210_RS05310_1-acyl-sn-glycerol-3-phosphate_acyltransferase	272.494	-3.78947	0.248739	-11.2144	3.46388e-29	5.79913e-28
EL210_RS04315_OmpH_family_outer_membrane_protein	1194.8	-3.34825	0.210128	-11.1753	5.3872e-29	8.95976e-28
EL210_RS04945_hypothetical_protein	569.964	3.44709	0.219252	11.1611	6.32175e-29	1.04453e-27
EL210_RS08895_rubrerythrin	2952.2	2.83744	0.164913	11.1419	7.84282e-29	1.28744e-27
EL210_RS04305_POTRA_domain-containing_protein	9803.42	-3.17312	0.195057	-11.1409	7.92742e-29	1.29294e-27
EL210_RS00070_DUF3164_family_protein	4728.85	2.52891	0.137361	11.1306	8.90643e-29	1.4433e-27
EL210_RS11285_pgeF	861.048	-2.54439	0.13878	-11.1283	9.13143e-29	1.47034e-27
EL210_RS03055_TonB-dependent_receptor	2906.52	3.69647	0.242585	11.1156	1.05377e-28	1.68604e-27
EL210_RS00415_abortive_infection_family_protein	626.996	-3.54965	0.229407	-11.1141	1.07129e-28	1.70328e-27
EL210_RS10100_tssO	673.597	-4.09129	0.278466	-11.1011	1.23865e-28	1.95707e-27
EL210_RS05845_class_I_SAM-dependent_methyltransferase	1594.5	3.67125	0.241039	11.0822	1.52986e-28	2.40216e-27
EL210_RS11875_rpmD	2318.81	-4.07801	0.277789	-11.0804	1.56224e-28	2.43787e-27
EL210_RS10605_GNAT_family_N-acetyltransferase	10436.6	4.79382	0.344009	11.0283	2.79226e-28	4.33057e-27
EL210_RS03780_hypothetical_protein	569.335	-3.12635	0.193	-11.0173	3.15205e-28	4.85877e-27
EL210_RS01665_thiamine_pyrophosphate-dependent_enzyme	2324.26	-3.12171	0.193414	-10.9697	5.34232e-28	8.18508e-27
EL210_RS09425_transcriptional_regulator	949.048	-2.50732	0.13777	-10.9408	7.35393e-28	1.11992e-26
EL210_RS04470_hypothetical_protein	294.197	-2.6527	0.151095	-10.9382	7.57177e-28	1.14619e-26
EL210_RS07635_S9_family_peptidase	3105.24	-2.79831	0.164519	-10.9307	8.22266e-28	1.23732e-26
EL210_RS01280_dacB	2167.06	-2.45897	0.13364	-10.9171	9.54526e-28	1.42784e-26
EL210_RS11825_rplQ	10300.9	-3.29528	0.210786	-10.8891	1.29864e-27	1.93116e-26
EL210_RS12175_rpoB	67678.4	-3.60583	0.239413	-10.8842	1.37041e-27	2.02597e-26
EL210_RS11060_mrdA	2362.47	-2.9322	0.177594	-10.8798	1.438e-27	2.11353e-26
EL210_RS04405_hypothetical_protein	3261.07	3.1228	0.19522	10.8739	1.53564e-27	2.24399e-26
EL210_RS06140_helicase-related_protein	624.259	5.86608	0.447536	10.8731	1.54931e-27	2.25095e-26
EL210_RS11930_rplP	7800.12	-3.3087	0.21342	-10.8176	2.84031e-27	4.10304e-26
EL210_RS08905_nrfH	1134.63	3.70269	0.249969	10.8121	3.01761e-27	4.33438e-26
EL210_RS11575_hypothetical_protein	16140	3.09067	0.193593	10.7993	3.46992e-27	4.9559e-26
EL210_RS12000_hypothetical_protein	14737	-2.82288	0.168911	-10.7919	3.75898e-27	5.3386e-26
EL210_RS08305_5'-nucleotidase_C-terminal_domain-containing_protein	3055.25	-3.06515	0.191701	-10.7728	4.62937e-27	6.53801e-26
EL210_RS11290_M23_family_metallopeptidase	1359.52	-2.73782	0.161434	-10.765	5.03865e-27	7.0765e-26
EL210_RS03390_hypothetical_protein	626.98	-3.02803	0.188438	-10.7623	5.1846e-27	7.24126e-26
EL210_RS02755_rnc	3651.12	-2.5567	0.145301	-10.7137	8.78193e-27	1.21982e-25
EL210_RS00785_lytic_transglycosylase_domain-containing_protein	3503.34	-2.80647	0.169409	-10.6633	1.51059e-26	2.08676e-25
EL210_RS05625_hypothetical_protein	358.445	-3.49435	0.23405	-10.6574	1.61116e-26	2.2136e-25
EL210_RS09440_glycosyltransferase_family_2_protein	1804.88	-2.65547	0.155401	-10.6529	1.68932e-26	2.30843e-25
EL210_RS05640_AAA_family_ATPase	1214.15	-3.71984	0.255409	-10.649	1.76333e-26	2.39661e-25
EL210_RS08070_ectonucleotide_pyrophosphatase/phosphodiesterase	1021.62	2.38489	0.13029	10.6293	2.17736e-26	2.94351e-25
EL210_RS03375_peptidylprolyl_isomerase	4184.31	-2.38283	0.130396	-10.6048	2.82977e-26	3.78501e-25
EL210_RS11925_rpmC	3200.16	-3.36045	0.222577	-10.6051	2.82057e-26	3.78501e-25
EL210_RS11705_DUF4929_family_protein	4377.51	4.59006	0.33928	10.5814	3.63496e-26	4.83641e-25
EL210_RS09385_co-chaperone_GroES	56429.6	4.33503	0.315332	10.5763	3.84019e-26	5.08272e-25
EL210_RS00945_thioredoxin_family_protein	2643.29	-3.01603	0.190721	-10.5706	4.07929e-26	5.37106e-25
EL210_RS09990_queG	314.486	-2.91437	0.182016	-10.5176	7.16812e-26	9.38913e-25
EL210_RS10730_biopolymer_transporter_ExbD	538.963	-2.50798	0.143417	-10.5147	7.39543e-26	9.63693e-25
EL210_RS05635_hypothetical_protein	135.527	-4.0021	0.285575	-10.5125	7.5692e-26	9.81279e-25
EL210_RS09090_DEAD/DEAH_box_helicase	812.099	-3.20166	0.209751	-10.4965	8.96081e-26	1.15576e-24
EL210_RS02880_hypothetical_protein	141.021	4.10007	0.295532	10.4898	9.62207e-26	1.23475e-24
EL210_RS09455_glycosyltransferase	1740.5	-2.81321	0.173381	-10.4579	1.34746e-25	1.7204e-24
EL210_RS06500_tetratricopeptide_repeat_protein	868.941	-3.5645	0.245494	-10.4463	1.52399e-25	1.936e-24
EL210_RS11935_rpsC	15165.5	-3.15612	0.206456	-10.4435	1.56935e-25	1.98366e-24
EL210_RS08860_nuoK	517.477	-3.12356	0.203402	-10.4402	1.62494e-25	2.0437e-24
EL210_RS04915_DUF4377_domain-containing_protein	4996.07	2.28586	0.123259	10.4321	1.76885e-25	2.21369e-24
EL210_RS11070_trxA	7378.79	3.09555	0.201699	10.3895	2.76842e-25	3.44757e-24
EL210_RS04110_SDR_family_NAD(P)-dependent_oxidoreductase	344.529	3.05594	0.198109	10.3778	3.12893e-25	3.87741e-24
EL210_RS00885_beta-N-acetylhexosaminidase	4516.38	-3.20938	0.213213	-10.3623	3.67848e-25	4.53619e-24
EL210_RS10980_hypothetical_protein	1087.05	3.44282	0.236169	10.3435	4.47677e-25	5.49383e-24
EL210_RS09450_glycosyltransferase	1715.1	-2.934	0.187286	-10.3264	5.35092e-25	6.53485e-24
EL210_RS06815_kdsB	526.112	3.22161	0.215258	10.3207	5.68075e-25	6.9043e-24
EL210_RS09460_EpsG_family_protein	1848.39	-3.15467	0.20928	-10.2956	7.37362e-25	8.91891e-24
EL210_RS10050_O-glcnacase_NagJ	162.038	-3.74171	0.267622	-10.2447	1.24992e-24	1.50467e-23
EL210_RS00405_hypothetical_protein	423.704	-3.05536	0.201088	-10.2212	1.59375e-24	1.90948e-23
EL210_RS09765_Crp/Fnr_family_transcriptional_regulator	783.867	-2.79948	0.17693	-10.1706	2.68236e-24	3.19859e-23
EL210_RS07680_hypothetical_protein	2882.27	4.18778	0.313807	10.1584	3.04013e-24	3.60819e-23
EL210_RS01945_thiol_protease/hemagglutinin_PrtT	6058.86	-2.0168	0.100106	-10.1571	3.07965e-24	3.63801e-23
EL210_RS07070_o-succinylbenzoate_synthase	702.633	-2.60563	0.158088	-10.1566	3.09735e-24	3.64191e-23
EL210_RS10065_hypothetical_protein	1280.27	-2.44914	0.142753	-10.1514	3.26611e-24	3.82256e-23
EL210_RS00140_hypothetical_protein	215.286	3.80632	0.277004	10.131	4.02577e-24	4.68993e-23
EL210_RS05620_hypothetical_protein	594.735	-3.44402	0.241614	-10.1154	4.71932e-24	5.47268e-23
EL210_RS01195_hypothetical_protein	68335.6	2.66849	0.165278	10.0951	5.80843e-24	6.70489e-23
EL210_RS00170_sprA	10985.4	-3.01941	0.200303	-10.0817	6.65331e-24	7.64526e-23
EL210_RS02010_hypothetical_protein	325.914	3.98431	0.296352	10.0702	7.4847e-24	8.56169e-23
EL210_RS10245_LOG_family_protein	1220.72	3.77531	0.276036	10.0542	8.80565e-24	1.00273e-22
EL210_RS09565_L-rhamnose_isomerase	236.117	3.66702	0.265472	10.0463	9.53385e-24	1.08079e-22
EL210_RS02835_MBOAT_family_O-acyltransferase	668.445	-2.98135	0.197577	-10.0283	1.14513e-23	1.29236e-22
EL210_RS10045_hypothetical_protein	193.309	-3.03681	0.203235	-10.0219	1.22075e-23	1.37158e-22
EL210_RS08565_response_regulator_transcription_factor	14039.6	-3.51128	0.250862	-10.0106	1.36863e-23	1.53093e-22
EL210_RS01500_LuxR_C-terminal-related_transcriptional_regulator	1819.62	2.82176	0.182037	10.0076	1.41098e-23	1.57134e-22
EL210_RS00110_ATP-binding_protein	1112.08	3.43849	0.244034	9.99241	1.64531e-23	1.82427e-22
EL210_RS12230_DUF4923_family_protein	17943.2	2.5177	0.151925	9.98977	1.68967e-23	1.86528e-22
EL210_RS09335_Crp/Fnr_family_transcriptional_regulator	1652.27	3.5298	0.253306	9.98713	1.73538e-23	1.90741e-22
EL210_RS00690_hypothetical_protein	318.527	4.44015	0.345167	9.96664	2.13316e-23	2.33447e-22
EL210_RS01330_glutathione_peroxidase	16445.3	2.96636	0.197683	9.94704	2.5979e-23	2.83081e-22
EL210_RS11680_truB	1628.63	-2.81205	0.182236	-9.94344	2.69372e-23	2.92262e-22
EL210_RS01365_TonB-dependent_receptor	10186.6	2.7056	0.172108	9.91006	3.76421e-23	4.06663e-22
EL210_RS03785_Por_secretion_system_protein	1455.34	-2.42598	0.143947	-9.90626	3.91006e-23	4.20623e-22
EL210_RS05630_DEAD/DEAH_box_helicase_family_protein	1371.2	-3.65644	0.26817	-9.90579	3.92838e-23	4.20802e-22
EL210_RS01935_ybeY	677.989	2.26687	0.12799	9.89821	4.2378e-23	4.52032e-22
EL210_RS06270_TolC_family_protein	549.177	3.51523	0.254803	9.87128	5.54514e-23	5.88996e-22
EL210_RS10295_Abi_family_protein	753.569	-3.22307	0.22566	-9.85143	6.75765e-23	7.14785e-22
EL210_RS08850_NADH-quinone_oxidoreductase_subunit_M	3690.57	-3.14804	0.218215	-9.8437	7.29746e-23	7.68666e-22
EL210_RS08845_NADH-quinone_oxidoreductase_subunit_N	5357.53	-3.36136	0.24031	-9.82633	8.67202e-23	9.09662e-22
EL210_RS11505_2-oxoacid:acceptor_oxidoreductase_subunit_alpha	1410.64	4.05541	0.31179	9.79956	1.13072e-22	1.18118e-21
EL210_RS01005_RagB/SusD_family_nutrient_uptake_outer_membrane_protein	1222.13	-4.95934	0.404109	-9.7977	1.15176e-22	1.19821e-21
EL210_RS12225_Bax_inhibitor-1/YccA_family_protein	20898.8	2.63839	0.16796	9.75464	1.76223e-22	1.82578e-21
EL210_RS03900_1-deoxy-D-xylulose-5-phosphate_reductoisomerase	2258.6	-2.57104	0.161463	-9.73005	2.24494e-22	2.31641e-21
EL210_RS09575_TonB-dependent_receptor	436.829	3.51141	0.258393	9.71933	2.49407e-22	2.56301e-21
EL210_RS00245_aldose_1-epimerase_family_protein	1015.82	2.80117	0.185776	9.69538	3.15459e-22	3.22867e-21
EL210_RS01915_S41_family_peptidase	3702.8	-2.73877	0.179622	-9.68013	3.66239e-22	3.73327e-21
EL210_RS03545_hypothetical_protein	5570.14	-3.56589	0.266052	-9.64432	5.1955e-22	5.27479e-21
EL210_RS04465_DUF5020_family_protein	447.556	-2.66749	0.173339	-9.61986	6.59182e-22	6.66565e-21
EL210_RS10895_nitroreductase_family_protein	735.903	2.59227	0.165735	9.60731	7.44691e-22	7.50031e-21
EL210_RS08665_type_I_asparaginase	898.968	2.55785	0.162452	9.5896	8.84236e-22	8.87043e-21
EL210_RS05255_beta-ketoacyl-[acyl-carrier-protein]_synthase_family_protein	2848.29	-2.9729	0.206004	-9.57699	9.99178e-22	9.98388e-21
EL210_RS01290_hypothetical_protein	506.946	-2.59197	0.166287	-9.57364	1.03206e-21	1.02719e-20
EL210_RS01200_hypothetical_protein	80051.5	2.56588	0.16375	9.56264	1.14792e-21	1.13802e-20
EL210_RS03890_TlpA_disulfide_reductase_family_protein	4397.14	-2.7241	0.180468	-9.55347	1.25419e-21	1.23851e-20
EL210_RS04910_M12_family_metallopeptidase	22510.6	2.34248	0.14077	9.53664	1.47537e-21	1.45126e-20
EL210_RS09180_cell_division_protein_ZapA	1923.72	2.77692	0.186359	9.53494	1.49974e-21	1.46952e-20
EL210_RS10010_glmM	16162.4	-2.67007	0.175189	-9.53296	1.52864e-21	1.49204e-20
EL210_RS02840_hypothetical_protein	337.981	-3.34533	0.247184	-9.48821	2.35046e-21	2.28537e-20
EL210_RS12165_rplJ	12270.6	-3.20519	0.232517	-9.48399	2.44739e-21	2.37049e-20
EL210_RS02675_ABC_transporter_ATP-binding_protein	1655.73	-2.8474	0.19502	-9.47285	2.72322e-21	2.6276e-20
EL210_RS03490_transposase	54.2316	6.98331	0.632685	9.45702	3.16841e-21	3.04552e-20
EL210_RS11995_NAD(P)/FAD-dependent_oxidoreductase	1030	3.7817	0.294274	9.45276	3.30027e-21	3.16026e-20
EL210_RS02140_speA	4010.21	-2.44182	0.152656	-9.44491	3.55708e-21	3.39332e-20
EL210_RS01340_hypothetical_protein	15668.1	3.0133	0.213423	9.43336	3.97144e-21	3.77436e-20
EL210_RS08235_site-specific_integrase	268.973	2.74524	0.185588	9.40385	5.26014e-21	4.98039e-20
EL210_RS04395_OmpA_family_protein	8303.83	2.54219	0.164049	9.40083	5.41323e-21	5.10621e-20
EL210_RS01095_hypothetical_protein	24040.5	2.86997	0.19906	9.39402	5.77521e-21	5.42741e-20
EL210_RS08865_NADH-quinone_oxidoreductase_subunit_J	1001.55	-2.8193	0.194005	-9.37761	6.74881e-21	6.31889e-20
EL210_RS07060_aroB	1904.06	2.45313	0.155325	9.35542	8.32689e-21	7.76766e-20
EL210_RS02505_dtd	3799.88	3.47103	0.264297	9.34943	8.81185e-21	8.18983e-20
EL210_RS10710_hypothetical_protein	428.73	2.49728	0.160193	9.34674	9.03934e-21	8.3705e-20
EL210_RS03380_peptidylprolyl_isomerase	3336.23	-2.67074	0.179066	-9.33026	1.0561e-20	9.7439e-20
EL210_RS04035_hypothetical_protein	238.965	3.63259	0.282755	9.31051	1.27226e-20	1.16955e-19
EL210_RS05275_hydroxymyristoyl-ACP_dehydratase	376.753	-3.96284	0.318445	-9.30408	1.35156e-20	1.23795e-19
EL210_RS01010_putative_zinc-binding_metallopeptidase	587.318	-4.57054	0.38554	-9.26112	2.02294e-20	1.84621e-19
EL210_RS12005_hypothetical_protein	6938.67	-2.65846	0.179176	-9.25599	2.12251e-20	1.93011e-19
EL210_RS11280_obgE	1570.69	-2.25793	0.13607	-9.24469	2.35917e-20	2.13763e-19
EL210_RS06495_VWA_domain-containing_protein	1536.85	-3.35233	0.254582	-9.23997	2.46556e-20	2.22605e-19
EL210_RS00395_Fic_family_protein	1088.77	-2.70924	0.185444	-9.21706	3.05363e-20	2.74718e-19
EL210_RS09225_aminotransferase_class_I/II-fold_pyridoxal_phosphate-dependent_enzyme	1948.11	3.43685	0.264835	9.20137	3.53422e-20	3.16826e-19
EL210_RS00490_SusC/RagA_family_TonB-linked_outer_membrane_protein	7759.47	3.8444	0.309367	9.19425	3.77609e-20	3.37313e-19
EL210_RS13865_hypothetical_protein	208.038	-3.13198	0.231935	-9.19215	3.85058e-20	3.42756e-19
EL210_RS02005_DarT_ssDNA_thymidine_ADP-ribosyltransferase_family_protein	260.467	3.60784	0.283856	9.18721	4.03171e-20	3.5762e-19
EL210_RS01700_hypothetical_protein	1100.61	3.24306	0.244242	9.18375	4.16323e-20	3.67995e-19
EL210_RS05260_EamA_family_transporter	306.253	-3.39847	0.261248	-9.1808	4.27893e-20	3.76903e-19
EL210_RS06700_glycosyltransferase	681.95	2.96922	0.214763	9.16926	4.76266e-20	4.18056e-19
EL210_RS09040_DEAD/DEAH_box_helicase	3831.65	-2.78568	0.194915	-9.16135	5.1253e-20	4.48331e-19
EL210_RS06805_nth	1274.69	2.39826	0.152784	9.15188	5.5952e-20	4.87747e-19
EL210_RS09030_tgt	3553.89	-2.38608	0.151503	-9.14882	5.7561e-20	5.00049e-19
EL210_RS01060_hypothetical_protein	1433.53	4.47386	0.379997	9.14181	6.14174e-20	5.31723e-19
EL210_RS00410_restriction_endonuclease_subunit_S	526.969	-2.91909	0.210115	-9.13354	6.62946e-20	5.71989e-19
EL210_RS09560_IS982_family_transposase	1675.97	3.44138	0.26859	9.08963	9.93755e-20	8.54494e-19
EL210_RS09210_hypothetical_protein	1229.99	-3.16442	0.238148	-9.08855	1.00369e-19	8.60111e-19
EL210_RS10945_manganese_efflux_pump_MntP_family_protein	978.956	-2.77703	0.195785	-9.0764	1.1223e-19	9.58508e-19
EL210_RS07670_hypothetical_protein	357.955	-2.80112	0.198516	-9.07291	1.15878e-19	9.86332e-19
EL210_RS07050_porin	735.826	2.41884	0.157005	9.03695	1.61105e-19	1.36669e-18
EL210_RS07765_HD_domain-containing_protein	990.851	-2.50255	0.166986	-8.99806	2.29743e-19	1.94244e-18
EL210_RS03085_DUF3828_domain-containing_protein	1317.77	-2.29802	0.144428	-8.9873	2.53373e-19	2.13509e-18
EL210_RS02690_glycosyl_transferase_family_90	517.069	-3.10935	0.234716	-8.98681	2.54503e-19	2.13749e-18
EL210_RS09585_cellulase_family_glycosylhydrolase	104.641	3.71684	0.302587	8.9787	2.73986e-19	2.2935e-18
EL210_RS13250_yfcE	886.601	3.66118	0.296491	8.97558	2.81864e-19	2.35165e-18
EL210_RS07040_prfA	1093.38	-2.54648	0.172593	-8.9603	3.23795e-19	2.69261e-18
EL210_RS03560_DUF6043_family_protein	132.339	-3.62179	0.292698	-8.95732	3.32669e-19	2.75733e-18
EL210_RS03015_L-serine_ammonia-lyase__iron-sulfur-dependent__subunit_alpha	4400.62	-2.8162	0.202818	-8.95485	3.40188e-19	2.81044e-18
EL210_RS00120_kinase	2948.77	2.69743	0.189792	8.94364	3.7655e-19	3.10071e-18
EL210_RS06490_VWA_domain-containing_protein	2650.02	-2.79966	0.201567	-8.92834	4.32452e-19	3.54948e-18
EL210_RS08480_hemolysin_family_protein	2354.21	-2.35657	0.151978	-8.92608	4.41363e-19	3.6109e-18
EL210_RS09355_DNA_methyltransferase	1191.9	3.06304	0.231326	8.91832	4.73429e-19	3.86074e-18
EL210_RS08855_nuoL	4292.15	-3.13431	0.239438	-8.91383	4.93001e-19	4.00741e-18
EL210_RS04710_DJ-1_family_glyoxalase_III	979.457	2.77432	0.199185	8.90791	5.20023e-19	4.21352e-18
EL210_RS05265_outer_membrane_lipoprotein_carrier_protein_LolA	749.092	-3.36793	0.26588	-8.906	5.2908e-19	4.27321e-18
EL210_RS09595_metallophosphoesterase	173.984	3.64927	0.297953	8.89157	6.02521e-19	4.85087e-18
EL210_RS10725_biopolymer_transporter_ExbD	282.68	-2.8415	0.207128	-8.89063	6.07637e-19	4.87653e-18
EL210_RS13440_hypothetical_protein	223.72	3.73814	0.308255	8.88273	6.52399e-19	5.21919e-18
EL210_RS01190_RNA_polymerase_sigma_factor	78070.5	2.59804	0.180356	8.8605	7.96562e-19	6.35239e-18
EL210_RS07855_prmA	438.03	2.64534	0.186065	8.84281	9.33406e-19	7.42028e-18
EL210_RS07980_aldose_epimerase_family_protein	11266	1.81079	0.0918774	8.82474	1.09714e-18	8.69461e-18
EL210_RS03555_site-specific_integrase	525.482	-3.51337	0.284844	-8.82368	1.10763e-18	8.7503e-18
EL210_RS09980_DUF2723_domain-containing_protein	8756.76	-2.16281	0.131803	-8.82229	1.1214e-18	8.83142e-18
EL210_RS09430_glycosyltransferase_family_4_protein	1572.8	-2.70214	0.193333	-8.80419	1.31797e-18	1.03473e-17
EL210_RS11815_hypothetical_protein	6923.17	2.85203	0.210387	8.80297	1.33239e-18	1.04281e-17
EL210_RS11965_rplC	10470.3	-2.84838	0.211018	-8.75935	1.96374e-18	1.5322e-17
EL210_RS07350_ATP-dependent_Clp_protease_ATP-binding_subunit	54497.6	3.26021	0.258261	8.75165	2.10264e-18	1.63553e-17
EL210_RS09035_LptF/LptG_family_permease	4265.6	-2.56956	0.179654	-8.73659	2.40243e-18	1.86299e-17
EL210_RS00940_hypothetical_protein	1597.83	-2.31267	0.150336	-8.7316	2.51099e-18	1.94122e-17
EL210_RS07825_TonB-dependent_receptor_plug_domain-containing_protein	2341.69	-2.13604	0.130182	-8.72654	2.62572e-18	2.02373e-17
EL210_RS11940_rplV	10216	-2.72975	0.198305	-8.72269	2.71681e-18	2.08756e-17
EL210_RS00045_phage_minor_head_protein	436.069	3.59243	0.298343	8.68942	3.64287e-18	2.78223e-17
EL210_RS01955_phage_integrase_SAM-like_domain-containing_protein	931.294	3.0269	0.233259	8.68948	3.64086e-18	2.78223e-17
EL210_RS09760_FAD:protein_FMN_transferase	1643.65	-2.50867	0.174307	-8.65525	4.91834e-18	3.74505e-17
EL210_RS04275_glutaminase_family_protein	100.45	3.48158	0.286916	8.64917	5.18761e-18	3.93822e-17
EL210_RS03040_hypothetical_protein	639.191	-2.9627	0.227328	-8.63378	5.93549e-18	4.49249e-17
EL210_RS06455_atpA	6919.71	-2.54645	0.179231	-8.62825	6.22986e-18	4.70122e-17
EL210_RS12490_peptidoglycan_DD-metalloendopeptidase_family_protein	1662.23	-2.19047	0.138266	-8.61	7.30591e-18	5.49683e-17
EL210_RS06450_F0F1_ATP_synthase_subunit_delta	2612.14	-2.07175	0.124839	-8.58508	9.07719e-18	6.80924e-17
EL210_RS12580_SusC/RagA_family_TonB-linked_outer_membrane_protein	4124.3	3.45986	0.287569	8.55399	1.18901e-17	8.89295e-17
EL210_RS10440_hypothetical_protein	145.859	3.6299	0.307684	8.54741	1.25885e-17	9.38755e-17
EL210_RS09970_zinc_ABC_transporter_substrate-binding_protein	380.131	-3.08063	0.24404	-8.52579	1.51768e-17	1.12844e-16
EL210_RS01025_DUF4856_domain-containing_protein	763.1	-4.63787	0.428618	-8.48744	2.11235e-17	1.56283e-16
EL210_RS01775_glycoside_hydrolase_family_3_N-terminal_domain-containing_protein	10532.5	3.12432	0.250292	8.48734	2.11427e-17	1.56283e-16
EL210_RS11320_5'-nucleotidase	2205.18	2.34193	0.158121	8.4867	2.12588e-17	1.56683e-16
EL210_RS02900_efflux_RND_transporter_periplasmic_adaptor_subunit	818.863	3.25356	0.26598	8.47267	2.39835e-17	1.7625e-16
EL210_RS12540_helix-turn-helix_domain-containing_protein	491.88	-2.24949	0.147941	-8.44589	3.01739e-17	2.211e-16
EL210_RS00420_type_I_restriction_endonuclease_subunit_R	3096.56	-2.96646	0.233263	-8.43022	3.45011e-17	2.52077e-16
EL210_RS08590_carA	1295.91	-2.5598	0.185176	-8.42335	3.65875e-17	2.66551e-16
EL210_RS03790_non-canonical_purine_NTP_diphosphatase	439.876	-2.29777	0.154469	-8.4015	4.40809e-17	3.2022e-16
EL210_RS01015_DUF4302_domain-containing_protein	655.605	-4.59442	0.428572	-8.38697	4.98818e-17	3.61322e-16
EL210_RS07285_glycoside_hydrolase_family_27_protein	467.987	2.86208	0.222376	8.37354	5.59126e-17	4.03849e-16
EL210_RS12775_gldL	4233.29	-2.31877	0.157898	-8.35207	6.7078e-17	4.83114e-16
EL210_RS11945_rpsS	7180.23	-2.46479	0.17618	-8.31414	9.24229e-17	6.63764e-16
EL210_RS11850_rpmJ	1623.23	-4.30278	0.397523	-8.30841	9.69932e-17	6.94614e-16
EL210_RS03980_hypothetical_protein	2173.79	2.45024	0.174633	8.30449	1.00253e-16	7.15928e-16
EL210_RS04025_AraC_family_transcriptional_regulator	775.074	3.21572	0.266906	8.30148	1.02822e-16	7.32206e-16
EL210_RS12700_mraY	2209.43	-2.37098	0.165247	-8.29651	1.07214e-16	7.61339e-16
EL210_RS08350_glycosyltransferase_family_2_protein	1535.74	-3.25966	0.272576	-8.29003	1.13222e-16	8.01753e-16
EL210_RS01100_histidine_phosphatase_family_protein	252.845	3.30445	0.278394	8.27765	1.25628e-16	8.87117e-16
EL210_RS11240_pyridoxal_phosphate-dependent_aminotransferase	11190.7	2.29463	0.156428	8.27615	1.27219e-16	8.95848e-16
EL210_RS12600_TonB-dependent_receptor	21326.1	2.68756	0.204759	8.24169	1.69798e-16	1.19236e-15
EL210_RS05270_hypothetical_protein	319.742	-3.33912	0.283904	-8.23913	1.73472e-16	1.21479e-15
EL210_RS00610_DUF3168_domain-containing_protein	795.841	4.10231	0.376552	8.23871	1.74073e-16	1.21563e-15
EL210_RS00390_restriction_endonuclease_subunit_S	928.464	-2.92774	0.234932	-8.20552	2.29595e-16	1.59894e-15
EL210_RS04675_pflA	968.838	2.95977	0.239233	8.19192	2.57098e-16	1.78067e-15
EL210_RS08525_pdxT	361.569	-2.60266	0.195638	-8.192	2.56921e-16	1.78067e-15
EL210_RS00625_DUF3164_family_protein	3856.49	2.49892	0.183046	8.18874	2.63982e-16	1.82335e-15
EL210_RS09205_polysaccharide_biosynthesis_tyrosine_autokinase	8112.19	-2.42386	0.173991	-8.18351	2.75703e-16	1.89912e-15
EL210_RS09075_DUF1015_family_protein	2206.37	-2.25205	0.15304	-8.18116	2.81127e-16	1.93122e-15
EL210_RS00425_TrlF_family_AAA-like_ATPase	2019.23	-2.85842	0.22726	-8.1775	2.89785e-16	1.97994e-15
EL210_RS09380_groL	147722	3.39437	0.292795	8.17763	2.89482e-16	1.97994e-15
EL210_RS05325_class_I_adenylate-forming_enzyme_family_protein	401.143	-2.86705	0.228376	-8.17534	2.95024e-16	2.0103e-15
EL210_RS10495_hypothetical_protein	1722.69	2.98206	0.242748	8.16511	3.21141e-16	2.18238e-15
EL210_RS07485_lpxA	4308.97	-2.08821	0.133296	-8.16385	3.24509e-16	2.19935e-15
EL210_RS11685_queA	3898.77	-2.6667	0.204306	-8.15785	3.41029e-16	2.30514e-15
EL210_RS01565_metallophosphoesterase	463.724	-2.48782	0.182695	-8.14373	3.83282e-16	2.58383e-15
EL210_RS07115_T9SS_C-terminal_target_domain-containing_protein	2429.07	2.68187	0.206695	8.13695	4.05358e-16	2.72538e-15
EL210_RS00980_glycoside_hydrolase_family_18	5033.15	-3.15771	0.26528	-8.1337	4.16384e-16	2.79209e-15
EL210_RS11730_GSCFA_domain-containing_protein	927.506	2.35544	0.167279	8.10289	5.3667e-16	3.58916e-15
EL210_RS07045_pyrF	841.435	-2.66466	0.205888	-8.08526	6.20318e-16	4.12747e-15
EL210_RS11095_hypothetical_protein	263.91	2.86853	0.231104	8.08524	6.20427e-16	4.12747e-15
EL210_RS09580_RagB/SusD_family_nutrient_uptake_outer_membrane_protein	192.267	3.51914	0.312152	8.07024	7.01609e-16	4.65529e-15
EL210_RS06995_rnpB_ncRNA	121774	3.39594	0.297085	8.06483	7.33349e-16	4.85316e-15
EL210_RS06940_mazG	1744.4	2.36193	0.168966	8.06038	7.60605e-16	5.02039e-15
EL210_RS00990_discoidin_domain-containing_protein	7709.4	-3.13527	0.264941	-8.05941	7.66662e-16	5.04719e-15
EL210_RS11450_AraC_family_transcriptional_regulator	282.648	3.12333	0.263674	8.05285	8.08888e-16	5.31135e-15
EL210_RS01940_coaD	645.741	2.79626	0.223171	8.04883	8.35917e-16	5.47461e-15
EL210_RS00325_dnaK	220195	3.37174	0.294856	8.04371	8.71605e-16	5.69359e-15
EL210_RS08570_HAMP_domain-containing_sensor_histidine_kinase	12773.2	-2.27965	0.159105	-8.0428	8.78063e-16	5.72099e-15
EL210_RS02095_type_II_toxin-antitoxin_system_RelE/ParE_family_toxin	1955.61	3.60234	0.323639	8.04086	8.92123e-16	5.78279e-15
EL210_RS09550_hypothetical_protein	6462.18	2.4292	0.177741	8.04089	8.91865e-16	5.78279e-15
EL210_RS09230_hypothetical_protein	537.103	-2.71694	0.215201	-7.97831	1.48346e-15	9.59127e-15
EL210_RS04965_hypothetical_protein	387.1	-2.43137	0.179459	-7.97607	1.51065e-15	9.74215e-15
EL210_RS02805_hypothetical_protein	1392.89	2.79504	0.225444	7.96224	1.68949e-15	1.08678e-14
EL210_RS02235_glucan_1_6-alpha-isomaltosidase	217.849	-3.74574	0.345089	-7.95661	1.76823e-15	1.13454e-14
EL210_RS10355_hypothetical_protein	1065.41	2.67003	0.209979	7.95334	1.81549e-15	1.16191e-14
EL210_RS02770_helix-turn-helix_transcriptional_regulator	4046.47	2.77957	0.224062	7.94231	1.98454e-15	1.2669e-14
EL210_RS01450_ATP-binding_protein	2288.5	2.26439	0.159475	7.92842	2.21955e-15	1.41112e-14
EL210_RS09995_hypothetical_protein	3891.3	2.84501	0.232712	7.9283	2.22162e-15	1.41112e-14
EL210_RS12160_rplA	23086	-3.00695	0.253173	-7.9272	2.24139e-15	1.42011e-14
EL210_RS05300_alpha/beta_hydrolase	242.07	-3.65694	0.33525	-7.92524	2.27702e-15	1.43907e-14
EL210_RS12760_porin_family_protein	2108.74	-2.80815	0.228162	-7.92487	2.2838e-15	1.43976e-14
EL210_RS04260_IPT/TIG_domain-containing_protein	47.804	3.14132	0.270898	7.90453	2.68951e-15	1.69132e-14
EL210_RS01525_hypothetical_protein	430.437	2.96206	0.248535	7.8945	2.91489e-15	1.8285e-14
EL210_RS12895_DUF4406_domain-containing_protein	354.151	4.49167	0.44324	7.87761	3.33704e-15	2.08813e-14
EL210_RS01045_ssrA_tmRNA	233596	2.55719	0.197888	7.86902	3.5744e-15	2.23113e-14
EL210_RS00115_ATP-binding_protein	1034.63	2.81291	0.232327	7.80328	6.03208e-15	3.75594e-14
EL210_RS08625_hypothetical_protein	475.754	3.29807	0.295606	7.77409	7.59946e-15	4.72026e-14
EL210_RS12695_UDP-N-acetylmuramoyl-L-alanyl-D-glutamate--2__6-diaminopimelate_ligase	2824.88	-2.218	0.156889	-7.76344	8.26551e-15	5.12137e-14
EL210_RS00890_glucosamine-6-phosphate_deaminase	5656.67	-2.54239	0.199071	-7.74795	9.33859e-15	5.77212e-14
EL210_RS08090_2-amino-4-hydroxy-6-_hydroxymethyldihydropteridine_diphosphokinase	1111.02	3.00595	0.258998	7.74502	9.55631e-15	5.89228e-14
EL210_RS04105_AMP-binding_protein	353.226	2.02476	0.132369	7.74169	9.81064e-15	6.03438e-14
EL210_RS13470_hypothetical_protein	727.236	3.05577	0.266118	7.72505	1.11809e-14	6.86054e-14
EL210_RS09475_glycosyltransferase_family_A_protein	1759.95	-2.32611	0.171854	-7.71651	1.19554e-14	7.31798e-14
EL210_RS02670_miaB	1775.98	-1.99684	0.130068	-7.66399	1.80245e-14	1.10063e-13
EL210_RS02365_dinB	1885.23	3.6373	0.344213	7.66183	1.83308e-14	1.11663e-13
EL210_RS02620_DUF4980_domain-containing_protein	1276.67	3.61463	0.341329	7.66014	1.8573e-14	1.12867e-13
EL210_RS05645_hypothetical_protein	226.729	-3.79579	0.365018	-7.65933	1.869e-14	1.13305e-13
EL210_RS00500_DNA_adenine_methylase	209.372	3.50238	0.327625	7.63793	2.20745e-14	1.33503e-13
EL210_RS02610_TonB-dependent_receptor	5353.12	3.44432	0.320436	7.62811	2.38222e-14	1.43729e-13
EL210_RS11055_mreD	899.349	-2.48257	0.194991	-7.6033	2.88663e-14	1.73748e-13
EL210_RS00860_GH92_family_glycosyl_hydrolase	1440.85	-2.73713	0.228517	-7.60174	2.9218e-14	1.75447e-13
EL210_RS08240_IS982_family_transposase	69.4569	4.61925	0.476905	7.58903	3.22311e-14	1.93081e-13
EL210_RS00935_Omp28_family_outer_membrane_lipoprotein	1450.76	-2.03477	0.136357	-7.58865	3.23244e-14	1.93182e-13
EL210_RS04415_hypothetical_protein	9588.07	2.7502	0.230645	7.58826	3.24224e-14	1.93311e-13
EL210_RS08795_hypothetical_protein	93.5445	-3.03828	0.269244	-7.57039	3.72104e-14	2.21336e-13
EL210_RS08345_glycosyltransferase_family_1_protein	2332.24	-2.19991	0.158513	-7.5698	3.73796e-14	2.21821e-13
EL210_RS11625_DUF4160_domain-containing_protein	2675.76	2.94151	0.256909	7.55718	4.11898e-14	2.43859e-13
EL210_RS00675_DDE-type_integrase/transposase/recombinase	3904.91	3.07435	0.274535	7.55586	4.16116e-14	2.45781e-13
EL210_RS05545_hypothetical_protein	1793.62	2.69262	0.22416	7.55097	4.3202e-14	2.5458e-13
EL210_RS10145_BamA/TamA_family_outer_membrane_protein	3000.15	-2.77166	0.234767	-7.54643	4.47359e-14	2.63005e-13
EL210_RS09305_TonB-dependent_receptor	6615.56	2.5743	0.208634	7.54575	4.49684e-14	2.63759e-13
EL210_RS02145_shikimate_kinase	1293.16	-2.31969	0.174982	-7.54187	4.63269e-14	2.71098e-13
EL210_RS10490_type_II_toxin-antitoxin_system_YafQ_family_toxin	2514.91	2.88791	0.250488	7.5369	4.81282e-14	2.80989e-13
EL210_RS02345_RagB/SusD_family_nutrient_uptake_outer_membrane_protein	4735.15	-3.5085	0.333146	-7.52974	5.08415e-14	2.96146e-13
EL210_RS04900_hypothetical_protein	999.042	3.20035	0.292578	7.52055	5.45449e-14	3.16987e-13
EL210_RS00780_DUF5683_domain-containing_protein	2020.5	-2.13671	0.15116	-7.51993	5.48057e-14	3.17772e-13
EL210_RS06445_atpF	1518.36	-1.97766	0.130355	-7.49993	6.38501e-14	3.69366e-13
EL210_RS12155_rplK	20865.7	-2.62836	0.217409	-7.48983	6.89632e-14	3.98034e-13
EL210_RS00670_ATP-binding_protein	1923.71	3.47729	0.331154	7.4808	7.38702e-14	4.25384e-13
EL210_RS12705_murD	1714.39	-2.14582	0.153736	-7.45319	9.11087e-14	5.23461e-13
EL210_RS05230_lipid_A_biosynthesis_acyltransferase	621.443	-2.47081	0.197487	-7.44765	9.50164e-14	5.44674e-13
EL210_RS11960_rplD	10600.2	-2.17815	0.158293	-7.44283	9.85522e-14	5.63665e-13
EL210_RS03125_DUF3791_domain-containing_protein	696.004	3.2976	0.308815	7.44005	1.0065e-13	5.74366e-13
EL210_RS13130_NAD(P)/FAD-dependent_oxidoreductase	6643.63	2.92897	0.259524	7.43273	1.0638e-13	6.05697e-13
EL210_RS00100_DUF4406_domain-containing_protein	471.174	2.81887	0.245133	7.4199	1.17205e-13	6.6583e-13
EL210_RS09485_glycosyltransferase_family_4_protein	2145.66	-2.18545	0.159923	-7.41263	1.23817e-13	7.01817e-13
EL210_RS01020_hypothetical_protein	426.188	-4.63848	0.49134	-7.40522	1.30932e-13	7.40483e-13
EL210_RS07160_tRNA_threonylcarbamoyladenosine_dehydratase	4310.65	2.61148	0.217741	7.40093	1.35233e-13	7.631e-13
EL210_RS00975_RagB/SusD_family_nutrient_uptake_outer_membrane_protein	7678.53	-2.84942	0.249999	-7.39771	1.38556e-13	7.80108e-13
EL210_RS03060_acyltransferase	802.276	-2.0702	0.144827	-7.38955	1.47326e-13	8.27644e-13
EL210_RS00985_DUF1735_and_LamG_domain-containing_protein	5619.45	-3.08328	0.281962	-7.38851	1.48481e-13	8.32285e-13
EL210_RS08335_WecB/TagA/CpsF_family_glycosyltransferase	1768.5	-2.1055	0.14995	-7.37246	1.67511e-13	9.36874e-13
EL210_RS12645_sufB	22140.2	2.5414	0.209126	7.37067	1.69778e-13	9.47461e-13
EL210_RS01470_hypothetical_protein	648.718	2.40097	0.190534	7.35286	1.94005e-13	1.08028e-12
EL210_RS11690_folK	1362.67	-2.6971	0.230827	-7.35227	1.94862e-13	1.08266e-12
EL210_RS08035_rhamnogalacturonan_acetylesterase	967.524	-2.43878	0.196188	-7.33368	2.2391e-13	1.24132e-12
EL210_RS08275_hypothetical_protein	83.5379	3.44163	0.334097	7.30817	2.70803e-13	1.49801e-12
EL210_RS04960_DMT_family_transporter	215.396	-2.90094	0.260582	-7.29499	2.98681e-13	1.64861e-12
EL210_RS01285_hypothetical_protein	180.069	2.51558	0.207967	7.28763	3.15459e-13	1.73743e-12
EL210_RS11050_mreC	2293.31	-1.98875	0.135734	-7.28447	3.22939e-13	1.77476e-12
EL210_RS07375_tetratricopeptide_repeat_protein	6399.58	-1.9113	0.125154	-7.28147	3.30197e-13	1.81071e-12
EL210_RS11025_MBOAT_family_protein	1536.96	-2.26334	0.173542	-7.27975	3.34433e-13	1.82997e-12
EL210_RS02290_sodium-translocating_pyrophosphatase	1364.01	1.98842	0.135847	7.276	3.43861e-13	1.87345e-12
EL210_RS07365_FERM_and_PDZ_domain-containing_protein_3	393.589	2.23686	0.169986	7.27627	3.43189e-13	1.87345e-12
EL210_RS11820_hypothetical_protein	122.879	3.74668	0.37777	7.27076	3.57458e-13	1.94334e-12
EL210_RS10675_cdd	4073.97	2.65068	0.227253	7.26363	3.76837e-13	2.0443e-12
EL210_RS08735_recN	859.547	-2.38355	0.190533	-7.26144	3.82989e-13	2.07322e-12
EL210_RS01920_helix-turn-helix_transcriptional_regulator	3141.77	-2.70469	0.235028	-7.25316	4.07151e-13	2.19931e-12
EL210_RS02615_RagB/SusD_family_nutrient_uptake_outer_membrane_protein	1977.35	3.20229	0.303754	7.25025	4.16014e-13	2.24239e-12
EL210_RS12090_DUF3737_family_protein	8572.33	3.15732	0.297641	7.24806	4.22776e-13	2.274e-12
EL210_RS00910_transglutaminase-like_domain-containing_protein	3334.79	2.10726	0.153126	7.231	4.79466e-13	2.5726e-12
EL210_RS01925_hypothetical_protein	1326.49	3.2248	0.307686	7.23075	4.80328e-13	2.5726e-12
EL210_RS10740_MotA/TolQ/ExbB_proton_channel_family_protein	925.606	-1.94737	0.131118	-7.22537	4.99754e-13	2.67099e-12
EL210_RS01570_lysophospholipid_acyltransferase_family_protein	178.916	-2.6186	0.22426	-7.21752	5.29424e-13	2.8236e-12
EL210_RS00795_MerR_family_transcriptional_regulator	635.942	2.75474	0.243563	7.20446	5.82722e-13	3.10131e-12
EL210_RS02765_type_II_toxin-antitoxin_system_RelE/ParE_family_toxin	3290.94	2.93833	0.269288	7.19799	6.11055e-13	3.24526e-12
EL210_RS01065_calycin-like_domain-containing_protein	219.774	4.50327	0.487869	7.18076	6.93251e-13	3.67409e-12
EL210_RS10300_site-specific_integrase	1157.26	-2.81672	0.253577	-7.16438	7.81366e-13	4.13241e-12
EL210_RS00060_phage_virion_morphogenesis_protein	713.681	2.94177	0.271351	7.15592	8.31161e-13	4.38659e-12
EL210_RS02360_ABC_transporter_ATP-binding_protein	206.209	3.0998	0.29367	7.1502	8.66519e-13	4.56367e-12
EL210_RS13265_type_I_restriction_enzyme_HsdR_N-terminal_domain-containing_protein	196.422	2.6332	0.228539	7.14626	8.91717e-13	4.68661e-12
EL210_RS01910_DNA_topoisomerase_IV_subunit_B	3956.12	-1.90321	0.126521	-7.1388	9.4152e-13	4.93809e-12
EL210_RS07315_FGGY_family_carbohydrate_kinase	1370.97	2.17028	0.164187	7.12769	1.02069e-12	5.34226e-12
EL210_RS08340_CDP-glycerol_glycerophosphotransferase_family_protein	2865.34	-2.2154	0.17075	-7.11802	1.09492e-12	5.71891e-12
EL210_RS08880_NADH-quinone_oxidoreductase_subunit_C	3322.13	-2.17844	0.166168	-7.09189	1.32294e-12	6.89566e-12
EL210_RS02585_aroQ	547.336	2.58198	0.223308	7.08429	1.39755e-12	7.26954e-12
EL210_RS09070_YigZ_family_protein	213.647	-2.16482	0.164801	-7.06805	1.57123e-12	8.15619e-12
EL210_RS01325_trxB	9229.27	1.9961	0.141003	7.06439	1.61319e-12	8.35685e-12
EL210_RS08875_nuoH	1740.06	-2.44905	0.205771	-7.04209	1.8938e-12	9.79046e-12
EL210_RS13275_helix-turn-helix_transcriptional_regulator	994.048	2.40485	0.19962	7.03762	1.95553e-12	1.0089e-11
EL210_RS02090_helix-turn-helix_transcriptional_regulator	2538.01	3.18275	0.310438	7.03122	2.04737e-12	1.05412e-11
EL210_RS06835_DUF6057_family_protein	1200.32	-2.24863	0.177926	-7.0177	2.25555e-12	1.15895e-11
EL210_RS12710_FtsW/RodA/SpoVE_family_cell_cycle_protein	892.367	-2.15139	0.164208	-7.01175	2.35358e-12	1.20687e-11
EL210_RS10235_hypothetical_protein	747.702	2.77645	0.253481	7.00823	2.41356e-12	1.23512e-11
EL210_RS03860_FKBP-type_peptidyl-prolyl_cis-trans_isomerase	837.547	-1.92016	0.131381	-7.00379	2.49121e-12	1.27228e-11
EL210_RS09890_hypothetical_protein	39.5504	4.75151	0.536477	6.99287	2.69326e-12	1.37269e-11
EL210_RS08105_bifunctional_dihydroorotate_dehydrogenase_B_NAD_binding_subunit/NADPH-dependent_glutamate_synthase	1166.65	-1.95574	0.136703	-6.99137	2.72218e-12	1.38464e-11
EL210_RS10070_hypothetical_protein	869.617	-1.90308	0.129464	-6.97549	3.04809e-12	1.54456e-11
EL210_RS12860_hypothetical_protein	242.46	3.4018	0.344322	6.97546	3.0488e-12	1.54456e-11
EL210_RS01930_type_II_toxin-antitoxin_system_YafQ_family_toxin	1259.35	3.01223	0.289396	6.95319	3.5712e-12	1.8056e-11
EL210_RS13435_hypothetical_protein	407.249	3.76802	0.398173	6.9518	3.60651e-12	1.81981e-11
EL210_RS01055_helix-turn-helix_domain-containing_protein	1087.66	2.41429	0.20354	6.94843	3.69376e-12	1.86012e-11
EL210_RS03630_agmatine_deiminase_family_protein	460.561	-2.02381	0.147374	-6.94699	3.73174e-12	1.87552e-11
EL210_RS06675_PD-(D/E)XK_nuclease_family_protein	812.624	-2.21411	0.174816	-6.94503	3.78386e-12	1.89794e-11
EL210_RS07035_AIR_synthase-related_protein	1187.77	-2.32163	0.191386	-6.90556	5.00043e-12	2.50318e-11
EL210_RS08585_carB	6502.24	-2.4805	0.214671	-6.89663	5.3251e-12	2.66045e-11
EL210_RS01030_fibronectin_type_III_domain-containing_protein	786.07	-3.12785	0.30857	-6.89584	5.35473e-12	2.66997e-11
EL210_RS10305_site-specific_integrase	2172.54	-2.61827	0.234802	-6.89206	5.49917e-12	2.73659e-11
EL210_RS12150_nusG	23791	-2.52399	0.221807	-6.87081	6.38379e-12	3.17057e-11
EL210_RS08740_tetratricopeptide_repeat_protein	772.413	-2.55004	0.225792	-6.86489	6.65407e-12	3.29833e-11
EL210_RS06130_type_IA_DNA_topoisomerase	484.859	3.97926	0.434025	6.86425	6.68415e-12	3.30676e-11
EL210_RS08405_NUDIX_domain-containing_protein	206.989	2.51831	0.221501	6.85465	7.14893e-12	3.52376e-11
EL210_RS08965_riboflavin_synthase	3996.65	2.81242	0.264409	6.85461	7.15066e-12	3.52376e-11
EL210_RS00050_hypothetical_protein	256.089	3.39447	0.350523	6.83114	8.42439e-12	4.14336e-11
EL210_RS12375_cdaA	1008.48	-1.85822	0.125884	-6.81755	9.26076e-12	4.54587e-11
EL210_RS07075_menB	636.565	-2.12351	0.164892	-6.8136	9.51837e-12	4.66326e-11
EL210_RS02600_transposase	316.559	2.23105	0.180907	6.8049	1.01123e-11	4.94464e-11
EL210_RS08730_DUF4835_family_protein	714.353	-2.18785	0.174634	-6.80195	1.03213e-11	5.0371e-11
EL210_RS00065_hypothetical_protein	648.104	2.8179	0.267506	6.79572	1.07771e-11	5.2494e-11
EL210_RS05840_htpG	52431.1	3.14921	0.316546	6.78957	1.12465e-11	5.46752e-11
EL210_RS00090_YopX_family_protein	1957.27	2.67705	0.247351	6.78005	1.2013e-11	5.82841e-11
EL210_RS13755_transcriptional_regulator	576.621	2.99608	0.294416	6.77979	1.20349e-11	5.82841e-11
EL210_RS00165_GNAT_family_N-acetyltransferase	709.219	-2.87471	0.278151	-6.73988	1.58518e-11	7.66221e-11
EL210_RS10900_MFS_transporter	2915.83	-2.40274	0.208249	-6.73586	1.62968e-11	7.86227e-11
EL210_RS11000_DNA_polymerase_III_subunit_delta	3565.72	2.35149	0.200825	6.72967	1.70046e-11	8.18811e-11
EL210_RS00850_hypothetical_protein	1234.26	2.45565	0.216408	6.72642	1.73889e-11	8.35726e-11
EL210_RS03905_rimM	896.802	-2.24284	0.184938	-6.72028	1.81375e-11	8.70049e-11
EL210_RS08555_rpsR	4175.51	-2.36752	0.203543	-6.7186	1.83483e-11	8.78494e-11
EL210_RS07500_AAA_family_ATPase	1628.36	-2.14872	0.171199	-6.70984	1.94831e-11	9.31066e-11
EL210_RS01590_capsule_assembly_Wzi_family_protein	612.482	-2.18379	0.176756	-6.69731	2.12293e-11	1.0126e-10
EL210_RS03120_GNAT_family_N-acetyltransferase	929.667	2.95612	0.292909	6.67824	2.41828e-11	1.1513e-10
EL210_RS06460_F0F1_ATP_synthase_subunit_gamma	5333.22	-2.28464	0.1924	-6.67693	2.43992e-11	1.15942e-10
EL210_RS03815_anaerobic_sulfatase-maturation_protein	525.205	-2.70166	0.254968	-6.67401	2.48902e-11	1.18053e-10
EL210_RS05615_sensor_histidine_kinase	871.172	-2.81647	0.272976	-6.65432	2.84612e-11	1.34738e-10
EL210_RS04215_C1_family_peptidase	322.069	2.16248	0.174851	6.64837	2.96359e-11	1.40036e-10
EL210_RS02720_30S_ribosomal_protein_S7	275.57	2.76258	0.265242	6.64517	3.02863e-11	1.42843e-10
EL210_RS00825_hypothetical_protein	611.595	2.53333	0.232091	6.6066	3.93249e-11	1.85128e-10
EL210_RS12365_murF	1790.15	2.13459	0.172192	6.58913	4.42404e-11	2.0788e-10
EL210_RS09660_IS3_family_transposase	163.607	2.51635	0.230151	6.58852	4.44224e-11	2.08349e-10
EL210_RS08595_amidophosphoribosyltransferase	1945.4	-1.86222	0.131185	-6.57255	4.94604e-11	2.3112e-10
EL210_RS10385_VapE_domain-containing_protein	100.028	4.08091	0.468736	6.5728	4.93789e-11	2.3112e-10
EL210_RS08800_DUF4296_domain-containing_protein	753.431	-2.68428	0.256587	-6.56417	5.23219e-11	2.4404e-10
EL210_RS01405_heavy-metal-associated_domain-containing_protein	143.214	3.49806	0.381116	6.55459	5.57947e-11	2.59759e-10
EL210_RS13290_FKBP-type_peptidyl-prolyl_cis-trans_isomerase	1898.02	2.66285	0.253865	6.55013	5.74855e-11	2.67138e-10
EL210_RS11970_rpsJ	4376.49	-2.49505	0.228619	-6.5395	6.17261e-11	2.86318e-10
EL210_RS09965_hypothetical_protein	607.857	-2.49908	0.22931	-6.53735	6.26198e-11	2.89932e-10
EL210_RS09630_IS982_family_transposase	494.473	2.54752	0.237003	6.52957	6.59603e-11	3.0484e-10
EL210_RS11675_undecaprenyl-diphosphate_phosphatase	2418.31	-1.80059	0.1227	-6.52476	6.81096e-11	3.14199e-10
EL210_RS07760_menA	1854.92	-2.28143	0.196555	-6.51944	7.05719e-11	3.24965e-10
EL210_RS10420_hypothetical_protein	22109.2	2.61525	0.248105	6.51035	7.49741e-11	3.44608e-10
EL210_RS01260_aminopeptidase_P_family_protein	666.895	2.18378	0.182126	6.49975	8.04527e-11	3.69119e-10
EL210_RS05355_MBL_fold_metallo-hydrolase	1003.21	-2.13002	0.174046	-6.49263	8.43515e-11	3.86305e-10
EL210_RS03865_Lrp/AsnC_ligand_binding_domain-containing_protein	830.066	2.68657	0.26017	6.48256	9.0179e-11	4.12247e-10
EL210_RS10485_site-specific_integrase	1970.94	2.70176	0.263134	6.46727	9.97884e-11	4.55352e-10
EL210_RS10735_hypothetical_protein	411.88	-2.25866	0.194752	-6.46285	1.02747e-10	4.68009e-10
EL210_RS00870_beta-N-acetylhexosaminidase	1781.48	-2.09182	0.169437	-6.44384	1.16484e-10	5.29627e-10
EL210_RS12040_hypothetical_protein	1235.48	2.9349	0.300619	6.4364	1.22341e-10	5.55256e-10
EL210_RS08560_rpsF	6130.01	-2.32851	0.20679	-6.42446	1.32336e-10	5.99546e-10
EL210_RS09925_hypothetical_protein	559.823	1.98215	0.153234	6.4095	1.45998e-10	6.60254e-10
EL210_RS00705_hypothetical_protein	60.766	4.40234	0.5309	6.40862	1.46838e-10	6.6287e-10
EL210_RS10075_hypothetical_protein	2482.13	-1.65627	0.102474	-6.40427	1.51087e-10	6.80836e-10
EL210_RS07580_TetR/AcrR_family_transcriptional_regulator	514.998	2.41642	0.221251	6.40186	1.53493e-10	6.90443e-10
EL210_RS00330_helix-turn-helix_domain-containing_protein	3230.88	2.90915	0.298311	6.39986	1.55515e-10	6.98298e-10
EL210_RS05450_yihA	862.078	2.503	0.235568	6.38033	1.76709e-10	7.92059e-10
EL210_RS06395_hypothetical_protein	73.8405	3.19958	0.345567	6.36514	1.95106e-10	8.72972e-10
EL210_RS06735_iron_ABC_transporter_permease	320.671	-2.33756	0.210509	-6.35393	2.09887e-10	9.37444e-10
EL210_RS01620_queF	428.422	-1.73065	0.115092	-6.34845	2.175e-10	9.69738e-10
EL210_RS01105_DUF308_domain-containing_protein	1594.71	1.80571	0.126982	6.34504	2.22364e-10	9.89676e-10
EL210_RS09520_thioesterase_family_protein	1092.28	2.58985	0.25067	6.34241	2.26192e-10	1.00495e-09
EL210_RS08680_DUF4494_domain-containing_protein	1868.15	2.2577	0.198772	6.32734	2.49423e-10	1.10621e-09
EL210_RS10240_tyrosine-type_recombinase/integrase	389.068	2.93815	0.306715	6.31904	2.63189e-10	1.16522e-09
EL210_RS07425_pheS	5021.3	2.1958	0.189324	6.31614	2.68171e-10	1.1852e-09
EL210_RS07505_hypothetical_protein	4105.77	2.31551	0.208432	6.31147	2.76393e-10	1.21941e-09
EL210_RS05220_class_I_SAM-dependent_methyltransferase	673.116	-2.09817	0.174073	-6.30867	2.81441e-10	1.23952e-09
EL210_RS05390_transposase	366.653	2.03192	0.163635	6.30621	2.85944e-10	1.25716e-09
EL210_RS06730_ABC_transporter_substrate-binding_protein	320.578	-2.47975	0.234791	-6.3024	2.93065e-10	1.28623e-09
EL210_RS02060_heavy_metal_translocating_P-type_ATPase	2241.8	2.20252	0.190932	6.29815	3.0122e-10	1.31973e-09
EL210_RS13010_phage_tail_tape_measure_protein	242.358	2.41174	0.224708	6.28256	3.3305e-10	1.45666e-09
EL210_RS11595_folE	1227.99	-2.07705	0.171459	-6.28168	3.34924e-10	1.46233e-09
EL210_RS13325_hypothetical_protein	1505.5	2.03462	0.164791	6.27838	3.4211e-10	1.49113e-09
EL210_RS00105_hypothetical_protein	694.056	2.97999	0.315509	6.27554	3.48419e-10	1.51601e-09
EL210_RS05235_pseudouridylate_synthase	288.251	-2.51586	0.241563	-6.2752	3.49177e-10	1.51612e-09
EL210_RS09490_glycosyltransferase	1198.53	-2.36508	0.217542	-6.275	3.49643e-10	1.51612e-09
EL210_RS11175_relaxase/mobilization_nuclease_domain-containingprotein	44.3324	4.27644	0.52224	6.27382	3.52302e-10	1.52503e-09
EL210_RS10500_cytochrome_d_ubiquinol_oxidase_subunit_II	3583.42	-1.91275	0.145643	-6.26702	3.68019e-10	1.59035e-09
EL210_RS04715_2-C-methyl-D-erythritol_4-phosphate_cytidylyltransferase	1070.87	2.00778	0.160821	6.26645	3.69376e-10	1.59348e-09
EL210_RS03130_3'-5'_exonuclease	1535.3	2.69529	0.270948	6.2569	3.92707e-10	1.69125e-09
EL210_RS07065_AMP-binding_protein	467.407	-2.24372	0.198819	-6.25553	3.96171e-10	1.70327e-09
EL210_RS06485_hypothetical_protein	3333.39	-2.20851	0.19339	-6.24905	4.12945e-10	1.77237e-09
EL210_RS12085_MalY/PatB_family_protein	8580.6	2.56938	0.251558	6.23863	4.41415e-10	1.89135e-09
EL210_RS10255_TonB-dependent_receptor	46.9963	3.46085	0.394815	6.23293	4.57787e-10	1.95818e-09
EL210_RS11355_trxA	5424.73	2.81847	0.291964	6.2284	4.71232e-10	2.01229e-09
EL210_RS01695_TonB-dependent_receptor	7946.1	2.18958	0.191125	6.2241	4.84331e-10	2.06474e-09
EL210_RS12250_hypothetical_protein	356.062	2.29752	0.208989	6.20856	5.34716e-10	2.27569e-09
EL210_RS07665_glycosyltransferase	816.476	-2.31619	0.212025	-6.20769	5.37677e-10	2.28445e-09
EL210_RS05580_helicase-related_protein	139.132	2.96437	0.316575	6.20506	5.46768e-10	2.31918e-09
EL210_RS03880_DUF4294_domain-containing_protein	746.391	2.3363	0.215552	6.19946	5.66573e-10	2.39916e-09
EL210_RS12010_DUF3575_domain-containing_protein	1562.52	-2.06133	0.171869	-6.1752	6.60804e-10	2.7935e-09
EL210_RS12345_iron-sulfur_cluster_assembly_protein	2030.76	2.34951	0.219152	6.15786	7.37345e-10	3.11187e-09
EL210_RS05395_DUF488_family_protein	722.373	2.24194	0.202008	6.14799	7.8472e-10	3.30629e-09
EL210_RS00075_hypothetical_protein	505.397	2.75435	0.285782	6.13876	8.31681e-10	3.49832e-09
EL210_RS00470_BACON_domain-containing_carbohydrate-binding_protein	2216.56	2.95311	0.318298	6.13611	8.45676e-10	3.55128e-09
EL210_RS12500_glycoside_hydrolase_family_88_protein	102.324	-2.67148	0.272568	-6.13231	8.66105e-10	3.63103e-09
EL210_RS06120_AraC_family_transcriptional_regulator	1173.41	2.96061	0.32041	6.11906	9.41262e-10	3.93959e-09
EL210_RS08245_IS30_family_transposase	26.0945	4.28651	0.537428	6.11526	9.64011e-10	4.02813e-09
EL210_RS13770_hypothetical_protein	50.9417	-3.47648	0.405506	-6.10714	1.01433e-09	4.23141e-09
EL210_RS00040_DUF935_family_protein	597.47	2.61724	0.26483	6.10673	1.01695e-09	4.23533e-09
EL210_RS11800_hypothetical_protein	1300.35	2.69713	0.278578	6.09212	1.11425e-09	4.63293e-09
EL210_RS13870_hypothetical_protein	61.3812	-3.24414	0.36891	-6.08318	1.17822e-09	4.89088e-09
EL210_RS04250_two-component_regulator_propeller_domain-containing_protein	782.009	2.027	0.169339	6.06479	1.32126e-09	5.47565e-09
EL210_RS02240_glycoside_hydrolase_family_97_protein	341.947	-3.66137	0.439639	-6.05354	1.41696e-09	5.86265e-09
EL210_RS13855_transposase	77.1007	4.09515	0.512186	6.04302	1.51259e-09	6.24809e-09
EL210_RS11660_radical_SAM_protein	675.763	2.54845	0.256513	6.03653	1.57468e-09	6.49394e-09
EL210_RS00615_phage_virion_morphogenesis_protein	260.405	3.67757	0.444845	6.01911	1.75377e-09	7.22075e-09
EL210_RS04295_DUF6089_family_protein	1613.25	-1.92362	0.1535	-6.01704	1.77636e-09	7.30185e-09
EL210_RS02405_DUF2851_family_protein	2410.21	2.35883	0.226213	6.00684	1.89168e-09	7.76327e-09
EL210_RS04430_rpsB	15685.6	-2.15728	0.192738	-6.00443	1.92002e-09	7.86681e-09
EL210_RS10815_hypothetical_protein	14.1678	4.92594	0.654046	6.00254	1.94254e-09	7.94619e-09
EL210_RS11245_bifunctional_3_4-dihydroxy-2-butanone-4-phosphate_synthase/GTP_cyclohydrolase_II	1504.1	-1.94481	0.157438	-6.00114	1.9594e-09	8.00221e-09
EL210_RS06325_GNAT_family_N-acetyltransferase	460.913	-2.37868	0.230427	-5.98315	2.18857e-09	8.92371e-09
EL210_RS08355_glycosyltransferase_family_4_protein	1605.67	-2.53872	0.257205	-5.98245	2.19813e-09	8.94825e-09
EL210_RS13055_DUF349_domain-containing_protein	17590.1	2.14567	0.191686	5.9768	2.27569e-09	9.24909e-09
EL210_RS00125_hypothetical_protein	599.203	2.3567	0.22711	5.97376	2.3185e-09	9.40796e-09
EL210_RS07205_pyrB	2227.4	2.24484	0.209204	5.95036	2.67558e-09	1.08395e-08
EL210_RS01070_DUF4903_family_protein	281.426	3.29111	0.385398	5.9448	2.768e-09	1.1196e-08
EL210_RS04890_hypothetical_protein	1224.36	2.27765	0.21507	5.94062	2.83948e-09	1.14668e-08
EL210_RS11790_rnr	3468.9	1.68186	0.114829	5.93808	2.88375e-09	1.1627e-08
EL210_RS13605_hypothetical_protein	336.233	2.54689	0.26097	5.92745	3.07679e-09	1.23856e-08
EL210_RS07925_clostripain-related_cysteine_peptidase	670.795	-2.01062	0.170627	-5.92298	3.16155e-09	1.27065e-08
EL210_RS05245_beta-ketoacyl_synthase_N-terminal-like_domain-containing_protein	1008.74	-2.16091	0.196029	-5.92215	3.17769e-09	1.27389e-08
EL210_RS08785_hypothetical_protein	59.6124	3.02148	0.341349	5.92204	3.17969e-09	1.27389e-08
EL210_RS04435_tsf	12489.2	-2.32428	0.223723	-5.91928	3.2336e-09	1.29344e-08
EL210_RS04905_DUF3791_domain-containing_protein	1063.08	2.94787	0.329192	5.91713	3.276e-09	1.30627e-08
EL210_RS05865_M48_family_metallopeptidase	3218.06	2.02608	0.173409	5.91714	3.27597e-09	1.30627e-08
EL210_RS00865_sialidase_family_protein	1424.44	-2.28479	0.217574	-5.90507	3.52489e-09	1.40329e-08
EL210_RS09470_hypothetical_protein	1356.78	-2.17407	0.198907	-5.90258	3.57865e-09	1.42246e-08
EL210_RS02230_glucan_1_6-alpha-isomaltosidase	341.405	-2.81934	0.308629	-5.89491	3.74884e-09	1.48777e-08
EL210_RS04030_hypothetical_protein	670.038	2.90063	0.322537	5.89273	3.79862e-09	1.50516e-08
EL210_RS06125_DUF3945_domain-containing_protein	264.291	3.84741	0.483572	5.88828	3.90228e-09	1.54381e-08
EL210_RS00345_helix-turn-helix_domain-containing_protein	34.9133	3.80288	0.476812	5.87837	4.14334e-09	1.63662e-08
EL210_RS11005_YraN_family_protein	294.329	2.34616	0.230085	5.85073	4.89426e-09	1.93022e-08
EL210_RS07280_acetylxylan_esterase	365.834	1.74669	0.128119	5.82812	5.60543e-09	2.20725e-08
EL210_RS04895_Cof-type_HAD-IIB_family_hydrolase	2051.82	2.33848	0.229741	5.82606	5.67521e-09	2.23125e-08
EL210_RS12575_SusD/RagB_family_nutrient-binding_outer_membranelipoprotein	2158.84	2.54896	0.266509	5.81203	6.17192e-09	2.42277e-08
EL210_RS02860_hypothetical_protein	526.983	2.39913	0.240775	5.81095	6.21191e-09	2.43468e-08
EL210_RS01135_efflux_RND_transporter_periplasmic_adaptor_subunit	5716.46	2.10432	0.190121	5.80849	6.30378e-09	2.46305e-08
EL210_RS03720_IS30_family_transposase	13.7439	8.09698	1.22182	5.80854	6.30204e-09	2.46305e-08
EL210_RS03715_transposase	28.7921	3.75213	0.474334	5.8021	6.54903e-09	2.55493e-08
EL210_RS06080_hypothetical_protein	331.791	2.5099	0.260877	5.78776	7.13304e-09	2.77422e-08
EL210_RS08540_alpha-amylase_family_glycosyl_hydrolase	5328.6	-1.60362	0.104292	-5.78776	7.13309e-09	2.77422e-08
EL210_RS12440_MmcQ/YjbR_family_DNA-binding_protein	449.031	-1.74342	0.128685	-5.77704	7.60265e-09	2.9523e-08
EL210_RS09480_glycosyltransferase_family_4_protein	1913.56	-1.93224	0.161523	-5.77156	7.85392e-09	3.0452e-08
EL210_RS11555_sugar_MFS_transporter	2410.06	-1.59948	0.10407	-5.76033	8.3949e-09	3.24997e-08
EL210_RS08725_coaBC	1042.24	-1.8216	0.142691	-5.75788	8.51788e-09	3.29254e-08
EL210_RS12690_penicillin-binding_transpeptidase_domain-containing_protein	4105.96	-1.53055	0.0922646	-5.75026	8.91051e-09	3.43905e-08
EL210_RS12535_alpha-L-rhamnosidase_N-terminal_domain-containing_protein	899.729	-1.61384	0.106978	-5.73799	9.58057e-09	3.69203e-08
EL210_RS12650_infB	12664.9	-1.58412	0.10184	-5.73562	9.71577e-09	3.73843e-08
EL210_RS08530_pdxS	387.269	-1.87764	0.153173	-5.72972	1.00597e-08	3.86489e-08
EL210_RS05550_hypothetical_protein	870.936	2.07951	0.188482	5.72742	1.01971e-08	3.90581e-08
EL210_RS13060_magnesium_transporter_CorA_family_protein	2223.39	1.87022	0.151939	5.72742	1.01968e-08	3.90581e-08
EL210_RS08440_HU_family_DNA-binding_protein	2234.3	2.06051	0.185328	5.72238	1.05044e-08	4.01742e-08
EL210_RS07560_transposase	674.523	2.4356	0.251488	5.70842	1.1403e-08	4.35449e-08
EL210_RS02555_YihY/virulence_factor_BrkB_family_protein	1095.67	2.12893	0.197891	5.70483	1.16462e-08	4.44068e-08
EL210_RS03215_hypothetical_protein	343.996	2.4512	0.254799	5.69548	1.23025e-08	4.68384e-08
EL210_RS11510_2-oxoacid:ferredoxin_oxidoreductase_subunit_beta	236.435	2.7499	0.307528	5.69021	1.26883e-08	4.82345e-08
EL210_RS03075_hypothetical_protein	2593.48	2.66207	0.293016	5.67231	1.40887e-08	5.34778e-08
EL210_RS12330_radC	273.044	-1.791	0.139504	-5.6701	1.42718e-08	5.40916e-08
EL210_RS08910_nrfA	860.873	2.2083	0.213196	5.66757	1.4484e-08	5.48137e-08
EL210_RS02160_alpha/beta_hydrolase	756.335	1.97912	0.17277	5.66717	1.45177e-08	5.48589e-08
EL210_RS12900_hypothetical_protein	108.805	3.16902	0.382977	5.66356	1.48263e-08	5.59418e-08
EL210_RS13495_FKBP-type_peptidyl-prolyl_cis-trans_isomerase_N-terminal_domain-containing_protein	21.3995	3.80717	0.496133	5.6581	1.53054e-08	5.76632e-08
EL210_RS06320_glycosyltransferase_family_2_protein	1172.43	-1.94215	0.166874	-5.64583	1.64383e-08	6.18392e-08
EL210_RS01660_3-methyl-2-oxobutanoate_dehydrogenase_subunit_VorB	3487.14	-1.81758	0.144837	-5.64482	1.65351e-08	6.21111e-08
EL210_RS04500_porU	2228.84	-1.67359	0.119522	-5.63565	1.74399e-08	6.54127e-08
EL210_RS06985_DMT_family_transporter	2176.04	1.89869	0.159712	5.62695	1.83425e-08	6.86961e-08
EL210_RS03940_YifB_family_Mg_chelatase-like_AAA_ATPase	2701.08	-2.01927	0.181168	-5.62612	1.84311e-08	6.89257e-08
EL210_RS00895_nagB	2227.32	-1.82896	0.147611	-5.61583	1.95621e-08	7.30471e-08
EL210_RS12145_secE	8021.35	-2.24359	0.221699	-5.60936	2.03081e-08	7.5721e-08
EL210_RS07850_hypothetical_protein	36108.9	1.9899	0.17709	5.58981	2.27324e-08	8.46354e-08
EL210_RS09975_ABC_transporter_ATP-binding_protein	138.01	-2.33015	0.238771	-5.57082	2.53537e-08	9.42563e-08
EL210_RS06275_HlyD_family_efflux_transporter_periplasmic_adaptor_subunit	246.898	2.32273	0.23756	5.56796	2.57736e-08	9.56765e-08
EL210_RS03910_murA	2803.71	-1.68578	0.123171	-5.5677	2.5812e-08	9.56783e-08
EL210_RS08790_C69_family_dipeptidase	1120.49	-2.30141	0.234383	-5.5525	2.81607e-08	1.04114e-07
EL210_RS12805_hypothetical_protein	4118.05	2.2718	0.229053	5.55245	2.817e-08	1.04114e-07
EL210_RS02280_RagB/SusD_family_nutrient_uptake_outer_membrane_protein	10581.5	-2.46163	0.264617	-5.52356	3.32195e-08	1.22597e-07
EL210_RS07095_DUF6630_family_protein	409.403	-1.93577	0.169544	-5.51934	3.40284e-08	1.25399e-07
EL210_RS01380_udk	718.645	-1.98188	0.177925	-5.51851	3.41881e-08	1.25804e-07
EL210_RS10610_MATE_family_efflux_transporter	1979.63	1.92186	0.167881	5.49115	3.99319e-08	1.46726e-07
EL210_RS00275_helix-turn-helix_domain-containing_protein	2114.5	2.20351	0.219209	5.49024	4.01383e-08	1.47271e-07
EL210_RS03725_helix-turn-helix_domain-containing_protein	15.4519	7.96603	1.26993	5.48536	4.12638e-08	1.51181e-07
EL210_RS12800_hypothetical_protein	307.942	2.19184	0.217351	5.48349	4.17022e-08	1.52566e-07
EL210_RS12390_sugar_kinase	712.879	-1.8415	0.153793	-5.47163	4.45905e-08	1.62897e-07
EL210_RS02025_hypothetical_protein	84.3727	2.69184	0.309313	5.46966	4.50905e-08	1.64486e-07
EL210_RS01890_MgtC/SapB_family_protein	336.517	2.27837	0.233928	5.46479	4.63467e-08	1.68644e-07
EL210_RS09750_DUF6452_family_protein	1424.18	-1.79746	0.145928	-5.46472	4.63638e-08	1.68644e-07
EL210_RS03450_phage_integrase_SAM-like_domain-containing_protein	29.5677	5.92676	0.903956	5.45022	5.03064e-08	1.82722e-07
EL210_RS00085_hypothetical_protein	455.124	2.47852	0.271545	5.44484	5.18531e-08	1.8807e-07
EL210_RS02695_LicD_family_protein	446.378	-2.61935	0.297604	-5.44129	5.28967e-08	1.9158e-07
EL210_RS13560_hypothetical_protein	114.362	-2.69526	0.311618	-5.44019	5.32232e-08	1.92487e-07
EL210_RS00385_site-specific_tyrosine_recombinase/integron_integrase	1763.11	-2.15243	0.211879	-5.43908	5.3556e-08	1.93414e-07
EL210_RS10365_relaxase/mobilization_nuclease_domain-containingprotein	40.9338	3.71902	0.50013	5.43663	5.42973e-08	1.95811e-07
EL210_RS05690_mobC	117.149	3.32064	0.428517	5.41553	6.11085e-08	2.19839e-07
EL210_RS11215_substrate-binding_domain-containing_protein	5960.71	-2.15109	0.212556	-5.41545	6.11341e-08	2.19839e-07
EL210_RS07030_shikimate_dehydrogenase	883.875	-1.77231	0.143084	-5.39758	6.7547e-08	2.42555e-07
EL210_RS05495_IS256_family_transposase	58.7137	2.78946	0.331712	5.39463	6.86666e-08	2.46226e-07
EL210_RS04530_ilvA	1217.81	1.95166	0.176688	5.38611	7.19971e-08	2.57803e-07
EL210_RS10410_DUF1629_domain-containing_protein	335.26	3.23493	0.415034	5.38494	7.24692e-08	2.59126e-07
EL210_RS07740_uvrB	1300.78	1.7917	0.14703	5.38466	7.25826e-08	2.59165e-07
EL210_RS12910_hypothetical_protein	246.125	2.91814	0.356691	5.3776	7.54862e-08	2.69153e-07
EL210_RS11570_membrane_protein	2952.35	1.97281	0.181185	5.36914	7.91131e-08	2.81687e-07
EL210_RS10425_hypothetical_protein	10889	2.24892	0.232767	5.36555	8.07035e-08	2.86946e-07
EL210_RS12915_hypothetical_protein	266.762	3.22842	0.415425	5.36419	8.13141e-08	2.88711e-07
EL210_RS00970_SusC/RagA_family_TonB-linked_outer_membrane_protein	16351.6	-1.81898	0.153106	-5.3491	8.83921e-08	3.13402e-07
EL210_RS12755_Nramp_family_divalent_metal_transporter	438.814	2.31897	0.246779	5.34476	9.0539e-08	3.20564e-07
EL210_RS02295_M48_family_metallopeptidase	2258.55	1.91434	0.171418	5.33396	9.60933e-08	3.39754e-07
EL210_RS11520_bifunctional_response_regulator/alkaline_phosphatase_family_protein	1064.35	-2.15362	0.216396	-5.33108	9.76319e-08	3.44711e-07
EL210_RS06160_helix-turn-helix_domain-containing_protein	11.9916	7.41429	1.20636	5.31704	1.05467e-07	3.71854e-07
EL210_RS05165_radA	4224.47	2.02653	0.193122	5.31543	1.06406e-07	3.74645e-07
EL210_RS11065_rodA	1459.88	-1.82751	0.15573	-5.31376	1.07386e-07	3.77568e-07
EL210_RS07240_RNA_polymerase_sigma_factor_RpoD/SigA	2771.48	1.90704	0.17093	5.30649	1.11758e-07	3.92396e-07
EL210_RS07555_nifJ	24143.5	-2.08714	0.205386	-5.29316	1.20219e-07	4.21516e-07
EL210_RS02640_endonuclease/exonuclease/phosphatase_family_protein	817.076	-2.13187	0.21397	-5.28985	1.22416e-07	4.28627e-07
EL210_RS11170_hypothetical_protein	13.9702	4.67716	0.697155	5.27453	1.33096e-07	4.65377e-07
EL210_RS00335_site-specific_integrase	4710.97	2.50269	0.285318	5.26673	1.38873e-07	4.84903e-07
EL210_RS02580_site-specific_tyrosine_recombinase/integron_integrase	691.377	2.14912	0.21849	5.25939	1.44538e-07	5.03989e-07
EL210_RS10260_RagB/SusD_family_nutrient_uptake_outer_membrane_protein	27.6279	4.07565	0.588513	5.22613	1.73091e-07	6.0272e-07
EL210_RS09375_RNase_adapter_RapZ	2114.88	1.9938	0.190196	5.22512	1.74042e-07	6.05198e-07
EL210_RS13105_OmpA_family_protein	9627.27	1.97038	0.185753	5.22403	1.75072e-07	6.07943e-07
EL210_RS12850_hypothetical_protein	362.282	2.26594	0.243006	5.20952	1.89329e-07	6.56549e-07
EL210_RS01600_MraY_family_glycosyltransferase	1894.79	-1.95423	0.183885	-5.18928	2.11108e-07	7.31068e-07
EL210_RS13465_hypothetical_protein	389.822	2.38943	0.267764	5.18902	2.11407e-07	7.31105e-07
EL210_RS04970_ATP-binding_cassette_domain-containing_protein	187.808	-2.22407	0.236028	-5.18613	2.14712e-07	7.41518e-07
EL210_RS02000_hypothetical_protein	270.693	2.34867	0.26016	5.18401	2.17168e-07	7.48977e-07
EL210_RS04760_sugar_O-acetyltransferase	230.907	2.40481	0.271648	5.17145	2.32284e-07	8.00018e-07
EL210_RS01375_uracil-DNA_glycosylase_family_protein	902.483	-1.75866	0.147327	-5.14948	2.61215e-07	8.98439e-07
EL210_RS02490_mnmG	1583.99	1.84427	0.164031	5.14701	2.64678e-07	9.0911e-07
EL210_RS00155_hypothetical_protein	485.369	1.86428	0.167992	5.14479	2.67826e-07	9.18677e-07
EL210_RS00355_toprim_domain-containing_protein	34.2657	3.60072	0.505797	5.14182	2.72093e-07	9.32046e-07
EL210_RS01035_hypothetical_protein	668.311	-2.77554	0.346124	-5.12977	2.90093e-07	9.92362e-07
EL210_RS10775_hypothetical_protein	465.156	2.33893	0.261372	5.1227	3.01194e-07	1.02894e-06
EL210_RS13015_hypothetical_protein	194.928	2.28257	0.250759	5.11476	3.1414e-07	1.07172e-06
EL210_RS10745_TatD_family_hydrolase	544.345	-1.60659	0.118808	-5.10561	3.29729e-07	1.12339e-06
EL210_RS10530_ABC_transporter_permease	1185.67	-1.65333	0.128058	-5.10183	3.36392e-07	1.14455e-06
EL210_RS12670_glycerol_acyltransferase	2212.61	2.07634	0.211322	5.09338	3.51745e-07	1.19518e-06
EL210_RS08930_hypothetical_protein	2233.24	2.26287	0.248208	5.08795	3.61957e-07	1.22822e-06
EL210_RS13860_IS30_family_transposase	34.5078	3.45407	0.482597	5.08512	3.67388e-07	1.24498e-06
EL210_RS06665_coaE	431.4	-2.0946	0.215674	-5.07526	3.86962e-07	1.30956e-06
EL210_RS00095_hypothetical_protein	115.059	2.99978	0.395228	5.0598	4.197e-07	1.41845e-06
EL210_RS06670_DUF5606_domain-containing_protein	550.623	-2.01767	0.201601	-5.04796	4.46546e-07	1.50717e-06
EL210_RS08900_hydrogen_peroxide-inducible_genes_activator	1258.53	2.00806	0.199785	5.04572	4.51818e-07	1.52293e-06
EL210_RS07690_hisC	1538.61	1.70974	0.140708	5.04409	4.55696e-07	1.53396e-06
EL210_RS07520_SDR_family_NAD(P)-dependent_oxidoreductase	1334.22	-1.88827	0.176243	-5.04002	4.65486e-07	1.56483e-06
EL210_RS05965_hypothetical_protein	107.293	2.68617	0.334966	5.03385	4.80719e-07	1.61389e-06
EL210_RS04610_hypothetical_protein	1560.99	2.24085	0.246536	5.03313	4.82535e-07	1.61784e-06
EL210_RS00340_hypothetical_protein	2433.04	2.53159	0.305474	5.01382	5.33599e-07	1.78667e-06
EL210_RS01075_TonB-dependent_receptor	297	2.84816	0.368838	5.01077	5.42127e-07	1.81283e-06
EL210_RS05565_type_IV_toxin-antitoxin_system_AbiEi_family_antitoxin	1115.83	2.21542	0.243775	4.98581	6.17016e-07	2.06052e-06
EL210_RS06170_site-specific_integrase	26.2894	5.76593	0.958486	4.97236	6.61441e-07	2.20597e-06
EL210_RS11160_toprim_domain-containing_protein	41.2381	4.57413	0.721458	4.95403	7.26906e-07	2.42111e-06
EL210_RS06875_glycosyltransferase_family_2_protein	2124.61	2.13747	0.229803	4.94974	7.43111e-07	2.47182e-06
EL210_RS03965_hypothetical_protein	1018.63	-1.541	0.109726	-4.93051	8.20159e-07	2.72452e-06
EL210_RS02870_peroxiredoxin	1442.76	2.24789	0.253705	4.91867	8.7135e-07	2.89078e-06
EL210_RS07860_aldose_epimerase_family_protein	983.082	2.02831	0.209161	4.91635	8.81731e-07	2.92138e-06
EL210_RS12780_SUMF1/EgtB/PvdO_family_nonheme_iron_enzyme	4350.41	-1.74357	0.151516	-4.90754	9.22277e-07	3.05172e-06
EL210_RS13625_hypothetical_protein	29.8136	-3.4991	0.509725	-4.90284	9.44608e-07	3.12153e-06
EL210_RS12060_HDIG_domain-containing_metalloprotein	1968.99	1.55717	0.113699	4.9004	9.56409e-07	3.1564e-06
EL210_RS03845_NAD-dependent_deacylase	1000.02	2.11514	0.227987	4.89126	1.00193e-06	3.30232e-06
EL210_RS04680_efflux_RND_transporter_periplasmic_adaptor_subunit	24000.6	-2.17539	0.240706	-4.88308	1.04444e-06	3.43794e-06
EL210_RS08805_lipoprotein_signal_peptidase	625.951	-2.2079	0.247431	-4.88175	1.05146e-06	3.45655e-06
EL210_RS06215_cobC	316.034	-1.75479	0.154706	-4.87889	1.06685e-06	3.50258e-06
EL210_RS03840_DUF6377_domain-containing_protein	880.796	2.29308	0.266072	4.85988	1.17454e-06	3.85116e-06
EL210_RS00680_hypothetical_protein	216.935	2.52678	0.315003	4.84686	1.2543e-06	4.10736e-06
EL210_RS10195_Type_1_glutamine_amidotransferase-like_domain-containing_protein	485.574	1.89606	0.185245	4.83715	1.31711e-06	4.30744e-06
EL210_RS11210_tetratricopeptide_repeat_protein	18535	-1.92052	0.191018	-4.81902	1.44267e-06	4.71197e-06
EL210_RS05070_glgP	14812.2	-1.97571	0.202572	-4.81662	1.46011e-06	4.7628e-06
EL210_RS00285_DUF3316_domain-containing_protein	2504.34	-1.85437	0.177659	-4.80904	1.51657e-06	4.94059e-06
EL210_RS02445_superoxide_dismutase	1068.76	1.84463	0.175872	4.80254	1.56664e-06	5.09712e-06
EL210_RS06220_cobS	524.479	-1.60576	0.126265	-4.79756	1.60609e-06	5.21206e-06
EL210_RS13650_hypothetical_protein	14.1699	4.72526	0.776473	4.79766	1.60527e-06	5.21206e-06
EL210_RS06895_DUF5932_domain-containing_protein	231.432	-2.36918	0.286505	-4.77889	1.76269e-06	5.71293e-06
EL210_RS08500_alkaline_phosphatase_family_protein	27217.5	2.29078	0.270248	4.77627	1.78574e-06	5.7802e-06
EL210_RS08765_hypothetical_protein	358.894	-1.87773	0.183869	-4.77366	1.80911e-06	5.84837e-06
EL210_RS08360_hypothetical_protein	1937.11	-2.20428	0.252773	-4.76429	1.89518e-06	6.11879e-06
EL210_RS09240_peptide_chain_release_factor_3	2305.86	-1.47336	0.0994282	-4.76081	1.92822e-06	6.21752e-06
EL210_RS13330_hypothetical_protein	1174.63	1.59083	0.12428	4.75402	1.99413e-06	6.42186e-06
EL210_RS00365_relaxase/mobilization_nuclease_domain-containingprotein	24.3469	3.44034	0.513766	4.74991	2.03509e-06	6.54544e-06
EL210_RS05195_tsaA	153.95	-2.00686	0.212197	-4.74494	2.08573e-06	6.69976e-06
EL210_RS08550_rplI	8613.57	-1.98876	0.20883	-4.73478	2.19292e-06	7.03516e-06
EL210_RS04580_glycosyl_hydrolase_53_family_protein	735.308	2.38271	0.292725	4.72358	2.31725e-06	7.4246e-06
EL210_RS12880_ATP-binding_protein	1349.04	2.31585	0.279312	4.71102	2.46481e-06	7.88738e-06
EL210_RS04510_ispF	610.994	-1.8464	0.179741	-4.70899	2.48942e-06	7.95606e-06
EL210_RS00700_hypothetical_protein	559.085	1.8893	0.188989	4.70555	2.53187e-06	8.08153e-06
EL210_RS00605_phage_minor_head_protein	842.189	2.60109	0.340652	4.70009	2.60047e-06	8.29003e-06
EL210_RS04085_pilus_assembly_protein_N-terminal_domain-containing_protein	863.57	2.42579	0.30361	4.69612	2.65152e-06	8.44212e-06
EL210_RS06070_mobB	7.53621	6.62497	1.19928	4.69027	2.72847e-06	8.6762e-06
EL210_RS09600_beta-L-arabinofuranosidase_domain-containing_protein	104.819	1.83926	0.179382	4.67862	2.88811e-06	9.1723e-06
EL210_RS02190_plasmid_pRiA4b_ORF-3_family_protein	1902.34	2.14457	0.245019	4.67134	2.99245e-06	9.49173e-06
EL210_RS11950_rplB	16733.4	-1.67153	0.143834	-4.66879	3.02985e-06	9.59831e-06
EL210_RS03675_site-specific_integrase	425.432	2.03016	0.221049	4.66031	3.15732e-06	9.98963e-06
EL210_RS02830_acyl_carrier_protein	311.931	-1.88489	0.190425	-4.64692	3.36929e-06	1.06351e-05
EL210_RS06085_PDDEXK_nuclease_domain-containing_protein	398.464	1.88231	0.189871	4.64689	3.36975e-06	1.06351e-05
EL210_RS07780_T9SS_type_A_sorting_domain-containing_protein	3583.74	2.06528	0.229448	4.64279	3.43728e-06	1.08347e-05
EL210_RS04740_Fic_family_protein	715.188	2.11092	0.239815	4.63239	3.61462e-06	1.13795e-05
EL210_RS00260_ftsH	22423.6	1.87577	0.189102	4.63122	3.63511e-06	1.14298e-05
EL210_RS05320_phosphopantetheine-binding_protein	114.542	-2.22604	0.264916	-4.62803	3.69164e-06	1.15931e-05
EL210_RS03135_HmuY_family_protein	670.989	1.95474	0.206952	4.61333	3.96272e-06	1.2429e-05
EL210_RS11445_rhamnulokinase_family_protein	227.37	1.92423	0.200489	4.60986	4.02937e-06	1.26224e-05
EL210_RS03020_cytochrome_c_biogenesis_protein_CcdA	10604.1	-1.80444	0.174809	-4.60183	4.18799e-06	1.3103e-05
EL210_RS00280_S41_family_peptidase	2630.44	-2.06281	0.231071	-4.5995	4.23509e-06	1.3234e-05
EL210_RS11975_fusA	43465.7	-1.90661	0.197168	-4.59816	4.26232e-06	1.33026e-05
EL210_RS02970_hypothetical_protein	620.11	2.18099	0.257188	4.59194	4.39144e-06	1.36887e-05
EL210_RS02715_DUF6169_family_protein	948.13	2.01167	0.220983	4.57802	4.69388e-06	1.46135e-05
EL210_RS09625_AraC_family_transcriptional_regulator	580.129	2.00459	0.220014	4.56602	4.97068e-06	1.54562e-05
EL210_RS00480_putative_zinc-binding_metallopeptidase	1157.2	2.95105	0.427769	4.56098	5.09153e-06	1.58125e-05
EL210_RS07440_hypothetical_protein	2256.55	1.91188	0.200118	4.55672	5.19595e-06	1.6117e-05
EL210_RS08050_transcriptional_repressor	2660.45	1.97646	0.214445	4.55342	5.27798e-06	1.63514e-05
EL210_RS04685_ABC_transporter_permease	37383.2	-2.04254	0.229541	-4.54183	5.57687e-06	1.72562e-05
EL210_RS12815_cas1b	45.1149	2.51469	0.333679	4.53936	5.64242e-06	1.74377e-05
EL210_RS01765_uxuA	1727.31	2.13206	0.249522	4.53692	5.70806e-06	1.7619e-05
EL210_RS00535_hypothetical_protein	154.591	2.51263	0.334089	4.52761	5.96557e-06	1.83914e-05
EL210_RS12875_hypothetical_protein	2427.77	2.14451	0.252902	4.52554	6.02425e-06	1.85497e-05
EL210_RS10650_DegT/DnrJ/EryC1/StrS_family_aminotransferase	292.655	-1.84102	0.185894	-4.52419	6.06277e-06	1.86456e-05
EL210_RS00475_DUF4302_domain-containing_protein	1812.85	2.63476	0.362297	4.51221	6.41544e-06	1.97062e-05
EL210_RS02215_SusC/RagA_family_TonB-linked_outer_membrane_protein	964.565	2.23349	0.273479	4.51037	6.47155e-06	1.98545e-05
EL210_RS05610_phosphoadenosine_phosphosulfate_reductase	486.777	-2.28475	0.284893	-4.50957	6.49595e-06	1.99052e-05
EL210_RS06265_helix-turn-helix_domain-containing_protein	450.504	2.00473	0.222977	4.50597	6.6071e-06	2.02213e-05
EL210_RS04200_RNA_methyltransferase	336.622	-1.72725	0.161632	-4.49941	6.81421e-06	2.08299e-05
EL210_RS05895_DUF4373_domain-containing_protein	570.065	1.89071	0.197973	4.49914	6.82274e-06	2.08308e-05
EL210_RS11650_efflux_transporter_outer_membrane_subunit	4114.06	-2.06262	0.236528	-4.49256	7.03728e-06	2.14599e-05
EL210_RS12870_hypothetical_protein	179.091	2.39638	0.311026	4.4896	7.13564e-06	2.17336e-05
EL210_RS10535_ABC_transporter_permease	835.012	-1.84372	0.187982	-4.48832	7.17861e-06	2.18382e-05
EL210_RS10920_outer_membrane_beta-barrel_protein	7432.23	1.76049	0.16955	4.48534	7.27965e-06	2.21189e-05
EL210_RS00600_DUF935_family_protein	746.784	2.52373	0.340345	4.47702	7.56905e-06	2.29706e-05
EL210_RS05490_hypothetical_protein	187.912	2.26227	0.281993	4.47624	7.59697e-06	2.30277e-05
EL210_RS07890_FGGY-family_carbohydrate_kinase	295.731	-1.73061	0.163419	-4.47077	7.79378e-06	2.3596e-05
EL210_RS10040_hypothetical_protein	239.393	-1.82375	0.184614	-4.462	8.11987e-06	2.45539e-05
EL210_RS09095_hypothetical_protein	1078.37	-2.02016	0.228769	-4.45936	8.22049e-06	2.48284e-05
EL210_RS05680_AraC_family_transcriptional_regulator	262.624	1.73512	0.164956	4.45647	8.33185e-06	2.51347e-05
EL210_RS11720_CbiX/SirB_N-terminal_domain-containing_protein	1265.99	2.13099	0.25434	4.44678	8.7167e-06	2.62644e-05
EL210_RS03475_Fic_family_protein	913.161	2.05391	0.23716	4.4439	8.83417e-06	2.65866e-05
EL210_RS05695_mobB	27.605	4.47393	0.783034	4.43649	9.14358e-06	2.74851e-05
EL210_RS02225_SusF/SusE_family_outer_membrane_protein	158.519	-2.53154	0.346028	-4.42606	9.59702e-06	2.88139e-05
EL210_RS07460_YgiQ_family_radical_SAM_protein	2204.69	-2.02439	0.231599	-4.42311	9.72902e-06	2.91755e-05
EL210_RS08285_panC	2081.89	1.66334	0.150399	4.41055	1.03107e-05	3.08466e-05
EL210_RS13210_agmatine_deiminase_family_protein	480.281	1.78875	0.178824	4.41075	1.03012e-05	3.08466e-05
EL210_RS11155_VapE_domain-containing_protein	61.4166	3.81168	0.638056	4.40663	1.04992e-05	3.13736e-05
EL210_RS03795_YitT_family_protein	795.817	-1.6698	0.152166	-4.40182	1.07349e-05	3.20399e-05
EL210_RS00460_helix-hairpin-helix_domain-containing_protein	902.62	2.10165	0.250342	4.40059	1.07959e-05	3.2184e-05
EL210_RS09200_rfbA	2193.59	-1.47088	0.107364	-4.3858	1.15561e-05	3.44098e-05
EL210_RS12905_hypothetical_protein	155.689	2.72146	0.393971	4.36952	1.2452e-05	3.70336e-05
EL210_RS12885_ATP-dependent_serine_protease	683.567	2.45738	0.334271	4.35987	1.30138e-05	3.86591e-05
EL210_RS08365_glycosyltransferase_family_2_protein	986.67	-2.21023	0.278835	-4.34031	1.42281e-05	4.22168e-05
EL210_RS03025_hypothetical_protein	733.785	2.22289	0.281793	4.33967	1.42699e-05	4.2291e-05
EL210_RS04655_Crp/Fnr_family_transcriptional_regulator	522.771	1.79294	0.183737	4.31565	1.59134e-05	4.70514e-05
EL210_RS08640_RNA_methyltransferase	1571.33	2.08305	0.250946	4.31586	1.58985e-05	4.70514e-05
EL210_RS09920_sugar_phosphate_nucleotidyltransferase	5107.85	1.87671	0.203599	4.30606	1.66191e-05	4.90808e-05
EL210_RS10715_dihydrofolate_reductase	52.8613	2.1519	0.267977	4.2985	1.71958e-05	5.07247e-05
EL210_RS13160_lysylphosphatidylglycerol_synthase_transmembranedomain-containing_protein	1077.07	-1.7133	0.167482	-4.25893	2.05406e-05	6.05207e-05
EL210_RS02185_tetratricopeptide_repeat_protein	584.086	2.02243	0.2401	4.25836	2.05937e-05	6.06062e-05
EL210_RS11600_SPOR_domain-containing_protein	1288.03	-1.69381	0.16295	-4.25779	2.06456e-05	6.06885e-05
EL210_RS00620_hypothetical_protein	490.144	2.57153	0.369227	4.25628	2.07859e-05	6.103e-05
EL210_RS08140_nqrE	1089	-1.95461	0.224743	-4.24756	2.16107e-05	6.33781e-05
EL210_RS11545_deoxynucleoside_kinase	1003.47	1.91225	0.215111	4.24082	2.22704e-05	6.5237e-05
EL210_RS05455_Gfo/Idh/MocA_family_oxidoreductase	3427.45	2.10987	0.261988	4.23632	2.27215e-05	6.64814e-05
EL210_RS09370_sugar_phosphate_nucleotidyltransferase	1274.76	1.89763	0.212166	4.23078	2.32882e-05	6.80609e-05
EL210_RS04745_YqiA/YcfP_family_alpha/beta_fold_hydrolase	607.984	2.02671	0.243119	4.22306	2.41009e-05	7.03546e-05
EL210_RS04140_OmpH_family_outer_membrane_protein	1498.64	2.0167	0.240944	4.21964	2.44698e-05	7.1349e-05
EL210_RS00055_hypothetical_protein	186.836	2.55183	0.368334	4.21309	2.51899e-05	7.33642e-05
EL210_RS11590_DUF4840_domain-containing_protein	2877.95	-2.01287	0.240834	-4.20568	2.60298e-05	7.5723e-05
EL210_RS04635_lipopolysaccharide_biosynthesis_protein	853.482	1.92015	0.219025	4.20111	2.65607e-05	7.71786e-05
EL210_RS06740_cob(I)yrinic_acid_a_c-diamide_adenosyltransferase	154.535	-2.14782	0.274598	-4.17999	2.91519e-05	8.46108e-05
EL210_RS10380_toprim_domain-containing_protein	36.7246	3.54467	0.608966	4.17866	2.93229e-05	8.50095e-05
EL210_RS11740_mtnN	530.604	1.90762	0.217581	4.1714	3.02736e-05	8.7665e-05
EL210_RS12260_cupin_domain-containing_protein	3618.14	1.76254	0.182843	4.17044	3.0401e-05	8.79332e-05
EL210_RS07950_thrC	1030.82	-1.92676	0.222523	-4.16479	3.11645e-05	9.00387e-05
EL210_RS08075_tagaturonate_reductase	1501.49	1.80574	0.193516	4.16369	3.13145e-05	9.03687e-05
EL210_RS09015_diacylglycerol_kinase_family_protein	1299.02	2.288	0.309438	4.16239	3.14928e-05	9.07797e-05
EL210_RS08720_3'-5'_exonuclease	1448.37	-1.39072	0.0938897	-4.16145	3.1623e-05	9.09475e-05
EL210_RS11165_DUF3408_domain-containing_protein	9.46565	5.9398	1.18698	4.16165	3.15957e-05	9.09475e-05
EL210_RS02075_ATP-binding_protein	1420.01	1.7752	0.186572	4.15495	3.25359e-05	9.34669e-05
EL210_RS01425_family_6_glucosyltransferase	214.98	-1.92996	0.224334	-4.14541	3.39202e-05	9.73328e-05
EL210_RS08620_glycosyltransferase_family_2_protein	482.112	-1.72613	0.175277	-4.14274	3.43177e-05	9.83619e-05
EL210_RS10790_hflX	1303.25	1.77253	0.186547	4.14118	3.45528e-05	9.89235e-05
EL210_RS13845_hypothetical_protein	380.029	1.87054	0.210646	4.13269	3.58536e-05	0.000102532
EL210_RS09590_glycoside_hydrolase_family_3_C-terminal_domain-containing_protein	66.7819	2.75925	0.429393	4.09706	4.18431e-05	0.000119525
EL210_RS06900_AbgT_family_transporter	153.738	-2.04282	0.254663	-4.09491	4.22323e-05	0.0001205
EL210_RS09570_L-rhamnose/proton_symporter_RhaT	66.4926	2.26543	0.309623	4.08699	4.37001e-05	0.000124548
EL210_RS05940_PcfJ_domain-containing_protein	16.6268	4.61505	0.884678	4.08629	4.38332e-05	0.000124786
EL210_RS12965_hypothetical_protein	463.083	2.24872	0.305791	4.08356	4.43513e-05	0.000126119
EL210_RS09885_LacI_family_DNA-binding_transcriptional_regulator	3400.13	2.28384	0.314938	4.07649	4.57197e-05	0.000129865
EL210_RS01150_aminoacyl-histidine_dipeptidase	2473.79	-1.62206	0.153049	-4.06443	4.81497e-05	0.000136613
EL210_RS05225_acyl_carrier_protein	182.634	-2.19784	0.295666	-4.05132	5.09304e-05	0.000144341
EL210_RS11500_hcp	3665.84	2.41682	0.349935	4.0488	5.14811e-05	0.000145738
EL210_RS00380_class_I_SAM-dependent_DNA_methyltransferase	2348.81	-1.73499	0.183515	-4.00505	6.20055e-05	0.000175335
EL210_RS11630_DUF2442_domain-containing_protein	1752.41	1.92742	0.232003	3.99744	6.40307e-05	0.00018086
EL210_RS03365_S1-like_domain-containing_RNA-binding_protein	1072.7	1.8433	0.211694	3.98356	6.78894e-05	0.000191545
EL210_RS07210_pyrI	730.012	1.61429	0.154266	3.98202	6.8333e-05	0.000192582
EL210_RS00995_TonB-dependent_receptor	2776.4	-2.1269	0.284115	-3.96633	7.29864e-05	0.000205239
EL210_RS06760_rfbC	3271.77	1.96419	0.243081	3.96654	7.29225e-05	0.000205239
EL210_RS04280_hypothetical_protein	276.747	1.72161	0.182109	3.96252	7.41632e-05	0.000208316
EL210_RS08485_hypothetical_protein	1986.17	-1.51777	0.130822	-3.9578	7.56434e-05	0.000212238
EL210_RS10865_thiamine_diphosphokinase	170.531	-1.74639	0.188654	-3.95639	7.60902e-05	0.000213255
EL210_RS08135_nqrF	3254.07	-1.9284	0.234748	-3.95487	7.65763e-05	0.00021438
EL210_RS00360_mobC	12.6473	3.32075	0.5881	3.94619	7.94046e-05	0.000221806
EL210_RS03750_HU_family_DNA-binding_protein	34.9612	2.18518	0.300333	3.94622	7.93963e-05	0.000221806
EL210_RS02960_hemG	621.215	-1.767	0.194834	-3.93671	8.26064e-05	0.000230241
EL210_RS04505_porV	2152.43	-1.61478	0.156157	-3.93691	8.25389e-05	0.000230241
EL210_RS03745_D-Ala-D-Ala_carboxypeptidase_family_metallohydrolase	52.5995	2.87646	0.478387	3.92248	8.76413e-05	0.000244006
EL210_RS11380_sugar_phosphate_isomerase/epimerase_family_protein	205.721	1.94707	0.241568	3.92053	8.83532e-05	0.000245717
EL210_RS02500_uvrC	284.958	-1.88052	0.224656	-3.91942	8.87628e-05	0.000246585
EL210_RS00080_hypothetical_protein	307.621	2.2706	0.324849	3.91136	9.17775e-05	0.00025468
EL210_RS13020_tail_fiber_domain-containing_protein	133.857	2.33967	0.343059	3.90506	9.4201e-05	0.000261118
EL210_RS06440_atpE	516.278	-1.63963	0.163829	-3.90428	9.45045e-05	0.000261673
EL210_RS10370_hypothetical_protein	16.0778	4.1681	0.811504	3.90398	9.46219e-05	0.000261711
EL210_RS06415_pfkA	4933.51	1.73731	0.189397	3.89294	9.90357e-05	0.00027362
EL210_RS01160_riboswitch	72.4937	2.21965	0.313823	3.88644	0.000101727	0.000280748
EL210_RS07660_lysA	861.602	-1.5608	0.144474	-3.88169	0.000103734	0.000285976
EL210_RS02120_carbohydrate_kinase	1030.14	1.68585	0.176981	3.87529	0.000106499	0.000293012
EL210_RS02520_WG_repeat-containing_protein	1020.44	-1.8725	0.225147	-3.87524	0.000106518	0.000293012
EL210_RS06480_DUF58_domain-containing_protein	4455.38	-1.73346	0.189313	-3.87434	0.000106914	0.00029378
EL210_RS03485_IS30_family_transposase	91.2949	2.04982	0.271278	3.8699	0.000108879	0.000298855
EL210_RS09390_GDSL-type_esterase/lipase_family_protein	1042.28	1.56272	0.145526	3.86677	0.000110285	0.000302387
EL210_RS07445_1-acyl-sn-glycerol-3-phosphate_acyltransferase	3320.93	1.81517	0.210951	3.86427	0.000111422	0.000305174
EL210_RS05825_site-specific_integrase	2928.65	1.74008	0.191782	3.85898	0.000113863	0.00031152
EL210_RS00295_hypothetical_protein	1091.11	1.92277	0.239694	3.84977	0.000118229	0.000323116
EL210_RS07420_DUF4348_domain-containing_protein	1980.42	1.75829	0.197758	3.83445	0.000125846	0.000343563
EL210_RS11645_efflux_RND_transporter_permease_subunit	6869.1	-1.73248	0.191093	-3.83311	0.000126532	0.000345064
EL210_RS04570_isoprenylcysteine_carboxyl_methyltransferase_family_protein	995.886	-1.58568	0.152927	-3.8298	0.000128248	0.000349366
EL210_RS00520_hypothetical_protein	52.2921	2.72108	0.449814	3.8262	0.000130134	0.000354121
EL210_RS06845_IS256_family_transposase	1531.99	1.58998	0.15468	3.81421	0.000136619	0.000371369
EL210_RS07165_hypothetical_protein	4740.78	1.79785	0.209635	3.80591	0.000141284	0.000383637
EL210_RS01295_helix-turn-helix_domain-containing_protein	2622.54	1.91823	0.24144	3.80314	0.000142871	0.00038753
EL210_RS01180_rsgA	2787.29	1.65257	0.172878	3.77474	0.000160174	0.000433999
EL210_RS04940_TonB-dependent_receptor	480.235	1.68614	0.182876	3.75194	0.000175471	0.000474936
EL210_RS10515_hypothetical_protein	3453.49	1.70274	0.188312	3.7318	0.000190114	0.000514021
EL210_RS02740_hypothetical_protein	528.57	1.74947	0.201748	3.71486	0.000203314	0.000549122
EL210_RS10395_helix-turn-helix_domain-containing_protein	8.64966	4.87932	1.04436	3.71455	0.000203564	0.000549209
EL210_RS05150_Gfo/Idh/MocA_family_oxidoreductase	1680.23	-1.42276	0.11389	-3.71204	0.000205598	0.000554106
EL210_RS00195_SusC/RagA_family_TonB-linked_outer_membrane_protein	5161.44	1.78326	0.211567	3.7022	0.000213737	0.000575429
EL210_RS06680_UvrD-helicase_domain-containing_protein	1301.62	-1.65031	0.17567	-3.70188	0.000214005	0.000575536
EL210_RS08840_anaerobic_nitric_oxide_reductase_flavorubredoxin	4152.06	1.57705	0.156264	3.69282	0.000221778	0.000595807
EL210_RS00595_phage_protein_Gp36_family_protein	142.057	3.21758	0.601783	3.68502	0.000228686	0.000613713
EL210_RS05860_AraC_family_transcriptional_regulator	462.356	1.73966	0.200881	3.68208	0.000231343	0.000620186
EL210_RS04665_cupin_domain-containing_protein	1241.75	2.10129	0.299937	3.67175	0.0002409	0.000644438
EL210_RS06155_helix-turn-helix_domain-containing_protein	13.6147	5.09343	1.11477	3.67199	0.000240673	0.000644438
EL210_RS08195_ParA_family_protein	17.1258	5.39187	1.19837	3.66487	0.000247463	0.000661296
EL210_RS12325_glycosyltransferase	1028.16	-1.44774	0.122455	-3.65639	0.000255793	0.000682836
EL210_RS12560_gpmI	3135.91	1.62317	0.170482	3.65536	0.000256819	0.000684851
EL210_RS13375_hypothetical_protein	339.674	2.00784	0.276092	3.65038	0.000261856	0.000697546
EL210_RS13750_transposase	19.6182	2.87648	0.514481	3.64733	0.000264975	0.000705111
EL210_RS13005_hypothetical_protein	9.20517	4.21209	0.881072	3.64566	0.000266708	0.000708977
EL210_RS10905_kduI	2895.89	-1.64448	0.176832	-3.64459	0.000267824	0.000711195
EL210_RS09955_DPP_IV_N-terminal_domain-containing_protein	2106.88	-1.60227	0.165641	-3.636	0.000276906	0.000734543
EL210_RS11775_mechanosensitive_ion_channel_domain-containing_protein	1656.87	1.77008	0.212273	3.62781	0.000285837	0.000757438
EL210_RS06315_hypothetical_protein	606.355	-1.52355	0.144334	-3.62739	0.000286303	0.000757879
EL210_RS04090_NigD-like_protein	508.165	2.08232	0.298455	3.62641	0.000287393	0.000759969
EL210_RS00905_alpha-L-fucosidase	1424.53	1.59496	0.164481	3.6172	0.000297808	0.000786686
EL210_RS00855_carbohydrate-binding_family_9-like_protein	593.172	-1.93657	0.25914	-3.61413	0.000301355	0.000795226
EL210_RS02380_lgt	554.81	-1.57242	0.158417	-3.6134	0.000302213	0.000796657
EL210_RS13215_ABC_transporter_ATP-binding_protein/permease	389.871	1.94579	0.263203	3.59337	0.000326434	0.000859608
EL210_RS03945_DUF4369_domain-containing_protein	2823.01	-1.45335	0.126605	-3.58084	0.000342494	0.000900963
EL210_RS04605_imelysin_family_protein	1918.19	2.0274	0.287062	3.57903	0.000344875	0.000906283
EL210_RS00160_hypothetical_protein	46.7909	2.96612	0.550882	3.56904	0.000358295	0.000940572
EL210_RS08685_YggS_family_pyridoxal_phosphate-dependent_enzyme	2104.69	1.58754	0.165002	3.5608	0.000369724	0.000969566
EL210_RS05505_DUF3408_domain-containing_protein	47.7974	3.07105	0.582903	3.553	0.000380865	0.000997747
EL210_RS04425_rpsI	4171.66	-1.5489	0.155594	-3.52778	0.000419063	0.00109668
EL210_RS04630_glycosyltransferase_family_4_protein	5645.88	1.93533	0.265703	3.5202	0.000431217	0.00112732
EL210_RS11515_tsaE	229.129	-2.0995	0.312401	-3.51951	0.00043235	0.00112911
EL210_RS02530_polA	2343.5	1.34893	0.0992504	3.51567	0.000438652	0.00114439
EL210_RS06165_hypothetical_protein	9.96405	4.51963	1.00254	3.51073	0.000446884	0.00116466
EL210_RS05135_C1_family_peptidase	11655.6	-1.58929	0.16807	-3.50624	0.000454484	0.00118325
EL210_RS13665_hypothetical_protein	139.809	3.79655	0.799437	3.49815	0.000468498	0.00121848
EL210_RS01140_ABC_transporter_ATP-binding_protein	1829.55	1.76728	0.219376	3.49757	0.000469525	0.0012199
EL210_RS10780_type_II_toxin-antitoxin_system_YafQ_family_toxin	380.416	1.89051	0.254632	3.49723	0.000470115	0.00122017
EL210_RS00580_terminase	144.755	3.42892	0.69529	3.4934	0.000476911	0.00123655
EL210_RS06075_mobC	20.2599	3.40599	0.690308	3.48539	0.000491427	0.00127288
EL210_RS10165_TetR/AcrR_family_transcriptional_regulator	2127.96	1.8487	0.243545	3.48478	0.000492535	0.00127444
EL210_RS11695_ChaN_family_lipoprotein	616.612	2.3852	0.399034	3.47137	0.000517805	0.00133846
EL210_RS06660_YbbR-like_domain-containing_protein	1674.13	-1.68645	0.198121	-3.46482	0.000530583	0.00137009
EL210_RS13040_hypothetical_protein	54.7259	2.32957	0.384249	3.46017	0.000539837	0.00139256
EL210_RS09670_mobB	16.037	4.85974	1.11692	3.45569	0.000548883	0.00141445
EL210_RS07470_DUF5103_domain-containing_protein	479.546	-1.76427	0.221563	-3.44946	0.000561706	0.00144602
EL210_RS01420_EpsG_family_protein	542.565	-1.56565	0.1647	-3.43442	0.000593821	0.00152714
EL210_RS00515_hypothetical_protein	14.4922	3.1217	0.617995	3.4332	0.000596506	0.00153249
EL210_RS13525_hypothetical_protein	3.7596	6.18342	1.51176	3.42874	0.000606389	0.0015563
EL210_RS01640_glucose-6-phosphate_isomerase	3589.72	-1.44077	0.129291	-3.40916	0.00065163	0.00167071
EL210_RS12470_dgt	3107.02	1.54583	0.160513	3.40051	0.000672602	0.00172273
EL210_RS08145_NADH:ubiquinone_reductase_(Na(+)-transporting)_subunit_D	1042.53	-1.59656	0.175458	-3.40003	0.000673784	0.00172401
EL210_RS11785_hemolysin_III_family_protein	803.021	1.57033	0.167852	3.39781	0.000679272	0.0017363
EL210_RS05360_hypothetical_protein	395.173	-1.79195	0.233104	-3.39743	0.00068023	0.00173699
EL210_RS02165_NUDIX_domain-containing_protein	755.477	1.87715	0.258753	3.38989	0.000699208	0.00178365
EL210_RS05525_putative_phage_abortive_infection_protein	393.741	-1.63121	0.186231	-3.38942	0.000700416	0.00178493
EL210_RS03680_DUF6268_family_outer_membrane_beta-barrel_protein	184.505	1.99908	0.294976	3.38699	0.000706629	0.00179895
EL210_RS12340_UDP-2_3-diacylglucosamine_diphosphatase	2286.38	1.61173	0.181047	3.37884	0.00072792	0.00185129
EL210_RS07895_alpha-L-arabinofuranosidase_C-terminal_domain-containing_protein	186.904	-1.95711	0.284914	-3.35929	0.000781421	0.00198536
EL210_RS05735_TraG_family_conjugative_transposon_ATPase	36.1213	2.74225	0.518982	3.35704	0.000787808	0.0019982
EL210_RS11805_SDR_family_NAD(P)-dependent_oxidoreductase	730.931	1.88167	0.26264	3.35696	0.000788055	0.0019982
EL210_RS02750_fabF	9942.95	-1.44766	0.133674	-3.34891	0.000811294	0.00205506
EL210_RS07100_peptide_MFS_transporter	1887.42	-1.53358	0.159481	-3.34571	0.00082073	0.00207688
EL210_RS03370_guaB	10657.3	-1.329	0.0983651	-3.34464	0.000823881	0.00208277
EL210_RS05710_ParA_family_protein	6.76662	4.42821	1.02732	3.33704	0.000846763	0.00213848
EL210_RS06405_phage_baseplate_assembly_protein_V	1556.78	6.29196	1.58936	3.32962	0.000869647	0.00219408
EL210_RS01975_AAA_family_ATPase	67.9824	-1.93879	0.283443	-3.31209	0.000926014	0.00233396
EL210_RS10350_hypothetical_protein	378.277	1.56708	0.171313	3.31021	0.000932253	0.00234735
EL210_RS07140_glycosyltransferase_family_2_protein	849.489	-1.61662	0.18636	-3.30876	0.000937106	0.00235722
EL210_RS12025_phosphatase_PAP2_family_protein	1300.85	1.60859	0.1842	3.30397	0.000953261	0.00239547
EL210_RS06410_tssD	18.7892	2.34171	0.407499	3.29255	0.000992844	0.00249246
EL210_RS11010_biotin--[acetyl-CoA-carboxylase]_ligase	1479.84	1.56656	0.172275	3.28873	0.00100641	0.00252402
EL210_RS10825_OmpA_family_protein	56.7379	1.91916	0.279649	3.28685	0.00101315	0.0025384
EL210_RS06105_DUF1302_family_protein	44.5516	2.54917	0.471982	3.28228	0.00102973	0.00257738
EL210_RS13000_hypothetical_protein	67.7994	2.16936	0.35772	3.26894	0.00107952	0.00269934
EL210_RS09495_transferase	830.076	-1.69915	0.215134	-3.24982	0.0011548	0.00288472
EL210_RS08435_map	1605.49	1.5937	0.182923	3.24562	0.00117195	0.00292466
EL210_RS01725_hypothetical_protein	345.816	-1.62743	0.193437	-3.24359	0.00118032	0.00294265
EL210_RS06145_helix-turn-helix_domain-containing_protein	5.22748	5.33787	1.34082	3.23524	0.00121541	0.00302716
EL210_RS04455_recA	3113.57	-1.3198	0.0991018	-3.22693	0.00125125	0.00311333
EL210_RS06035_ParA_family_protein	42.9258	3.23041	0.691319	3.22632	0.00125395	0.00311699
EL210_RS03835_TonB-dependent_receptor	376.482	1.40222	0.124682	3.22596	0.00125552	0.00311784
EL210_RS02195_patatin_family_protein	146.955	1.6399	0.198418	3.225	0.00125972	0.00312519
EL210_RS06625_hypothetical_protein	4627.05	1.75794	0.235172	3.2229	0.00126898	0.00314508
EL210_RS00530_hypothetical_protein	111.723	2.02543	0.318291	3.22166	0.00127451	0.00315569
EL210_RS11110_hypothetical_protein	51.9418	2.59123	0.494752	3.21622	0.0012989	0.00321292
EL210_RS09835_DUF4230_domain-containing_protein	552.769	1.78022	0.242768	3.21384	0.00130973	0.00323655
EL210_RS07745_DUF4468_domain-containing_protein	6000.99	1.70699	0.220197	3.21069	0.00132417	0.00326903
EL210_RS05405_HAD_family_phosphatase	423.474	-1.91385	0.284796	-3.20879	0.00133295	0.00328752
EL210_RS10390_helix-turn-helix_domain-containing_protein	7.67775	4.27653	1.02916	3.18369	0.00145409	0.00358279
EL210_RS02930_S46_family_peptidase	2822.87	-1.67982	0.213801	-3.17967	0.00147442	0.0036258
EL210_RS02975_tyrS	6372.51	-1.66859	0.210255	-3.17988	0.00147334	0.0036258
EL210_RS00485_RagB/SusD_family_nutrient_uptake_outer_membrane_protein	2066.84	2.28609	0.404591	3.17873	0.00147919	0.00363401
EL210_RS11585_exodeoxyribonuclease_III	2571.23	-1.88149	0.278866	-3.16097	0.00157243	0.00385933
EL210_RS13920_hypothetical_protein	6.34994	3.07117	0.655937	3.15758	0.00159085	0.00390074
EL210_RS01370_endonuclease/exonuclease/phosphatase_family_protein	1824.57	-1.34065	0.10835	-3.14399	0.00166663	0.00408259
EL210_RS03625_hypothetical_protein	446.365	-1.6004	0.191149	-3.14103	0.00168357	0.00412009
EL210_RS04975_DUF4836_family_protein	501.682	-1.47068	0.149868	-3.14062	0.00168591	0.00412184
EL210_RS11145_helix-turn-helix_domain-containing_protein	8.66473	4.88822	1.23965	3.13655	0.00170947	0.00417541
EL210_RS12450_helix-hairpin-helix_domain-containing_protein	301.878	-1.63325	0.201955	-3.13561	0.00171494	0.00418473
EL210_RS10765_porQ	940.491	1.50516	0.161741	3.12327	0.00178852	0.00436005
EL210_RS04585_Rid_family_hydrolase	654.258	2.51217	0.484467	3.12131	0.00180049	0.00438501
EL210_RS03635_hypothetical_protein	20.4962	2.763	0.565903	3.11537	0.00183715	0.00446998
EL210_RS06390_inositol-pentakisphosphate_2-kinase	9.90757	4.56914	1.14632	3.11357	0.0018484	0.00449304
EL210_RS10345_hypothetical_protein	3.18711	4.35525	1.08467	3.09333	0.00197926	0.0048065
EL210_RS09340_miaA	1101.45	1.55898	0.181161	3.08555	0.00203176	0.00492925
EL210_RS05485_hypothetical_protein	243.397	1.82322	0.267296	3.07979	0.00207148	0.00502082
EL210_RS05060_hypothetical_protein	258.142	1.49832	0.16278	3.06132	0.00220366	0.00533341
EL210_RS06260_ligA	4511.67	1.55774	0.182199	3.06118	0.00220467	0.00533341
EL210_RS12890_hypothetical_protein	146.074	2.15232	0.37785	3.04969	0.00229081	0.00553649
EL210_RS01780_alpha-L-fucosidase	1428.91	1.77896	0.256205	3.04037	0.00236286	0.00570516
EL210_RS13035_hypothetical_protein	46.7668	2.47116	0.484437	3.03684	0.00239075	0.005767
EL210_RS11325_metallophosphatase	1402.43	1.39748	0.131093	3.03204	0.00242908	0.00585386
EL210_RS02535_transposase	415.963	1.73313	0.241949	3.03011	0.00244465	0.00588578
EL210_RS00845_hypothetical_protein	668.861	1.3295	0.108801	3.02845	0.0024581	0.00591062
EL210_RS04445_DUF6621_family_protein	1621.82	1.77879	0.257173	3.02826	0.00245964	0.00591062
EL210_RS04515_DUF6080_domain-containing_protein	792.04	-1.45318	0.149767	-3.02587	0.00247916	0.00595186
EL210_RS03670_hypothetical_protein	115.452	1.76655	0.254616	3.01062	0.00260715	0.0062532
EL210_RS08300_hypothetical_protein	190.133	-1.68814	0.228623	-3.00992	0.00261313	0.00626161
EL210_RS08060_dihydrofolate_reductase	2757.01	1.41564	0.138578	2.9993	0.00270596	0.00647178
EL210_RS08825_alpha-L-fucosidase	981.265	1.44283	0.147643	2.99935	0.00270553	0.00647178
EL210_RS00510_hypothetical_protein	33.8031	2.82753	0.610585	2.99308	0.00276174	0.00659893
EL210_RS08715_dnaN	7354.84	1.4488	0.149961	2.99274	0.00276484	0.00660011
EL210_RS07945_cofactor-independent_phosphoglycerate_mutase	708.022	-1.62844	0.210037	-2.99206	0.00277101	0.00660859
EL210_RS10015_DUF4827_domain-containing_protein	7158.26	-1.28761	0.0969389	-2.96696	0.00300764	0.00716618
EL210_RS02035_hypothetical_protein	54.954	2.00406	0.338523	2.96601	0.00301687	0.00718139
EL210_RS05200_fabG	1084.13	1.72526	0.244818	2.96247	0.00305185	0.00725782
EL210_RS13900_hypothetical_protein	4.14856	5.94647	1.67027	2.96147	0.00306172	0.00727446
EL210_RS05720_hypothetical_protein	12.7264	3.01157	0.679874	2.95874	0.00308903	0.00733245
EL210_RS04010_decaprenyl-phosphate_phosphoribosyltransferase	181.698	-1.54159	0.183169	-2.95676	0.00310886	0.00737261
EL210_RS12585_C10_family_peptidase	1130.09	-1.523	0.177604	-2.94474	0.00323226	0.00765807
EL210_RS05700_hypothetical_protein	8.25222	4.6702	1.2483	2.94016	0.00328047	0.007765
EL210_RS10555_trmB	2329.17	1.65031	0.221268	2.93901	0.00329265	0.00778654
EL210_RS02730_DUF4254_domain-containing_protein	1023.62	1.55884	0.190174	2.93856	0.00329738	0.00779045
EL210_RS12270_NigD-like_C-terminal_domain-containing_protein	1744.36	-1.50782	0.173092	-2.93381	0.00334826	0.00790328
EL210_RS00875_GH92_family_glycosyl_hydrolase	2861.02	-1.32552	0.111071	-2.93073	0.00338166	0.00797466
EL210_RS10915_bifunctional_UDP-N-acetylmuramoyl-tripeptide:D-alanyl-D-alanine_ligase/alanine_racemase	5542.93	1.46605	0.159203	2.92743	0.00341779	0.00805236
EL210_RS13885_hypothetical_protein	43.4443	3.98686	1.02092	2.92566	0.00343729	0.00809076
EL210_RS08975_HAD-IIIA_family_hydrolase	435.762	1.5337	0.183232	2.91269	0.00358329	0.00842657
EL210_RS09270_L-threonylcarbamoyladenylate_synthase	1278.66	1.51353	0.176834	2.90404	0.00368377	0.00865481
EL210_RS04670_pflB	9556	1.78082	0.269187	2.90064	0.00372399	0.00874118
EL210_RS09860_cellulase_family_glycosylhydrolase	6934.36	1.91378	0.315181	2.89924	0.00374066	0.00877216
EL210_RS12400_SPFH_domain-containing_protein	2898.91	1.65777	0.227237	2.89465	0.00379578	0.00889318
EL210_RS02425_S26_family_signal_peptidase	948.261	-1.66241	0.228977	-2.89289	0.00381714	0.00893494
EL210_RS09025_lon	8161.11	-1.3502	0.121419	-2.88419	0.00392426	0.00917718
EL210_RS07935_FAD-dependent_protein	564.363	1.57515	0.200027	2.87538	0.00403542	0.00942841
EL210_RS12985_N-acetylmuramoyl-L-alanine_amidase	72.4174	1.92763	0.323465	2.8678	0.00413337	0.00964836
EL210_RS06935_tilS	1012.3	-1.416	0.145879	-2.85166	0.0043491	0.0101426
EL210_RS13480_hypothetical_protein	224.783	1.77063	0.27092	2.84448	0.00444838	0.0103645
EL210_RS12455_TonB-dependent_receptor	1867.95	1.54142	0.19079	2.83778	0.00454291	0.010575
EL210_RS00585_hypothetical_protein	502.095	1.99494	0.35251	2.82243	0.00476606	0.0110843
EL210_RS12435_CYTH_domain-containing_protein	690.4	-1.4942	0.175179	-2.8211	0.00478592	0.0111202
EL210_RS01145_ABC_transporter_permease	2761.37	1.82445	0.293359	2.81038	0.00494836	0.0114871
EL210_RS05890_hypothetical_protein	873.958	1.61125	0.217892	2.8053	0.00502697	0.0116589
EL210_RS06400_hypothetical_protein	8.29793	3.77998	0.992505	2.80097	0.00509488	0.0118056
EL210_RS13520_hypothetical_protein	7.32949	3.69004	0.960903	2.79949	0.00511841	0.0118492
EL210_RS13485_hypothetical_protein	1299.11	1.72995	0.261172	2.79491	0.00519135	0.0120071
EL210_RS08950_cupin_domain-containing_protein	898.247	1.7837	0.281795	2.78109	0.00541767	0.0125191
EL210_RS11725_PEP/pyruvate-binding_domain-containing_protein	2335.48	1.52612	0.189302	2.77927	0.00544811	0.0125779
EL210_RS08985_glutamine--tRNA_ligase/YqeY_domain_fusion_protein	4702.76	1.42844	0.154414	2.77459	0.00552715	0.0127488
EL210_RS06570_substrate-binding_domain-containing_protein	1552.43	1.43197	0.155727	2.77392	0.00553851	0.0127633
EL210_RS00370_hypothetical_protein	19.8216	2.40827	0.508857	2.76752	0.00564847	0.0130049
EL210_RS08225_DUF4876_domain-containing_protein	629.717	-1.89907	0.324943	-2.76684	0.00566024	0.0130201
EL210_RS04055_NAD(P)-dependent_oxidoreductase	533.164	-1.46496	0.168453	-2.76015	0.00577742	0.0132776
EL210_RS12660_rimP	1770.31	1.72063	0.261199	2.75895	0.00579878	0.0133145
EL210_RS10960_thymidine_kinase	363.033	1.71152	0.259525	2.74164	0.00611339	0.0140242
EL210_RS01580_polyprenol_monophosphomannose_synthase	1146.23	1.64951	0.237322	2.73682	0.00620367	0.0142184
EL210_RS04270_family_43_glycosylhydrolase	34.6928	2.12525	0.411407	2.73512	0.00623575	0.014279
EL210_RS06705_DMP19_family_protein	1844.09	1.36532	0.133703	2.73229	0.00628955	0.0143891
EL210_RS11700_M16_family_metallopeptidase	2018	1.90336	0.330845	2.73046	0.00632468	0.0144564
EL210_RS13095_DNA_mismatch_repair_protein_MutS	1649.27	-1.35912	0.132066	-2.71923	0.00654336	0.0149427
EL210_RS05670_TonB-dependent_receptor	116.967	1.62304	0.230183	2.70671	0.00679532	0.0155041
EL210_RS10690_OmpA_family_protein	2015.65	-1.42218	0.155996	-2.70637	0.00680223	0.0155059
EL210_RS05930_PcfK-like_family_protein	1.9519	4.84638	1.42436	2.70043	0.00692497	0.0157715
EL210_RS06230_cobU	1639.96	1.60738	0.225661	2.69155	0.00711216	0.0161832
EL210_RS06150_helix-turn-helix_domain-containing_protein	6.1743	4.24649	1.20938	2.68443	0.00726531	0.0165168
EL210_RS10550_Mrp/NBP35_family_ATP-binding_protein	3118.09	1.66264	0.246931	2.68352	0.00728516	0.0165471
EL210_RS07685_transglycosylase_SLT_domain-containing_protein	351.029	1.52434	0.196001	2.6752	0.00746847	0.0169482
EL210_RS09830_DUF4738_domain-containing_protein	1230.21	1.5343	0.199912	2.6727	0.0075244	0.0170598
EL210_RS08750_BT4734/BF3469_family_protein	62.9044	1.79481	0.299074	2.65757	0.00787055	0.0178286
EL210_RS07395_YtxH_domain-containing_protein	2791.94	1.36747	0.138499	2.65321	0.00797313	0.0180448
EL210_RS10000_DUF4112_domain-containing_protein	1288.53	1.58026	0.219072	2.6487	0.00808027	0.0182709
EL210_RS13025_hypothetical_protein	70.2376	2.01269	0.383225	2.64255	0.00822832	0.0185891
EL210_RS05590_DUF4099_domain-containing_protein	118.801	1.79403	0.300776	2.63993	0.00829223	0.0187168
EL210_RS09290_indole-3-glycerol_phosphate_synthase_TrpC	1705.75	1.45212	0.171413	2.63759	0.00834976	0.0188298
EL210_RS05240_acyl-CoA_thioesterase	388.598	-1.62144	0.236023	-2.63294	0.00846482	0.0190723
EL210_RS09140_RNA_polymerase_sigma-70_factor	288.683	1.58426	0.222198	2.62944	0.00855262	0.0192529
EL210_RS13080_chromate_transporter	149.476	-1.65652	0.24985	-2.62768	0.00859706	0.0193357
EL210_RS05885_porin_family_protein	1618.92	1.36839	0.140319	2.6254	0.00865465	0.019448
EL210_RS02040_transposase	130.147	1.6293	0.240626	2.61525	0.00891617	0.0200178
EL210_RS09710_hypothetical_protein	7.47293	4.56679	1.36566	2.61177	0.00900758	0.0202051
EL210_RS07495_transglycosylase_domain-containing_protein	10586.2	-1.29041	0.111433	-2.60613	0.00915707	0.0205222
EL210_RS06435_atpB	3874.6	-1.25893	0.0993722	-2.60564	0.00917034	0.0205338
EL210_RS12955_phage_protein_Gp36_family_protein	141.183	2.31812	0.508433	2.59252	0.00952764	0.0213149
EL210_RS06135_DUF1896_family_protein	45.7148	4.10114	1.19989	2.58452	0.00975148	0.0217964
EL210_RS00465_NAD-dependent_epimerase/dehydratase_family_protein	1120.1	1.49876	0.193982	2.57115	0.0101362	0.0226364
EL210_RS13595_smalltalk_protein	8.9765	2.62341	0.632426	2.56695	0.0102597	0.0228919
EL210_RS02910_TolC_family_protein	204.077	-1.55224	0.215284	-2.56518	0.0103121	0.0229886
EL210_RS05570_nucleotidyl_transferase_AbiEii/AbiGii_toxin_family_protein	694.687	1.42726	0.167064	2.55745	0.0105443	0.0234855
EL210_RS05770_conjugal_transfer_protein_TraO	19.664	2.38204	0.542008	2.54986	0.0107767	0.023982
EL210_RS09795_DUF4476_domain-containing_protein	2008.83	1.45487	0.178573	2.54725	0.0108577	0.024141
EL210_RS09685_AAA_family_ATPase	19.8949	4.15938	1.24618	2.53525	0.0112368	0.0249618
EL210_RS13075_DMT_family_transporter	175.069	-1.51789	0.205223	-2.52353	0.0116182	0.0257866
EL210_RS07320_beta-carotene_15_15'-monooxygenase	378.273	-1.44324	0.175977	-2.51872	0.0117783	0.0261188
EL210_RS08125_DUF1573_domain-containing_protein	919.46	-1.42087	0.167433	-2.51368	0.0119479	0.0264717
EL210_RS01050_hypothetical_protein	186.652	1.5017	0.200332	2.50437	0.0122671	0.0271369
EL210_RS13765_DNA-binding_protein	2.31856	4.69454	1.47528	2.5043	0.0122696	0.0271369
EL210_RS13830_hypothetical_protein	7.34582	3.98133	1.19697	2.49074	0.0127479	0.0281701
EL210_RS08770_RloB_family_protein	436.758	-1.54924	0.221892	-2.47525	0.0133144	0.0293964
EL210_RS13085_chromate_transporter	212.126	-1.54815	0.221656	-2.47299	0.0133987	0.0295567
EL210_RS02855_PIN_domain-containing_protein	588.989	1.74677	0.302816	2.46608	0.01366	0.0301067
EL210_RS13500_hypothetical_protein	7.02175	2.93601	0.786394	2.46189	0.0138208	0.0304347
EL210_RS00590_hypothetical_protein	77.8341	2.8814	0.764391	2.46131	0.013843	0.030457
EL210_RS04015_HAD_family_hydrolase	97.242	-1.62502	0.254951	-2.45153	0.014225	0.0312702
EL210_RS02985_rnpA	936.819	-1.35744	0.146018	-2.44791	0.0143687	0.0315587
EL210_RS07695_hypothetical_protein	19.9094	3.00737	0.821457	2.44368	0.0145385	0.0319039
EL210_RS01040_leucine-rich_repeat_domain-containing_protein	649.48	-1.93734	0.383636	-2.44329	0.0145539	0.0319099
EL210_RS04535_RidA_family_protein	708.98	1.23035	0.0945323	2.43675	0.0148201	0.0324655
EL210_RS01435_alpha-1_2-fucosyltransferase	93.0773	-1.58928	0.242413	-2.43088	0.0150623	0.0329675
EL210_RS09675_mobA	3.05144	4.54453	1.46151	2.42525	0.0152979	0.0334543
EL210_RS07480_bifunctional_UDP-3-O-[3-hydroxymyristoyl]_N-acetylglucosamine_deacetylase/3-hydroxyacyl-ACP_dehydratase	7529.28	-1.31981	0.13189	-2.42481	0.0153166	0.0334661
EL210_RS12795_DUF2795_domain-containing_protein	1194.52	1.50899	0.210403	2.41912	0.015558	0.0339643
EL210_RS08630_MBL_fold_metallo-hydrolase	1433.77	1.5108	0.211942	2.41008	0.0159489	0.0347876
EL210_RS10175_GDSL-type_esterase/lipase_family_protein	2503.85	-1.53241	0.221164	-2.40729	0.0160713	0.0350244
EL210_RS09515_glf	4470.63	1.45944	0.191433	2.40002	0.0163942	0.0356972
EL210_RS01595_lipocalin-like_domain-containing_protein	79.1829	-1.58161	0.24272	-2.39622	0.016565	0.0360382
EL210_RS13655_hypothetical_protein	24.171	2.82403	0.762994	2.39063	0.0168197	0.0365608
EL210_RS04835_hypothetical_protein	26957	1.39927	0.167074	2.3898	0.0168576	0.0366117
EL210_RS06810_DUF2461_domain-containing_protein	1072.28	1.40214	0.168443	2.38741	0.0169678	0.0368194
EL210_RS02030_sugar_O-acetyltransferase	49.1845	2.21862	0.513637	2.37254	0.0176661	0.0383019
EL210_RS01610_glycosyltransferase	775.317	1.3306	0.139564	2.3688	0.017846	0.0386586
EL210_RS05990_traM	65.9654	1.94592	0.399672	2.36674	0.0179454	0.0388407
EL210_RS08165_translocation/assembly_module_TamB_domain-containing_protein	3126.09	-1.28197	0.119548	-2.35862	0.0183432	0.0396678
EL210_RS01505_transcriptional_repressor	215.957	-1.327	0.140243	-2.33168	0.0197176	0.0426036
EL210_RS05970_DUF3872_domain-containing_protein	62.4037	1.93303	0.401085	2.32627	0.0200043	0.0431862
EL210_RS00430_GDSL-type_esterase/lipase_family_protein	3137.22	1.50969	0.219629	2.32067	0.0203049	0.0437975
EL210_RS13535_hypothetical_protein	1.1952	5.34741	1.87448	2.31926	0.0203811	0.0439244
EL210_RS06055_ParA_family_protein	8.78122	4.17128	1.36818	2.31788	0.0204561	0.0440486
EL210_RS07010_DUF5715_family_protein	547.734	1.32611	0.141303	2.30785	0.0210073	0.0451969
EL210_RS04065_LicD_family_protein	1213.28	1.60989	0.264396	2.30674	0.0210692	0.0452917
EL210_RS06345_phage_baseplate_assembly_protein_V	4054.04	-1.5056	0.219598	-2.30239	0.0213134	0.0457776
EL210_RS02955_hemN	992.454	-1.81482	0.355342	-2.29307	0.0218441	0.0468776
EL210_RS02660_phosphatase_PAP2_family_protein	1035.52	-1.38299	0.16722	-2.29031	0.0220033	0.0471792
EL210_RS07515_NCS2_family_permease	2951.79	-1.32719	0.145578	-2.24756	0.0246043	0.0527116
EL210_RS05215_hypothetical_protein	467.17	-1.33846	0.150646	-2.24676	0.0246554	0.0527764
EL210_RS03770_very_short_patch_repair_endonuclease	408.176	-1.28583	0.127251	-2.24616	0.0246939	0.0528141
EL210_RS01300_mutY	713.934	1.27922	0.124577	2.24131	0.0250057	0.0534358
EL210_RS09165_cls	1120.34	-1.30155	0.134865	-2.23592	0.0253569	0.0541404
EL210_RS00525_tail_fiber_domain-containing_protein	121.178	1.84141	0.377095	2.23131	0.0256608	0.0547429
EL210_RS01710_lptB	1675.91	1.39318	0.17636	2.22942	0.0257861	0.0549641
EL210_RS03045_TonB-dependent_receptor	1880.02	-1.42265	0.189765	-2.22722	0.0259322	0.0552289
EL210_RS08120_4-hydroxy-3-methylbut-2-enyl_diphosphate_reductase	858.673	-1.3758	0.168791	-2.22645	0.0259841	0.0552927
EL210_RS12810_cas2	14.0956	2.4839	0.667068	2.22451	0.0261143	0.0555232
EL210_RS10270_glycoside_hydrolase_family_3_N-terminal_domain-containing_protein	45.6243	1.92386	0.415503	2.22347	0.0261839	0.0556243
EL210_RS02465_succinate_dehydrogenase/fumarate_reductase_iron-sulfur_subunit	2463.39	-1.37912	0.170803	-2.21962	0.0264443	0.0561304
EL210_RS10180_M48_family_metallopeptidase	6007.58	-1.41482	0.187895	-2.2077	0.0272654	0.0578246
EL210_RS02590_O-methyltransferase	751.431	1.41669	0.189544	2.19841	0.0279199	0.0591631
EL210_RS05945_hypothetical_protein	3.3124	3.95018	1.34422	2.19472	0.0281836	0.0596718
EL210_RS11990_DUF3467_domain-containing_protein	960.629	1.46569	0.212886	2.18751	0.0287054	0.0607258
EL210_RS10480_site-specific_integrase	544.078	1.51633	0.236368	2.18445	0.0289289	0.0611474
EL210_RS04955_SIMPL_domain-containing_protein	945.062	-1.40973	0.188208	-2.177	0.0294807	0.0622616
EL210_RS01530_low_molecular_weight_protein-tyrosine-phosphatase	486.281	1.40636	0.18688	2.17444	0.0296722	0.0626137
EL210_RS05880_UDP-N-acetyl_glucosamine_2-epimerase	5409.82	1.40581	0.187941	2.15923	0.0308321	0.0650071
EL210_RS09175_rny	9271.38	1.26528	0.123182	2.15355	0.0312752	0.0658863
EL210_RS12735_ftsZ	2841.65	-1.40602	0.188866	-2.14976	0.0315742	0.066461
EL210_RS05805_hypothetical_protein	50.9796	2.05995	0.49421	2.14473	0.0319741	0.0672468
EL210_RS07575_Rossmann-like_and_DUF2520_domain-containing_protein	252.246	1.34974	0.163404	2.14031	0.0323297	0.0679381
EL210_RS05820_DUF1896_domain-containing_protein	1706.36	1.47452	0.221867	2.13874	0.0324565	0.0681479
EL210_RS10540_hypothetical_protein	559.582	-1.3054	0.144347	-2.11577	0.0343646	0.0720944
EL210_RS12065_hypothetical_protein	237.748	-1.4242	0.200913	-2.11135	0.0347426	0.0728269
EL210_RS11540_aroA	2644.93	1.39398	0.186857	2.10846	0.0349912	0.0732872
EL210_RS13260_nrdG	111.005	-1.7365	0.350249	-2.1028	0.0354835	0.0742569
EL210_RS05155_phosphoglycerate_kinase	12214.7	1.41221	0.196313	2.09977	0.0357491	0.0747509
EL210_RS06010_DUF4141_domain-containing_protein	51.8267	2.19441	0.569131	2.09865	0.0358479	0.0748954
EL210_RS04600_di-heme_oxidoredictase_family_protein	1657.25	1.64043	0.308164	2.0782	0.0376906	0.0786802
EL210_RS09880_TonB-dependent_receptor	9665.36	1.54899	0.264388	2.07648	0.03785	0.0789478
EL210_RS08095_M64_family_metallopeptidase	1194.34	1.34102	0.164368	2.07471	0.0380133	0.0791579
EL210_RS13045_DNA_adenine_methylase	173.453	1.5085	0.245078	2.07484	0.0380016	0.0791579
EL210_RS06015_TraG_family_conjugative_transposon_ATPase	116.502	2.1368	0.550521	2.06496	0.0389268	0.0809933
EL210_RS02070_ruvB	988.308	1.40104	0.194543	2.06145	0.0392598	0.0816192
EL210_RS05660_ABC_transporter_ATP-binding_protein	48.27	1.88231	0.428486	2.05913	0.0394813	0.0820121
EL210_RS00505_hypothetical_protein	30.9537	2.82401	0.886033	2.05863	0.0395297	0.0820453
EL210_RS12640_sufC	4788.09	1.37711	0.183344	2.05683	0.0397021	0.0823355
EL210_RS08295_DUF4270_domain-containing_protein	7441.09	-1.29484	0.143381	-2.05634	0.0397497	0.0823666
EL210_RS13320_LTA_synthase_family_protein	3039.44	1.24889	0.121094	2.05538	0.0398425	0.0824913
EL210_RS05795_PcfJ_domain-containing_protein	217.48	1.77317	0.378024	2.04529	0.040826	0.0844584
EL210_RS11310_hypothetical_protein	429.166	1.34569	0.169117	2.04411	0.0409425	0.0846301
EL210_RS05475_DUF4301_family_protein	5591	1.28571	0.140118	2.03909	0.0414408	0.0855901
EL210_RS04540_aspartate-semialdehyde_dehydrogenase	1210.47	1.4017	0.197573	2.0332	0.0420323	0.0867409
EL210_RS13310_DUF6850_family_outer_membrane_beta-barrel_protein	851.498	-1.6762	0.333362	-2.02842	0.0425176	0.0876708
EL210_RS05725_DUF4134_domain-containing_protein	6.44898	4.12653	1.54214	2.02739	0.0426223	0.087815
EL210_RS01970_helix-turn-helix_domain-containing_protein	26.434	-2.10649	0.547429	-2.02124	0.0432546	0.0890453
EL210_RS07275_cellulase_family_glycosylhydrolase	302.521	1.28284	0.14006	2.01945	0.0434406	0.0893554
EL210_RS13190_MFS_transporter	787.442	-1.34043	0.168759	-2.01727	0.0436676	0.0897493
EL210_RS05655_DUF3945_domain-containing_protein	6.3316	2.65998	0.823863	2.01487	0.0439183	0.0901913
EL210_RS02110_TIGR00730_family_Rossman_fold_protein	360.87	1.26527	0.131833	2.01218	0.0442005	0.0906971
EL210_RS05585_type_IA_DNA_topoisomerase	122.43	1.75589	0.375848	2.01115	0.0443093	0.090773
EL210_RS07810_OmpA_family_protein	9945.22	1.24709	0.122851	2.01128	0.0442961	0.090773
EL210_RS01430_lipopolysaccharide_biosynthesis_protein	181.776	-1.54692	0.274275	-1.99407	0.0461449	0.0944569
EL210_RS02150_topA	5974.53	-1.23712	0.119573	-1.98303	0.0473642	0.096796
EL210_RS02980_yidD	1101.02	-1.38183	0.192544	-1.98308	0.0473583	0.096796
EL210_RS12975_HK97_family_phage_prohead_protease	64.9991	1.83632	0.427066	1.95829	0.0501965	0.102502
EL210_RS05145_ATP-dependent_DNA_helicase_RecQ	1147.61	-1.26343	0.135199	-1.94846	0.05136	0.104793
EL210_RS06050_DUF3408_domain-containing_protein	3.08531	3.8695	1.47629	1.94373	0.0519286	0.105867
EL210_RS03360_glycosyltransferase_family_4_protein	1004.26	1.35959	0.185521	1.93828	0.0525887	0.107127
EL210_RS01485_pseudouridine_synthase	11942.1	-1.21443	0.110889	-1.93378	0.0531406	0.108164
EL210_RS13805_hypothetical_protein	2.50931	4.10108	1.6098	1.92638	0.0540569	0.10994
EL210_RS10275_glycoside_hydrolase_family_3_protein	57.0555	1.72864	0.379352	1.92075	0.0547636	0.111288
EL210_RS03505_RagB/SusD_family_nutrient_uptake_outer_membrane_protein	118.861	-1.45571	0.237523	-1.91859	0.0550364	0.111753
EL210_RS06955_T9SS_type_A_sorting_domain-containing_protein	572.949	1.43706	0.229324	1.90586	0.0566681	0.114881
EL210_RS08980_mltG	7116.39	1.33236	0.174373	1.90603	0.0566458	0.114881
EL210_RS08810_molecular_chaperone_DnaK	606.858	-1.40252	0.211924	-1.89937	0.057516	0.116507
EL210_RS04590_ccsA	1348.41	1.71493	0.37717	1.8955	0.0580256	0.117445
EL210_RS04765_hypothetical_protein	8.15275	2.55096	0.821853	1.88715	0.0591397	0.119604
EL210_RS04175_hypothetical_protein	2072.05	-1.55888	0.297244	-1.88021	0.0600796	0.121408
EL210_RS13615_hypothetical_protein	1.88646	4.24956	1.72899	1.87945	0.060183	0.12152
EL210_RS07000_hypothetical_protein	523.473	1.4228	0.225908	1.87155	0.0612694	0.123615
EL210_RS02810_GxxExxY_protein	380.627	-1.3023	0.161621	-1.87045	0.0614211	0.123822
EL210_RS04005_acyltransferase	195.152	-1.32797	0.175963	-1.86385	0.0623434	0.125581
EL210_RS10645_GNAT_family_N-acetyltransferase	395.389	-1.42807	0.2298	-1.86278	0.0624926	0.125781
EL210_RS04095_RNA_polymerase_sigma_factor	186.53	1.49277	0.265008	1.85945	0.0629637	0.126629
EL210_RS01730_der	5889.09	-1.28717	0.155325	-1.84882	0.0644832	0.129582
EL210_RS05190_phosphatase_PAP2_family_protein	294.303	-1.35074	0.189973	-1.84628	0.0648517	0.130218
EL210_RS10655_TlpA_disulfide_reductase_family_protein	177.448	-1.3894	0.211084	-1.84478	0.065069	0.130551
EL210_RS01510_cation:proton_antiporter	1662.68	-1.23362	0.126682	-1.84413	0.0651645	0.130639
EL210_RS09665_YWFCY_domain-containing_protein	4.09962	3.21618	1.20294	1.8423	0.0654315	0.13107
EL210_RS04545_pnp	22090.4	-1.18432	0.100962	-1.82563	0.0679054	0.135918
EL210_RS08885_NADH-quinone_oxidoreductase_subunit_B	1369.78	-1.27015	0.148167	-1.82331	0.0682568	0.136514
EL210_RS01130_acyl-CoA_dehydrogenase_family_protein	5371.48	-1.34898	0.192367	-1.81413	0.0696575	0.139205
EL210_RS06115_MMPL_family_transporter	24.9225	1.93237	0.517297	1.80238	0.0714856	0.142745
EL210_RS11220_energy_transducer_TonB	14958.3	-1.35503	0.197025	-1.80196	0.0715511	0.142763
EL210_RS06030_hypothetical_protein	26.7916	2.08823	0.60661	1.79395	0.0728205	0.145182
EL210_RS10375_DUF3408_domain-containing_protein	11.8831	2.4861	0.834396	1.78105	0.0749038	0.149217
EL210_RS02020_MGMT_family_protein	14.9628	2.06224	0.602289	1.76367	0.0777872	0.154839
EL210_RS02940_spore_maturation_protein	2483.05	1.28758	0.163825	1.75543	0.0791853	0.157498
EL210_RS04225_Dam_family_site-specific_DNA-(adenine-N6)-methyltransferase	847.446	1.45227	0.258546	1.7493	0.0802399	0.159471
EL210_RS12245_alpha-1_3-galactosidase_A	693.058	1.41948	0.239987	1.74792	0.0804771	0.159816
EL210_RS02430_WbqC_family_protein	1221.52	-1.39668	0.227377	-1.74458	0.0810576	0.160843
EL210_RS02180_helix-turn-helix_domain-containing_protein	613.049	1.43551	0.250067	1.7416	0.0815792	0.161751
EL210_RS03480_hypothetical_protein	20.8546	1.86306	0.498076	1.73278	0.0831343	0.164705
EL210_RS10860_pnuC	291.739	-1.38795	0.225094	-1.72349	0.0847994	0.167872
EL210_RS05815_hypothetical_protein	1049.34	1.41914	0.243712	1.71982	0.0854659	0.169059
EL210_RS00030_hypothetical_protein	34.004	2.17851	0.689329	1.70965	0.0873306	0.172613
EL210_RS04485_oxaloacetate_decarboxylase	10111.5	-1.16858	0.0988732	-1.70504	0.0881866	0.174168
EL210_RS04255_hypothetical_protein	38.9383	1.60858	0.358851	1.69591	0.0899038	0.177421
EL210_RS10685_hypothetical_protein	537.509	1.41872	0.247329	1.69298	0.0904595	0.178379
EL210_RS06005_traJ	78.7234	1.81052	0.483584	1.67606	0.0937264	0.184677
EL210_RS12055_gltX	2707.45	1.26125	0.156346	1.67094	0.0947333	0.186515
EL210_RS12105_tyrosine_recombinase_XerC	23998.2	1.40707	0.244609	1.66418	0.0960755	0.189011
EL210_RS11655_lpxA	2266.03	-1.37274	0.225518	-1.65283	0.0983655	0.193366
EL210_RS05935_antirestriction_protein_ArdA	6.78973	3.18936	1.32842	1.6481	0.0993325	0.195115
EL210_RS01315_TrpB-like_pyridoxal_phosphate-dependent_enzyme	3587.45	1.20015	0.121592	1.64608	0.0997481	0.195779
EL210_RS06100_TonB-dependent_receptor	49.5381	1.65253	0.398881	1.63591	0.101858	0.199765
EL210_RS08185_hypothetical_protein	7.24102	2.88374	1.15392	1.63247	0.102581	0.201027
EL210_RS01625_queuosine_precursor_transporter	383.849	-1.25439	0.156224	-1.62834	0.103453	0.202578
EL210_RS00960_glycoside_hydrolase_family_18	2373.38	-1.4278	0.26359	-1.62297	0.104595	0.204656
EL210_RS01515_pepT	3328.74	1.28014	0.172722	1.62193	0.104818	0.204934
EL210_RS05775_DUF3872_domain-containing_protein	12.705	1.99862	0.618987	1.61332	0.106675	0.208404
EL210_RS05370_rpsA	44591.2	-1.26806	0.166639	-1.60866	0.107692	0.210227
EL210_RS09695_DUF3408_domain-containing_protein	1.82015	3.4684	1.53904	1.60385	0.108746	0.212122
EL210_RS03810_two-component_regulator_propeller_domain-containing_protein	2910.45	1.21169	0.132559	1.59691	0.110285	0.214958
EL210_RS05180_hypothetical_protein	132.094	-1.37319	0.235955	-1.58161	0.113739	0.221519
CRISPR_1	1.41981	3.69196	1.70861	1.57553	0.115135	0.223857
EL210_RS01160_MATE_family_efflux_transporter	1997.22	1.25603	0.16248	1.57574	0.115085	0.223857
EL210_RS10135_GPW/gp25_family_protein	4381.38	1.38754	0.246025	1.57522	0.115205	0.223857
EL210_RS05340_RagB/SusD_family_nutrient_uptake_outer_membrane_protein	263.67	-1.34476	0.220684	-1.56223	0.118235	0.229568
EL210_RS06250_oligopeptide_transporter__OPT_family	2707.13	1.19211	0.123258	1.55861	0.119089	0.23105
EL210_RS13835_hypothetical_protein	10.3556	2.44575	0.927956	1.558	0.119234	0.231154
EL210_RS13590_hypothetical_protein	559.596	-1.36037	0.231843	-1.55438	0.120095	0.232643
EL210_RS04865_RagB/SusD_family_nutrient_uptake_outer_membrane_protein	383.86	-1.47559	0.306423	-1.55208	0.120643	0.233347
EL210_RS11670_DUF3098_domain-containing_protein	770.953	-1.23533	0.151612	-1.55221	0.120611	0.233347
EL210_RS00545_hypothetical_protein	64.9076	1.62605	0.40491	1.54614	0.12207	0.235928
EL210_RS10785_glycoside_hydrolase_family_97_protein	1626.49	1.25895	0.167594	1.54511	0.122319	0.236228
EL210_RS09100_hypothetical_protein	824.399	-1.26809	0.174039	-1.54041	0.12346	0.238249
EL210_RS02050_bifunctional_riboflavin_kinase/FAD_synthetase	762.513	1.33168	0.216199	1.53416	0.12499	0.241018
EL210_RS09255_LysE_family_transporter	2670.94	1.28958	0.190183	1.52266	0.127843	0.246331
EL210_RS03115_glutaredoxin	500.121	1.37503	0.250158	1.49918	0.133828	0.257667
EL210_RS00955_RagB/SusD_family_nutrient_uptake_outer_membrane_protein	2381.21	-1.34207	0.230851	-1.48177	0.138401	0.26627
EL210_RS05985_traN	47.4006	1.72588	0.494262	1.46861	0.14194	0.27287
EL210_RS03640_relaxase/mobilization_nuclease_domain-containingprotein	12.5273	1.82788	0.565749	1.46334	0.143375	0.27542
EL210_RS09940_DNA_alkylation_repair_protein	1008.65	1.29663	0.202988	1.46134	0.143922	0.27626
EL210_RS12740_DUF805_domain-containing_protein	1452.7	1.32077	0.224482	1.42894	0.153022	0.293505
EL210_RS01185_STM3941_family_protein	555.166	1.23468	0.164595	1.42582	0.153922	0.295007
EL210_RS12445_sodium-dependent_transporter	1156.04	-1.20884	0.146549	-1.42503	0.15415	0.29522
EL210_RS04120_acyl-ACP_thioesterase_domain-containing_protein	456.059	-1.27855	0.196105	-1.42043	0.155484	0.297324
EL210_RS13780_hypothetical_protein	3.12028	3.15108	1.514	1.42079	0.155377	0.297324
EL210_RS06020_DUF4133_domain-containing_protein	6.80659	3.26557	1.59755	1.41815	0.156147	0.298368
EL210_RS04205_SufE_family_protein	374.129	-1.16426	0.116085	-1.41502	0.157064	0.299892
EL210_RS13950_hypothetical_protein	407.34	1.34205	0.24242	1.41097	0.158253	0.301935
EL210_RS04495_fumarylacetoacetate_hydrolase_family_protein	694.79	1.33064	0.23568	1.40294	0.160635	0.306249
EL210_RS07730_bamD	6024.21	1.21825	0.156269	1.39664	0.162521	0.30961
EL210_RS12790_ATP-binding_protein	1464.01	1.24413	0.175258	1.39297	0.163628	0.311485
EL210_RS01165_rsmA	1294.92	1.26308	0.189477	1.38846	0.164997	0.313854
EL210_RS07655_aspartate_kinase	1565.8	-1.13854	0.10027	-1.38165	0.167081	0.317579
EL210_RS10720_Lrp/AsnC_ligand_binding_domain-containing_protein	3737.12	1.23405	0.16995	1.37716	0.168462	0.319964
EL210_RS10265_esterase	35.3435	2.0089	0.736385	1.37007	0.170665	0.323906
EL210_RS05730_DUF4133_domain-containing_protein	7.81056	2.80011	1.31468	1.36924	0.170923	0.324151
EL210_RS11270_hpt	1872.51	1.25844	0.190532	1.35643	0.174963	0.331565
EL210_RS05800_PcfK-like_family_protein	46.7621	1.67485	0.500657	1.34793	0.177682	0.336464
EL210_RS12315_rpmH	582.917	1.30621	0.229995	1.33139	0.18306	0.34639
EL210_RS13030_hypothetical_protein	23.4807	1.72692	0.547372	1.32801	0.184175	0.348237
EL210_RS08925_Lin1244/Lin1753_domain-containing_protein	599.87	1.31156	0.234919	1.32626	0.184752	0.349069
EL210_RS09505_acyltransferase	1505.96	-1.23909	0.180564	-1.32411	0.185465	0.350154
EL210_RS03070_MATE_family_efflux_transporter	3283.62	1.30882	0.235397	1.31191	0.189549	0.357598
EL210_RS02310_pncB	3460.47	1.28608	0.218716	1.30797	0.190882	0.359843
EL210_RS13825_hypothetical_protein	2.6311	3.13245	1.6467	1.29499	0.195325	0.367944
EL210_RS02510_nucleotide_pyrophosphohydrolase	436.3	1.31106	0.244566	1.27189	0.203411	0.382891
EL210_RS10750_hypothetical_protein	495.258	-1.16315	0.128973	-1.265	0.205871	0.387234
EL210_RS05665_ABC_transporter_ATP-binding_protein	25.307	1.53948	0.428008	1.26045	0.207507	0.39002
EL210_RS02470_four_helix_bundle_protein	1042.22	-1.2477	0.196913	-1.2579	0.208428	0.391461
EL210_RS06305_outer_membrane_beta-barrel_protein	4222.72	1.27817	0.221944	1.25332	0.210089	0.394287
EL210_RS09690_DUF3408_domain-containing_protein	3.03173	3.26843	1.81286	1.2513	0.210825	0.395376
EL210_RS12430_prfB	1943.61	-1.17612	0.14085	-1.25038	0.21116	0.39571
EL210_RS09855_ATP-binding_protein	10153.3	1.3235	0.259451	1.24686	0.212448	0.397828
EL210_RS09285_phosphoribosylanthranilate_isomerase	1309.93	1.20044	0.161	1.24499	0.213137	0.398823
EL210_RS06110_outer_membrane_lipoprotein-sorting_protein	22.2811	1.84058	0.676214	1.24307	0.213841	0.399845
EL210_RS03255_hypothetical_protein	1805.79	1.27585	0.223257	1.23559	0.216611	0.404724
EL210_RS12675_mraZ	1268.86	1.28565	0.232226	1.23005	0.21868	0.408289
EL210_RS09840_DUF4230_domain-containing_protein	1148.65	1.11585	0.094311	1.22839	0.219299	0.409143
EL210_RS06945_hypothetical_protein	1142.78	1.25876	0.211407	1.22399	0.220957	0.411698
EL210_RS13620_hypothetical_protein	2.60109	2.5893	1.29856	1.22389	0.220994	0.411698
EL210_RS07005_FeoB-associated_Cys-rich_membrane_protein	87.9068	1.46272	0.378738	1.22174	0.221806	0.412905
EL210_RS04020_GtrA_family_protein	35.0973	-1.44729	0.366553	-1.22026	0.222365	0.413642
EL210_RS03525_ribD	995.837	1.28276	0.231808	1.21981	0.222536	0.413655
EL210_RS01840_TonB-dependent_receptor	6222.7	1.17955	0.148238	1.2112	0.225817	0.419446
EL210_RS03335_aminoglycoside_phosphotransferase_family_protein	5002.31	-1.10931	0.0910137	-1.20098	0.229759	0.426454
EL210_RS02995_DUF4271_domain-containing_protein	1386.6	-1.20073	0.168087	-1.19419	0.232405	0.431049
EL210_RS05760_traM	24.5337	1.6616	0.559398	1.18269	0.23693	0.43912
EL210_RS03350_hypothetical_protein	1721.12	-1.27817	0.235386	-1.18176	0.237301	0.439484
EL210_RS07260_MFS_transporter	752.29	1.16013	0.136434	1.17368	0.240525	0.445129
EL210_RS09850_TIM-barrel_domain-containing_protein	7362.49	1.34081	0.29098	1.17123	0.241505	0.446616
EL210_RS04180_glycerophosphodiester_phosphodiesterase_family_protein	2285.62	-1.35728	0.30551	-1.16947	0.242214	0.4476
EL210_RS04155_rbfA	1071.72	1.20358	0.174168	1.16889	0.242448	0.447706
EL210_RS11470_hypothetical_protein	15.4438	1.68424	0.585871	1.1679	0.242846	0.448113
EL210_RS08745_DUF5675_family_protein	7.34407	1.81116	0.701147	1.1569	0.247312	0.45602
EL210_RS03210_hypothetical_protein	164.126	1.26473	0.229404	1.15397	0.248513	0.457901
EL210_RS12465_DUF6850_family_outer_membrane_beta-barrel_protein	695.804	1.28622	0.248994	1.14951	0.250347	0.460944
EL210_RS09525_CD225/dispanin_family_protein	691.577	1.25297	0.220274	1.14843	0.250792	0.461428
EL210_RS04265_endonuclease/exonuclease/phosphatase_family_protein	23.6897	1.6055	0.529372	1.1438	0.252706	0.464611
EL210_RS00570_hypothetical_protein	341.236	1.29201	0.255737	1.14185	0.253515	0.465759
EL210_RS12980_hypothetical_protein	380.154	1.30351	0.267579	1.13429	0.256675	0.471223
EL210_RS05755_hypothetical_protein	8.61508	1.91262	0.809944	1.12677	0.259842	0.476691
EL210_RS05120_4'-phosphopantetheinyl_transferase_family_protein	1090.33	-1.27697	0.246577	-1.12325	0.26133	0.479073
EL210_RS03275_PAAR-like_protein	167.746	-1.20188	0.180161	-1.12056	0.262475	0.480824
EL210_RS04340_polymorphic_toxin-type_HINT_domain-containing_protein	1575.2	-1.18474	0.165531	-1.11606	0.264395	0.48399
EL210_RS09125_SusD/RagB_family_nutrient-binding_outer_membranelipoprotein	1237.61	-1.21937	0.197078	-1.1131	0.265664	0.485962
EL210_RS03065_nucleotide_sugar_dehydrogenase	1486.72	-1.14799	0.134388	-1.10125	0.270789	0.494978
EL210_RS13905_hypothetical_protein	624.719	1.46068	0.419528	1.0981	0.27216	0.497125
EL210_RS00265_phosphatidate_cytidylyltransferase	5104.2	1.21547	0.198093	1.08771	0.276724	0.505096
EL210_RS11620_HD_domain-containing_protein	631.35	1.14175	0.132282	1.07161	0.283897	0.517814
EL210_RS12460_DUF4876_domain-containing_protein	496.635	1.26693	0.249497	1.06989	0.284668	0.518848
EL210_RS07090_PaaI_family_thioesterase	1861.74	1.21994	0.205839	1.06851	0.285291	0.51929
EL210_RS12730_ftsA	3485.78	-1.14881	0.139278	-1.06844	0.285322	0.51929
EL210_RS04870_hypothetical_protein	474.63	-1.39245	0.36768	-1.06736	0.285809	0.519802
EL210_RS11135_ABC_transporter_ATP-binding_protein	326.483	-1.56094	0.529469	-1.05944	0.289399	0.525953
EL210_RS00965_DUF1735_and_LamG_domain-containing_protein	3526.07	-1.29146	0.276274	-1.05497	0.291437	0.529277
EL210_RS08510_hypothetical_protein	324.299	-1.21957	0.208683	-1.05216	0.292726	0.531235
EL210_RS11360_MarR_family_transcriptional_regulator	476.995	1.33939	0.323223	1.05	0.293716	0.53265
EL210_RS08230_hypothetical_protein	33.6265	1.42881	0.411565	1.04189	0.297462	0.539056
EL210_RS12485_DUF4292_domain-containing_protein	1745.1	-1.18469	0.177438	-1.04088	0.297933	0.539524
EL210_RS04615_fldA	5520.35	-1.28085	0.270381	-1.03871	0.298938	0.540956
EL210_RS05345_hypothetical_protein	243.695	-1.34859	0.337489	-1.0329	0.301651	0.545474
EL210_RS12970_terminase	130.46	1.46611	0.454937	1.02457	0.305568	0.552162
EL210_RS11185_esterase-like_activity_of_phytase_family_protein	2266.41	1.22164	0.216438	1.02404	0.305816	0.552217
EL210_RS08025_L-serine_ammonia-lyase	839.319	1.14251	0.13961	1.02079	0.307356	0.5546
EL210_RS13910_hypothetical_protein	1.94917	2.27282	1.25481	1.01435	0.310413	0.559718
EL210_RS10435_hypothetical_protein	1597.57	1.10727	0.105819	1.01372	0.310716	0.559853
EL210_RS12095_transporter	279.581	1.1772	0.174883	1.01327	0.310931	0.559853
EL210_RS01880_energy_transducer_TonB	752.897	1.21663	0.214243	1.01116	0.311939	0.561269
EL210_RS05920_hypothetical_protein	1.23459	3.19601	2.19524	1.00035	0.317142	0.570224
EL210_RS00930_DUF6029_family_protein	5718.81	-1.10583	0.105949	-0.998884	0.317851	0.571093
EL210_RS05715_DUF3408_domain-containing_protein	2.57932	2.57448	1.57891	0.997193	0.318671	0.572159
EL210_RS07755_putative_porin	7618.99	-1.15038	0.151074	-0.9954	0.319542	0.573316
EL210_RS00450_AGE_family_epimerase/isomerase	848.38	-1.22825	0.230002	-0.992371	0.321017	0.575553
EL210_RS06540_mannose-1-phosphate_guanylyltransferase	4768.22	1.08853	0.0893657	0.990634	0.321864	0.576664
EL210_RS01655_4Fe-4S_binding_protein	685.951	-1.17367	0.175486	-0.98963	0.322355	0.577134
EL210_RS08150_nqrC	1371.74	-1.182	0.184938	-0.984136	0.325049	0.581545
EL210_RS06280_ATP-binding_cassette_domain-containing_protein	251.046	1.24172	0.246714	0.979763	0.327203	0.584986
EL210_RS04050_eno	9845.54	-1.1393	0.143094	-0.973474	0.330318	0.590137
EL210_RS05925_hypothetical_protein	3.84295	2.57852	1.62419	0.971882	0.331109	0.591133
EL210_RS09500_polysaccharide_biosynthesis_protein	1803.31	-1.1569	0.161595	-0.970915	0.33159	0.591574
EL210_RS05650_conjugal_transfer_protein_TraG	3.07349	2.22755	1.2688	0.967491	0.333299	0.594202
EL210_RS03280_hypothetical_protein	259.332	-1.15736	0.163564	-0.962051	0.336024	0.598394
EL210_RS04935_RagB/SusD_family_nutrient_uptake_outer_membrane_protein	167.454	1.18968	0.1973	0.961382	0.33636	0.598394
EL210_RS06065_mobA	2.64587	3.07622	2.15946	0.961453	0.336324	0.598394
EL210_RS11425_hybrid_sensor_histidine_kinase/response_regulator_transcription_factor	1193.76	1.27132	0.28318	0.958122	0.338001	0.600891
EL210_RS05980_conjugal_transfer_protein_TraO	26.9231	1.62349	0.651638	0.956806	0.338665	0.601648
EL210_RS02925_DUF4250_domain-containing_protein	290.406	1.21099	0.220792	0.95559	0.33928	0.602316
EL210_RS04320_hypothetical_protein	320.55	-1.17589	0.185472	-0.948352	0.342951	0.608406
EL210_RS07340_ABC-F_family_ATP-binding_cassette_domain-containing_protein	2380.27	1.13619	0.144039	0.945497	0.344405	0.610559
EL210_RS02625_MFS_transporter	1553.79	1.12588	0.133762	0.941066	0.346671	0.614144
EL210_RS08255_hypothetical_protein	1018.54	-1.12155	0.12932	-0.939937	0.34725	0.61474
EL210_RS09115_DUF1735_and_LamG_domain-containing_protein	985.91	-1.22045	0.23687	-0.930658	0.35203	0.622766
EL210_RS08945_TonB-dependent_receptor	9802.8	1.09766	0.105555	0.925182	0.354871	0.627352
EL210_RS01215_TerC/Alx_family_metal_homeostasis_membrane_protein	1404.87	-1.16192	0.175277	-0.923819	0.355581	0.627729
EL210_RS12135_tuf	52603.9	-1.15096	0.163406	-0.923837	0.355571	0.627729
EL210_RS10670_(Fe-S)-binding_protein	3632.21	1.17933	0.194959	0.919855	0.357649	0.630939
EL210_RS03185_TIGR00341_family_protein	1059.33	1.15766	0.171509	0.919278	0.35795	0.631031
EL210_RS00840_hypothetical_protein	307.486	1.11376	0.124323	0.915019	0.360182	0.634522
EL210_RS13180_DUF4922_domain-containing_protein	3094.89	1.18812	0.208289	0.903171	0.366435	0.645089
EL210_RS05480_IS30_family_transposase	198.042	1.21333	0.241165	0.884597	0.376374	0.662125
EL210_RS01305_HIT_family_protein	4471.8	-1.15459	0.179763	-0.859963	0.38981	0.685284
EL210_RS07815_mtgA	3152.84	-1.09968	0.116026	-0.859128	0.39027	0.685617
EL210_RS05975_toprim_domain-containing_protein	33.6886	1.36379	0.426874	0.85221	0.394097	0.69138
EL210_RS11955_rplW	6159.74	-1.15377	0.180383	-0.852484	0.393945	0.69138
EL210_RS10635_hypothetical_protein	86.3194	-1.16076	0.189071	-0.850263	0.395179	0.692796
EL210_RS01555_DUF4369_domain-containing_protein	8128.27	1.17292	0.20373	0.848786	0.396	0.693756
EL210_RS02605_substrate-binding_domain-containing_protein	1501.34	1.10955	0.129494	0.845989	0.397559	0.696003
EL210_RS13140_secG	4107.93	1.12334	0.147115	0.838395	0.401809	0.702957
EL210_RS08605_polysaccharide_biosynthesis/export_family_protein	4587.25	1.12177	0.145907	0.834556	0.403967	0.706245
EL210_RS07990_galK	3738.01	-1.16723	0.200669	-0.83335	0.404647	0.706944
EL210_RS03705_mannose-1-phosphate_guanylyltransferase	2792.97	1.20244	0.245693	0.823953	0.409966	0.715742
EL210_RS03235_hypothetical_protein	59.4538	-1.19033	0.231817	-0.821049	0.411618	0.718131
EL210_RS05595_helix-turn-helix_transcriptional_regulator	65.465	1.25123	0.312216	0.804658	0.421017	0.734021
EL210_RS08215_hypothetical_protein	664.791	1.20902	0.263415	0.793506	0.427483	0.744781
EL210_RS01675_recQ	9014.93	-1.1019	0.12891	-0.790512	0.429229	0.747307
EL210_RS05575_protein_phosphatase_2C_domain-containing_protein	346.295	1.1521	0.195293	0.778836	0.436076	0.758706
EL210_RS11525_hypothetical_protein	2980.49	-1.09958	0.128181	-0.776869	0.437236	0.760202
EL210_RS09945_serine_acetyltransferase	1279.6	1.16998	0.220139	0.772126	0.44004	0.764551
EL210_RS03225_CHAP_domain-containing_protein	62.4558	-1.29011	0.377656	-0.768176	0.442382	0.768093
EL210_RS00255_rsfS	280.584	1.18072	0.237292	0.761589	0.446305	0.774372
EL210_RS05175_hypothetical_protein	1446.5	-1.07565	0.0997409	-0.758454	0.448179	0.77709
EL210_RS00820_AAA_family_ATPase	284.981	1.11701	0.155085	0.754513	0.450541	0.78065
EL210_RS11460_ParA_family_protein	16.3539	1.54381	0.722328	0.752853	0.451538	0.781842
EL210_RS06850_M6_family_metalloprotease_domain-containing_protein	3630.15	-1.09897	0.132218	-0.748549	0.454129	0.78579
EL210_RS04920_beta-galactosidase	160.312	1.23687	0.321038	0.73784	0.460612	0.796461
EL210_RS02220_RagB/SusD_family_nutrient_uptake_outer_membrane_protein	309.139	-1.18664	0.255411	-0.730756	0.464928	0.803347
EL210_RS09820_hypothetical_protein	2049.06	-1.07711	0.105597	-0.730263	0.46523	0.803347
EL210_RS03570_DUF5906_domain-containing_protein	23.4536	-1.46278	0.641771	-0.721098	0.470849	0.812496
EL210_RS00800_alaS	7120.3	-1.06478	0.0902892	-0.717511	0.473059	0.815752
EL210_RS04690_ABC_transporter_permease	38492.9	-1.18863	0.267396	-0.705435	0.480539	0.827708
EL210_RS11420_alpha-L-rhamnosidase	121.004	1.15776	0.223684	0.705263	0.480647	0.827708
EL210_RS07335_M13_family_metallopeptidase	4254.85	-1.08826	0.130211	-0.677805	0.497895	0.856827
EL210_RS06890_DUF5112_domain-containing_protein	2097.16	-1.10484	0.155206	-0.675475	0.499374	0.858788
EL210_RS05350_aryl-sulfate_sulfotransferase	291.225	-1.16886	0.250244	-0.674791	0.499809	0.858951
EL210_RS13125_dnaG	2421.81	1.1451	0.216139	0.671333	0.502008	0.862145
EL210_RS13760_hypothetical_protein	160.364	-1.24643	0.368654	-0.668446	0.503849	0.864718
EL210_RS03645_MobC_family_plasmid_mobilization_relaxosome_protein	5.14717	1.80099	1.19957	0.667728	0.504307	0.864917
EL210_RS00730_L-lactate_permease	2742.04	1.13613	0.204321	0.666235	0.505261	0.865966
EL210_RS08670_O-acetylhomoserine_aminocarboxypropyltransferase/cysteine_synthase_family_protein	582.24	1.14619	0.220353	0.663429	0.507056	0.868454
EL210_RS04855_two-component_regulator_propeller_domain-containing_protein	1097.08	-1.08775	0.133122	-0.659173	0.509784	0.872535
EL210_RS09545_hemerythrin_domain-containing_protein	816.309	1.16689	0.254732	0.655175	0.512355	0.876342
EL210_RS05605_hypothetical_protein	1493.41	-1.15788	0.244892	-0.644688	0.519129	0.887328
EL210_RS07025_ubiE	1116.42	-1.09835	0.153571	-0.640391	0.521918	0.891493
EL210_RS13745_hypothetical_protein	256.755	1.18184	0.285621	0.636662	0.524345	0.895033
EL210_RS07455_hypothetical_protein	451.809	-1.11441	0.180132	-0.635124	0.525348	0.89614
EL210_RS12285_glpA	1867.86	1.51002	0.805984	0.632789	0.526871	0.898132
EL210_RS04735_methylated-DNA--[protein]-cysteine_S-methyltransferase	101.878	1.16078	0.255576	0.62909	0.52929	0.901648
EL210_RS01080_HmuY_family_protein	73.6062	1.34079	0.542841	0.627789	0.530142	0.902491
EL210_RS00900_MFS_transporter	4389.81	-1.08387	0.133943	-0.626163	0.531208	0.903697
EL210_RS11750_FimB/Mfa2_family_fimbrial_subunit	5339.87	-1.11639	0.187957	-0.619262	0.535744	0.9108
EL210_RS13610_hypothetical_protein	3.0688	2.30402	2.10808	0.618582	0.536192	0.910949
EL210_RS10005_hypothetical_protein	821.519	1.14829	0.242361	0.611874	0.540621	0.917858
EL210_RS13775_hypothetical_protein	3.80944	1.83946	1.37429	0.610828	0.541313	0.918416
EL210_RS10830_FimB/Mfa2_family_fimbrial_subunit	49.5273	1.18275	0.300333	0.608506	0.542852	0.920409
EL210_RS05685_RteC_domain-containing_protein	21.6153	1.30245	0.508489	0.594797	0.551979	0.935257
EL210_RS10030_type_VI_secretion_system_contractile_sheath_small_subunit	3816.87	1.11695	0.197106	0.593346	0.55295	0.936274
EL210_RS13475_hypothetical_protein	9.23897	1.50433	0.851916	0.591996	0.553854	0.937177
EL210_RS00540_hypothetical_protein	11.8664	1.36178	0.615315	0.587955	0.556562	0.94113
EL210_RS01235_SDR_family_oxidoreductase	2964.65	1.10072	0.171721	0.586507	0.557535	0.942145
EL210_RS05425_HAD_family_hydrolase	516.184	-1.16283	0.278196	-0.585292	0.558351	0.942894
EL210_RS00185_DUF2339_domain-containing_protein	7501.57	1.11834	0.203726	0.580882	0.56132	0.947274
EL210_RS04480_HD_domain-containing_protein	304.949	-1.08129	0.140762	-0.577495	0.563605	0.950497
EL210_RS09865_hypothetical_protein	6504.32	1.17396	0.303561	0.573055	0.566607	0.954922
EL210_RS03470_aspA	3887.55	-1.13968	0.244067	-0.572304	0.567116	0.955143
EL210_RS06045_DUF3408_domain-containing_protein	9.96093	1.84773	1.489	0.569325	0.569136	0.957906
EL210_RS01275_PH_domain-containing_protein	829.21	-1.09654	0.170905	-0.564883	0.572154	0.962345
EL210_RS06830_alpha_amylase_C-terminal_domain-containing_protein	4852.72	-1.0438	0.0776783	-0.563857	0.572852	0.962878
EL210_RS06175_prephenate_dehydratase_domain-containing_protein	2016.9	1.09493	0.173319	0.547717	0.583886	0.980773
EL210_RS03620_RNA-binding_domain-containing_protein	1708.54	-1.08065	0.148739	-0.54221	0.587674	0.985172
EL210_RS04125_ilvN	395.038	-1.14322	0.26412	-0.542263	0.587637	0.985172
EL210_RS08000_TIGR01212_family_radical_SAM_protein	258.048	1.08777	0.161605	0.543121	0.587047	0.985172
EL210_RS04875_arabinan_endo-1_5-alpha-L-arabinosidase	477.329	-1.22098	0.415276	-0.532119	0.594644	0.996196
EL210_RS01390_Tat_pathway_signal_sequence	1116.05	1.06719	0.126574	0.530873	0.595507	0.996981
EL210_RS02800_rpoN	1575.82	1.07456	0.140695	0.529951	0.596146	0.99739
CRISPR_2	384.268	0.498039	0.153246	0	1	1
EL210_RS00025_hypothetical_protein	0.951077	0	2.96043	0	1	1
EL210_RS00145_S24_family_peptidase	1595.33	0.790311	0.214273	0	1	1
EL210_RS00150_hypothetical_protein	517.82	-0.303254	0.160988	0	1	1
EL210_RS00175_ruvA	1077.02	-0.588725	0.180321	0	1	1
EL210_RS00190_FMN-binding_protein	2149.3	0.436912	0.258458	0	1	1
EL210_RS00200_RagB/SusD_family_nutrient_uptake_outer_membrane_protein	1120.94	-0.112226	0.177461	0	1	1
EL210_RS00205_ComEC/Rec2_family_competence_protein	459.665	-0.276975	0.182915	0	1	1
EL210_RS00210_C1_family_peptidase	2369.78	-0.991785	0.108326	0	1	1
EL210_RS00215_GTP-binding_protein	1209.44	0.246414	0.170673	0	1	1
EL210_RS00220_HAD_family_hydrolase	521.428	-0.648351	0.133048	0	1	1
EL210_RS00225_dxs	1419.44	0.421638	0.121594	0	1	1
EL210_RS00230_trkA	862.648	-0.645138	0.105874	0	1	1
EL210_RS00235_TrkH_family_potassium_uptake_protein	668.737	-0.733135	0.160033	0	1	1
EL210_RS00290_DNA_gyrase/topoisomerase_IV_subunit_A	9935.65	-0.226941	0.151002	0	1	1
EL210_RS00300_C10_family_peptidase	3691.75	-0.764207	0.123808	0	1	1
EL210_RS00305_glycine--tRNA_ligase	10984	0.197512	0.113943	0	1	1
EL210_RS00310_FKBP-type_peptidyl-prolyl_cis-trans_isomerase	3215.07	-0.474579	0.117985	0	1	1
EL210_RS00315_MATE_family_efflux_transporter	1626.85	1.07506	0.162012	0.463273	0.643169	1
EL210_RS00320_FxLYD_domain-containing_protein	527.72	0.603292	0.157257	0	1	1
EL210_RS00375_metallophosphoesterase	3068.16	-1.06185	0.135429	-0.45671	0.64788	1
EL210_RS00435_cyclically-permuted_mutarotase_family_protein	613.923	-0.293125	0.184018	0	1	1
EL210_RS00440_MFS_transporter	714.295	-0.85974	0.198156	0	1	1
EL210_RS00445_dihydrodipicolinate_synthase_family_protein	316.709	-1.10517	0.214105	-0.49122	0.623271	1
EL210_RS00550_phage_tail_tube_protein	50.8317	0.343964	0.362249	0	1	1
EL210_RS00555_hypothetical_protein	113.989	0.783073	0.277651	0	1	1
EL210_RS00560_hypothetical_protein	32.0383	0.943093	0.512026	0	1	1
EL210_RS00565_N-acetylmuramoyl-L-alanine_amidase	65.0231	0.236424	0.376134	0	1	1
EL210_RS00575_HK97_family_phage_prohead_protease	68.8149	1.02723	0.374199	0.0727794	0.941982	1
EL210_RS00695_S24_family_peptidase	927.089	-0.413955	0.116877	0	1	1
EL210_RS00710_formate--tetrahydrofolate_ligase	66.6424	0.176107	0.393355	0	1	1
EL210_RS00715_serB	1507.62	-1.05738	0.138623	-0.413933	0.678923	1
EL210_RS00720_mnmA	1132.93	-0.972314	0.111704	0	1	1
EL210_RS00725_YitT_family_protein	915.283	-0.495642	0.106954	0	1	1
EL210_RS00755_TonB-dependent_receptor	7019.72	-1.1338	0.257892	-0.518838	0.603873	1
EL210_RS00760_lpxB	768.83	-0.197575	0.0998865	0	1	1
EL210_RS00765_surE	1008.82	1.03263	0.160618	0.203144	0.839023	1
EL210_RS00770_AAA_family_ATPase	4013.68	-0.0534648	0.146965	0	1	1
EL210_RS00775_ParB/RepB/Spo0J_family_partition_protein	2892.33	-0.850717	0.129112	0	1	1
EL210_RS00805_SprT-like_domain-containing_protein	607.648	-0.720731	0.227861	0	1	1
EL210_RS00810_alpha/beta_fold_hydrolase	826.844	-0.888756	0.172235	0	1	1
EL210_RS00815_glucosaminidase_domain-containing_protein	491.787	1.02525	0.174726	0.14454	0.885074	1
EL210_RS00830_DUF3822_family_protein	370.179	0.947305	0.155486	0	1	1
EL210_RS00835_rsmD	150.052	0.666958	0.169878	0	1	1
EL210_RS00880_glycoside_hydrolase_family_130_protein	3662.05	-0.765068	0.176654	0	1	1
EL210_RS00915_copper_homeostasis_protein_CutC	450.806	0.752868	0.159668	0	1	1
EL210_RS00925_TlpA_disulfide_reductase_family_protein	2166.58	-0.0561238	0.120213	0	1	1
EL210_RS00950_SusC/RagA_family_TonB-linked_outer_membrane_protein	5139.38	-0.279072	0.117755	0	1	1
EL210_RS01085_hypothetical_protein	533.117	0.217525	0.218358	0	1	1
EL210_RS01090_glycerate_kinase	177.824	-0.97328	0.265876	0	1	1
EL210_RS01115_electron_transfer_flavoprotein_subunit_beta/FixAfamily_protein	2162.27	0.697446	0.209675	0	1	1
EL210_RS01120_electron_transfer_flavoprotein_subunit_alpha/FixB_family_protein	3314.88	-0.18802	0.137125	0	1	1
EL210_RS01125_endonuclease_domain-containing_protein	950.915	-0.341411	0.146354	0	1	1
EL210_RS01155_lysylphosphatidylglycerol_synthase_transmembranedomain-containing_protein	1643.68	-0.899389	0.152973	0	1	1
EL210_RS01170_GAF_domain-containing_protein	544.617	0.824422	0.108618	0	1	1
EL210_RS01205_SLBB_domain-containing_protein	5850.17	0.991246	0.122846	0	1	1
EL210_RS01210_chain-length_determining_protein	1363.39	-0.564838	0.154108	0	1	1
EL210_RS01220_glycoside_hydrolase_family_127_protein	840.854	0.95078	0.149326	0	1	1
EL210_RS01240_patatin-like_phospholipase_family_protein	491.882	0.690328	0.156069	0	1	1
EL210_RS01265_hypothetical_protein	10576	0.473094	0.1082	0	1	1
EL210_RS01310_greA	8454.6	-0.185797	0.212341	0	1	1
EL210_RS01320_sodium:solute_symporter	342.151	0.678828	0.198958	0	1	1
EL210_RS01345_DNA/RNA_non-specific_endonuclease	3233.46	0.125896	0.139043	0	1	1
EL210_RS01350_type_B_50S_ribosomal_protein_L31	3702.74	0.217889	0.189738	0	1	1
EL210_RS01355_DUF6359_domain-containing_protein	2171.73	0.216354	0.159077	0	1	1
EL210_RS01360_DUF5689_domain-containing_protein	1523.19	0.618923	0.141257	0	1	1
EL210_RS01385_hypothetical_protein	1368.67	0.879312	0.124253	0	1	1
EL210_RS01395_hypothetical_protein	1226.64	0.276947	0.249227	0	1	1
EL210_RS01410_polysaccharide_biosynthesis/export_family_protein	1883.9	-0.0819458	0.184255	0	1	1
EL210_RS01415_GNVR_domain-containing_protein	1787.7	-0.984642	0.145009	0	1	1
EL210_RS01445_DMT_family_transporter	228.436	0.738231	0.166619	0	1	1
EL210_RS01455_DUF4435_domain-containing_protein	1610.89	0.917159	0.102076	0	1	1
EL210_RS01460_sigma-70_family_RNA_polymerase_sigma_factor	942.509	0.0322748	0.128595	0	1	1
EL210_RS01465_hypothetical_protein	703.06	0.848554	0.121676	0	1	1
EL210_RS01490_purB	19320.2	0.894833	0.182586	0	1	1
EL210_RS01495_alpha-amylase_family_glycosyl_hydrolase	1453.65	0.652479	0.245017	0	1	1
EL210_RS01535_asnA	1395.47	0.411778	0.155321	0	1	1
EL210_RS01540_DNA_polymerase_III_subunit_gamma/tau	3156.55	0.621344	0.130483	0	1	1
EL210_RS01545_septum_formation_initiator_family_protein	571.878	0.0153068	0.131126	0	1	1
EL210_RS01550_hypothetical_protein	496.503	-0.0802264	0.139724	0	1	1
EL210_RS01560_dihydroorotase	774.066	-1.02964	0.202775	-0.146196	0.883767	1
EL210_RS01585_mfd	2286.83	-1.0165	0.110421	-0.149433	0.881212	1
EL210_RS01605_sugar_transferase	2030.71	-0.398334	0.174966	0	1	1
EL210_RS01630_lysS	8367.59	0.622148	0.147991	0	1	1
EL210_RS01635_NAD(P)H-dependent_glycerol-3-phosphate_dehydrogenase	3692.44	-0.855235	0.0886526	0	1	1
EL210_RS01650_tetratricopeptide_repeat_protein	650.611	-0.799553	0.201469	0	1	1
EL210_RS01680_clpX	14855.5	-0.581387	0.0732215	0	1	1
EL210_RS01685_clpP	9494.1	0.371587	0.149108	0	1	1
EL210_RS01690_tig	9350.82	0.700534	0.161653	0	1	1
EL210_RS01705_NRAMP_family_Mn2+/Fe2+_transporter	256.199	0.664961	0.207827	0	1	1
EL210_RS01715_ABC_transporter_permease	1039.12	0.610911	0.160787	0	1	1
EL210_RS01720_ATP-binding_cassette_domain-containing_protein	986.922	0.587085	0.142173	0	1	1
EL210_RS01735_era	3126.51	-0.894773	0.135509	0	1	1
EL210_RS01740_beta-ketoacyl-ACP_synthase_III	20566.5	-0.73482	0.110927	0	1	1
EL210_RS01745_rpmF	12181.6	-0.403201	0.127076	0	1	1
EL210_RS01750_DUF177_domain-containing_protein	5500.62	-0.0619648	0.14742	0	1	1
EL210_RS01760_HAMP_domain-containing_sensor_histidine_kinase	575.827	-0.250149	0.120681	0	1	1
EL210_RS01770_mannitol_dehydrogenase_family_protein	1046.05	0.529539	0.193541	0	1	1
EL210_RS01785_SusC/RagA_family_TonB-linked_outer_membrane_protein	3249.44	0.904402	0.360227	0	1	1
EL210_RS01790_SusD/RagB_family_nutrient-binding_outer_membranelipoprotein	2169.64	1.10024	0.479579	0.209018	0.834434	1
EL210_RS01800_GH92_family_glycosyl_hydrolase	542.777	-0.624894	0.287408	0	1	1
EL210_RS01805_glycoside_hydrolase_family_125_protein	371.863	-0.673808	0.281637	0	1	1
EL210_RS01810_hypothetical_protein	45.1556	0.230698	0.377607	0	1	1
EL210_RS01815_endonuclease/exonuclease/phosphatase_family_protein	221.176	-0.101203	0.265881	0	1	1
EL210_RS01820_alkaline_phosphatase	235.337	-0.0725731	0.24498	0	1	1
EL210_RS01825_trehalase_family_glycosidase	748.758	0.355662	0.201096	0	1	1
EL210_RS01830_alkaline_phosphatase	526.244	0.0219969	0.189358	0	1	1
EL210_RS01835_RagB/SusD_family_nutrient_uptake_outer_membrane_protein	1845.78	0.289945	0.150799	0	1	1
EL210_RS01885_hypothetical_protein	561.134	-0.549267	0.21862	0	1	1
EL210_RS01895_M15_family_metallopeptidase	286.462	1.00638	0.133713	0.0477188	0.96194	1
EL210_RS01900_DNA_methyltransferase	381.259	0.681822	0.127164	0	1	1
EL210_RS01905_hypothetical_protein	4343.67	0.114251	0.136409	0	1	1
EL210_RS01950_SemiSWEET_family_transporter	462.121	0.400643	0.145302	0	1	1
EL210_RS01960_ATP-binding_protein	1128	0.446464	0.129788	0	1	1
EL210_RS01965_DUF6043_family_protein	609.876	-0.108463	0.141569	0	1	1
EL210_RS01980_DUF6371_domain-containing_protein	34.3836	-1.06076	0.444954	-0.136548	0.891388	1
EL210_RS01985_recombinase	48.8244	-0.775043	0.37946	0	1	1
EL210_RS01990_hypothetical_protein	250.587	0.471206	0.227413	0	1	1
EL210_RS01995_hypothetical_protein	812.574	0.985841	0.209609	0	1	1
EL210_RS02055_CPBP_family_intramembrane_glutamic_endopeptidase	463.656	0.318893	0.159923	0	1	1
EL210_RS02080_hypothetical_protein	409.988	0.329945	0.156908	0	1	1
EL210_RS02085_TonB-dependent_receptor	1765.8	0.34616	0.183811	0	1	1
EL210_RS02100_HAD_family_hydrolase	167.511	0.3219	0.199636	0	1	1
EL210_RS02105_esterase	1272.31	1.01418	0.154952	0.0914859	0.927107	1
EL210_RS02115_YiiX/YebB-like_N1pC/P60_family_cysteine_hydrolase	481.822	0.591445	0.12932	0	1	1
EL210_RS02125_pitrilysin_family_protein	470.895	1.01397	0.150922	0.0925865	0.926232	1
EL210_RS02200_hypothetical_protein	1023.69	0.921573	0.169543	0	1	1
EL210_RS02210_DUF6377_domain-containing_protein	726.039	0.335232	0.200016	0	1	1
EL210_RS02245_2-dehydropantoate_2-reductase_N-terminal_domain-containing_protein	233.782	0.58012	0.189511	0	1	1
EL210_RS02250_TonB-dependent_receptor	3572.92	-0.470339	0.140648	0	1	1
EL210_RS02255_uracil-xanthine_permease_family_protein	813.642	0.59023	0.183601	0	1	1
EL210_RS02260_KilA-N_domain-containing_protein	300.748	-0.661058	0.126873	0	1	1
EL210_RS02265_PfkB_family_carbohydrate_kinase	506.55	0.856142	0.241558	0	1	1
EL210_RS02285_TonB-dependent_receptor	16812.4	-0.42946	0.345341	0	1	1
EL210_RS02300_DUF1266_domain-containing_protein	1604.32	0.756792	0.113822	0	1	1
EL210_RS02305_DUF1266_domain-containing_protein	958.825	-0.659297	0.127026	0	1	1
EL210_RS02350_TonB-dependent_receptor	9764.71	-1.24909	0.479068	-0.519947	0.603101	1
EL210_RS02375_ychF	1394.08	0.392688	0.16399	0	1	1
EL210_RS02390_dusB	966.327	0.87965	0.123093	0	1	1
EL210_RS02395_dprA	738.163	-0.437632	0.151686	0	1	1
EL210_RS02400_acyl-CoA_thioesterase	426.38	0.851221	0.134383	0	1	1
EL210_RS02415_dapB	6621.99	0.501446	0.181679	0	1	1
EL210_RS02420_lepB	8702.62	-0.734314	0.190619	0	1	1
EL210_RS02440_TlpA_disulfide_reductase_family_protein	2918.22	-0.681889	0.138076	0	1	1
EL210_RS02475_fumarate_reductase/succinate_dehydrogenase_flavoprotein_subunit	7865.22	-0.276562	0.120559	0	1	1
EL210_RS02480_succinate_dehydrogenase/fumarate_reductase_cytochrome_b_subunit	2814.4	0.909172	0.107232	0	1	1
EL210_RS02485_beta-N-acetylglucosaminidase_domain-containing_protein	4883.12	0.483224	0.138251	0	1	1
EL210_RS02495_adenine_phosphoribosyltransferase	441.428	1.09035	0.216103	0.418102	0.675873	1
EL210_RS02515_deoC	2579.28	-0.435646	0.119874	0	1	1
EL210_RS02525_polyprenyl_synthetase_family_protein	4513.46	0.506573	0.191867	0	1	1
EL210_RS02550_GH3_auxin-responsive_promoter_family_protein	3915.29	-0.449932	0.164416	0	1	1
EL210_RS02560_prmC	354.661	0.432629	0.141696	0	1	1
EL210_RS02570_regulatory_protein_RecX	109.878	-0.180174	0.240077	0	1	1
EL210_RS02575_ComF_family_protein	102.687	-0.799896	0.277211	0	1	1
EL210_RS02595_hypothetical_protein	197.694	0.96763	0.186028	0	1	1
EL210_RS02630_carbohydrate_kinase	848.078	0.106627	0.164684	0	1	1
EL210_RS02635_secDF	24286.7	-0.851777	0.114255	0	1	1
EL210_RS02645_rhomboid_family_intramembrane_serine_protease	2236.81	-0.900362	0.128327	0	1	1
EL210_RS02650_HU_family_DNA-binding_protein	6946.05	0.817951	0.264396	0	1	1
EL210_RS02655_NAD(P)-dependent_oxidoreductase	1750.97	-0.335793	0.138589	0	1	1
EL210_RS02700_CDP-glycerol_glycerophosphotransferase_family_protein	3583.4	0.714205	0.127609	0	1	1
EL210_RS02705_aminotransferase_class_V-fold_PLP-dependent_enzyme	7648.34	0.888092	0.126788	0	1	1
EL210_RS02710_adenylyltransferase/cytidyltransferase_family_protein	6311.23	-0.393557	0.0805826	0	1	1
EL210_RS02725_acetyl-CoA_hydrolase/transferase_C-terminal_domain-containing_protein	1921.2	0.483245	0.121566	0	1	1
EL210_RS02735_glycosyltransferase_family_9_protein	1025.83	0.854895	0.158502	0	1	1
EL210_RS02745_acyl_carrier_protein	5467.05	0.471198	0.245259	0	1	1
EL210_RS02775_mutS	7467.6	0.197438	0.113825	0	1	1
EL210_RS02780_nitroreductase_family_protein	262.491	-0.301284	0.163779	0	1	1
EL210_RS02785_4-hydroxy-3-methylbut-2-en-1-yl_diphosphate_synthase	1045.64	-0.624646	0.115364	0	1	1
EL210_RS02790_purE	362.146	0.27393	0.136166	0	1	1
EL210_RS02795_phosphatase_PAP2_family_protein	667.529	0.622222	0.100554	0	1	1
EL210_RS02815_histidine-type_phosphatase	1846.31	0.465694	0.117382	0	1	1
EL210_RS02820_alkaline_phosphatase_family_protein	1854.61	-0.591164	0.148269	0	1	1
EL210_RS02825_amino_acid_adenylation_domain-containing_protein	1709.36	-0.779715	0.195379	0	1	1
EL210_RS02845_ribD	515.32	0.0639228	0.19895	0	1	1
EL210_RS02850_YaaA_family_protein	396.152	-0.289814	0.151178	0	1	1
EL210_RS02865_hypothetical_protein	17.2094	0.504223	0.525777	0	1	1
EL210_RS02875_hypothetical_protein	682.607	0.745219	0.187033	0	1	1
EL210_RS02885_nucleoside_kinase	4470.94	-0.794511	0.160861	0	1	1
EL210_RS02890_Na/Pi_cotransporter_family_protein	5184.1	0.89536	0.0873154	0	1	1
EL210_RS02905_efflux_RND_transporter_permease_subunit	538.104	-0.579332	0.14516	0	1	1
EL210_RS02915_metG	3870.26	-0.214029	0.0761962	0	1	1
EL210_RS02920_glutamine_synthetase_III	2342.45	0.232161	0.144219	0	1	1
EL210_RS02935_oligosaccharide_flippase_family_protein	1756.88	-0.8651	0.175348	0	1	1
EL210_RS02945_TonB-dependent_receptor	4720.33	0.480708	0.383281	0	1	1
EL210_RS02950_MFS_transporter	1286.12	-1.14513	0.349105	-0.415726	0.677611	1
EL210_RS02990_uroporphyrinogen-III_synthase	2839.64	-0.676917	0.132486	0	1	1
EL210_RS03000_metK	4698.08	0.803909	0.156079	0	1	1
EL210_RS03005_ADP-ribosylglycohydrolase_family_protein	1946.34	-0.34765	0.186063	0	1	1
EL210_RS03030_hypothetical_protein	268.242	1.02894	0.231965	0.124759	0.900715	1
EL210_RS03050_hypothetical_protein	1542.79	0.263941	0.224646	0	1	1
EL210_RS03080_L-fucose/L-arabinose_isomerase_family_protein	4908.42	-0.171987	0.175138	0	1	1
EL210_RS03095_threonine/serine_exporter_family_protein	4503.29	0.0415059	0.147297	0	1	1
EL210_RS03100_dacB	1618.73	-1.03841	0.174004	-0.220769	0.825272	1
EL210_RS03105_3'-5'_exonuclease	984.594	-0.136371	0.13228	0	1	1
EL210_RS03110_Cof-type_HAD-IIB_family_hydrolase	1988.25	1.03517	0.219488	0.160227	0.872702	1
EL210_RS03140_TonB-dependent_receptor	1322.37	0.0920936	0.192725	0	1	1
EL210_RS03145_cobaltochelatase_subunit_CobN	918.049	-0.498038	0.237629	0	1	1
EL210_RS03150_hypothetical_protein	93.0829	-1.11045	0.423841	-0.260597	0.794404	1
EL210_RS03155_MotA/TolQ/ExbB_proton_channel_family_protein	100.923	0.741994	0.28852	0	1	1
EL210_RS03160_DUF2149_domain-containing_protein	60.2127	0.56729	0.357834	0	1	1
EL210_RS03165_porin_family_protein	525.423	-0.0840887	0.179135	0	1	1
EL210_RS03170_PCMD_domain-containing_protein	1301.59	1.07133	0.160278	0.445065	0.656273	1
EL210_RS03175_alpha-L-fucosidase	830.67	0.827334	0.134034	0	1	1
EL210_RS03180_nhaA	584.02	0.27926	0.123405	0	1	1
EL210_RS03190_prolyl_oligopeptidase_family_serine_peptidase	2309.36	0.804451	0.130306	0	1	1
EL210_RS03200_YecH_family_metal-binding_protein	305.076	0.674678	0.280845	0	1	1
EL210_RS03205_DUF438_domain-containing_protein	1261.7	-0.245662	0.238086	0	1	1
EL210_RS03220_IS256_family_transposase	175.91	0.307249	0.220624	0	1	1
EL210_RS03230_hypothetical_protein	40.1879	-0.838182	0.270469	0	1	1
EL210_RS03240_DUF2931_family_protein	273.661	-0.537666	0.171845	0	1	1
EL210_RS03245_phage_baseplate_assembly_protein_V	1286.54	-0.128352	0.212934	0	1	1
EL210_RS03250_tssD	282.111	0.604646	0.2491	0	1	1
EL210_RS03265_hypothetical_protein	308.953	0.6267	0.267503	0	1	1
EL210_RS03270_hypothetical_protein	150.503	-1.01308	0.251997	-0.0518929	0.958614	1
EL210_RS03285_DUF2235_domain-containing_protein	601.821	-0.457548	0.168354	0	1	1
EL210_RS03290_DUF2931_family_protein	609.982	0.512072	0.154036	0	1	1
EL210_RS03295_hypothetical_protein	283.706	0.715225	0.234336	0	1	1
EL210_RS03300_hypothetical_protein	249.493	-0.975471	0.153153	0	1	1
EL210_RS03305_hypothetical_protein	435.631	0.0201719	0.175257	0	1	1
EL210_RS03310_polymorphic_toxin-type_HINT_domain-containing_protein	634.854	-0.0304802	0.130146	0	1	1
EL210_RS03315_hypothetical_protein	456.306	-0.793287	0.212378	0	1	1
EL210_RS03320_polymorphic_toxin-type_HINT_domain-containing_protein	1322.11	-0.295801	0.149939	0	1	1
EL210_RS03325_phage_baseplate_assembly_protein_V	10748.2	-0.0434509	0.131354	0	1	1
EL210_RS03330_tssD	17440.8	0.629603	0.119732	0	1	1
EL210_RS03340_hypothetical_protein	540.527	1.00011	0.161171	0.000656078	0.999477	1
EL210_RS03345_YetF_domain-containing_protein	1063.82	1.0287	0.176399	0.162721	0.870738	1
EL210_RS03355_glycosyltransferase_family_2_protein	451.881	-0.291663	0.120811	0	1	1
EL210_RS03400_OmpA_family_protein	13854.8	0.542984	0.130091	0	1	1
EL210_RS03415_IPT/TIG_domain-containing_protein	106.616	0.369763	0.22252	0	1	1
EL210_RS03420_TonB-dependent_receptor	249.527	-0.0593459	0.205943	0	1	1
EL210_RS03425_RagB/SusD_family_nutrient_uptake_outer_membrane_protein	125.496	-0.0163667	0.29807	0	1	1
EL210_RS03430_DUF1735_domain-containing_protein	69.0261	1.09731	0.441535	0.220391	0.825567	1
EL210_RS03455_anaerobic_C4-dicarboxylate_transporter	1056.84	0.289964	0.26745	0	1	1
EL210_RS03460_ansB	1872.42	-0.403458	0.235399	0	1	1
EL210_RS03465_porin	2800.05	-0.624495	0.234839	0	1	1
EL210_RS03500_DUF4973_domain-containing_protein	94.6873	-0.873648	0.257023	0	1	1
EL210_RS03510_TonB-dependent_receptor	339.492	-0.625992	0.166953	0	1	1
EL210_RS03515_IPT/TIG_domain-containing_protein	296.233	0.736588	0.152189	0	1	1
EL210_RS03520_YaaA_family_protein	470.077	0.884268	0.14058	0	1	1
EL210_RS03535_glycoside_hydrolase_family_3_C-terminal_domain-containing_protein	1146.52	0.936502	0.139157	0	1	1
EL210_RS03540_M16_family_metallopeptidase	11693.6	-1.02383	0.163443	-0.145794	0.884084	1
EL210_RS03550_IS256_family_transposase	80.9104	-1.06569	0.34667	-0.189487	0.849711	1
EL210_RS03565_helix-turn-helix_domain-containing_protein	3.82199	-0.47583	1.19239	0	1	1
EL210_RS03580_toprim_domain-containing_protein	15.2018	-0.4613	0.661966	0	1	1
EL210_RS03585_mobV	17.3445	0.598338	0.498787	0	1	1
EL210_RS03590_reverse_transcriptase_domain-containing_protein	540.725	-0.971502	0.147595	0	1	1
EL210_RS03595_hypothetical_protein	1221.95	0.0144625	0.104778	0	1	1
EL210_RS03610_DNA_cytosine_methyltransferase	1251.1	0.799907	0.148426	0	1	1
EL210_RS03615_ATP-binding_protein	1069.34	-0.197908	0.183082	0	1	1
EL210_RS03650_toprim_domain-containing_protein	23.5234	0.559231	0.466133	0	1	1
EL210_RS03655_hypothetical_protein	7.38563	-1.1208	1.16196	-0.10396	0.917201	1
EL210_RS03660_primase-helicase_family_protein	35.9657	0.427737	0.521563	0	1	1
EL210_RS03665_helix-turn-helix_domain-containing_protein	7.37131	0.697045	0.649479	0	1	1
EL210_RS03685_histidine_kinase	91.0061	0.474893	0.259644	0	1	1
EL210_RS03690_LytTR_family_DNA-binding_domain-containing_protein	47.3017	-0.454103	0.261154	0	1	1
EL210_RS03710_hypothetical_protein	280.264	-0.124218	0.213231	0	1	1
EL210_RS03730_TonB-dependent_receptor	13009.6	0.628502	0.204895	0	1	1
EL210_RS03735_nanU	4092.7	-0.429337	0.239856	0	1	1
EL210_RS03755_smalltalk_protein	7.89009	0.481881	1.05038	0	1	1
EL210_RS03760_DNA_cytosine_methyltransferase	2637.7	0.318398	0.136239	0	1	1
EL210_RS03765_HpaII_family_restriction_endonuclease	1340.93	-0.512797	0.120738	0	1	1
EL210_RS03800_leuS	4122.97	0.414021	0.165668	0	1	1
EL210_RS03820_sulfatase	1503.99	-0.812245	0.364554	0	1	1
EL210_RS03825_histidine-type_phosphatase	99.4107	0.491321	0.346378	0	1	1
EL210_RS03830_RagB/SusD_family_nutrient_uptake_outer_membrane_protein	197.128	0.953261	0.199271	0	1	1
EL210_RS03850_FKBP-type_peptidyl-prolyl_cis-trans_isomerase	2120.66	-0.0683371	0.22611	0	1	1
EL210_RS03855_FKBP-type_peptidyl-prolyl_cis-trans_isomerase	4787.88	-0.674078	0.106636	0	1	1
EL210_RS03870_fused_gamma-glutamyl-gamma-aminobutyrate_hydrolase/peptidase	1486.47	1.04377	0.135386	0.323261	0.746498	1
EL210_RS03875_M28_family_peptidase	609.841	0.936284	0.136299	0	1	1
EL210_RS03915_DUF4290_domain-containing_protein	2945.86	-0.297575	0.108649	0	1	1
EL210_RS03920_tsaB	4043.76	0.770724	0.179304	0	1	1
EL210_RS03925_YicC/YloC_family_endoribonuclease	1707.59	1.07101	0.172904	0.410666	0.681318	1
EL210_RS03930_gmk	885.505	0.229129	0.154803	0	1	1
EL210_RS03935_nadD	157.05	-0.911975	0.253509	0	1	1
EL210_RS03950_hypothetical_protein	14231.5	-0.4403	0.0710924	0	1	1
EL210_RS03970_polyketide_cyclase	1446.41	-0.578049	0.134286	0	1	1
EL210_RS03975_pyrE	3477.53	0.728002	0.188577	0	1	1
EL210_RS03985_pyridoxamine_kinase	1190.98	0.916258	0.165635	0	1	1
EL210_RS03990_putative_transporter	1190.57	-0.182648	0.114749	0	1	1
EL210_RS03995_phosphoethanolamine_transferase	1038.54	1.01284	0.134517	0.0954237	0.923978	1
EL210_RS04000_acyltransferase	244.638	-0.696028	0.186897	0	1	1
EL210_RS04040_glycoside_hydrolase_family_2_TIM_barrel-domain_containing_protein	9845.01	-0.092554	0.11953	0	1	1
EL210_RS04045_alpha-L-arabinofuranosidase_C-terminal_domain-containing_protein	1129.07	0.174959	0.222667	0	1	1
EL210_RS04060_IspD/TarI_family_cytidylyltransferase	440.878	-0.544156	0.0991428	0	1	1
EL210_RS04070_cysS	2125	0.468588	0.0807329	0	1	1
EL210_RS04075_argS	2298.11	0.870597	0.140284	0	1	1
EL210_RS04100_porin_family_protein	207.192	1.05062	0.305524	0.165669	0.868418	1
EL210_RS04115_ilvC	2043.75	0.727208	0.176311	0	1	1
EL210_RS04130_ilvB	1083.98	-0.948779	0.142938	0	1	1
EL210_RS04135_ilvD	1575.63	0.630004	0.193077	0	1	1
EL210_RS04145_murI	1629.03	0.351988	0.125891	0	1	1
EL210_RS04150_FtsX-like_permease_family_protein	1345.09	-0.95722	0.0953342	0	1	1
EL210_RS04165_upp	1101.78	0.628145	0.168496	0	1	1
EL210_RS04170_pckA	61286.5	-0.23221	0.142365	0	1	1
EL210_RS04185_MFS_transporter	1522.94	0.175379	0.558059	0	1	1
EL210_RS04190_bifunctional_methionine_sulfoxide_reductase_B/A_protein	8404.62	-1.04465	0.159213	-0.280438	0.779142	1
EL210_RS04210_peptidase_U32_family_protein	1247.69	0.585396	0.135947	0	1	1
EL210_RS04230_DGQHR_domain-containing_protein	1617	-0.407047	0.091652	0	1	1
EL210_RS04235_hypothetical_protein	112.737	-0.710518	0.186046	0	1	1
EL210_RS04245_galactose-1-epimerase	243.214	-0.588989	0.195232	0	1	1
EL210_RS04285_gluconate_5-dehydrogenase	6901.33	0.66984	0.218524	0	1	1
EL210_RS04290_DUF6242_domain-containing_protein	9420.7	-0.324935	0.162089	0	1	1
EL210_RS04325_C40_family_peptidase	2076.89	-0.187399	0.19599	0	1	1
EL210_RS04330_tssD	11647.7	0.892681	0.197685	0	1	1
EL210_RS04345_hypothetical_protein	430.925	-0.985436	0.160008	0	1	1
EL210_RS04355_hypothetical_protein	573.344	-0.130091	0.171114	0	1	1
EL210_RS04360_polymorphic_toxin-type_HINT_domain-containing_protein	342.946	0.43355	0.18432	0	1	1
EL210_RS04365_DUF1629_domain-containing_protein	358.028	0.697194	0.182466	0	1	1
EL210_RS04370_DUF1629_domain-containing_protein	305.849	-0.111247	0.137139	0	1	1
EL210_RS04375_hypothetical_protein	262.686	-0.70155	0.167064	0	1	1
EL210_RS04380_tetratricopeptide_repeat_protein	152.14	-0.264313	0.249303	0	1	1
EL210_RS04390_beta-N-acetylhexosaminidase	4145.26	0.311403	0.168959	0	1	1
EL210_RS04420_rplM	9261.98	-0.607346	0.148049	0	1	1
EL210_RS04440_nhaD	1011.34	0.173491	0.104574	0	1	1
EL210_RS04450_saccharopine_dehydrogenase_family_protein	2632.65	-0.115917	0.120988	0	1	1
EL210_RS04475_putative_LPS_assembly_protein_LptD	3940.93	-0.526451	0.141926	0	1	1
EL210_RS04490_hypothetical_protein	1033.79	0.195282	0.162098	0	1	1
EL210_RS04520_ABC_transporter_ATP-binding_protein	200.22	-0.845572	0.158878	0	1	1
EL210_RS04525_cation:proton_antiporter	1001.65	-0.134008	0.108876	0	1	1
EL210_RS04550_crcB	85.7389	0.930109	0.224753	0	1	1
EL210_RS04555_thioredoxin-like_domain-containing_protein	1832.12	0.968236	0.143819	0	1	1
EL210_RS04560_hypothetical_protein	3392.5	1.05267	0.141969	0.370994	0.710642	1
EL210_RS04565_hypothetical_protein	830.716	0.825633	0.169795	0	1	1
EL210_RS04575_hypothetical_protein	33.0837	-0.292939	0.333331	0	1	1
EL210_RS04595_imelysin_family_protein	682.509	1.17802	0.61146	0.291145	0.77094	1
EL210_RS04620_DUF2023_family_protein	3649.59	-1.12168	0.297255	-0.40934	0.68229	1
EL210_RS04640_glycosyltransferase_family_2_protein	4266.12	-0.435742	0.264041	0	1	1
EL210_RS04645_DUF6080_domain-containing_protein	8024.89	0.69177	0.261101	0	1	1
EL210_RS04650_metallophosphoesterase_family_protein	5726.5	0.608164	0.253923	0	1	1
EL210_RS04660_RluA_family_pseudouridine_synthase	1153.83	1.02887	0.144683	0.199556	0.841828	1
EL210_RS04695_ABC_transporter_ATP-binding_protein	43446.7	-0.373693	0.175805	0	1	1
EL210_RS04700_ABC_transporter_ATP-binding_protein	1526.03	-0.467162	0.135599	0	1	1
EL210_RS04705_NAD_kinase	1877.35	1.04237	0.251446	0.168512	0.866181	1
EL210_RS04720_recG	1294.96	0.110224	0.166429	0	1	1
EL210_RS04725_M23_family_metallopeptidase	9649.25	-0.755978	0.144382	0	1	1
EL210_RS04730_AAA_domain-containing_protein	407.032	-0.590692	0.160866	0	1	1
EL210_RS04750_methylated-DNA--[protein]-cysteine_S-methyltransferase	37.9495	0.262719	0.280001	0	1	1
EL210_RS04755_hypothetical_protein	179.118	0.600555	0.237458	0	1	1
EL210_RS04775_DUF5115_domain-containing_protein	1017.67	-0.953873	0.338631	0	1	1
EL210_RS04780_SusF/SusE_family_outer_membrane_protein	1368.36	-0.761553	0.352995	0	1	1
EL210_RS04785_RagB/SusD_family_nutrient_uptake_outer_membrane_protein	2115.9	-0.0956886	0.306438	0	1	1
EL210_RS04790_TonB-dependent_receptor	6459.45	0.971242	0.269432	0	1	1
EL210_RS04795_LacI_family_DNA-binding_transcriptional_regulator	555.23	0.696587	0.265204	0	1	1
EL210_RS04800_MFS_transporter	818.207	1.01706	0.285468	0.0597666	0.952342	1
EL210_RS04805_4-alpha-glucanotransferase	4706.51	1.00692	0.24992	0.0277059	0.977897	1
EL210_RS04810_CPBP_family_intramembrane_glutamic_endopeptidase	639.708	-0.0198746	0.303927	0	1	1
EL210_RS04815_glycoside_hydrolase_family_97_protein	984.05	-0.583836	0.226763	0	1	1
EL210_RS04820_pulA	540.542	-0.711372	0.288478	0	1	1
EL210_RS04825_glycoside_hydrolase_family_13_protein	851.161	-0.828758	0.320515	0	1	1
EL210_RS04840_hypothetical_protein	1201.09	0.384559	0.134097	0	1	1
EL210_RS04845_hypothetical_protein	220.458	-0.193089	0.202259	0	1	1
EL210_RS04850_hypothetical_protein	3449.51	-0.976005	0.134599	0	1	1
EL210_RS04860_TonB-dependent_receptor	1228.08	-0.343252	0.242708	0	1	1
EL210_RS04880_arabinan_endo-1_5-alpha-L-arabinosidase	216.472	-0.764132	0.453842	0	1	1
EL210_RS04885_pyridoxamine_5'-phosphate_oxidase_family_protein	245.001	0.681567	0.199399	0	1	1
EL210_RS04925_glycoside_hydrolase	77.8736	0.405132	0.314419	0	1	1
EL210_RS04930_glycoside_hydrolase	123.14	0.698181	0.325614	0	1	1
EL210_RS04950_hybrid_sensor_histidine_kinase/response_regulator_transcription_factor	1251.44	0.513617	0.224041	0	1	1
EL210_RS04980_16S_rRNA_(uracil(1498)-N(3))-methyltransferase	264.007	-0.799881	0.156107	0	1	1
EL210_RS04985_bifunctional_nuclease_domain-containing_protein	296.104	-0.664132	0.161476	0	1	1
EL210_RS04990_MFS_transporter	1441.54	0.858851	0.168808	0	1	1
EL210_RS05000_sigma-70_family_RNA_polymerase_sigma_factor	2126.77	1.04769	0.169356	0.281613	0.778241	1
EL210_RS05005_radical_SAM_protein	2535.19	-0.357359	0.169592	0	1	1
EL210_RS05010_Gfo/Idh/MocA_family_oxidoreductase	1385.57	-0.787458	0.186036	0	1	1
EL210_RS05015_hypothetical_protein	905.539	-0.63163	0.259833	0	1	1
EL210_RS05065_glycogen/starch_synthase	6771.71	-1.04904	0.105124	-0.466489	0.640865	1
EL210_RS05075_ribose-phosphate_pyrophosphokinase	2805.61	0.545034	0.105102	0	1	1
EL210_RS05080_nspC	741.96	-0.200385	0.135921	0	1	1
EL210_RS05105_hypothetical_protein	3650.72	0.651625	0.168818	0	1	1
EL210_RS05110_single-stranded_DNA-binding_protein	3303.99	0.0237142	0.183165	0	1	1
EL210_RS05115_gldE	3953.72	-0.998784	0.207194	0	1	1
EL210_RS05125_patatin_family_protein	235.172	0.730745	0.224986	0	1	1
EL210_RS05130_aminopeptidase_P_family_protein	7031.84	0.206793	0.16187	0	1	1
EL210_RS05140_recJ	4528.68	-0.408301	0.118384	0	1	1
EL210_RS05160_queC	1006.26	0.66546	0.130831	0	1	1
EL210_RS05170_hypothetical_protein	1985.32	0.647125	0.158942	0	1	1
EL210_RS05185_sulfatase-like_hydrolase/transferase	1778.62	-0.485794	0.130842	0	1	1
EL210_RS05205_beta-ketoacyl-[acyl-carrier-protein]_synthase_family_protein	1250.63	-0.0312196	0.115255	0	1	1
EL210_RS05210_DUF4410_domain-containing_protein	334.592	-0.68986	0.18053	0	1	1
EL210_RS05330_hybrid_sensor_histidine_kinase/response_regulator_transcription_factor	1473.72	-0.82363	0.182337	0	1	1
EL210_RS05335_TonB-dependent_receptor	765.667	-0.619242	0.195538	0	1	1
EL210_RS05365_rho	23135.5	-0.143398	0.151387	0	1	1
EL210_RS05375_DUF4929_family_protein	1128.32	0.888867	0.203456	0	1	1
EL210_RS05380_T9SS_C-terminal_target_domain-containing_protein	552.165	0.380615	0.317812	0	1	1
EL210_RS05385_hypothetical_protein	862.399	0.0588021	0.329786	0	1	1
EL210_RS05400_4Fe-4S_binding_protein	1764.98	-1.05001	0.132318	-0.377933	0.70548	1
EL210_RS05410_rsmG	1065.53	0.299969	0.236781	0	1	1
EL210_RS05415_MBL_fold_metallo-hydrolase	1083.3	-0.407846	0.259233	0	1	1
EL210_RS05420_ruvC	683.664	-0.537628	0.303939	0	1	1
EL210_RS05430_panB	2356.34	1.03692	0.253984	0.145377	0.884413	1
EL210_RS05435_MFS_transporter	1787.68	0.528337	0.251682	0	1	1
EL210_RS05440_hypothetical_protein	2781.4	-0.400103	0.277127	0	1	1
EL210_RS05445_ABC-F_family_ATP-binding_cassette_domain-containing_protein	830.641	0.666457	0.124006	0	1	1
EL210_RS05460_DUF4421_domain-containing_protein	1332.85	0.749204	0.242188	0	1	1
EL210_RS05465_N-acetylmuramoyl-L-alanine_amidase-like_domain-containing_protein	551.105	-0.667715	0.141431	0	1	1
EL210_RS05470_RelA/SpoT_family_protein	4144.19	0.119389	0.128191	0	1	1
EL210_RS05515_hypothetical_protein	291.136	-0.151822	0.200916	0	1	1
EL210_RS05520_hypothetical_protein	394.419	-0.409837	0.208818	0	1	1
EL210_RS05530_transposase	278.121	-0.706746	0.215827	0	1	1
EL210_RS05535_IS3_family_transposase	572.74	-0.480015	0.202735	0	1	1
EL210_RS05540_site-specific_integrase	2881.71	0.52403	0.125406	0	1	1
EL210_RS05555_bifunctional_DNA_primase/helicase	1898.86	1.01421	0.12292	0.115626	0.907949	1
EL210_RS05560_helix-turn-helix_domain-containing_protein	129.616	0.219598	0.172139	0	1	1
EL210_RS05600_DUF4007_family_protein	482.863	-0.248582	0.211734	0	1	1
EL210_RS05675_hypothetical_protein	73.3106	0.93608	0.366521	0	1	1
EL210_RS05740_DUF4141_domain-containing_protein	11.4028	1.26674	0.670801	0.39765	0.690888	1
EL210_RS05745_traJ	18.8646	1.07756	0.626981	0.123702	0.901551	1
EL210_RS05750_traK	13.5394	0.605027	1.17193	0	1	1
EL210_RS05765_traN	26.1819	1.0726	0.562519	0.129062	0.897308	1
EL210_RS05780_glycoside_hydrolase_family_protein	12.9805	1.00768	0.634511	0.012111	0.990337	1
EL210_RS05835_TonB-dependent_receptor	2303.23	0.545939	0.162476	0	1	1
EL210_RS05870_NfeD_family_protein	657.148	0.390507	0.26014	0	1	1
EL210_RS05875_SPFH_domain-containing_protein	1388.56	-0.192974	0.124521	0	1	1
EL210_RS05910_hypothetical_protein	1.18288	0	2.33949	0	1	1
EL210_RS05915_hypothetical_protein	2.04968	0.652	1.77239	0	1	1
EL210_RS05950_hypothetical_protein	1.66644	1.84845	1.84979	0.458675	0.646468	1
EL210_RS05955_DEAD/DEAH_box_helicase	442.905	-0.826089	0.189658	0	1	1
EL210_RS05960_hypothetical_protein	191.209	0.783648	0.230407	0	1	1
EL210_RS05995_TraL_conjugative_transposon_family_protein	23.1489	0.802429	0.744305	0	1	1
EL210_RS06000_traK	49.0466	1.15746	0.636231	0.247488	0.804531	1
EL210_RS06025_DUF4134_domain-containing_protein	4.72931	-1.03093	1.31626	-0.0235011	0.981251	1
EL210_RS06040_hypothetical_protein	25.9524	1.46091	1.16444	0.395819	0.692238	1
EL210_RS06090_RteC_domain-containing_protein	25.1756	0.884108	0.575251	0	1	1
EL210_RS06095_hypothetical_protein	44.7152	1.0886	0.402626	0.22005	0.825832	1
EL210_RS06180_aminotransferase_class_I/II-fold_pyridoxal_phosphate-dependent_enzyme	1585.83	-0.0949895	0.146214	0	1	1
EL210_RS06185_bifunctional_3-deoxy-7-phosphoheptulonate_synthase/chorismate_mutase_type_II	1328.4	-0.729409	0.168922	0	1	1
EL210_RS06190_prephenate_dehydrogenase/arogenate_dehydrogenasefamily_protein	1631.66	0.291536	0.109324	0	1	1
EL210_RS06195_endonuclease/exonuclease/phosphatase_family_protein	1135.68	0.0534904	0.186913	0	1	1
EL210_RS06200_ffh	24808.4	0.278059	0.130465	0	1	1
EL210_RS06205_folD	7962.44	-0.45337	0.0818734	0	1	1
EL210_RS06210_alpha-L-arabinofuranosidase_C-terminal_domain-containing_protein	2354.24	-0.218119	0.170636	0	1	1
EL210_RS06225_cobT	1081.1	0.150176	0.159422	0	1	1
EL210_RS06235_OmpA_family_protein	63520.9	0.899772	0.146779	0	1	1
EL210_RS06240_type_I_phosphomannose_isomerase_catalytic_subunit	1737.57	-0.0693121	0.195856	0	1	1
EL210_RS06245_GDP-L-fucose_synthase	1407.08	0.100927	0.13551	0	1	1
EL210_RS06255_trmD	1785.27	1.01091	0.131243	0.0831139	0.933761	1
EL210_RS06285_ABC_transporter_permease	112.018	0.0653717	0.299919	0	1	1
EL210_RS06290_ABC_transporter_permease	86.6861	0.506455	0.311752	0	1	1
EL210_RS06295_serpin_family_protein	5745.51	1.04582	0.178532	0.256667	0.797436	1
EL210_RS06300_phenylalanine--tRNA_ligase_beta_subunit-related_protein	1838.7	0.325803	0.134336	0	1	1
EL210_RS06310_recR	1545.1	-0.947239	0.0981907	0	1	1
EL210_RS06350_polymorphic_toxin-type_HINT_domain-containing_protein	1475.36	-0.808997	0.131992	0	1	1
EL210_RS06355_hypothetical_protein	496.347	-0.615745	0.125153	0	1	1
EL210_RS06370_Imm70_family_immunity_protein	215.433	0.0683461	0.212192	0	1	1
EL210_RS06375_hypothetical_protein	358.321	-0.753911	0.151641	0	1	1
EL210_RS06380_IS256_family_transposase	645.925	-0.228262	0.169582	0	1	1
EL210_RS06420_atpD	12095.9	0.138117	0.0767723	0	1	1
EL210_RS06425_atpC	1600.94	-0.362544	0.117101	0	1	1
EL210_RS06430_hypothetical_protein	1660.24	-0.993822	0.110244	0	1	1
EL210_RS06465_galE	9455.34	-0.455681	0.174145	0	1	1
EL210_RS06470_30S_ribosomal_protein_S16	9477.73	-0.497415	0.17698	0	1	1
EL210_RS06475_MoxR_family_ATPase	5569.91	-0.70412	0.14489	0	1	1
EL210_RS06535_gmd	3810.61	0.714525	0.129168	0	1	1
EL210_RS06545_zinc-ribbon_domain-containing_protein	3771.6	-0.0598772	0.0991426	0	1	1
EL210_RS06550_GH25_family_lysozyme	1591.29	0.820057	0.138143	0	1	1
EL210_RS06555_hypothetical_protein	354.039	-0.612675	0.1826	0	1	1
EL210_RS06560_Na+/H+_antiporter_NhaC_family_protein	957.068	-0.131045	0.143918	0	1	1
EL210_RS06565_altronate_dehydratase_family_protein	1115.97	-0.0889521	0.0996931	0	1	1
EL210_RS06575_AAA_family_ATPase	1146.85	0.693914	0.133241	0	1	1
EL210_RS06580_hypothetical_protein	473.301	-0.383812	0.163603	0	1	1
EL210_RS06585_IS982_family_transposase	160.298	-0.617847	0.189649	0	1	1
EL210_RS06590_ATP-binding_protein	30.6237	-0.614491	0.433792	0	1	1
EL210_RS06615_mnmE	3254.65	-0.613978	0.129932	0	1	1
EL210_RS06620_nucleoside_phosphorylase	3318.97	-0.17891	0.1144	0	1	1
EL210_RS06630_hypothetical_protein	64.397	-0.226607	0.253793	0	1	1
EL210_RS06635_RNA-binding_S4_domain-containing_protein	393.342	-0.236385	0.155976	0	1	1
EL210_RS06640_pth	676.547	0.127542	0.165326	0	1	1
EL210_RS06645_50S_ribosomal_protein_L25/general_stress_proteinCtc	6833.84	0.519225	0.147228	0	1	1
EL210_RS06650_nusB	2826.52	0.957335	0.134026	0	1	1
EL210_RS06655_yajC	444.556	-0.109008	0.149843	0	1	1
EL210_RS06685_DUF5686_family_protein	1530.65	-0.135127	0.147745	0	1	1
EL210_RS06690_family_10_glycosylhydrolase	1895.24	-0.0845353	0.145515	0	1	1
EL210_RS06695_RluA_family_pseudouridine_synthase	925.828	-0.755368	0.154911	0	1	1
EL210_RS06710_smpB	1314.07	0.756819	0.129922	0	1	1
EL210_RS06720_riboswitch	263.768	1.00539	0.209033	0.0257943	0.979421	1
EL210_RS06720_TonB-dependent_receptor	1465.99	0.468477	0.137268	0	1	1
EL210_RS06725_hypothetical_protein	481.339	-0.298757	0.243669	0	1	1
EL210_RS06750_FHA_domain-containing_protein	433.138	0.51515	0.175813	0	1	1
EL210_RS06755_SPOR_domain-containing_protein	1931.08	0.351704	0.130581	0	1	1
EL210_RS06765_DUF4738_domain-containing_protein	1828.24	1.04803	0.163145	0.2944	0.768452	1
EL210_RS06770_IS30_family_transposase	240.221	0.775976	0.25939	0	1	1
EL210_RS06775_hypothetical_protein	522.799	0.0804824	0.141132	0	1	1
EL210_RS06780_YcxB_family_protein	446.264	0.549078	0.261444	0	1	1
EL210_RS06790_OmpH_family_outer_membrane_protein	6472.62	-0.0716925	0.166926	0	1	1
EL210_RS06795_hypothetical_protein	1134.01	0.538408	0.256246	0	1	1
EL210_RS06800_aminoacyl-histidine_dipeptidase	16370.5	0.506137	0.118099	0	1	1
EL210_RS06820_phosphatidylinositol-4-phosphate_5-kinase	1639.01	0.224218	0.22173	0	1	1
[truncated: 529 more rows]

## Sheet: Fn CFS vs. control
	baseMean	log2FoldChange	lfcSE	stat	pvalue	padj
EL210_RS01440_cysK	20598.9	-4.84036	0.175666	-21.8617	6.0111e-106	1.49015e-102
EL210_RS02155_DUF417_family_protein	3964.17	-3.38682	0.13325	-17.9124	9.44106e-72	1.17022e-68
EL210_RS02960_hemG	621.215	-4.30661	0.19251	-17.1763	3.9953e-66	3.30145e-63
EL210_RS08070_ectonucleotide_pyrophosphatase/phosphodiesterase	1021.62	3.1098	0.132409	15.934	3.67924e-57	2.28021e-54
EL210_RS01480_asnS	11695	-2.37745	0.0893499	-15.4163	1.2718e-53	6.30557e-51
EL210_RS04460_ald	823.201	3.65437	0.174468	15.2141	2.85209e-52	1.17839e-49
EL210_RS11575_hypothetical_protein	16140	3.94235	0.193708	15.1896	4.14359e-52	1.46742e-49
EL210_RS04945_hypothetical_protein	569.964	4.35469	0.223433	15.0143	5.91587e-51	1.62949e-48
EL210_RS05250_phosphopantetheine-binding_protein	546.284	-3.51487	0.167448	-15.0188	5.53253e-51	1.62949e-48
EL210_RS05790_histidinol_phosphate_phosphatase	1114.22	5.35319	0.296714	14.6713	9.84076e-49	2.43952e-46
EL210_RS11500_hcp	3665.84	-5.98303	0.340271	-14.6443	1.46478e-48	3.30109e-46
EL210_RS08330_hypothetical_protein	5922.7	2.96947	0.136522	14.426	3.54999e-47	7.33368e-45
EL210_RS08910_nrfA	860.873	4.13937	0.218846	14.3451	1.14331e-46	2.18021e-44
EL210_RS02895_lyase_family_protein	308.639	5.58615	0.325034	14.1098	3.30596e-45	5.8539e-43
EL210_RS08065_helix-turn-helix_domain-containing_protein	10243.6	2.94707	0.140093	13.8984	6.47343e-44	1.06984e-41
EL210_RS10090_tssR	4416.47	-3.9917	0.22277	-13.4295	4.05893e-41	6.2888e-39
EL210_RS01365_TonB-dependent_receptor	10186.6	3.31111	0.172264	13.416	4.87015e-41	7.10183e-39
EL210_RS09575_TonB-dependent_receptor	436.829	4.51941	0.265739	13.2438	4.89726e-40	6.74461e-38
EL210_RS04915_DUF4377_domain-containing_protein	4996.07	2.53899	0.123397	12.4718	1.06391e-35	1.38812e-33
EL210_RS05290_FAD-dependent_oxidoreductase	598.135	-3.84133	0.229352	-12.3885	3.01682e-35	3.73935e-33
EL210_RS02285_TonB-dependent_receptor	16812.4	5.26863	0.346017	12.3365	5.76244e-35	6.80242e-33
EL210_RS02280_RagB/SusD_family_nutrient_uptake_outer_membrane_protein	10581.5	4.28238	0.266543	12.3146	7.55862e-35	8.51719e-33
EL210_RS01175_frr	5486.84	3.30667	0.189763	12.1556	5.35985e-34	5.77699e-32
EL210_RS09260_ROK_family_protein	13466.9	2.69751	0.140629	12.0709	1.50561e-33	1.55517e-31
EL210_RS06735_iron_ABC_transporter_permease	320.671	-3.50944	0.209159	-11.9977	3.65089e-33	3.62022e-31
EL210_RS08905_nrfH	1134.63	3.96407	0.250738	11.8214	3.02688e-32	2.88601e-30
EL210_RS05325_class_I_adenylate-forming_enzyme_family_protein	401.143	-3.68323	0.227895	-11.7739	5.31823e-32	4.88293e-30
EL210_RS06730_ABC_transporter_substrate-binding_protein	320.578	-3.74916	0.233561	-11.7706	5.5336e-32	4.89921e-30
EL210_RS05255_beta-ketoacyl-[acyl-carrier-protein]_synthase_family_protein	2848.29	-3.41054	0.205981	-11.7027	1.23409e-31	1.05493e-29
EL210_RS00995_TonB-dependent_receptor	2776.4	-4.2912	0.282825	-11.6369	2.67656e-31	2.21173e-29
EL210_RS11855_infA	3705.95	-3.81028	0.241859	-11.6195	3.28055e-31	2.62338e-29
EL210_RS00245_aldose_1-epimerase_family_protein	1015.82	3.14918	0.186632	11.5156	1.101e-30	8.52927e-29
EL210_RS01135_efflux_RND_transporter_periplasmic_adaptor_subunit	5716.46	-3.17176	0.188749	-11.5061	1.22892e-30	9.23178e-29
EL210_RS12770_gldM	5820.81	-2.90306	0.168477	-11.2957	1.37871e-29	1.00524e-27
EL210_RS04615_fldA	5520.35	-4.0306	0.268754	-11.2765	1.71466e-29	1.21447e-27
EL210_RS10290_IS982_family_transposase	451.214	4.95637	0.351429	11.258	2.1161e-29	1.45717e-27
EL210_RS09565_L-rhamnose_isomerase	236.117	3.99545	0.269984	11.0949	1.32773e-28	8.8958e-27
EL210_RS11860_map	13186.7	-3.66442	0.241486	-11.0335	2.63548e-28	1.71931e-26
EL210_RS01775_glycoside_hydrolase_family_3_N-terminal_domain-containing_protein	10532.5	3.75772	0.250427	11.0121	3.3411e-28	2.12374e-26
EL210_RS01475_trpS	10329.4	-2.65576	0.152342	-10.8687	1.62524e-27	1.00724e-25
EL210_RS02810_GxxExxY_protein	380.627	-2.73864	0.160172	-10.8549	1.89091e-27	1.14331e-25
EL210_RS12765_gldN	4005.95	-2.81649	0.167657	-10.8345	2.3615e-27	1.39385e-25
EL210_RS06745_Do_family_serine_endopeptidase	7155.12	-3.0292	0.188444	-10.7681	4.86769e-27	2.80628e-25
EL210_RS02755_rnc	3651.12	-2.55957	0.145333	-10.731	7.27917e-27	4.10115e-25
EL210_RS11915_rplN	10014.3	-3.27449	0.214036	-10.6267	2.23944e-26	1.20686e-24
EL210_RS12780_SUMF1/EgtB/PvdO_family_nonheme_iron_enzyme	4350.41	-2.6089	0.151378	-10.6284	2.1995e-26	1.20686e-24
EL210_RS09020_methyltransferase	1011.35	-2.92145	0.181907	-10.5629	4.4292e-26	2.33617e-24
EL210_RS01335_lipocalin_family_protein	21667.9	3.57199	0.244551	10.5172	7.19842e-26	3.70836e-24
EL210_RS03395_mutL	5052.93	-3.1582	0.20524	-10.5155	7.32995e-26	3.70836e-24
EL210_RS09780_S41_family_peptidase	2161.15	-3.12746	0.203344	-10.4624	1.2857e-25	6.37452e-24
EL210_RS13300_TonB-dependent_receptor	5226.17	-2.74749	0.167214	-10.4506	1.45588e-25	7.07671e-24
EL210_RS08895_rubrerythrin	2952.2	2.72135	0.16496	10.435	1.71626e-25	8.18195e-24
EL210_RS09600_beta-L-arabinofuranosidase_domain-containing_protein	104.819	3.05467	0.197399	10.4087	2.26274e-25	1.05836e-23
EL210_RS05295_NAD(P)/FAD-dependent_oxidoreductase	558.543	-3.25924	0.217739	-10.3759	3.19083e-25	1.46483e-23
EL210_RS11240_pyridoxal_phosphate-dependent_aminotransferase	11190.7	2.62004	0.156491	10.3523	4.08509e-25	1.84126e-23
EL210_RS12180_rpoC	61432	-3.26131	0.218587	-10.3451	4.40337e-25	1.94928e-23
EL210_RS02955_hemN	992.454	-4.64284	0.35441	-10.2786	8.80037e-25	3.82739e-23
EL210_RS09550_hypothetical_protein	6462.18	2.82758	0.177852	10.2758	9.05684e-25	3.87102e-23
EL210_RS04940_TonB-dependent_receptor	480.235	2.91423	0.186597	10.2587	1.08191e-24	4.54587e-23
EL210_RS09585_cellulase_family_glycosylhydrolase	104.641	4.26409	0.319326	10.2218	1.58341e-24	6.54214e-23
EL210_RS13800_hypothetical_protein	225.705	-3.0518	0.201671	-10.174	2.59112e-24	1.05301e-22
EL210_RS05285_1-acyl-sn-glycerol-3-phosphate_acyltransferase	1044.89	-3.50368	0.246734	-10.1473	3.40734e-24	1.36239e-22
EL210_RS02275_heparinase_II/III-family_protein	2149.39	3.3385	0.230747	10.1344	3.88559e-24	1.52895e-22
EL210_RS03545_hypothetical_protein	5570.14	-3.69491	0.266055	-10.1291	4.10214e-24	1.58894e-22
EL210_RS02215_SusC/RagA_family_TonB-linked_outer_membrane_protein	964.565	3.79093	0.275628	10.1257	4.24784e-24	1.62006e-22
EL210_RS13260_nrdG	111.005	-4.46001	0.341884	-10.1204	4.48497e-24	1.68458e-22
EL210_RS03040_hypothetical_protein	639.191	-3.28938	0.22724	-10.0747	7.14621e-24	2.6441e-22
EL210_RS08565_response_regulator_transcription_factor	14039.6	-3.52428	0.250865	-10.0623	8.10761e-24	2.9557e-22
EL210_RS01340_hypothetical_protein	15668.1	3.14535	0.213451	10.0508	9.11325e-24	3.27417e-22
EL210_RS06530_NAD(+)_synthase	2143.58	-3.33445	0.233684	-9.98979	1.68948e-23	5.98316e-22
EL210_RS11880_rpsE	13033	-3.2129	0.221573	-9.98723	1.7335e-23	6.05261e-22
EL210_RS02170_transcriptional_regulator	119.636	2.92137	0.193541	9.92744	3.16273e-23	1.08894e-21
EL210_RS01950_SemiSWEET_family_transporter	462.121	-2.3966	0.140989	-9.90571	3.93155e-23	1.33511e-21
EL210_RS10185_LemA_family_protein	8105.32	-2.6813	0.170275	-9.874	5.39693e-23	1.80797e-21
EL210_RS02175_cupin_domain-containing_protein	326.289	2.77268	0.179917	9.85274	6.6699e-23	2.20463e-21
EL210_RS09655_transposase	805.022	4.71024	0.378449	9.80382	1.0841e-22	3.49905e-21
EL210_RS10095_hypothetical_protein	1523.16	-3.61048	0.266279	-9.80356	1.08684e-22	3.49905e-21
EL210_RS01140_ABC_transporter_ATP-binding_protein	1829.55	-3.11715	0.216482	-9.77977	1.37516e-22	4.37054e-21
EL210_RS09775_dCMP_deaminase_family_protein	629.338	-3.11498	0.216993	-9.74675	1.90461e-22	5.97662e-21
EL210_RS11910_rplX	5467.29	-3.41371	0.248595	-9.7094	2.74958e-22	8.52028e-21
EL210_RS05315_MMPL_family_transporter	785.458	-3.16187	0.225132	-9.60269	7.78855e-22	2.38368e-20
EL210_RS04500_porU	2228.84	-2.14486	0.119386	-9.58962	8.84136e-22	2.67289e-20
EL210_RS11870_rplO	9920.87	-3.33314	0.245418	-9.50679	1.96628e-21	5.87278e-20
EL210_RS02610_TonB-dependent_receptor	5353.12	-4.00465	0.316495	-9.49352	2.23359e-21	6.59174e-20
EL210_RS01450_ATP-binding_protein	2288.5	2.5101	0.15972	9.45472	3.23893e-21	9.44625e-20
EL210_RS11895_rpsH	12170.4	-3.28986	0.242662	-9.43644	3.85661e-21	1.11169e-19
EL210_RS02950_MFS_transporter	1286.12	-4.28084	0.348201	-9.42225	4.41517e-21	1.2485e-19
EL210_RS10105_hypothetical_protein	907.559	-3.08181	0.220956	-9.42185	4.43195e-21	1.2485e-19
EL210_RS07280_acetylxylan_esterase	365.834	2.23493	0.131485	9.39216	5.8781e-21	1.63728e-19
EL210_RS07980_aldose_epimerase_family_protein	11266	1.86274	0.0919174	9.38608	6.22724e-21	1.71526e-19
EL210_RS08825_alpha-L-fucosidase	981.265	2.40146	0.149573	9.36976	7.26945e-21	1.98033e-19
EL210_RS09595_metallophosphoesterase	173.984	3.81846	0.301069	9.36151	7.86049e-21	2.11806e-19
EL210_RS06785_sigma-70_family_RNA_polymerase_sigma_factor	498.526	2.86403	0.199181	9.35846	8.09056e-21	2.15661e-19
EL210_RS07680_hypothetical_protein	2882.27	3.93294	0.313775	9.34729	8.9922e-21	2.37145e-19
EL210_RS11865_secY	31393.4	-3.33411	0.249881	-9.34089	9.55291e-21	2.49281e-19
EL210_RS11450_AraC_family_transcriptional_regulator	282.648	3.47939	0.266011	9.32061	1.15676e-20	2.98709e-19
EL210_RS05625_hypothetical_protein	358.445	-3.17521	0.234438	-9.27842	1.72011e-20	4.39604e-19
EL210_RS09785_5-formyltetrahydrofolate_cyclo-ligase	383.823	-3.22208	0.239651	-9.27212	1.82482e-20	4.61606e-19
EL210_RS07055_rlmD	1697.9	3.02016	0.218779	9.23381	2.61169e-20	6.53978e-19
EL210_RS02725_acetyl-CoA_hydrolase/transferase_C-terminal_domain-containing_protein	1921.2	-2.10933	0.120437	-9.21087	3.23478e-20	8.01901e-19
EL210_RS09770_M3_family_metallopeptidase	2854.04	-2.76168	0.192686	-9.14275	6.08851e-20	1.4944e-18
EL210_RS07050_porin	735.826	2.43729	0.157528	9.12403	7.23802e-20	1.75912e-18
EL210_RS05260_EamA_family_transporter	306.253	-3.37958	0.261389	-9.10359	8.7397e-20	2.10347e-18
EL210_RS11445_rhamnulokinase_family_protein	227.37	2.86656	0.205768	9.07123	1.17684e-19	2.80518e-18
EL210_RS11845_rpsM	5234.48	-2.57964	0.174743	-9.03978	1.56986e-19	3.70636e-18
EL210_RS10115_TssN_family_type_VI_secretion_system_protein	1720.26	-2.916	0.212177	-9.03019	1.71371e-19	4.00781e-18
EL210_RS11060_mrdA	2362.47	-2.60362	0.177728	-9.02292	1.83139e-19	4.243e-18
EL210_RS11890_rplF	15269.5	-2.99573	0.222565	-8.96698	3.04748e-19	6.9951e-18
EL210_RS01645_HAD_hydrolase-like_protein	801.677	-2.19268	0.13356	-8.92988	4.26469e-19	9.69924e-18
EL210_RS02350_TonB-dependent_receptor	9764.71	5.26928	0.480215	8.89035	6.09183e-19	1.37288e-17
EL210_RS05620_hypothetical_protein	594.735	-3.13648	0.241835	-8.83448	1.00563e-18	2.24591e-17
EL210_RS09580_RagB/SusD_family_nutrient_uptake_outer_membrane_protein	192.267	3.80422	0.317541	8.83104	1.03703e-18	2.29536e-17
EL210_RS01085_hypothetical_protein	533.117	-2.89573	0.214897	-8.82158	1.12853e-18	2.47578e-17
EL210_RS06740_cob(I)yrinic_acid_a_c-diamide_adenosyltransferase	154.535	-3.39974	0.27218	-8.81675	1.17828e-18	2.56225e-17
EL210_RS06520_S-adenosylmethionine:tRNA_ribosyltransferase-isomerase	1348.2	-2.89949	0.216138	-8.7883	1.51838e-18	3.27311e-17
EL210_RS01780_alpha-L-fucosidase	1428.91	3.2644	0.258066	8.77449	1.71675e-18	3.66882e-17
EL210_RS11900_rpsN	9645.66	-3.0209	0.230375	-8.77219	1.75221e-18	3.71259e-17
EL210_RS08590_carA	1295.91	-2.61078	0.185222	-8.69646	3.42391e-18	7.19312e-17
EL210_RS11505_2-oxoacid:acceptor_oxidoreductase_subunit_alpha	1410.64	3.70795	0.311647	8.68916	3.65122e-18	7.6062e-17
EL210_RS07640_MFS_transporter	1828.74	-2.7321	0.200033	-8.65906	4.75674e-18	9.77955e-17
EL210_RS11920_rpsQ	4993.13	-2.77433	0.204919	-8.65866	4.7734e-18	9.77955e-17
EL210_RS08400_ispE	1743.26	1.99641	0.115114	8.65584	4.89301e-18	9.94244e-17
EL210_RS00275_helix-turn-helix_domain-containing_protein	2114.5	2.90143	0.219952	8.64476	5.39164e-18	1.08506e-16
EL210_RS05310_1-acyl-sn-glycerol-3-phosphate_acyltransferase	272.494	-3.15853	0.249714	-8.64401	5.42747e-18	1.08506e-16
EL210_RS05275_hydroxymyristoyl-ACP_dehydratase	376.753	-3.7486	0.318633	-8.62622	6.34152e-18	1.25765e-16
EL210_RS00910_transglutaminase-like_domain-containing_protein	3334.79	2.32059	0.153291	8.61489	7.001e-18	1.37742e-16
EL210_RS11510_2-oxoacid:ferredoxin_oxidoreductase_subunit_beta	236.435	3.70121	0.313884	8.60577	7.58094e-18	1.47977e-16
EL210_RS02015_IS982_family_transposase	2541.94	3.42366	0.282436	8.58126	9.38361e-18	1.81734e-16
EL210_RS02680_alkaline_phosphatase_family_protein	1350.97	-2.3982	0.163128	-8.57118	1.0243e-17	1.96841e-16
EL210_RS01280_dacB	2167.06	-2.14278	0.133771	-8.54279	1.31025e-17	2.49854e-16
EL210_RS10710_hypothetical_protein	428.73	2.37106	0.160559	8.53933	1.35008e-17	2.55484e-16
EL210_RS05635_hypothetical_protein	135.527	-3.43775	0.286616	-8.50528	1.81161e-17	3.40225e-16
EL210_RS09790_outer_membrane_beta-barrel_protein	397.008	-3.18551	0.257112	-8.50023	1.89212e-17	3.52674e-16
EL210_RS03205_DUF438_domain-containing_protein	1261.7	-3.01542	0.237203	-8.49659	1.9524e-17	3.61194e-16
EL210_RS12775_gldL	4233.29	-2.33772	0.157959	-8.4688	2.47943e-17	4.55297e-16
EL210_RS00790_RelA/SpoT_family_protein	3496.03	-2.65629	0.196133	-8.44473	3.04738e-17	5.55475e-16
EL210_RS05640_AAA_family_ATPase	1214.15	-3.15594	0.255579	-8.4355	3.29778e-17	5.96729e-16
EL210_RS12805_hypothetical_protein	4118.05	2.92125	0.229275	8.37966	5.30808e-17	9.5353e-16
EL210_RS07115_T9SS_C-terminal_target_domain-containing_protein	2429.07	2.73284	0.206814	8.37873	5.35021e-17	9.54186e-16
EL210_RS09960_purD	840.432	-2.2929	0.154503	-8.36813	5.85385e-17	1.03655e-15
EL210_RS08915_cytochrome_c_biogenesis_protein_ResB	243.987	3.15695	0.257822	8.36604	5.95855e-17	1.04761e-15
EL210_RS06515_phosphatase_PAP2_family_protein	821.535	-3.04168	0.24432	-8.35659	6.45576e-17	1.12703e-15
EL210_RS10490_type_II_toxin-antitoxin_system_YafQ_family_toxin	2514.91	3.08224	0.250617	8.30846	9.69541e-17	1.68076e-15
EL210_RS02545_Ig-like_domain-containing_protein	3622.05	-2.18131	0.142416	-8.29477	1.08794e-16	1.87292e-15
EL210_RS09435_glycosyltransferase	1373.56	-2.26066	0.1521	-8.28832	1.14858e-16	1.96368e-15
EL210_RS01670_2-oxoacid:acceptor_oxidoreductase_family_protein	1474.4	-2.47169	0.177661	-8.28372	1.19382e-16	2.02705e-15
EL210_RS11815_hypothetical_protein	6923.17	2.74179	0.210402	8.27837	1.24874e-16	2.10587e-15
EL210_RS10100_tssO	673.597	-3.3059	0.278794	-8.27096	1.32888e-16	2.22587e-15
EL210_RS02615_RagB/SusD_family_nutrient_uptake_outer_membrane_protein	1977.35	-3.45035	0.296961	-8.25142	1.56529e-16	2.60427e-15
EL210_RS02540_DUF3108_domain-containing_protein	1721.45	-2.32517	0.161193	-8.22101	2.01798e-16	3.33505e-15
EL210_RS00170_sprA	10985.4	-2.6413	0.200336	-8.19275	2.55327e-16	4.19176e-15
EL210_RS04045_alpha-L-arabinofuranosidase_C-terminal_domain-containing_protein	1129.07	2.84279	0.22522	8.18217	2.7878e-16	4.54668e-15
EL210_RS11905_rplE	14478.3	-2.84333	0.22543	-8.17695	2.91128e-16	4.71703e-15
EL210_RS09995_hypothetical_protein	3891.3	2.8974	0.232781	8.15102	3.60862e-16	5.80894e-15
EL210_RS11730_GSCFA_domain-containing_protein	927.506	2.36454	0.16755	8.14412	3.82064e-16	6.11056e-15
EL210_RS03385_OstA-like_protein	4346.57	-2.3888	0.17073	-8.13449	4.13673e-16	6.53813e-15
EL210_RS09275_fmt	5899.5	3.1566	0.265122	8.13437	4.14072e-16	6.53813e-15
EL210_RS01455_DUF4435_domain-containing_protein	1610.89	1.83575	0.103035	8.11132	5.00727e-16	7.85635e-15
EL210_RS05265_outer_membrane_lipoprotein_carrier_protein_LolA	749.092	-3.15693	0.266007	-8.10855	5.12278e-16	7.93711e-15
EL210_RS09755_DUF6048_family_protein	757.993	-2.20055	0.148059	-8.1086	5.12073e-16	7.93711e-15
EL210_RS10180_M48_family_metallopeptidase	6007.58	-2.51892	0.187812	-8.08744	6.09304e-16	9.38177e-15
EL210_RS08570_HAMP_domain-containing_sensor_histidine_kinase	12773.2	-2.28578	0.159112	-8.081	6.42382e-16	9.83003e-15
EL210_RS05320_phosphopantetheine-binding_protein	114.542	-3.12527	0.263453	-8.06696	7.20679e-16	1.09605e-14
EL210_RS09990_queG	314.486	-2.46877	0.182796	-8.03501	9.35683e-16	1.41436e-14
EL210_RS12175_rpoB	67678.4	-2.92316	0.23942	-8.03258	9.54401e-16	1.43391e-14
EL210_RS02530_polA	2343.5	1.80013	0.099767	8.02003	1.05719e-15	1.57878e-14
EL210_RS10120_hypothetical_protein	2107.68	-2.5305	0.191147	-8.00693	1.17605e-15	1.74576e-14
EL210_RS06505_BatD_family_protein	3066.72	-2.8111	0.226598	-7.99254	1.32181e-15	1.95046e-14
EL210_RS09625_AraC_family_transcriptional_regulator	580.129	2.76911	0.221581	7.98403	1.41633e-15	2.07757e-14
EL210_RS08585_carB	6502.24	-2.70477	0.214671	-7.94134	2.00008e-15	2.91659e-14
EL210_RS04105_AMP-binding_protein	353.226	2.05486	0.13336	7.90987	2.57664e-15	3.73538e-14
EL210_RS04695_ABC_transporter_ATP-binding_protein	43446.7	-2.38771	0.175706	-7.8979	2.83638e-15	4.08801e-14
EL210_RS04665_cupin_domain-containing_protein	1241.75	-3.33335	0.295523	-7.89567	2.88766e-15	4.13786e-14
EL210_RS13935_tetratricopeptide_repeat_protein	1021.55	-2.9617	0.248665	-7.88892	3.04808e-15	4.34264e-14
EL210_RS05630_DEAD/DEAH_box_helicase_family_protein	1371.2	-3.11496	0.268305	-7.88267	3.2046e-15	4.53955e-14
EL210_RS04505_porV	2152.43	-2.22794	0.156034	-7.86973	3.55396e-15	5.00583e-14
EL210_RS10485_site-specific_integrase	1970.94	3.05899	0.263444	7.81568	5.46652e-15	7.65622e-14
EL210_RS09185_hypothetical_protein	1654.9	2.49582	0.192537	7.76896	7.91326e-15	1.09592e-13
EL210_RS09225_aminotransferase_class_I/II-fold_pyridoxal_phosphate-dependent_enzyme	1948.11	3.05643	0.264691	7.76917	7.90004e-15	1.09592e-13
EL210_RS08060_dihydrofolate_reductase	2757.01	2.08082	0.139233	7.76269	8.31491e-15	1.14515e-13
EL210_RS10110_hypothetical_protein	2346.59	-2.78273	0.230055	-7.74916	9.24992e-15	1.26688e-13
EL210_RS11790_rnr	3468.9	1.8911	0.115013	7.74776	9.3528e-15	1.27393e-13
EL210_RS01605_sugar_transferase	2030.71	-2.34802	0.174524	-7.72399	1.12746e-14	1.5273e-13
EL210_RS02345_RagB/SusD_family_nutrient_uptake_outer_membrane_protein	4735.15	3.60058	0.337044	7.71583	1.202e-14	1.61944e-13
EL210_RS01005_RagB/SusD_family_nutrient_uptake_outer_membrane_protein	1222.13	-4.12329	0.405012	-7.7116	1.2425e-14	1.66495e-13
EL210_RS10945_manganese_efflux_pump_MntP_family_protein	978.956	-2.51031	0.195954	-7.70745	1.28359e-14	1.71076e-13
EL210_RS03015_L-serine_ammonia-lyase__iron-sulfur-dependent__subunit_alpha	4400.62	-2.56129	0.202867	-7.69611	1.40267e-14	1.85947e-13
EL210_RS09560_IS982_family_transposase	1675.97	3.06386	0.268461	7.68777	1.49719e-14	1.97422e-13
EL210_RS10495_hypothetical_protein	1722.69	2.86497	0.242763	7.68226	1.56303e-14	2.05013e-13
EL210_RS11885_rplR	12054.8	-2.94576	0.255358	-7.61976	2.54152e-14	3.31602e-13
EL210_RS01360_DUF5689_domain-containing_protein	1523.19	2.0827	0.142777	7.58312	3.37336e-14	4.37831e-13
EL210_RS04110_SDR_family_NAD(P)-dependent_oxidoreductase	344.529	2.47906	0.196503	7.5269	5.19602e-14	6.70882e-13
EL210_RS03775_oligosaccharide_flippase_family_protein	291.292	-2.57242	0.209127	-7.51897	5.52087e-14	7.09131e-13
EL210_RS13055_DUF349_domain-containing_protein	17590.1	2.44108	0.191714	7.51682	5.61234e-14	7.17164e-13
EL210_RS06540_mannose-1-phosphate_guanylyltransferase	4768.22	1.67311	0.0896902	7.50479	6.15291e-14	7.82208e-13
EL210_RS08525_pdxT	361.569	-2.47084	0.196065	-7.50176	6.29645e-14	7.96373e-13
EL210_RS04050_eno	9845.54	-2.07122	0.142832	-7.49983	6.38992e-14	8.04092e-13
EL210_RS04400_sigma-70_family_RNA_polymerase_sigma_factor	6712.33	2.29564	0.172805	7.49772	6.49362e-14	8.13014e-13
EL210_RS03455_anaerobic_C4-dicarboxylate_transporter	1056.84	3.01023	0.269384	7.46233	8.5007e-14	1.05896e-12
EL210_RS05270_hypothetical_protein	319.742	-3.10776	0.28419	-7.41674	1.20035e-13	1.48784e-12
EL210_RS11935_rpsC	15165.5	-2.53065	0.206482	-7.413	1.23477e-13	1.52289e-12
EL210_RS01010_putative_zinc-binding_metallopeptidase	587.318	-3.86699	0.386863	-7.41087	1.25475e-13	1.53986e-12
EL210_RS06525_DUF2027_domain-containing_protein	926.951	-3.0784	0.281919	-7.37233	1.67668e-13	2.04753e-12
EL210_RS11835_rpsD	17522	-2.37152	0.186194	-7.36605	1.75751e-13	2.13572e-12
EL210_RS11925_rpmC	3200.16	-2.6352	0.222699	-7.34263	2.09435e-13	2.53263e-12
EL210_RS05785_type_1_glutamine_amidotransferase_family_protein	2599.63	2.57041	0.214646	7.31629	2.54919e-13	3.06769e-12
EL210_RS07825_TonB-dependent_receptor_plug_domain-containing_protein	2341.69	-1.95114	0.130281	-7.30068	2.86318e-13	3.4289e-12
EL210_RS11830_DNA-directed_RNA_polymerase_subunit_alpha	35253.2	-2.37514	0.188403	-7.29896	2.90005e-13	3.45636e-12
EL210_RS02685_lysophospholipid_acyltransferase_family_protein	459.076	-2.45986	0.200788	-7.27062	3.57838e-13	4.2444e-12
EL210_RS03495_IS982_family_transposase	304.683	3.72708	0.375143	7.26945	3.60947e-13	4.26089e-12
EL210_RS02505_dtd	3799.88	2.91958	0.264177	7.26627	3.69539e-13	4.32117e-12
EL210_RS12170_rplL	10939.2	-2.45722	0.200532	-7.2668	3.68109e-13	4.32117e-12
EL210_RS08560_rpsF	6130.01	-2.50203	0.20679	-7.26358	3.76979e-13	4.38747e-12
EL210_RS08970_TolC_family_protein	34042.6	-2.34371	0.186037	-7.22279	5.09301e-13	5.8998e-12
EL210_RS08870_NADH-quinone_oxidoreductase_subunit_I	898.716	-2.14793	0.159937	-7.17736	7.10693e-13	8.19445e-12
EL210_RS03390_hypothetical_protein	626.98	-2.35589	0.188992	-7.17433	7.26602e-13	8.33911e-12
EL210_RS11725_PEP/pyruvate-binding_domain-containing_protein	2335.48	2.35727	0.189741	7.15326	8.47419e-13	9.68089e-12
EL210_RS01290_hypothetical_protein	506.946	-2.19	0.166812	-7.13375	9.7672e-13	1.11068e-11
EL210_RS02435_DEAD/DEAH_box_helicase	11048.1	-1.73523	0.1031	-7.13119	9.95026e-13	1.12633e-11
EL210_RS11050_mreC	2293.31	-1.96808	0.135791	-7.12917	1.00972e-12	1.13778e-11
EL210_RS07275_cellulase_family_glycosylhydrolase	302.521	2.02445	0.144029	7.11279	1.13717e-12	1.27558e-11
EL210_RS04620_DUF2023_family_protein	3649.59	-3.08628	0.294122	-7.09324	1.31003e-12	1.46287e-11
EL210_RS01600_MraY_family_glycosyltransferase	1894.79	-2.3029	0.183857	-7.08651	1.37539e-12	1.52214e-11
EL210_RS03980_hypothetical_protein	2173.79	2.2376	0.174633	7.08688	1.37165e-12	1.52214e-11
EL210_RS11055_mreD	899.349	-2.38156	0.19513	-7.08019	1.43962e-12	1.58614e-11
EL210_RS11930_rplP	7800.12	-2.50701	0.213477	-7.05936	1.67276e-12	1.83486e-11
EL210_RS00755_TonB-dependent_receptor	7019.72	2.81954	0.258697	7.03348	2.01444e-12	2.19026e-11
EL210_RS03555_site-specific_integrase	525.482	-3.00614	0.285209	-7.03394	2.00783e-12	2.19026e-11
EL210_RS00460_helix-hairpin-helix_domain-containing_protein	902.62	2.7668	0.251392	7.02808	2.09398e-12	2.2668e-11
EL210_RS03375_peptidylprolyl_isomerase	4184.31	-1.91561	0.130522	-7.01495	2.30024e-12	2.47926e-11
EL210_RS09420_sugar_transferase	666.388	-2.1132	0.158811	-7.00962	2.3896e-12	2.56442e-11
EL210_RS08595_amidophosphoribosyltransferase	1945.4	-1.90973	0.131236	-6.93201	4.14891e-12	4.43325e-11
EL210_RS09985_polysaccharide_deacetylase_family_protein	1386.97	-2.03649	0.150152	-6.90294	5.09383e-12	5.41957e-11
EL210_RS09445_glycosyltransferase_family_2_protein	1735.37	-1.95486	0.138462	-6.89623	5.34014e-12	5.65735e-11
EL210_RS09235_UpxY_family_transcription_antiterminator	420.434	-2.10751	0.160761	-6.88919	5.61118e-12	5.9192e-11
EL210_RS10675_cdd	4073.97	2.56207	0.22728	6.8729	6.2908e-12	6.60801e-11
EL210_RS05835_TonB-dependent_receptor	2303.23	2.1173	0.163132	6.84905	7.43442e-12	7.77634e-11
EL210_RS08555_rpsR	4175.51	-2.39348	0.203553	-6.84579	7.60566e-12	7.92203e-11
EL210_RS01025_DUF4856_domain-containing_protein	763.1	-3.94124	0.42974	-6.84423	7.68867e-12	7.97499e-11
EL210_RS01000_SusC/RagA_family_TonB-linked_outer_membrane_protein	2499.63	-2.83179	0.267735	-6.84183	7.81888e-12	8.07625e-11
EL210_RS13290_FKBP-type_peptidyl-prolyl_cis-trans_isomerase	1898.02	2.73573	0.254056	6.83208	8.3694e-12	8.60902e-11
EL210_RS09840_DUF4230_domain-containing_protein	1148.65	1.64968	0.0953318	6.81498	9.42748e-12	9.65732e-11
EL210_RS12345_iron-sulfur_cluster_assembly_protein	2030.76	2.49339	0.219285	6.81026	9.74252e-12	9.93897e-11
EL210_RS09090_DEAD/DEAH_box_helicase	812.099	-2.42944	0.210307	-6.79693	1.06872e-11	1.0858e-10
EL210_RS09450_glycosyltransferase	1715.1	-2.27393	0.187469	-6.79541	1.08005e-11	1.09283e-10
EL210_RS13250_yfcE	886.601	3.00652	0.295935	6.78027	1.19949e-11	1.20876e-10
EL210_RS12165_rplJ	12270.6	-2.57418	0.232547	-6.76928	1.29425e-11	1.29896e-10
EL210_RS08350_glycosyltransferase_family_2_protein	1535.74	-2.84444	0.272664	-6.76451	1.33766e-11	1.33712e-10
EL210_RS03780_hypothetical_protein	569.335	-2.31034	0.193803	-6.76115	1.36897e-11	1.36292e-10
EL210_RS02835_MBOAT_family_O-acyltransferase	668.445	-2.33913	0.198259	-6.75444	1.43391e-11	1.42187e-10
EL210_RS12255_PspC_domain-containing_protein	3217.14	-2.78333	0.264794	-6.73477	1.64193e-11	1.62165e-10
EL210_RS09660_IS3_family_transposase	163.607	2.55934	0.231629	6.73207	1.67267e-11	1.64545e-10
EL210_RS03200_YecH_family_metal-binding_protein	305.076	-2.85277	0.276044	-6.71184	1.92183e-11	1.88309e-10
EL210_RS10055_DUF4280_domain-containing_protein	1644.11	-1.80447	0.119969	-6.70563	2.00533e-11	1.95717e-10
EL210_RS06995_rnpB_ncRNA	121774	2.98829	0.297079	6.69282	2.18913e-11	2.12818e-10
EL210_RS01045_ssrA_tmRNA	233596	2.32413	0.197888	6.69129	2.21208e-11	2.14208e-10
EL210_RS11840_rpsK	13133.1	-2.22715	0.183452	-6.6892	2.24387e-11	2.16441e-10
EL210_RS08920_ccsA	97.4937	3.18654	0.327203	6.68254	2.34837e-11	2.25643e-10
EL210_RS11995_NAD(P)/FAD-dependent_oxidoreductase	1030	2.95722	0.293583	6.66666	2.61684e-11	2.50469e-10
EL210_RS03560_DUF6043_family_protein	132.339	-2.95136	0.294125	-6.63445	3.25713e-11	3.10555e-10
EL210_RS10050_O-glcnacase_NagJ	162.038	-2.78478	0.269249	-6.62873	3.3858e-11	3.21586e-10
EL210_RS07285_glycoside_hydrolase_family_27_protein	467.987	2.46741	0.221853	6.61431	3.73284e-11	3.53195e-10
EL210_RS06840_IS256_family_transposase	422.278	2.42439	0.216915	6.56658	5.14856e-11	4.85295e-10
EL210_RS13050_thymidylate_synthase	246.492	2.46448	0.223187	6.5617	5.31988e-11	4.99545e-10
EL210_RS12295_glpC	889.388	3.53413	0.386558	6.55563	5.54065e-11	5.18312e-10
EL210_RS03895_rseP	2783.15	-2.07929	0.165173	-6.53429	6.39123e-11	5.95634e-10
EL210_RS04680_efflux_RND_transporter_periplasmic_adaptor_subunit	24000.6	-2.57172	0.24069	-6.53006	6.5742e-11	6.10391e-10
EL210_RS11625_DUF4160_domain-containing_protein	2675.76	2.675	0.256871	6.5208	6.99346e-11	6.46895e-10
EL210_RS09320_glycoside_hydrolase_family_57_protein	3648.5	2.2366	0.19046	6.49269	8.43148e-11	7.77013e-10
EL210_RS01785_SusC/RagA_family_TonB-linked_outer_membrane_protein	3249.44	3.34104	0.361063	6.48373	8.94794e-11	8.21554e-10
EL210_RS09040_DEAD/DEAH_box_helicase	3831.65	-2.25937	0.195031	-6.4573	1.06588e-10	9.75024e-10
EL210_RS00610_DUF3168_domain-containing_protein	795.841	3.21022	0.342388	6.4553	1.08004e-10	9.8435e-10
EL210_RS04305_POTRA_domain-containing_protein	9803.42	-2.25709	0.195119	-6.44269	1.17372e-10	1.0658e-09
EL210_RS01495_alpha-amylase_family_glycosyl_hydrolase	1453.65	2.581	0.24605	6.42552	1.31423e-10	1.18904e-09
EL210_RS12785_type_IX_secretion_system_membrane_protein_PorP/SprF	1988.84	-1.80907	0.126452	-6.39822	1.57203e-10	1.41712e-09
EL210_RS04250_two-component_regulator_propeller_domain-containing_protein	782.009	2.0835	0.169735	6.38347	1.73119e-10	1.55494e-09
EL210_RS10690_OmpA_family_protein	2015.65	-1.99268	0.155895	-6.36763	1.91974e-10	1.71807e-09
EL210_RS04775_DUF5115_domain-containing_protein	1017.67	3.17763	0.342018	6.367	1.92764e-10	1.71893e-09
EL210_RS01180_rsgA	2787.29	2.1014	0.173129	6.3617	1.99536e-10	1.77294e-09
EL210_RS11025_MBOAT_family_protein	1536.96	-2.1028	0.173683	-6.34949	2.16031e-10	1.91264e-09
EL210_RS02675_ABC_transporter_ATP-binding_protein	1655.73	-2.23913	0.195268	-6.34579	2.21287e-10	1.95221e-09
EL210_RS04310_OmpH_family_outer_membrane_protein	1877.07	-2.1872	0.187401	-6.33511	2.37172e-10	2.08492e-09
EL210_RS06500_tetratricopeptide_repeat_protein	868.941	-2.55611	0.245847	-6.32958	2.45829e-10	2.15339e-09
EL210_RS12755_Nramp_family_divalent_metal_transporter	438.814	2.56605	0.248131	6.31139	2.76535e-10	2.41384e-09
EL210_RS03380_peptidylprolyl_isomerase	3336.23	-2.1307	0.179173	-6.31066	2.77856e-10	2.41686e-09
EL210_RS11825_rplQ	10300.9	-2.33026	0.210841	-6.30931	2.80277e-10	2.42939e-09
EL210_RS11965_rplC	10470.3	-2.32904	0.211045	-6.29742	3.02642e-10	2.61411e-09
EL210_RS05645_hypothetical_protein	226.729	-3.29551	0.365524	-6.28005	3.38459e-10	2.91333e-09
EL210_RS08860_nuoK	517.477	-2.28291	0.204358	-6.27775	3.43506e-10	2.94655e-09
EL210_RS01015_DUF4302_domain-containing_protein	655.605	-3.69802	0.430245	-6.27091	3.58952e-10	3.06842e-09
EL210_RS03740_hypothetical_protein	210.541	2.58611	0.254267	6.23796	4.43308e-10	3.7765e-09
EL210_RS02010_hypothetical_protein	325.914	2.81877	0.291699	6.23512	4.51442e-10	3.83027e-09
EL210_RS11875_rpmD	2318.81	-2.73308	0.277975	-6.23468	4.5271e-10	3.83027e-09
EL210_RS09970_zinc_ABC_transporter_substrate-binding_protein	380.131	-2.52543	0.244723	-6.23328	4.56777e-10	3.85153e-09
EL210_RS08530_pdxS	387.269	-1.95325	0.153367	-6.21553	5.11521e-10	4.29851e-09
EL210_RS07635_S9_family_peptidase	3105.24	-2.02169	0.164667	-6.20461	5.4831e-10	4.58113e-09
EL210_RS10175_GDSL-type_esterase/lipase_family_protein	2503.85	-2.37148	0.221047	-6.20446	5.48848e-10	4.58113e-09
EL210_RS08075_tagaturonate_reductase	1501.49	2.20282	0.193892	6.20354	5.52067e-10	4.59253e-09
EL210_RS03820_sulfatase	1503.99	3.27187	0.366969	6.19092	5.98151e-10	4.95925e-09
EL210_RS01030_fibronectin_type_III_domain-containing_protein	786.07	-2.91156	0.309012	-6.18603	6.16997e-10	5.09845e-09
EL210_RS09355_DNA_methyltransferase	1191.9	2.42776	0.23094	6.18238	6.31413e-10	5.20024e-09
EL210_RS05550_hypothetical_protein	870.936	2.16218	0.188749	6.1573	7.3996e-10	6.07404e-09
EL210_RS11680_truB	1628.63	-2.12178	0.182478	-6.14749	7.87165e-10	6.4402e-09
EL210_RS04805_4-alpha-glucanotransferase	4706.51	2.52586	0.250169	6.09931	1.06529e-09	8.68705e-09
EL210_RS10355_hypothetical_protein	1065.41	2.27816	0.209786	6.09269	1.11032e-09	9.02453e-09
EL210_RS04315_OmpH_family_outer_membrane_protein	1194.8	-2.2814	0.210514	-6.08698	1.15059e-09	9.32125e-09
EL210_RS01020_hypothetical_protein	426.188	-3.98695	0.492704	-6.06237	1.34131e-09	1.0831e-08
EL210_RS08250_IS256_family_transposase	478.929	2.93232	0.320832	6.02283	1.71392e-09	1.37949e-08
EL210_RS03215_hypothetical_protein	343.996	2.53722	0.255463	6.01739	1.77249e-09	1.42201e-08
EL210_RS09030_tgt	3553.89	-1.90763	0.151659	-5.98466	2.16845e-09	1.73406e-08
EL210_RS12150_nusG	23791	-2.32537	0.221814	-5.97515	2.29881e-09	1.8324e-08
EL210_RS04685_ABC_transporter_permease	37383.2	-2.36676	0.229532	-5.95456	2.6077e-09	2.07195e-08
EL210_RS04790_TonB-dependent_receptor	6459.45	2.60029	0.26961	5.93559	2.92786e-09	2.3189e-08
EL210_RS01565_metallophosphoesterase	463.724	-2.0858	0.183197	-5.92695	3.08612e-09	2.43647e-08
EL210_RS02600_transposase	316.559	2.07159	0.181005	5.92023	3.2149e-09	2.53008e-08
EL210_RS04785_RagB/SusD_family_nutrient_uptake_outer_membrane_protein	2115.9	2.81767	0.307354	5.91392	3.34065e-09	2.62072e-08
EL210_RS09455_glycosyltransferase	1740.5	-2.0244	0.173603	-5.90084	3.61658e-09	2.82823e-08
EL210_RS09305_TonB-dependent_receptor	6615.56	2.22966	0.208612	5.89451	3.75793e-09	2.92953e-08
EL210_RS03045_TonB-dependent_receptor	1880.02	-2.11574	0.189315	-5.89353	3.78041e-09	2.93782e-08
EL210_RS01665_thiamine_pyrophosphate-dependent_enzyme	2324.26	-2.1377	0.193624	-5.87582	4.20765e-09	3.25961e-08
EL210_RS07910_pyk	16820.6	1.91609	0.156787	5.84291	5.12978e-09	3.96159e-08
EL210_RS01765_uxuA	1727.31	2.45755	0.249781	5.83528	5.36988e-09	4.13414e-08
EL210_RS11945_rpsS	7180.23	-2.02769	0.176228	-5.83162	5.48907e-09	4.21282e-08
EL210_RS12760_porin_family_protein	2108.74	-2.33062	0.228368	-5.82666	5.65473e-09	4.32657e-08
EL210_RS12000_hypothetical_protein	14737	-1.98242	0.168953	-5.81474	6.07287e-09	4.6322e-08
EL210_RS05475_DUF4301_family_protein	5591	1.81496	0.140253	5.8106	6.2249e-09	4.73359e-08
EL210_RS00945_thioredoxin_family_protein	2643.29	-2.10647	0.190918	-5.79555	6.80966e-09	5.16243e-08
EL210_RS01095_hypothetical_protein	24040.5	2.15095	0.199027	5.78288	7.3434e-09	5.55009e-08
EL210_RS07505_hypothetical_protein	4105.77	2.20496	0.208447	5.78065	7.44141e-09	5.60707e-08
EL210_RS09035_LptF/LptG_family_permease	4265.6	-2.03735	0.179756	-5.77086	7.88665e-09	5.92455e-08
EL210_RS09570_L-rhamnose/proton_symporter_RhaT	66.4926	2.88173	0.326395	5.76518	8.15724e-09	6.1093e-08
EL210_RS01410_polysaccharide_biosynthesis/export_family_protein	1883.9	-2.05794	0.183655	-5.76047	8.38799e-09	6.24439e-08
EL210_RS11850_rpmJ	1623.23	-3.29063	0.397618	-5.76088	8.36746e-09	6.24439e-08
EL210_RS05300_alpha/beta_hydrolase	242.07	-2.936	0.336156	-5.75924	8.44953e-09	6.27138e-08
EL210_RS12365_murF	1790.15	1.99049	0.172234	5.75084	8.88003e-09	6.57122e-08
EL210_RS03125_DUF3791_domain-containing_protein	696.004	2.77065	0.308345	5.74244	9.33237e-09	6.8854e-08
EL210_RS03750_HU_family_DNA-binding_protein	34.9612	2.8858	0.329144	5.72942	1.00775e-08	7.41312e-08
EL210_RS08310_nudC	664.784	-2.25045	0.218395	-5.72565	1.0304e-08	7.55728e-08
EL210_RS02095_type_II_toxin-antitoxin_system_RelE/ParE_family_toxin	1955.61	2.8509	0.323375	5.7237	1.04228e-08	7.62183e-08
EL210_RS00785_lytic_transglycosylase_domain-containing_protein	3503.34	-1.96954	0.169536	-5.71879	1.07284e-08	7.82227e-08
EL210_RS06990_dapA	9839.29	1.68607	0.120224	5.70663	1.15235e-08	8.34935e-08
EL210_RS09460_EpsG_family_protein	1848.39	-2.19548	0.209506	-5.7062	1.15523e-08	8.34935e-08
EL210_RS10410_DUF1629_domain-containing_protein	335.26	3.37232	0.415721	5.70652	1.15312e-08	8.34935e-08
EL210_RS08405_NUDIX_domain-containing_protein	206.989	2.24626	0.221165	5.63494	1.75114e-08	1.26194e-07
EL210_RS08240_IS982_family_transposase	69.4569	3.57611	0.458644	5.6168	1.94525e-08	1.39776e-07
EL210_RS09440_glycosyltransferase_family_2_protein	1804.88	-1.87395	0.155657	-5.61461	1.97002e-08	1.41147e-07
EL210_RS03735_nanU	4092.7	2.35066	0.241338	5.59658	2.18623e-08	1.56187e-07
EL210_RS13380_cas6	6240.73	2.26344	0.226379	5.58107	2.3904e-08	1.70281e-07
EL210_RS04910_M12_family_metallopeptidase	22510.6	1.7838	0.140745	5.56895	2.56276e-08	1.82037e-07
EL210_RS09630_IS982_family_transposase	494.473	2.31195	0.236924	5.53741	3.06973e-08	2.17425e-07
EL210_RS02840_hypothetical_protein	337.981	-2.37514	0.248652	-5.53038	3.19543e-08	2.25683e-07
EL210_RS11785_hemolysin_III_family_protein	803.021	1.93115	0.16853	5.52514	3.29217e-08	2.31855e-07
EL210_RS08930_hypothetical_protein	2233.24	2.36678	0.248321	5.50408	3.71099e-08	2.60611e-07
EL210_RS08855_nuoL	4292.15	-2.31622	0.23954	-5.49476	3.91234e-08	2.73974e-07
EL210_RS06495_VWA_domain-containing_protein	1536.85	-2.39816	0.254769	-5.48797	4.06573e-08	2.83914e-07
EL210_RS03075_hypothetical_protein	2593.48	2.60652	0.29304	5.48226	4.1993e-08	2.9233e-07
EL210_RS10865_thiamine_diphosphokinase	170.531	-2.033	0.188441	-5.48182	4.20983e-08	2.9233e-07
EL210_RS08850_NADH-quinone_oxidoreductase_subunit_M	3690.57	-2.1945	0.218354	-5.47045	4.48896e-08	3.10841e-07
EL210_RS01790_SusD/RagB_family_nutrient-binding_outer_membranelipoprotein	2169.64	3.62879	0.480982	5.46547	4.6169e-08	3.1881e-07
EL210_RS03815_anaerobic_sulfatase-maturation_protein	525.205	2.47184	0.26969	5.45754	4.82786e-08	3.32452e-07
EL210_RS12145_secE	8021.35	-2.20847	0.221706	-5.45081	5.01411e-08	3.44321e-07
EL210_RS08840_anaerobic_nitric_oxide_reductase_flavorubredoxin	4152.06	1.8486	0.156419	5.42514	5.79076e-08	3.96555e-07
EL210_RS01700_hypothetical_protein	1100.61	2.31862	0.243462	5.41613	6.09035e-08	4.15922e-07
EL210_RS02340_DUF5017_domain-containing_protein	2790.11	2.50406	0.278187	5.40664	6.42186e-08	4.37357e-07
EL210_RS09795_DUF4476_domain-containing_protein	2008.83	1.96711	0.178895	5.40603	6.44372e-08	4.37643e-07
EL210_RS07445_1-acyl-sn-glycerol-3-phosphate_acyltransferase	3320.93	2.14061	0.211068	5.404	6.51703e-08	4.41413e-07
EL210_RS09325_glycosyltransferase_family_4_protein	2836.33	2.04178	0.192811	5.40311	6.54955e-08	4.42407e-07
EL210_RS08845_NADH-quinone_oxidoreductase_subunit_N	5357.53	-2.29757	0.240419	-5.39713	6.7716e-08	4.56163e-07
EL210_RS11940_rplV	10216	-2.06705	0.198355	-5.37946	7.4709e-08	5.01907e-07
EL210_RS08865_NADH-quinone_oxidoreductase_subunit_J	1001.55	-2.04437	0.194558	-5.36792	7.96509e-08	5.33661e-07
EL210_RS02945_TonB-dependent_receptor	4720.33	-3.05533	0.382987	-5.36657	8.02459e-08	5.36199e-07
EL210_RS12160_rplA	23086	-2.3574	0.253191	-5.36119	8.26749e-08	5.50944e-07
EL210_RS11960_rplD	10600.2	-1.84815	0.158328	-5.35688	8.46735e-08	5.62749e-07
EL210_RS05555_bifunctional_DNA_primase/helicase	1898.86	1.65719	0.123433	5.32426	1.01368e-07	6.71899e-07
EL210_RS04410_DUF6108_family_protein	6946.34	1.99162	0.18637	5.32069	1.03376e-07	6.83386e-07
EL210_RS10980_hypothetical_protein	1087.05	2.25082	0.23518	5.31857	1.04585e-07	6.89537e-07
EL210_RS11285_pgeF	861.048	-1.74301	0.140056	-5.30508	1.12627e-07	7.39624e-07
EL210_RS11800_hypothetical_protein	1300.35	2.47762	0.278542	5.30483	1.12778e-07	7.39624e-07
EL210_RS02415_dapB	6621.99	-1.96059	0.181423	-5.29474	1.19185e-07	7.77523e-07
EL210_RS04470_hypothetical_protein	294.197	-1.80801	0.152604	-5.29481	1.19139e-07	7.77523e-07
EL210_RS01145_ABC_transporter_permease	2761.37	-2.54269	0.292312	-5.27753	1.30938e-07	8.51955e-07
EL210_RS04725_M23_family_metallopeptidase	9649.25	-1.76023	0.144288	-5.26885	1.37283e-07	8.90505e-07
EL210_RS07850_hypothetical_protein	36108.9	1.93301	0.177094	5.26845	1.37581e-07	8.90505e-07
EL210_RS09085_serC	9990	2.0735	0.203854	5.26603	1.39407e-07	8.99972e-07
EL210_RS02145_shikimate_kinase	1293.16	-1.91885	0.175236	-5.24352	1.57544e-07	1.01442e-06
EL210_RS03120_GNAT_family_N-acetyltransferase	929.667	2.53302	0.292662	5.23818	1.62172e-07	1.04151e-06
EL210_RS03900_1-deoxy-D-xylulose-5-phosphate_reductoisomerase	2258.6	-1.84677	0.161833	-5.23237	1.67351e-07	1.072e-06
EL210_RS05545_hypothetical_protein	1793.62	2.16856	0.223994	5.21693	1.81912e-07	1.16226e-06
EL210_RS05485_hypothetical_protein	243.397	2.40406	0.269453	5.21079	1.88035e-07	1.1983e-06
EL210_RS03460_ansB	1872.42	2.22543	0.236306	5.18579	2.15098e-07	1.36725e-06
EL210_RS13755_transcriptional_regulator	576.621	2.52381	0.294067	5.18183	2.19723e-07	1.39308e-06
EL210_RS09180_cell_division_protein_ZapA	1923.72	1.96336	0.185965	5.18032	2.21508e-07	1.40081e-06
EL210_RS06260_ligA	4511.67	1.94408	0.18232	5.17814	2.24108e-07	1.41365e-06
EL210_RS05590_DUF4099_domain-containing_protein	118.801	-2.34716	0.260766	-5.16614	2.38973e-07	1.50359e-06
EL210_RS09765_Crp/Fnr_family_transcriptional_regulator	783.867	-1.91224	0.177591	-5.13674	2.79547e-07	1.75442e-06
EL210_RS12290_glpB	1027.79	3.88553	0.561801	5.13621	2.80336e-07	1.75493e-06
EL210_RS10480_site-specific_integrase	544.078	2.22353	0.238414	5.13194	2.86778e-07	1.79074e-06
EL210_RS04780_SusF/SusE_family_outer_membrane_protein	1368.36	2.81838	0.35462	5.1277	2.93307e-07	1.82691e-06
EL210_RS12285_glpA	1867.86	5.12482	0.807219	5.10992	3.22295e-07	2.00243e-06
EL210_RS06940_mazG	1744.4	1.86142	0.168798	5.10327	3.33842e-07	2.06899e-06
EL210_RS06490_VWA_domain-containing_protein	2650.02	-2.02778	0.20168	-5.09606	3.46793e-07	2.14389e-06
EL210_RS02535_transposase	415.963	2.23603	0.243108	5.08429	3.69003e-07	2.27552e-06
EL210_RS09520_thioesterase_family_protein	1092.28	2.27132	0.250576	5.07359	3.90372e-07	2.40132e-06
EL210_RS00915_copper_homeostasis_protein_CutC	450.806	1.82074	0.162216	5.05952	4.20316e-07	2.57912e-06
EL210_RS10440_hypothetical_protein	145.859	2.51934	0.300912	5.04911	4.43883e-07	2.717e-06
EL210_RS03465_porin	2800.05	2.18863	0.235501	5.04723	4.48263e-07	2.73705e-06
EL210_RS01570_lysophospholipid_acyltransferase_family_protein	178.916	-2.13805	0.225533	-5.04603	4.51089e-07	2.74754e-06
EL210_RS09555_site-specific_integrase	326.084	1.98786	0.195801	5.04521	4.53027e-07	2.75258e-06
EL210_RS01260_aminopeptidase_P_family_protein	666.895	1.91821	0.182022	5.04449	4.54738e-07	2.75622e-06
EL210_RS00165_GNAT_family_N-acetyltransferase	709.219	-2.40289	0.278449	-5.03821	4.69915e-07	2.84126e-06
EL210_RS02185_tetratricopeptide_repeat_protein	584.086	2.20744	0.240639	5.01766	5.23058e-07	3.15489e-06
EL210_RS13240_AraC_family_transcriptional_regulator	3487.7	-1.76368	0.152252	-5.01587	5.27931e-07	3.17656e-06
EL210_RS03020_cytochrome_c_biogenesis_protein_CcdA	10604.1	-1.87611	0.174818	-5.01155	5.39921e-07	3.24083e-06
EL210_RS09980_DUF2723_domain-containing_protein	8756.76	-1.6563	0.131858	-4.97731	6.44728e-07	3.86058e-06
EL210_RS02870_peroxiredoxin	1442.76	2.2623	0.253808	4.97342	6.57825e-07	3.92952e-06
EL210_RS01105_DUF308_domain-containing_protein	1594.71	1.63109	0.127014	4.96866	6.74172e-07	4.01748e-06
EL210_RS04280_hypothetical_protein	276.747	1.9126	0.184013	4.95946	7.06895e-07	4.20238e-06
EL210_RS04510_ispF	610.994	-1.88828	0.179852	-4.93896	7.854e-07	4.65791e-06
EL210_RS01415_GNVR_domain-containing_protein	1787.7	-1.71521	0.14483	-4.9383	7.88046e-07	4.66236e-06
EL210_RS02090_helix-turn-helix_transcriptional_regulator	2538.01	2.53218	0.310293	4.93784	7.89911e-07	4.66236e-06
EL210_RS00750_RagB/SusD_family_nutrient_uptake_outer_membrane_protein	3117.14	1.81101	0.164401	4.93313	8.09212e-07	4.76493e-06
EL210_RS10245_LOG_family_protein	1220.72	2.34975	0.274934	4.90936	9.13763e-07	5.36781e-06
EL210_RS12155_rplK	20865.7	-2.0659	0.217427	-4.90236	9.46908e-07	5.54937e-06
EL210_RS09430_glycosyltransferase_family_4_protein	1572.8	-1.94648	0.193539	-4.89039	1.00636e-06	5.88391e-06
EL210_RS13070_DUF1648_domain-containing_protein	582.427	1.77477	0.158827	4.87807	1.07129e-06	6.24876e-06
EL210_RS01420_EpsG_family_protein	542.565	-1.80006	0.16468	-4.85826	1.1842e-06	6.89114e-06
EL210_RS10000_DUF4112_domain-containing_protein	1288.53	2.06537	0.219431	4.85515	1.20296e-06	6.98392e-06
EL210_RS11685_queA	3898.77	-1.98563	0.2044	-4.82204	1.42096e-06	8.23031e-06
EL210_RS02425_S26_family_signal_peptidase	948.261	-2.10079	0.22874	-4.81239	1.49138e-06	8.61802e-06
EL210_RS07765_HD_domain-containing_protein	990.851	-1.80453	0.167316	-4.80843	1.52119e-06	8.76983e-06
EL210_RS09120_glycoside_hydrolase_family_18	1068.56	1.88402	0.184708	4.78601	1.70127e-06	9.78528e-06
EL210_RS08770_RloB_family_protein	436.758	-2.06077	0.22168	-4.78514	1.70869e-06	9.80517e-06
EL210_RS12600_TonB-dependent_receptor	21326.1	1.97833	0.204712	4.77907	1.76111e-06	1.00827e-05
EL210_RS07605_hypothetical_protein	349.962	2.13093	0.236958	4.77269	1.81778e-06	1.03831e-05
EL210_RS00810_alpha/beta_fold_hydrolase	826.844	-1.81546	0.171546	-4.75359	1.9984e-06	1.13886e-05
EL210_RS07155_gliding_motility_protein_GldB	4815.65	2.06487	0.224174	4.75019	2.03221e-06	1.15547e-05
EL210_RS00730_L-lactate_permease	2742.04	1.96976	0.204629	4.7391	2.14665e-06	1.21774e-05
EL210_RS00195_SusC/RagA_family_TonB-linked_outer_membrane_protein	5161.44	1.99837	0.211635	4.71739	2.38888e-06	1.35206e-05
EL210_RS05615_sensor_histidine_kinase	871.172	-2.28588	0.27319	-4.70689	2.51521e-06	1.42032e-05
EL210_RS04860_TonB-dependent_receptor	1228.08	2.1454	0.244397	4.68663	2.77742e-06	1.56482e-05
EL210_RS02690_glycosyl_transferase_family_90	517.069	-2.10352	0.23558	-4.68428	2.8094e-06	1.57925e-05
EL210_RS04300_isoprenyl_transferase	1983.9	-1.66453	0.142014	-4.67931	2.87837e-06	1.61436e-05
EL210_RS04895_Cof-type_HAD-IIB_family_hydrolase	2051.82	2.07363	0.229715	4.67373	2.95785e-06	1.6552e-05
EL210_RS02005_DarT_ssDNA_thymidine_ADP-ribosyltransferase_family_protein	260.467	2.28948	0.27691	4.65669	3.21339e-06	1.79011e-05
EL210_RS13760_hypothetical_protein	160.364	2.78244	0.382754	4.65688	3.21033e-06	1.79011e-05
EL210_RS10295_Abi_family_protein	753.569	-2.05113	0.226417	-4.64246	3.4428e-06	1.91361e-05
EL210_RS13865_hypothetical_protein	208.038	-2.08378	0.233884	-4.63385	3.58925e-06	1.99055e-05
EL210_RS01695_TonB-dependent_receptor	7946.1	1.8854	0.191115	4.63279	3.60767e-06	1.9963e-05
EL210_RS07425_pheS	5021.3	1.87666	0.1893	4.63107	3.63781e-06	2.00849e-05
EL210_RS11775_mechanosensitive_ion_channel_domain-containing_protein	1656.87	1.98237	0.212463	4.62371	3.76931e-06	2.07647e-05
EL210_RS07820_UvrD-helicase_domain-containing_protein	4899.86	-1.64674	0.139982	-4.62016	3.83437e-06	2.10763e-05
EL210_RS08575_elongation_factor_G	21988	1.53546	0.115917	4.6193	3.85043e-06	2.11178e-05
EL210_RS09465_acyltransferase_family_protein	713.506	-1.71904	0.155686	-4.6185	3.86519e-06	2.11519e-05
EL210_RS02420_lepB	8702.62	-1.87412	0.190534	-4.58775	4.48057e-06	2.44655e-05
EL210_RS09760_FAD:protein_FMN_transferase	1643.65	-1.79878	0.174589	-4.57519	4.75779e-06	2.59221e-05
EL210_RS08225_DUF4876_domain-containing_protein	629.717	-2.48236	0.324069	-4.5742	4.78051e-06	2.59888e-05
EL210_RS13330_hypothetical_protein	1174.63	1.56826	0.124421	4.56724	4.94199e-06	2.68079e-05
EL210_RS02735_glycosyltransferase_family_9_protein	1025.83	1.72591	0.15991	4.5395	5.63881e-06	3.0521e-05
EL210_RS01200_hypothetical_protein	80051.5	1.74231	0.163742	4.53341	5.80397e-06	3.12898e-05
EL210_RS07560_transposase	674.523	2.13962	0.251387	4.53333	5.8061e-06	3.12898e-05
EL210_RS13440_hypothetical_protein	223.72	2.34092	0.297637	4.50523	6.6302e-06	3.56535e-05
EL210_RS07315_FGGY_family_carbohydrate_kinase	1370.97	1.7378	0.164023	4.49814	6.85508e-06	3.6783e-05
EL210_RS11690_folK	1362.67	-2.03744	0.231033	-4.49045	7.10719e-06	3.80534e-05
EL210_RS07040_prfA	1093.38	-1.77493	0.172948	-4.48069	7.44005e-06	3.97498e-05
EL210_RS12005_hypothetical_protein	6938.67	-1.80009	0.179261	-4.46326	8.07218e-06	4.30343e-05
EL210_RS10125_ATP-dependent_Clp_protease_ATP-binding_subunit	6813.12	-1.5787	0.129912	-4.45455	8.4069e-06	4.47226e-05
EL210_RS00940_hypothetical_protein	1597.83	-1.66981	0.150726	-4.44387	8.8353e-06	4.69009e-05
EL210_RS12470_dgt	3107.02	1.71231	0.160622	4.4347	9.22002e-06	4.88385e-05
EL210_RS02140_speA	4010.21	-1.67482	0.152821	-4.41576	1.00654e-05	5.32028e-05
EL210_RS06415_pfkA	4933.51	1.8346	0.18945	4.40538	1.05599e-05	5.56977e-05
EL210_RS00415_abortive_infection_family_protein	626.996	-2.01528	0.230683	-4.40118	1.07662e-05	5.66656e-05
EL210_RS04810_CPBP_family_intramembrane_glutamic_endopeptidase	639.708	2.33581	0.305981	4.36567	1.26734e-05	6.65622e-05
EL210_RS04900_hypothetical_protein	999.042	2.27076	0.292022	4.35158	1.35161e-05	7.0838e-05
EL210_RS11970_rpsJ	4376.49	-1.99276	0.228677	-4.34134	1.41619e-05	7.4066e-05
EL210_RS11005_YraN_family_protein	294.329	1.99609	0.229622	4.33794	1.43824e-05	7.5061e-05
EL210_RS03785_Por_secretion_system_protein	1455.34	-1.62395	0.144385	-4.32144	1.55014e-05	8.07308e-05
EL210_RS06395_hypothetical_protein	73.8405	2.47195	0.340791	4.31921	1.56589e-05	8.13806e-05
EL210_RS01090_glycerate_kinase	177.824	-2.12909	0.261945	-4.31041	1.62952e-05	8.45102e-05
EL210_RS02670_miaB	1775.98	-1.56128	0.13033	-4.30661	1.65773e-05	8.57938e-05
EL210_RS04670_pflB	9556	-2.15661	0.268885	-4.3015	1.69646e-05	8.76151e-05
EL210_RS01035_hypothetical_protein	668.311	-2.4847	0.346591	-4.28372	1.83796e-05	9.47257e-05
EL210_RS07675_fructose-bisphosphatase_class_III	897.537	-1.95123	0.222294	-4.27914	1.87617e-05	9.64945e-05
EL210_RS04175_hypothetical_protein	2072.05	2.27838	0.29879	4.27852	1.88143e-05	9.65643e-05
EL210_RS10775_hypothetical_protein	465.156	2.11679	0.261274	4.2744	1.91653e-05	9.81628e-05
EL210_RS10305_site-specific_integrase	2172.54	-2.00217	0.234941	-4.26562	1.99348e-05	0.000101894
EL210_RS10705_DUF6249_domain-containing_protein	129131	-1.97863	0.230148	-4.25216	2.11723e-05	0.000107996
EL210_RS07440_hypothetical_protein	2256.55	1.84859	0.200147	4.23985	2.23669e-05	0.000113856
EL210_RS08355_glycosyltransferase_family_4_protein	1605.67	-2.08972	0.257303	-4.23517	2.2838e-05	0.000116015
EL210_RS01470_hypothetical_protein	648.718	1.80327	0.189825	4.23162	2.32014e-05	0.00011762
EL210_RS11330_porin_family_protein	928.883	-1.79269	0.187716	-4.22279	2.41299e-05	0.000122078
EL210_RS05235_pseudouridylate_synthase	288.251	-2.01916	0.242263	-4.20682	2.5899e-05	0.000130761
EL210_RS12700_mraY	2209.43	-1.69595	0.165556	-4.2037	2.62586e-05	0.000132307
EL210_RS05880_UDP-N-acetyl_glucosamine_2-epimerase	5409.82	1.78904	0.188025	4.19646	2.71124e-05	0.000136332
EL210_RS08965_riboflavin_synthase	3996.65	2.10279	0.264298	4.17252	3.01251e-05	0.000151174
EL210_RS10765_porQ	940.491	1.67613	0.162136	4.17016	3.04391e-05	0.000152441
EL210_RS09965_hypothetical_protein	607.857	-1.95657	0.229791	-4.16277	3.14415e-05	0.000157144
EL210_RS09425_transcriptional_regulator	949.048	-1.57464	0.138367	-4.153	3.2815e-05	0.000163679
EL210_RS09975_ABC_transporter_ATP-binding_protein	138.01	-1.99565	0.240181	-4.14541	3.39212e-05	0.000168857
EL210_RS08550_rplI	8613.57	-1.86497	0.208841	-4.14178	3.44615e-05	0.000171203
EL210_RS04465_DUF5020_family_protein	447.556	-1.71775	0.17443	-4.11483	3.87459e-05	0.000192102
EL210_RS11820_hypothetical_protein	122.879	2.5033	0.365572	4.11219	3.91918e-05	0.000193925
EL210_RS03535_glycoside_hydrolase_family_3_C-terminal_domain-containing_protein	1146.52	1.57555	0.14026	4.10342	4.07085e-05	0.000201029
EL210_RS09540_rhodanese-like_domain-containing_protein	387.42	-2.00337	0.24487	-4.09756	4.17531e-05	0.000205777
EL210_RS08480_hemolysin_family_protein	2354.21	-1.62286	0.152218	-4.0919	4.27859e-05	0.000210032
EL210_RS09935_DUF2807_domain-containing_protein	34550.2	-1.91066	0.222537	-4.09217	4.27356e-05	0.000210032
EL210_RS08935_hypothetical_protein	960.885	1.93501	0.228804	4.08649	4.3795e-05	0.000214561
EL210_RS08795_hypothetical_protein	93.5445	-2.11305	0.272571	-4.08351	4.436e-05	0.0002169
EL210_RS05490_hypothetical_protein	187.912	2.14705	0.282201	4.06466	4.81026e-05	0.000234737
EL210_RS03055_TonB-dependent_receptor	2906.52	1.98154	0.241923	4.05725	4.96536e-05	0.00024183
EL210_RS02290_sodium-translocating_pyrophosphatase	1364.01	1.55025	0.135661	4.05605	4.99095e-05	0.000242599
EL210_RS13310_DUF6850_family_outer_membrane_beta-barrel_protein	851.498	-2.34768	0.332567	-4.05236	5.07037e-05	0.000245977
EL210_RS10010_glmM	16162.4	-1.70789	0.17522	-4.04	5.34517e-05	0.000258802
EL210_RS09925_hypothetical_protein	559.823	1.61682	0.152821	4.03621	5.43226e-05	0.000262506
EL210_RS10145_BamA/TamA_family_outer_membrane_protein	3000.15	-1.94741	0.234943	-4.03251	5.51842e-05	0.000266151
EL210_RS08140_nqrE	1089	-1.9056	0.224898	-4.02673	5.65573e-05	0.000272244
EL210_RS08135_nqrF	3254.07	-1.94494	0.234784	-4.0247	5.7047e-05	0.000274069
EL210_RS01315_TrpB-like_pyridoxal_phosphate-dependent_enzyme	3587.45	1.48803	0.121807	4.00659	6.16009e-05	0.000295375
EL210_RS04430_rpsB	15685.6	-1.77109	0.192757	-4.00034	6.32513e-05	0.000302703
EL210_RS04715_2-C-methyl-D-erythritol_4-phosphate_cytidylyltransferase	1070.87	1.64202	0.160578	3.99817	6.38335e-05	0.0003049
EL210_RS12585_C10_family_peptidase	1130.09	-1.70934	0.177621	-3.99354	6.50932e-05	0.00031032
EL210_RS05355_MBL_fold_metallo-hydrolase	1003.21	-1.6959	0.174303	-3.99246	6.53916e-05	0.000311144
EL210_RS08095_M64_family_metallopeptidase	1194.34	1.65673	0.164744	3.98638	6.70897e-05	0.000318003
[truncated: 2,006 more rows]

## Sheet: NHBE vs. control
	baseMean	log2FoldChange	lfcSE	stat	pvalue	padj
[truncated: 2,528 more rows]

[truncated: 5 more sheets: NHBE vs. mucin, Co-cult NHBE vs. Fn CFS, Co-cult. NHBE vs. So NHBE, Normalized read counts, PUL normalized read counts]
