# Supplementary material for: Cross-feeding interactions between Fusobacterium nucleatum and the glycan forager Segatella oris
Source: mSystems. 2026 Jan 21;11(2):e00922-25. doi: 10.1128/msystems.00922-25 (PMC12911393; doi:10.1128/msystems.00922-25)
Supplement: File S5 — GSEA of NHBE incubated with F. nucleatum for 24 hours compared to uninfected NHBE. [file msystems.00922-25-s0005.xlsx]

## Sheet: NHBE + Fn vs NHBE uninfected
Gene	Ensembl ID	baseMean	log2FoldChange	lfcSE	stat	pvalue	padj
TNFAIP2	ENSG00000185215	2862.42	3.46001	0.21707	11.3328	9.03e-30	1.56e-25
TNF	ENSG00000232810	400.61	4.10058	0.283141	10.9507	6.6e-28	5.72e-24
PTAFR	ENSG00000169403	1615.6	2.23157	0.14028	8.77942	1.64e-18	9.5e-15
MT-ND4L	ENSG00000212907	10365.2	3.87886	0.354152	8.1289	4.33e-16	1.88e-12
MT-ATP6	ENSG00000198899	16517.9	3.671	0.336108	7.94683	1.91e-15	6.64e-12
MTATP6P1	ENSG00000248527	6465.06	3.74447	0.352163	7.79319	6.53e-15	1.89e-11
EDEM3	ENSG00000116406	91.8313	-20.3025	2.55388	-7.5581	4.09e-14	1.01e-10
MCCC2	ENSG00000131844	139.712	-5.81849	0.651957	-7.3908	1.46e-13	2.94e-10
MT-CO2	ENSG00000198712	77003.9	3.43939	0.33033	7.3847	1.53e-13	2.94e-10
MT-ND5	ENSG00000198786	41650.2	3.81556	0.383111	7.3492	1.99e-13	3.46e-10
MT-ND4	ENSG00000198886	73545	3.67152	0.368883	7.24217	4.42e-13	6.96e-10
MT-CYB	ENSG00000198727	39430.6	3.01613	0.295017	6.83394	8.26e-12	1.19e-08
IL1B	ENSG00000125538	6422.22	2.90312	0.281482	6.76109	1.37e-11	1.83e-08
MT-ND2	ENSG00000198763	42766.7	3.37917	0.359932	6.61005	3.84e-11	4.76e-08
ICAM1	ENSG00000090339	4340.6	2.04287	0.15839	6.58417	4.57e-11	5.29e-08
BZW1P2	ENSG00000198406	114.379	-21.8707	3.23214	-6.45723	1.07e-10	1.16e-07
MT-ND1	ENSG00000198888	19927	3.21327	0.356399	6.21009	5.3e-10	5.4e-07
RND1	ENSG00000172602	399.864	3.41757	0.392951	6.15234	7.63e-10	7.35e-07
IL36G	ENSG00000136688	750.217	2.98651	0.323407	6.14245	8.13e-10	7.42e-07
USP2	ENSG00000036672	146.938	4.04238	0.51038	5.96101	2.51e-09	2.17e-06
RIPK1	ENSG00000137275	127.001	-8.53442	1.28074	-5.88286	4.03e-09	3.33e-06
AASS	ENSG00000008311	17.4426	-18.4312	2.96867	-5.87174	4.31e-09	3.4e-06
CCL20	ENSG00000115009	4298.29	2.82364	0.318216	5.73082	9.99e-09	7.53e-06
MT-ND3	ENSG00000198840	2026.41	3.06722	0.365905	5.6496	1.61e-08	1.16e-05
FKRP	ENSG00000181027	106.194	-3.38494	0.429129	-5.55764	2.73e-08	1.9e-05
HSPA2	ENSG00000126803	688.103	2.23078	0.221839	5.54807	2.89e-08	1.93e-05
OLMALINC	ENSG00000235823	80.2616	24.4927	4.24816	5.53009	3.2e-08	2.06e-05
LMCD1	ENSG00000071282	190.775	2.96695	0.356167	5.52255	3.34e-08	2.07e-05
DACT3	ENSG00000197380	91.3869	3.43504	0.453516	5.36924	7.91e-08	4.73e-05
AC139530.2	ENSG00000262660	36.0584	23.6524	4.24908	5.33113	9.76e-08	5.64e-05
IL1A	ENSG00000115008	3062.49	2.41526	0.266444	5.31165	1.09e-07	6.08e-05
CACNA1G	ENSG00000006283	50.4226	5.66714	0.899871	5.18646	2.14e-07	0.000116128
G0S2	ENSG00000123689	284.371	2.86738	0.366327	5.09758	3.44e-07	0.000180746
TMEM170B	ENSG00000205269	159.786	2.48626	0.293099	5.07085	3.96e-07	0.00020196
MTND4P12	ENSG00000247627	4187.82	2.71883	0.352039	4.88251	1.05e-06	0.000518883
RAB3A	ENSG00000105649	116.224	2.84174	0.39514	4.66098	3.15e-06	0.00151565
CSF3	ENSG00000108342	105.498	4.17835	0.683924	4.64723	3.36e-06	0.00157644
MFSD2A	ENSG00000168389	762.424	1.83103	0.179352	4.63354	3.59e-06	0.00164009
KRT6B	ENSG00000185479	5360.51	1.97631	0.211214	4.62236	3.79e-06	0.00168665
MT-ATP8	ENSG00000228253	2468.95	3.04928	0.446346	4.59125	4.41e-06	0.00190981
FIG4	ENSG00000112367	18.2881	-7.10079	1.34049	-4.55117	5.33e-06	0.0022023
PLEKHF2	ENSG00000175895	63.3159	-20.3386	4.24751	-4.55292	5.29e-06	0.0022023
MT-CO3	ENSG00000198938	21468	2.39232	0.307154	4.53297	5.82e-06	0.00234511
LYPD6	ENSG00000187123	27.7142	4.3542	0.74396	4.50857	6.53e-06	0.00257176
ANKRD33B	ENSG00000164236	197.879	2.45713	0.324067	4.49638	6.91e-06	0.00263211
DOC2B	ENSG00000272636	57.0569	3.65856	0.591554	4.4942	6.98e-06	0.00263211
MT-RNR1	ENSG00000211459	2982.71	-5.80407	1.08223	-4.43904	9.04e-06	0.00333329
GABPB1-AS1	ENSG00000244879	185.467	-3.03125	0.459503	-4.42053	9.85e-06	0.00355639
GBP6	ENSG00000183347	328.412	-2.29776	0.294985	-4.39941	1.09e-05	0.00384073
HIST1H3J	ENSG00000197153	39.6098	3.30071	0.524649	4.38523	1.16e-05	0.00401768
SSC5D	ENSG00000179954	16.3967	5.37828	1.00687	4.34841	1.37e-05	0.00466191
ZCCHC24	ENSG00000165424	189.42	2.07762	0.248243	4.34098	1.42e-05	0.00472947
EGR2	ENSG00000122877	96.4545	3.70088	0.623389	4.33258	1.47e-05	0.00482105
LMX1B	ENSG00000136944	36.3639	3.8266	0.653926	4.32252	1.54e-05	0.00488147
MTND2P28	ENSG00000225630	2029.91	2.61049	0.372655	4.32167	1.55e-05	0.00488147
HIST2H4B	ENSG00000270276	44.2771	-7.35162	1.51277	-4.19868	2.68e-05	0.00831224
AREG	ENSG00000109321	1110.41	1.70381	0.167845	4.19319	2.75e-05	0.00836655
THY1	ENSG00000154096	100.9	3.34208	0.560522	4.1784	2.94e-05	0.00877573
CCL3	ENSG00000277632	10.5991	8.22873	1.73743	4.16059	3.17e-05	0.0093279
MAATS1	ENSG00000183833	12.579	6.06387	1.22033	4.14958	3.33e-05	0.00946726
AL078639.1	ENSG00000281508	14.7176	8.7388	1.864	4.15171	3.3e-05	0.00946726
HPCAL4	ENSG00000116983	21.3042	4.17061	0.766434	4.13683	3.52e-05	0.00977726
MAPRE2	ENSG00000166974	446.126	1.94394	0.228293	4.1348	3.55e-05	0.00977726
CNGB1	ENSG00000070729	36.4057	4.71557	0.919317	4.04166	5.31e-05	0.0141568
AL390719.1	ENSG00000217801	99.7174	3.56404	0.633875	4.04503	5.23e-05	0.0141568
SLC2A4	ENSG00000181856	29.9442	5.03031	1.00162	4.02379	5.73e-05	0.0150443
MTND1P23	ENSG00000225972	233.606	10.6232	2.43708	3.94865	7.86e-05	0.0203384
DUOXA2	ENSG00000140274	59.1366	2.77976	0.453461	3.92483	8.68e-05	0.0221287
ULBP1	ENSG00000111981	326.843	2.3455	0.348026	3.86609	0.000110592	0.0277891
NCAM1	ENSG00000149294	52.3767	6.12538	1.32902	3.8565	0.000115022	0.0284893
FAM155B	ENSG00000130054	97.443	2.0059	0.263457	3.81808	0.000134497	0.0328437
SOX11	ENSG00000176887	107.1	4.23195	0.853353	3.78735	0.000152261	0.0366652
MSH3	ENSG00000113318	32.9836	-6.97171	1.60011	-3.73207	0.000189915	0.0439033
LINC01933	ENSG00000254226	12.067	8.79672	2.08826	3.73359	0.000188772	0.0439033
HIST1H2BM	ENSG00000273703	13.8249	5.09375	1.09595	3.73535	0.000187451	0.0439033
HMGB3	ENSG00000029993	1331.27	-1.73117	0.196556	-3.71992	0.00019929	0.0454643
AC003005.1	ENSG00000268107	19.3852	-6.05423	1.36401	-3.70543	0.000211031	0.0475175
SDC4	ENSG00000124145	12835.9	1.57487	0.155402	3.69925	0.000216237	0.0480655
IL24	ENSG00000162892	20.7635	4.09802	0.839671	3.68957	0.000224633	0.0492998
KIF21B	ENSG00000116852	105.547	2.53448	0.416287	3.68611	0.000227705	0.0493494

## Sheet: NHBE + Fn vs NHBE + So
Gene	Ensembl ID	baseMean	log2FoldChange	lfcSE	stat	pvalue	padj
MT-ND4L	ENSG00000212907	10365.2	4.24942	0.354174	9.17464	4.53e-20	8.79e-16
MT-ATP6	ENSG00000198899	16517.9	3.97109	0.336113	8.83957	9.61e-19	9.32e-15
MTATP6P1	ENSG00000248527	6465.06	3.9809	0.352157	8.4647	2.57e-17	1.66e-13
MT-ND5	ENSG00000198786	41650.2	4.20661	0.383116	8.3698	5.77e-17	2.8e-13
MT-ND4	ENSG00000198886	73545	4.00088	0.368885	8.13502	4.12e-16	1.6e-12
EDEM3	ENSG00000116406	91.8313	-21.6142	2.55292	-8.07473	6.76e-16	2.19e-12
MT-CO2	ENSG00000198712	77003.9	3.58611	0.330328	7.82891	4.92e-15	1.36e-11
MT-CYB	ENSG00000198727	39430.6	3.26154	0.295016	7.66583	1.78e-14	4.31e-11
MCCC2	ENSG00000131844	139.712	-5.83617	0.651824	-7.41944	1.18e-13	2.54e-10
MT-ND2	ENSG00000198763	42766.7	3.64461	0.359932	7.34754	2.02e-13	3.79e-10
MT-ND1	ENSG00000198888	19927	3.61571	0.356408	7.33909	2.15e-13	3.79e-10
MTND4P12	ENSG00000247627	4187.82	3.21804	0.352096	6.29955	2.99e-10	4.83e-07
MT-ND3	ENSG00000198840	2026.41	3.27871	0.365884	6.22797	4.73e-10	7.05e-07
FKRP	ENSG00000181027	106.194	-3.66096	0.42812	-6.21546	5.12e-10	7.09e-07
DACT3	ENSG00000197380	91.3869	3.85706	0.460843	6.19964	5.66e-10	7.32e-07
BZW1P2	ENSG00000198406	114.379	-20.9536	3.23226	-6.17327	6.69e-10	8.11e-07
RIPK1	ENSG00000137275	127.001	-8.71722	1.28044	-6.027	1.67e-09	1.91e-06
MT-ATP8	ENSG00000228253	2468.95	3.66403	0.446485	5.96666	2.42e-09	2.61e-06
HSPA2	ENSG00000126803	688.103	2.29158	0.221172	5.83973	5.23e-09	5.34e-06
AASS	ENSG00000008311	17.4426	-18.1031	2.97024	-5.75816	8.5e-09	8.25e-06
MTND2P28	ENSG00000225630	2029.91	3.08758	0.37275	5.60049	2.14e-08	1.97e-05
OLMALINC	ENSG00000235823	80.2616	24.7144	4.24816	5.58228	2.37e-08	2.09e-05
AC139530.2	ENSG00000262660	36.0584	23.919	4.24908	5.39387	6.9e-08	5.82e-05
ANKRD33B	ENSG00000164236	197.879	2.7396	0.324075	5.36789	7.97e-08	6.44e-05
MT-CO3	ENSG00000198938	21468	2.6435	0.307153	5.35075	8.76e-08	6.8e-05
USP2	ENSG00000036672	146.938	3.6462	0.498423	5.30915	1.1e-07	8.22e-05
ANKRD34A	ENSG00000272031	54.7123	3.27619	0.443772	5.12918	2.91e-07	0.000209111
PTAFR	ENSG00000169403	1615.6	1.69548	0.139108	4.99954	5.75e-07	0.00039821
LMCD1	ENSG00000071282	190.775	2.7539	0.352747	4.97211	6.62e-07	0.000414495
BRINP1	ENSG00000078725	123.663	2.93402	0.388974	4.97212	6.62e-07	0.000414495
EGR2	ENSG00000122877	96.4545	4.10779	0.624437	4.97694	6.46e-07	0.000414495
PBX1	ENSG00000185630	332.006	2.38563	0.283135	4.89388	9.89e-07	0.000599434
GUCY1B1	ENSG00000061918	154.132	2.37846	0.282099	4.88643	1.03e-06	0.000603708
GABPB1-AS1	ENSG00000244879	185.467	-3.21447	0.459449	-4.81983	1.44e-06	0.000819923
CACNA1G	ENSG00000006283	50.4226	5.11307	0.868987	4.73318	2.21e-06	0.00122528
ALDH3B2	ENSG00000132746	29.9545	9.63258	1.84616	4.67597	2.93e-06	0.00157676
TUBB4A	ENSG00000104833	39.3546	4.62058	0.780223	4.64044	3.48e-06	0.00182307
ZNF608	ENSG00000168916	154.803	2.57632	0.344452	4.57631	4.73e-06	0.00241636
KDELC2	ENSG00000178202	22.1476	7.96933	1.5506	4.49462	6.97e-06	0.00346725
PLEKHF2	ENSG00000175895	63.3159	-19.864	4.24758	-4.44112	8.95e-06	0.00424332
PEG10	ENSG00000242265	409.244	2.23045	0.277085	4.44069	8.97e-06	0.00424332
KRT75	ENSG00000170454	263.495	2.66674	0.377129	4.41955	9.89e-06	0.00456896
RNU2-1	ENSG00000274585	3489.83	4.44054	0.782102	4.3991	1.09e-05	0.00490466
ABAT	ENSG00000183044	295.381	2.16604	0.272663	4.2765	1.9e-05	0.00837182
HCP5	ENSG00000206337	189.353	3.53888	0.59622	4.25829	2.06e-05	0.00888155
CNGB1	ENSG00000070729	36.4057	4.90904	0.919305	4.25217	2.12e-05	0.00892958
SNORA44	ENSG00000273544	7.77253	7.59402	1.56475	4.2141	2.51e-05	0.0103524
TNFAIP2	ENSG00000185215	2862.42	1.89848	0.215946	4.16068	3.17e-05	0.0128256
HIST1H1B	ENSG00000184357	27.5353	3.71126	0.652957	4.15228	3.29e-05	0.0130342
LCE1F	ENSG00000240386	94.4544	3.69798	0.65437	4.12302	3.74e-05	0.0145102
HAS2	ENSG00000170961	431.609	-2.57933	0.385523	-4.0966	4.19e-05	0.01595
MAATS1	ENSG00000183833	12.579	5.77125	1.16978	4.07874	4.53e-05	0.0168948
FIG4	ENSG00000112367	18.2881	-6.46539	1.34303	-4.06946	4.71e-05	0.0171806
THY1	ENSG00000154096	100.9	3.25994	0.555807	4.06605	4.78e-05	0.0171806
HIST1H2AL	ENSG00000276903	30.4567	3.12491	0.523863	4.05623	4.99e-05	0.0175924
SSPO	ENSG00000197558	40.9352	5.03005	0.997978	4.03821	5.39e-05	0.018494
RP9P	ENSG00000205763	15.3228	-6.84758	1.4488	-4.03616	5.43e-05	0.018494
HIST2H4B	ENSG00000270276	44.2771	-7.04946	1.51282	-3.99879	6.37e-05	0.0212975
HIST1H4D	ENSG00000277157	101.434	2.21456	0.30472	3.98583	6.72e-05	0.0221131
PPFIBP2	ENSG00000166387	76.1609	2.95514	0.499156	3.9169	8.97e-05	0.0290043
ELOVL3	ENSG00000119915	56.9006	3.31938	0.597105	3.88437	0.000102595	0.0292728
ADCY3	ENSG00000138031	36.9993	3.85921	0.734945	3.89037	0.000100092	0.0292728
SPATA13	ENSG00000182957	276.544	3.28959	0.586225	3.90565	9.4e-05	0.0292728
RGPD2	ENSG00000185304	34.0721	-6.59571	1.43661	-3.89508	9.82e-05	0.0292728
HIST1H3J	ENSG00000197153	39.6098	2.98449	0.509808	3.89263	9.92e-05	0.0292728
RNU5B-1	ENSG00000200156	188.266	2.4819	0.379987	3.89986	9.62e-05	0.0292728
TMEM170B	ENSG00000205269	159.786	2.12613	0.288351	3.90543	9.41e-05	0.0292728
RNU11	ENSG00000274978	35.4746	10.4644	2.43563	3.88582	0.000101986	0.0292728
CCDC97	ENSG00000142039	204.354	-2.04489	0.270477	-3.86313	0.000111943	0.0314771
MT-CO1	ENSG00000198804	156791	1.98159	0.254761	3.85298	0.000116687	0.0323424
BX322639.1	ENSG00000215146	21.5272	3.15219	0.566337	3.8002	0.000144582	0.0395095
TMEM108	ENSG00000144868	12.0445	4.58431	0.94626	3.78787	0.000151943	0.0409444
MKX	ENSG00000150051	53.678	4.1229	0.828943	3.76733	0.000165005	0.0438552
ZBTB7C	ENSG00000184828	57.3118	3.14738	0.57073	3.76252	0.000168208	0.0441023
MAPRE2	ENSG00000166974	446.126	1.85591	0.228303	3.74899	0.000177545	0.0459298
RBP1	ENSG00000114115	60.4835	2.8674	0.49984	3.73599	0.000186982	0.0469596
RORB	ENSG00000198963	65.1986	2.83411	0.49125	3.73357	0.000188787	0.0469596
MT1A	ENSG00000205362	15.6412	3.96373	0.792753	3.73853	0.000185103	0.0469596
SEMA4A	ENSG00000196189	226.781	2.16921	0.313941	3.7243	0.000195858	0.0481017
ULBP1	ENSG00000111981	326.843	2.28747	0.346733	3.71314	0.000204703	0.0496456

## Sheet: NHBE + Fn + So vs NHBE uninfect
Gene	Ensembl ID	baseMean	log2FoldChange	lfcSE	stat	pvalue	padj
TNF	ENSG00000232810	400.61	5.07469	0.282259	14.436	3.07e-47	5.17e-43
PTAFR	ENSG00000169403	1615.6	2.59839	0.140763	11.3552	6.99e-30	5.88e-26
RGL1	ENSG00000143344	412.221	2.69173	0.177764	9.51671	1.79e-21	1e-17
INSIG1	ENSG00000186480	986.763	2.65308	0.181378	9.11403	7.94e-20	3.34e-16
DACT3	ENSG00000197380	91.3869	4.82244	0.446704	8.55698	1.16e-17	3.9e-14
ACBD5	ENSG00000107897	97.4488	-21.8891	2.4861	-8.40237	4.38e-17	1.05e-13
CHAC1	ENSG00000128965	440.995	2.74306	0.20727	8.4096	4.11e-17	1.05e-13
CCL20	ENSG00000115009	4298.29	3.56898	0.318196	8.07358	6.83e-16	1.44e-12
TNFAIP2	ENSG00000185215	2862.42	2.64217	0.217755	7.54137	4.65e-14	8.69e-11
ICAM1	ENSG00000090339	4340.6	2.18321	0.158674	7.45686	8.86e-14	1.49e-10
BIRC3	ENSG00000023445	2462.21	3.44937	0.331025	7.39933	1.37e-13	2.09e-10
TNRC18	ENSG00000182095	1233.19	-3.16654	0.294594	-7.35433	1.92e-13	2.69e-10
HSPA2	ENSG00000126803	688.103	2.6138	0.222741	7.2452	4.32e-13	5.59e-10
GUCY1B1	ENSG00000061918	154.132	3.00876	0.27966	7.18286	6.83e-13	8.2e-10
USP2	ENSG00000036672	146.938	4.52945	0.510698	6.91104	4.81e-12	5.4e-09
IL1B	ENSG00000125538	6422.22	2.91132	0.281603	6.78728	1.14e-11	1.2e-08
RORB	ENSG00000198963	65.1986	4.06625	0.457884	6.69657	2.13e-11	2.11e-08
S1PR1	ENSG00000170989	188.093	-9.43528	1.2667	-6.65923	2.75e-11	2.57e-08
ULBP1	ENSG00000111981	326.843	3.29625	0.347184	6.61392	3.74e-11	3.31e-08
LMCD1	ENSG00000071282	190.775	3.28762	0.357231	6.40376	1.52e-10	1.26e-07
ANKRD33B	ENSG00000164236	197.879	3.07394	0.324134	6.39841	1.57e-10	1.26e-07
FERMT1	ENSG00000101311	1135.6	-2.44705	0.230661	-6.27349	3.53e-10	2.7e-07
MCCC2	ENSG00000131844	139.712	-6.19917	0.837927	-6.20479	5.48e-10	4.01e-07
SCML1	ENSG00000047634	175.872	2.79557	0.290688	6.17696	6.53e-10	4.58e-07
LPIN1	ENSG00000134324	1150.96	2.3856	0.225222	6.15212	7.65e-10	5.14e-07
MPP1	ENSG00000130830	46.1745	4.38743	0.555237	6.10086	1.06e-09	6.83e-07
FAM83H	ENSG00000180921	1668.49	-2.70624	0.28027	-6.08783	1.14e-09	7.13e-07
SYT11	ENSG00000132718	176.683	3.97958	0.490139	6.07904	1.21e-09	7.26e-07
TNFRSF9	ENSG00000049249	318.328	2.84509	0.303923	6.0709	1.27e-09	7.38e-07
CARD6	ENSG00000132357	306.611	-2.67498	0.276191	-6.06455	1.32e-09	7.42e-07
HAS2	ENSG00000170961	431.609	-3.49637	0.413316	-6.03987	1.54e-09	8.37e-07
MICALL1	ENSG00000100139	1852.77	-2.68441	0.279393	-6.02882	1.65e-09	8.68e-07
FDFT1	ENSG00000079459	2524.72	1.90353	0.150485	6.00411	1.92e-09	9.81e-07
TMEM170B	ENSG00000205269	159.786	2.76443	0.295747	5.966	2.43e-09	1.2e-06
TNS4	ENSG00000131746	4107.51	-1.94797	0.159074	-5.95931	2.53e-09	1.22e-06
JHDM1D-AS1	ENSG00000260231	152.861	-4.90876	0.657906	-5.94121	2.83e-09	1.32e-06
EEF1A2	ENSG00000101210	20.6489	-18.8608	3.05917	-5.83844	5.27e-09	2.4e-06
PIEZO1	ENSG00000103335	2761.56	-2.9949	0.343695	-5.80427	6.46e-09	2.86e-06
MERTK	ENSG00000153208	74.6043	3.2135	0.384284	5.76008	8.41e-09	3.63e-06
ZCCHC24	ENSG00000165424	189.42	2.43121	0.248861	5.75106	8.87e-09	3.73e-06
SLC2A3	ENSG00000059804	1064.44	2.66029	0.290666	5.71202	1.12e-08	4.58e-06
IL36G	ENSG00000136688	750.217	2.8498	0.324689	5.69714	1.22e-08	4.88e-06
KEAP1	ENSG00000079999	268.685	-2.60697	0.284824	-5.64199	1.68e-08	6.28e-06
GLI1	ENSG00000111087	62.6045	5.46882	0.791256	5.64776	1.63e-08	6.28e-06
OLMALINC	ENSG00000235823	80.2616	24.9794	4.24838	5.64437	1.66e-08	6.28e-06
MFSD2A	ENSG00000168389	762.424	2.00862	0.180433	5.59003	2.27e-08	8.3e-06
C16orf45	ENSG00000166780	334.935	2.31572	0.235724	5.58163	2.38e-08	8.53e-06
HMGCR	ENSG00000113161	867.622	2.12731	0.202502	5.56692	2.59e-08	9.09e-06
HIST1H4D	ENSG00000277157	101.434	2.69406	0.304753	5.55881	2.72e-08	9.33e-06
2025-09-03	ENSG00000100167	73.0359	3.25885	0.407287	5.54609	2.92e-08	9.56e-06
THY1	ENSG00000154096	100.9	4.09906	0.558981	5.54413	2.95e-08	9.56e-06
SCNN1G	ENSG00000166828	260.936	2.37978	0.248721	5.54752	2.9e-08	9.56e-06
STC1	ENSG00000159167	4966.13	2.03293	0.186563	5.53665	3.08e-08	9.79e-06
GLCE	ENSG00000138604	845.626	2.10802	0.201132	5.50894	3.61e-08	1.12e-05
RND1	ENSG00000172602	399.864	3.16815	0.394451	5.49662	3.87e-08	1.18e-05
CORO1A	ENSG00000102879	227.45	3.49596	0.456275	5.4703	4.49e-08	1.28e-05
AJUBA	ENSG00000129474	1157.56	-3.09251	0.382482	-5.47088	4.48e-08	1.28e-05
SPHK1	ENSG00000176170	895.931	-2.42786	0.26071	-5.4768	4.33e-08	1.28e-05
FAM49A	ENSG00000197872	281.173	2.95405	0.356904	5.47499	4.38e-08	1.28e-05
VAT1L	ENSG00000171724	12.1329	9.01529	1.46828	5.45896	4.79e-08	1.34e-05
HMGB3	ENSG00000029993	1331.27	-2.09577	0.201521	-5.43749	5.4e-08	1.49e-05
FAM57A	ENSG00000167695	862.098	-2.53922	0.283921	-5.42128	5.92e-08	1.61e-05
PTHLH	ENSG00000087494	4668.5	-1.82924	0.153194	-5.413	6.2e-08	1.66e-05
CACNA1G	ENSG00000006283	50.4226	5.81108	0.901107	5.33908	9.34e-08	2.46e-05
AC139530.2	ENSG00000262660	36.0584	23.62	4.25041	5.32183	1.03e-07	2.66e-05
IL1A	ENSG00000115008	3062.49	2.41704	0.266718	5.31287	1.08e-07	2.75e-05
LMO7	ENSG00000136153	2559.51	-2.20628	0.227245	-5.30826	1.11e-07	2.78e-05
ZBED6CL	ENSG00000188707	132.653	-4.73106	0.708876	-5.26334	1.41e-07	3.5e-05
DIRAS1	ENSG00000176490	63.2061	3.86584	0.545145	5.25701	1.46e-07	3.57e-05
ADGRA2	ENSG00000020181	58.1846	5.53681	0.8661	5.2382	1.62e-07	3.9e-05
CYFIP2	ENSG00000055163	299.933	2.71633	0.32881	5.21983	1.79e-07	4.18e-05
DUOXA2	ENSG00000140274	59.1366	3.37305	0.454401	5.22237	1.77e-07	4.18e-05
NCAM1	ENSG00000149294	52.3767	7.82973	1.3127	5.20282	1.96e-07	4.52e-05
TSC22D3	ENSG00000157514	1319.06	2.23642	0.23795	5.19615	2.03e-07	4.63e-05
SQLE	ENSG00000104549	1152.83	1.91932	0.177845	5.16921	2.35e-07	5.27e-05
TYW1B	ENSG00000277149	92.4235	3.30475	0.447548	5.14973	2.61e-07	5.77e-05
SLC2A12	ENSG00000146411	157.444	2.54063	0.300684	5.12374	3e-07	6.54e-05
ALAD	ENSG00000148218	366.226	2.06748	0.208924	5.10942	3.23e-07	6.97e-05
GJB3	ENSG00000188910	3310.86	-2.07695	0.21089	-5.10669	3.28e-07	6.98e-05
LIFR	ENSG00000113594	725.843	2.51657	0.297409	5.09929	3.41e-07	7.08e-05
WASH6P	ENSG00000182484	252.486	-2.55385	0.30469	-5.09976	3.4e-07	7.08e-05
INPP5E	ENSG00000148384	91.5949	-8.36431	1.44537	-5.09512	3.49e-07	7.15e-05
RGS12	ENSG00000159788	425.257	-2.23856	0.243398	-5.08862	3.61e-07	7.31e-05
POLR2A	ENSG00000181222	1922.29	-2.05683	0.208275	-5.07423	3.89e-07	7.79e-05
HIST2H2BF	ENSG00000203814	395.255	2.0799	0.214497	5.03455	4.79e-07	9.48e-05
AREG	ENSG00000109321	1110.41	1.84556	0.168906	5.00614	5.55e-07	0.000108632
ZNF618	ENSG00000157657	196.463	-3.28447	0.459054	-4.97647	6.48e-07	0.000125212
PLLP	ENSG00000102934	166.183	3.14882	0.434196	4.94895	7.46e-07	0.000142638
BCL2A1	ENSG00000140379	319.766	2.53621	0.312316	4.91876	8.71e-07	0.00016463
ITFG2	ENSG00000111203	58.9152	-5.00274	0.828906	-4.82894	1.37e-06	0.000253749
TUBA1B	ENSG00000123416	2330.66	-1.6888	0.142585	-4.83079	1.36e-06	0.000253749
AC083902.2	ENSG00000248713	32.7811	-7.12545	1.27091	-4.81972	1.44e-06	0.000262874
AFMID	ENSG00000183077	210.452	2.31364	0.273861	4.79673	1.61e-06	0.000291741
TGFB1I1	ENSG00000140682	130.794	-3.97294	0.620154	-4.79388	1.64e-06	0.000292774
RTBDN	ENSG00000132026	25.0839	5.3231	0.902992	4.78753	1.69e-06	0.000299001
CD83	ENSG00000112149	133.526	3.25424	0.471211	4.78392	1.72e-06	0.000301249
AC009238.1	ENSG00000227120	52.8841	-7.54795	1.37356	-4.76715	1.87e-06	0.000324062
HIST1H2BM	ENSG00000273703	13.8249	6.16836	1.08818	4.74953	2.04e-06	0.000350013
MSMO1	ENSG00000052802	2126.57	1.74365	0.156817	4.74217	2.11e-06	0.000359297
CXCL5	ENSG00000163735	1781.36	2.46829	0.313315	4.68632	2.78e-06	0.000467956
NCMAP	ENSG00000184454	94.3952	2.95511	0.417789	4.67965	2.87e-06	0.000478649
ABLIM2	ENSG00000163995	83.951	4.05888	0.654731	4.67196	2.98e-06	0.000492044
HIST2H4A	ENSG00000270882	104.394	2.59291	0.34123	4.66813	3.04e-06	0.000496442
SYNE2	ENSG00000054654	2860.93	-2.30587	0.281445	-4.63988	3.49e-06	0.000553823
RCC2	ENSG00000179051	1313.61	-2.00956	0.217532	-4.64097	3.47e-06	0.000553823
GABPB1-AS1	ENSG00000244879	185.467	-3.23333	0.481354	-4.63967	3.49e-06	0.000553823
ZDBF2	ENSG00000204186	45.6245	-7.78043	1.46832	-4.6178	3.88e-06	0.000609749
HIST1H4F	ENSG00000274618	111.018	2.66912	0.363786	4.5882	4.47e-06	0.00069641
MTATP6P1	ENSG00000248527	6465.06	2.61347	0.352432	4.57811	4.69e-06	0.000724149
LMX1B	ENSG00000136944	36.3639	3.99997	0.65998	4.54555	5.48e-06	0.000837988
HIST1H2BE	ENSG00000274290	186.242	2.86942	0.411817	4.53946	5.64e-06	0.00085477
FST	ENSG00000134363	174.058	-4.05066	0.673994	-4.52625	6e-06	0.00090183
ELK3	ENSG00000111145	1724.1	-2.16292	0.257325	-4.51926	6.21e-06	0.000921876
TTYH2	ENSG00000141540	62.175	3.37493	0.525678	4.51785	6.25e-06	0.000921876
SLC2A4	ENSG00000181856	29.9442	5.52892	1.0039	4.51131	6.44e-06	0.000942495
ABAT	ENSG00000183044	295.381	2.23221	0.273988	4.49732	6.88e-06	0.000998013
CXCL8	ENSG00000169429	30828.7	2.41748	0.31576	4.48909	7.15e-06	0.00102849
RNF150	ENSG00000170153	145.6	2.35244	0.302698	4.46794	7.9e-06	0.00112596
HOXA5	ENSG00000106004	66.1009	2.878	0.422917	4.44059	8.97e-06	0.00126824
HIST1H2BH	ENSG00000275713	54.0788	2.68728	0.380141	4.43856	9.06e-06	0.00126964
HIST1H3J	ENSG00000197153	39.6098	3.3571	0.533592	4.41741	9.99e-06	0.00138881
HIST1H3E	ENSG00000274750	151.382	3.58867	0.592428	4.36959	1.24e-05	0.0017165
ACSS3	ENSG00000111058	18.1759	7.52148	1.5038	4.33668	1.45e-05	0.00197844
RGS7BP	ENSG00000186479	15.0187	5.07857	0.941967	4.32985	1.49e-05	0.00202434
ELOVL3	ENSG00000119915	56.9006	3.57103	0.59468	4.32338	1.54e-05	0.00206796
MICA	ENSG00000204520	746.856	1.65761	0.152199	4.32074	1.56e-05	0.00207626
EPB41	ENSG00000159023	128.294	4.49971	0.812842	4.30552	1.67e-05	0.0022068
EPC1	ENSG00000120616	310.857	-2.46983	0.341716	-4.30133	1.7e-05	0.00223017
NLRX1	ENSG00000160703	96.5698	-3.95805	0.688107	-4.29882	1.72e-05	0.00223017
PKP3	ENSG00000184363	1063.79	-2.33204	0.309921	-4.29801	1.72e-05	0.00223017
KIF5C	ENSG00000168280	11.8418	8.42704	1.73033	4.29225	1.77e-05	0.00227135
FOXA2	ENSG00000125798	16.7071	5.48997	1.0466	4.29006	1.79e-05	0.00227652
SDC4	ENSG00000124145	12835.9	1.66672	0.155511	4.28727	1.81e-05	0.00228793
HIST1H3C	ENSG00000278272	90.67	3.36829	0.552681	4.2851	1.83e-05	0.00229316
ZYX	ENSG00000159840	3557.6	-2.00574	0.23517	-4.27667	1.9e-05	0.0023641
GCHFR	ENSG00000137880	90.5425	2.58399	0.370869	4.27104	1.95e-05	0.00239013
GSTM4	ENSG00000168765	59.575	3.19161	0.513142	4.27095	1.95e-05	0.00239013
NCF2	ENSG00000116701	289.647	-3.1862	0.513051	-4.26118	2.03e-05	0.00246768
SERPINH1	ENSG00000149257	468.682	-3.07845	0.487832	-4.26059	2.04e-05	0.00246768
ZBTB45	ENSG00000119574	80.7988	-3.88006	0.678431	-4.24517	2.18e-05	0.00262468
RASSF9	ENSG00000198774	123.725	-2.71932	0.405229	-4.24284	2.21e-05	0.00262761
KHSRPP1	ENSG00000229835	30.1626	-6.86574	1.38286	-4.24174	2.22e-05	0.00262761
MPV17L2	ENSG00000254858	263.912	2.44055	0.340342	4.23265	2.31e-05	0.00271697
DNM3	ENSG00000197959	91.1909	2.93118	0.458365	4.21319	2.52e-05	0.00294155
ZNF219	ENSG00000165804	296.84	-2.26565	0.30084	-4.20704	2.59e-05	0.00298148
MAATS1	ENSG00000183833	12.579	6.24987	1.24788	4.20703	2.59e-05	0.00298148
SH2B3	ENSG00000111252	246.659	2.25687	0.299265	4.19985	2.67e-05	0.00305668
ST8SIA4	ENSG00000113532	47.5006	3.54509	0.606586	4.19576	2.72e-05	0.0030913
RAB3A	ENSG00000105649	116.224	2.67876	0.400389	4.19282	2.76e-05	0.00311068
ZNF217	ENSG00000171940	4070.12	1.7	0.167807	4.17148	3.03e-05	0.00339402
PLEKHO2	ENSG00000241839	146.774	2.32625	0.318596	4.1628	3.14e-05	0.00350243
EFNA3	ENSG00000143590	497.008	2.03536	0.248972	4.15855	3.2e-05	0.00354403
MT-ATP6	ENSG00000198899	16517.9	2.39775	0.336232	4.1571	3.22e-05	0.00354403
RIN3	ENSG00000100599	217.115	-2.79214	0.432586	-4.14284	3.43e-05	0.00374725
SYT2	ENSG00000143858	24.747	-6.25154	1.27162	-4.1298	3.63e-05	0.00391535
ALS2CL	ENSG00000178038	539.71	-2.30465	0.315843	-4.1307	3.62e-05	0.00391535
HIST1H2BF	ENSG00000277224	101.599	2.61329	0.391753	4.11814	3.82e-05	0.00409261
HIST1H3I	ENSG00000275379	84.7233	3.30138	0.56	4.1096	3.96e-05	0.00422003
KANSL1	ENSG00000120071	1769.05	-1.92146	0.224468	-4.10509	4.04e-05	0.00427627
TRIM13	ENSG00000204977	150.434	-2.28572	0.31389	-4.09609	4.2e-05	0.00441806
GPR3	ENSG00000181773	36.0836	3.12651	0.520531	4.08527	4.4e-05	0.00454628
MT1A	ENSG00000205362	15.6412	3.95161	0.722574	4.08485	4.41e-05	0.00454628
LCE1F	ENSG00000240386	94.4544	3.64984	0.648517	4.086	4.39e-05	0.00454628
HIST1H2AL	ENSG00000276903	30.4567	3.16851	0.531013	4.08372	4.43e-05	0.00454628
AL031587.5	ENSG00000278948	279.585	-2.65913	0.409305	-4.05353	5.05e-05	0.0051439
AMIGO2	ENSG00000139211	649.056	-2.1246	0.277764	-4.04877	5.15e-05	0.00521782
FIG4	ENSG00000112367	18.2881	-6.41665	1.34049	-4.04078	5.33e-05	0.00528273
ABCB9	ENSG00000150967	176.72	2.15658	0.286141	4.04198	5.3e-05	0.00528273
ZNF777	ENSG00000196453	179.078	-2.73912	0.430427	-4.04046	5.33e-05	0.00528273
SLC30A10	ENSG00000196660	33.7143	-6.62299	1.39173	-4.0403	5.34e-05	0.00528273
TPX2	ENSG00000088325	117.414	2.26773	0.315872	4.01343	5.98e-05	0.00585308
NCEH1	ENSG00000144959	1609.17	1.9174	0.22854	4.01417	5.97e-05	0.00585308
ZNF532	ENSG00000074657	814.814	-2.09298	0.272577	-4.00981	6.08e-05	0.00590921
AL390719.1	ENSG00000217801	99.7174	3.54454	0.635066	4.00673	6.16e-05	0.00595227
LNX1	ENSG00000072201	142.879	2.61264	0.402872	4.00285	6.26e-05	0.00601631
FZD4	ENSG00000174804	129.656	2.39478	0.348609	4.00098	6.31e-05	0.0060296
GAS2L3	ENSG00000139354	217.643	2.16203	0.29184	3.98173	6.84e-05	0.00646865
BMP6	ENSG00000153162	90.6588	2.4765	0.370827	3.98163	6.84e-05	0.00646865
CHD3	ENSG00000170004	1038.6	-2.19908	0.301282	-3.97992	6.89e-05	0.00647901
SPRY2	ENSG00000136158	173.401	-2.17064	0.29456	-3.9742	7.06e-05	0.0065998
HDAC7	ENSG00000061273	915.251	-2.21387	0.306176	-3.96462	7.35e-05	0.0068326
SNAPC2	ENSG00000104976	342.164	2.59737	0.40322	3.96154	7.45e-05	0.00688351
SOX11	ENSG00000176887	107.1	4.37153	0.855027	3.94319	8.04e-05	0.00739148
EDA	ENSG00000158813	98.7458	2.82515	0.465733	3.91887	8.9e-05	0.00813399
KIF21B	ENSG00000116852	105.547	2.64986	0.421153	3.9175	8.95e-05	0.00813623
TECRP1	ENSG00000235043	59.5841	-6.19163	1.32686	-3.91272	9.13e-05	0.00825443
NIPAL2	ENSG00000104361	589.053	-3.39558	0.612909	-3.90854	9.29e-05	0.0083535
PATZ1	ENSG00000100105	111.338	-2.80001	0.463487	-3.88363	0.000102909	0.00920874
CTCF	ENSG00000102974	47.2834	-7.12792	1.57883	-3.8813	0.000103899	0.0092481
LYPD6	ENSG00000187123	27.7142	3.90249	0.748857	3.8759	0.000106232	0.009406
NPAT	ENSG00000149308	409.136	2.033	0.267066	3.86797	0.000109747	0.00966637
TAGLN3	ENSG00000144834	100.331	3.15317	0.559192	3.8505	0.000117876	0.0102748
MTND1P23	ENSG00000225972	233.606	10.3887	2.43752	3.85174	0.00011728	0.0102748
CEBPD	ENSG00000221869	240.788	-2.51326	0.39369	-3.8438	0.000121145	0.0105053
AC138028.6	ENSG00000278341	23.2603	-6.21623	1.35776	-3.8418	0.000122135	0.0105368
KAT2A	ENSG00000108773	248.737	-2.25564	0.327762	-3.83096	0.000127643	0.0109558
SLC4A11	ENSG00000088836	142.875	-3.89973	0.758657	-3.82219	0.000132271	0.0112954
SLITRK4	ENSG00000179542	8.93074	8.2569	1.90158	3.81624	0.000135498	0.0115126
YAP1	ENSG00000137693	2187.88	-1.69032	0.181125	-3.8113	0.000138241	0.0116034
CCDC97	ENSG00000142039	204.354	-2.11367	0.292111	-3.8125	0.000137571	0.0116034
AC102945.2	ENSG00000279041	22.8822	-6.44075	1.4278	-3.81059	0.000138636	0.0116034
NDST1	ENSG00000070614	2461.67	-1.67087	0.176307	-3.80512	0.000141735	0.011804
MUC5B	ENSG00000117983	176.938	-3.25414	0.593117	-3.8005	0.000144405	0.0118071
ULBP2	ENSG00000131015	532.359	1.64195	0.168924	3.8002	0.00014458	0.0118071
LAMC1	ENSG00000135862	2392.94	-1.90439	0.237808	-3.80302	0.000142941	0.0118071
UGCG	ENSG00000148154	2031.04	1.77762	0.204513	3.80229	0.000143367	0.0118071
FGFR1OP	ENSG00000213066	144.501	4.56734	0.93963	3.79654	0.000146731	0.0119249
MTND4P16	ENSG00000241787	15.4963	-6.18908	1.36883	-3.79089	0.00015011	0.0121409
MT-CO2	ENSG00000198712	77003.9	2.25051	0.330356	3.78534	0.000153498	0.0123555
PKD1P5	ENSG00000254681	140.956	3.55903	0.676517	3.78265	0.000155166	0.0124303
PITX3	ENSG00000107859	22.8373	3.69985	0.71794	3.76056	0.000169536	0.013517
FBLIM1	ENSG00000162458	1988.21	-2.11372	0.296412	-3.75733	0.000171738	0.0136281
NFE2L3	ENSG00000050344	216.864	2.18301	0.31538	3.75106	0.000176089	0.0139077
MAPRE2	ENSG00000166974	446.126	1.85328	0.227843	3.74503	0.000180371	0.0141794
HIST1H3D	ENSG00000197409	156.32	2.73962	0.464715	3.74342	0.000181532	0.0142043
PLEKHG2	ENSG00000090924	637.6	-2.33394	0.356894	-3.73764	0.000185759	0.0144677
NFE2L3P1	ENSG00000267497	24.5673	-6.04367	1.35279	-3.72836	0.000192729	0.0149414
GMEB2	ENSG00000101216	126.017	-2.35849	0.364901	-3.72291	0.000196939	0.0151977
OBSL1	ENSG00000124006	196.902	-2.2354	0.332169	-3.7192	0.000199854	0.0153523
WFDC3	ENSG00000124116	17.0879	-5.93801	1.33255	-3.70569	0.000210812	0.0161204
ELOVL4	ENSG00000118402	487.79	2.00041	0.271187	3.68901	0.00022513	0.0171373
SYDE1	ENSG00000105137	102.263	-3.64451	0.717447	-3.686	0.000227808	0.0172105
MUC1	ENSG00000185499	2209.27	-1.91461	0.248156	-3.68563	0.000228137	0.0172105
SSTR2	ENSG00000180616	39.3492	3.3077	0.627039	3.68031	0.000232949	0.0174315
AC090241.3	ENSG00000274776	19.373	-5.90899	1.33393	-3.6801	0.000233138	0.0174315
PPP1R3C	ENSG00000119938	390.085	2.16952	0.318028	3.6774	0.000235627	0.0175396
AF165147.1	ENSG00000232855	30.0104	-6.393	1.46729	-3.67549	0.000237397	0.0175936
INHBA	ENSG00000122641	541.922	2.25217	0.34112	3.67077	0.000241817	0.0178313
BPGM	ENSG00000172331	1256.97	1.69887	0.190436	3.66982	0.000242726	0.0178313
CIART	ENSG00000159208	103.091	2.54983	0.425113	3.6457	0.000266666	0.0194504
TRPV3	ENSG00000167723	184.281	-3.043	0.560447	-3.6453	0.000267077	0.0194504
ZNF747	ENSG00000169955	30.0193	-7.16079	1.69204	-3.64104	0.000271543	0.0196904
PLEKHN1	ENSG00000187583	120.498	-2.37819	0.378946	-3.6369	0.000275938	0.0199232
SKA3	ENSG00000165480	22.7947	4.62922	0.999867	3.6297	0.00028375	0.0203997
TEX30	ENSG00000151287	76.8467	2.46897	0.404855	3.62839	0.000285194	0.0204163
TOX2	ENSG00000124191	22.1521	4.0394	0.838687	3.624	0.000290079	0.020678
UBQLN2	ENSG00000188021	499.157	-1.77269	0.213593	-3.61758	0.000297365	0.0211079
VEGFC	ENSG00000150630	354.805	-2.31693	0.36425	-3.61546	0.000299813	0.0211922
HIST1H2AJ	ENSG00000276368	32.4945	3.85238	0.789784	3.61159	0.000304322	0.021421
POU4F1	ENSG00000152192	19.8168	4.34217	0.926875	3.60585	0.000311133	0.0218091
MT-ND4L	ENSG00000212907	10365.2	2.27252	0.354385	3.59078	0.000329689	0.0230139
GPRIN3	ENSG00000185477	27.4306	3.2226	0.620007	3.5848	0.000337333	0.0234502
GALM	ENSG00000143891	30.8305	3.71606	0.75799	3.58324	0.000339364	0.0234943
ZNF469	ENSG00000225614	207.339	-3.93071	0.818743	-3.57953	0.000344212	0.0237323
GOLGA7B	ENSG00000155265	85.2029	2.45965	0.409967	3.5604	0.000370289	0.025383
CCL3	ENSG00000277632	10.5991	7.28158	1.7646	3.55978	0.000371172	0.025383
FGF9	ENSG00000102678	24.8547	4.36151	0.944627	3.55856	0.00037289	0.0253973
CKAP2L	ENSG00000169607	34.591	4.23604	0.910028	3.55598	0.000376577	0.025545
DSC2	ENSG00000134755	1699.11	-2.17796	0.331746	-3.5508	0.000384066	0.0258446
HIST1H4H	ENSG00000158406	247.298	1.81903	0.230645	3.55104	0.000383712	0.0258446
ANGPTL1	ENSG00000116194	18.4648	-6.28858	1.49033	-3.5486	0.000387283	0.0258542
MIR3681HG	ENSG00000224184	22.7879	-5.83964	1.36354	-3.54931	0.000386238	0.0258542
SUSD4	ENSG00000143502	30.2301	4.20958	0.905043	3.54633	0.000390642	0.0259754
MT-ND4	ENSG00000198886	73545	2.30787	0.36891	3.54522	0.000392287	0.025982
DEK	ENSG00000124795	58.3741	-5.48603	1.26669	-3.54154	0.000397805	0.0262442
FAM46B	ENSG00000158246	380.163	1.98063	0.277331	3.53597	0.000406278	0.0265946
PMEL	ENSG00000185664	43.7324	2.90974	0.540018	3.53644	0.000405565	0.0265946
EMG1	ENSG00000268439	21.2912	-6.19426	1.47206	-3.52856	0.000417835	0.0272451
ATF5	ENSG00000169136	385.256	-2.16724	0.331164	-3.52467	0.000424003	0.0275405
HIST1H1B	ENSG00000184357	27.5353	3.12964	0.608101	3.50212	0.000461565	0.029865
SRGAP2B	ENSG00000196369	271.231	3.11012	0.604723	3.4894	0.000484102	0.0312032
CYP7B1	ENSG00000172817	17.1283	-5.76516	1.36612	-3.48811	0.00048645	0.0312349
FOXA1	ENSG00000129514	1274.37	-1.61214	0.17587	-3.48066	0.000500178	0.0319943
TNFRSF19	ENSG00000127863	138.898	2.20704	0.346904	3.47945	0.000502435	0.0320169
LRRC41	ENSG00000132128	958.002	-1.84603	0.243959	-3.46793	0.000524486	0.0331708
PPP1R2	ENSG00000184203	977.482	2.38351	0.398879	3.4685	0.000523366	0.0331708
MT-ND5	ENSG00000198786	41650.2	2.32413	0.383161	3.4558	0.000548654	0.0345693
BUB1B	ENSG00000156970	39.0537	4.63561	1.05462	3.44733	0.000566156	0.035539
STK17B	ENSG00000081320	828.229	1.74928	0.21752	3.44463	0.000571832	0.0357618
CLIP1	ENSG00000130779	1556.54	-1.45043	0.130893	-3.44117	0.000579215	0.0360894
HNRNPL	ENSG00000104824	875.156	-2.09594	0.318827	-3.43741	0.000587315	0.0364297
FOSL1	ENSG00000175592	1051.18	-1.94144	0.273942	-3.43663	0.000589008	0.0364297
SGTB	ENSG00000197860	299.366	1.99998	0.291241	3.43353	0.00059577	0.036713
CD40	ENSG00000101017	187.616	1.93638	0.273147	3.42811	0.000607797	0.0373174
LCA5	ENSG00000135338	124.386	2.00779	0.294527	3.42172	0.000622261	0.0380665
ELMOD1	ENSG00000110675	24.5585	3.36901	0.692625	3.42033	0.000625444	0.0381227
HIST1H1D	ENSG00000124575	98.3159	2.80871	0.529117	3.41835	0.000630019	0.0382628
PSD4	ENSG00000125637	621.598	-2.27494	0.374466	-3.40468	0.000662414	0.0400856
ARMC5	ENSG00000140691	156.686	-2.38391	0.407414	-3.39682	0.000681739	0.0411071
USP11	ENSG00000102226	240.934	-2.19747	0.353565	-3.38684	0.000707016	0.0423278
TUBB4A	ENSG00000104833	39.3546	3.63219	0.777006	3.3876	0.000705065	0.0423278
HIST1H3F	ENSG00000277775	36.8235	3.01275	0.594615	3.38496	0.000711883	0.0424681
ZXDB	ENSG00000198455	458.896	-1.74584	0.220414	-3.38384	0.000714793	0.0424911
BRPF3	ENSG00000096070	638.47	-2.68737	0.49891	-3.38211	0.000719309	0.0426089
LRRC4	ENSG00000128594	281.723	-3.1946	0.649418	-3.37933	0.000726632	0.0428917
HES6	ENSG00000144485	23.6181	3.5859	0.76745	3.36947	0.000753128	0.0443002
HEPHL1	ENSG00000181333	584.805	2.06519	0.316518	3.36534	0.000764504	0.0448127
NEDD9	ENSG00000111859	2222.7	1.68169	0.202648	3.36392	0.000768442	0.0448871
RNA5-8SN3	ENSG00000278233	374.518	-3.44195	0.726498	-3.36126	0.000775873	0.0451644
ANKRD45	ENSG00000183831	13.2975	-5.88012	1.45624	-3.35118	0.000804679	0.0466797
HIST1H2AG	ENSG00000196787	113.119	2.65029	0.49274	3.34922	0.000810403	0.0468502
CHD5	ENSG00000116254	42.9973	3.66525	0.79692	3.34445	0.000824469	0.0474181
ATP2A1	ENSG00000196296	42.5154	-5.81374	1.43967	-3.34365	0.000826833	0.0474181
BOLA2-SMG1P6	ENSG00000261740	189.786	-3.3378	0.699307	-3.34303	0.000828682	0.0474181
SNAP25	ENSG00000132639	9.68417	8.45389	2.23083	3.3413	0.000833866	0.047553
HIST1H2AH	ENSG00000274997	86.6331	2.3506	0.404351	3.34015	0.000837321	0.0475887
AC018638.7	ENSG00000271553	16.1846	-5.88601	1.4662	-3.33244	0.000860881	0.0486044
AL078639.1	ENSG00000281508	14.7176	7.30626	1.8924	3.33241	0.000860972	0.0486044
ZNF569	ENSG00000196437	110.366	2.80684	0.542433	3.33099	0.000865391	0.0486905

## Sheet: NHBE + Fn + So vs NHBE + Fn
Gene	Ensembl ID	baseMean	log2FoldChange	lfcSE	stat	pvalue	padj
ACBD5	ENSG00000107897	97.4488	-21.4416	2.48845	-8.21458	2.13e-16	4.68e-12
EDEM3	ENSG00000116406	91.8313	20.3597	2.55696	7.57134	3.69e-14	4.06e-10
RIPK1	ENSG00000137275	127.001	9.5944	1.28272	6.70012	2.08e-11	1.53e-07
EEF1A2	ENSG00000101210	20.6489	-20.3736	3.0602	-6.33083	2.44e-10	1.34e-06
AASS	ENSG00000008311	17.4426	19.1279	2.97523	6.09293	1.11e-09	4.87e-06
S1PR1	ENSG00000170989	188.093	-8.29271	1.26944	-5.74481	9.2e-09	3.37e-05
BZW1P2	ENSG00000198406	114.379	19.4563	3.23804	5.69984	1.2e-08	3.77e-05
RBP1	ENSG00000114115	60.4835	-5.24776	0.765045	-5.5523	2.82e-08	7.75e-05
TECRP1	ENSG00000235043	59.5841	-8.04703	1.32678	-5.31138	1.09e-07	0.000265771
ARMCX5-GPRASP2	ENSG00000271147	29.3489	5.7199	0.97358	4.84798	1.25e-06	0.00274207
RGPD2	ENSG00000185304	34.0721	7.86413	1.46073	4.69911	2.61e-06	0.00478727
MYO15B	ENSG00000266714	26.7526	-4.81305	0.810119	-4.70677	2.52e-06	0.00478727
PLEKHF2	ENSG00000175895	63.3159	20.7922	4.24936	4.65768	3.2e-06	0.00540824
FAM131B	ENSG00000159784	49.7534	-5.04687	0.877174	-4.61353	3.96e-06	0.0062168
HIST2H4B	ENSG00000270276	44.2771	7.96452	1.51865	4.586	4.52e-06	0.00662219
PLEKHG2	ENSG00000090924	637.6	-2.57241	0.358539	-4.38559	1.16e-05	0.0149588
STX11	ENSG00000135604	46.3173	-5.16553	0.947527	-4.39621	1.1e-05	0.0149588
TNS4	ENSG00000131746	4107.51	-1.68874	0.159733	-4.31183	1.62e-05	0.0187346
GAREM2	ENSG00000157833	77.058	-4.20188	0.740689	-4.32283	1.54e-05	0.0187346
CYB5B	ENSG00000103018	331.485	2.56644	0.374409	4.18377	2.87e-05	0.0315175
AC003005.1	ENSG00000268107	19.3852	6.73498	1.37896	4.15891	3.2e-05	0.0334768
MSH3	ENSG00000113318	32.9836	7.66314	1.60644	4.14777	3.36e-05	0.0335504
EPHB1	ENSG00000154928	16.6321	7.2372	1.538	4.05539	5.01e-05	0.0458491
LINC02154	ENSG00000235385	33.4134	7.96988	1.71671	4.06002	4.91e-05	0.0458491
SUMO2P1	ENSG00000235238	23.2261	7.91992	1.71774	4.0285	5.61e-05	0.0493635

## Sheet: NHBE + Fn + So vs NHBE + So
Gene	Ensembl ID	baseMean	log2FoldChange	lfcSE	stat	pvalue	padj
RGL1	ENSG00000143344	412.221	3.11827	0.178562	11.8629	1.84e-32	3.48e-28
DACT3	ENSG00000197380	91.3869	5.24446	0.454141	9.34613	9.09e-21	8.58e-17
INSIG1	ENSG00000186480	986.763	2.62338	0.180942	8.9718	2.92e-19	1.84e-15
GUCY1B1	ENSG00000061918	154.132	3.43044	0.27951	8.69538	3.46e-18	1.09e-14
ACBD5	ENSG00000107897	97.4488	-22.6844	2.48572	-8.72361	2.69e-18	1.09e-14
RORB	ENSG00000198963	65.1986	5.07347	0.467564	8.7121	2.98e-18	1.09e-14
SCML1	ENSG00000047634	175.872	3.40694	0.292324	8.23383	1.81e-16	4.89e-13
PTAFR	ENSG00000169403	1615.6	2.0623	0.139596	7.60981	2.74e-14	6.48e-11
HSPA2	ENSG00000126803	688.103	2.67461	0.222077	7.54067	4.68e-14	9.81e-11
ANKRD33B	ENSG00000164236	197.879	3.35641	0.324142	7.2697	3.6e-13	5.23e-10
POLR2A	ENSG00000181222	1922.29	-2.51311	0.208128	-7.27012	3.59e-13	5.23e-10
TNRC18	ENSG00000182095	1233.19	-3.14528	0.294513	-7.28418	3.24e-13	5.23e-10
TNF	ENSG00000232810	400.61	2.92971	0.264459	7.29683	2.95e-13	5.23e-10
FERMT1	ENSG00000101311	1135.6	-2.53357	0.230571	-6.65119	2.91e-11	3.66e-08
PEG10	ENSG00000242265	409.244	2.84595	0.277248	6.65809	2.77e-11	3.66e-08
HIST2H2BF	ENSG00000203814	395.255	2.40829	0.214701	6.5593	5.41e-11	6.38e-08
HAS2	ENSG00000170961	431.609	-3.6899	0.413155	-6.51063	7.48e-11	8.31e-08
ULBP1	ENSG00000111981	326.843	3.23821	0.345888	6.47093	9.74e-11	1.02e-07
AFMID	ENSG00000183077	210.452	2.76285	0.273659	6.44176	1.18e-10	1.17e-07
SPHK1	ENSG00000176170	895.931	-2.66688	0.260559	-6.3973	1.58e-10	1.49e-07
FAM49A	ENSG00000197872	281.173	3.27884	0.357029	6.38279	1.74e-10	1.56e-07
HIST1H4D	ENSG00000277157	101.434	2.91697	0.304558	6.29426	3.09e-10	2.65e-07
USP2	ENSG00000036672	146.938	4.13328	0.498749	6.28227	3.34e-10	2.74e-07
FAM83H	ENSG00000180921	1668.49	-2.75469	0.280222	-6.2618	3.81e-10	2.99e-07
EEF1A2	ENSG00000101210	20.6489	-20.0325	3.05661	-6.22666	4.76e-10	3.33e-07
MCCC2	ENSG00000131844	139.712	-6.21685	0.837824	-6.22667	4.76e-10	3.33e-07
JHDM1D-AS1	ENSG00000260231	152.861	-5.09849	0.657626	-6.23225	4.6e-10	3.33e-07
BIRC3	ENSG00000023445	2462.21	3.04842	0.330758	6.1931	5.9e-10	3.98e-07
S1PR1	ENSG00000170989	188.093	-8.75859	1.26678	-6.12467	9.09e-10	5.92e-07
FAM57A	ENSG00000167695	862.098	-2.73142	0.283808	-6.10067	1.06e-09	6.65e-07
MICALL1	ENSG00000100139	1852.77	-2.68809	0.279357	-6.04277	1.51e-09	9.23e-07
TUBA1B	ENSG00000123416	2330.66	-1.85721	0.142489	-6.01595	1.79e-09	1.06e-06
NPAT	ENSG00000149308	409.136	2.58162	0.267032	5.92298	3.16e-09	1.81e-06
HIST1H4F	ENSG00000274618	111.018	3.15377	0.365895	5.88629	3.95e-09	2.19e-06
PIEZO1	ENSG00000103335	2761.56	-3.02099	0.343647	-5.88101	4.08e-09	2.2e-06
SLC2A3	ENSG00000059804	1064.44	2.70469	0.290229	5.87362	4.26e-09	2.24e-06
LMCD1	ENSG00000071282	190.775	3.07457	0.353821	5.86333	4.54e-09	2.25e-06
STK17B	ENSG00000081320	828.229	2.27777	0.217768	5.86757	4.42e-09	2.25e-06
SQLE	ENSG00000104549	1152.83	2.03487	0.177648	5.82541	5.7e-09	2.76e-06
ELK3	ENSG00000111145	1724.1	-2.49596	0.25724	-5.81542	6.05e-09	2.86e-06
GJB3	ENSG00000188910	3310.86	-2.21191	0.210846	-5.74785	9.04e-09	4.16e-06
OLMALINC	ENSG00000235823	80.2616	25.2011	4.24838	5.69655	1.22e-08	5.5e-06
CHAC1	ENSG00000128965	440.995	2.15458	0.204895	5.635	1.75e-08	7.69e-06
CYFIP2	ENSG00000055163	299.933	2.83365	0.32667	5.61315	1.99e-08	8.53e-06
LPIN1	ENSG00000134324	1150.96	2.2312	0.224874	5.47508	4.37e-08	1.84e-05
LNX1	ENSG00000072201	142.879	3.21141	0.404333	5.46929	4.52e-08	1.86e-05
THY1	ENSG00000154096	100.9	4.01692	0.554254	5.44321	5.23e-08	2.1e-05
HMGCR	ENSG00000113161	867.622	2.09751	0.202305	5.42504	5.79e-08	2.28e-05
AC139530.2	ENSG00000262660	36.0584	23.8865	4.25041	5.38455	7.26e-08	2.8e-05
KEAP1	ENSG00000079999	268.685	-2.52679	0.284475	-5.36707	8e-08	3.02e-05
ABAT	ENSG00000183044	295.381	2.46787	0.273694	5.36316	8.18e-08	3.03e-05
WASH6P	ENSG00000182484	252.486	-2.62633	0.304285	-5.34475	9.05e-08	3.29e-05
HIST1H1B	ENSG00000184357	27.5353	4.47819	0.651326	5.34017	9.29e-08	3.31e-05
EXPH5	ENSG00000110723	366.576	2.48982	0.280644	5.30858	1.1e-07	3.86e-05
MTATP6P1	ENSG00000248527	6465.06	2.8499	0.352426	5.24906	1.53e-07	5.25e-05
TMEM97	ENSG00000109084	80.2391	3.29359	0.443204	5.17502	2.28e-07	7.69e-05
LCE1F	ENSG00000240386	94.4544	4.36666	0.654356	5.145	2.68e-07	8.86e-05
ZBED6CL	ENSG00000188707	132.653	-4.64257	0.708753	-5.13941	2.76e-07	8.97e-05
WDCP	ENSG00000163026	135.392	2.96089	0.384885	5.09474	3.49e-07	0.000111786
TUBB4A	ENSG00000104833	39.3546	4.97269	0.782854	5.07463	3.88e-07	0.00012221
ALAD	ENSG00000148218	366.226	2.05205	0.207462	5.07106	3.96e-07	0.00012248
MT-ATP6	ENSG00000198899	16517.9	2.69784	0.336236	5.04956	4.43e-07	0.000134893
MT1A	ENSG00000205362	15.6412	4.95204	0.785532	5.03104	4.88e-07	0.000146241
HMGB3	ENSG00000029993	1331.27	-2.01182	0.201474	-5.02208	5.11e-07	0.000149478
GABPB1-AS1	ENSG00000244879	185.467	-3.41654	0.481303	-5.02084	5.14e-07	0.000149478
INPP5E	ENSG00000148384	91.5949	-8.2266	1.4453	-5.00007	5.73e-07	0.000163994
LMO7	ENSG00000136153	2559.51	-2.13422	0.227225	-4.99164	5.99e-07	0.000168761
HDAC7	ENSG00000061273	915.251	-2.51827	0.306078	-4.96039	7.04e-07	0.00019157
ELOVL3	ENSG00000119915	56.9006	3.96171	0.597289	4.9586	7.1e-07	0.00019157
CARD6	ENSG00000132357	306.611	-2.37031	0.276222	-4.96092	7.02e-07	0.00019157
GLCE	ENSG00000138604	845.626	1.98791	0.200586	4.92512	8.43e-07	0.00022426
SERPINH1	ENSG00000149257	468.682	-3.40027	0.487715	-4.92146	8.59e-07	0.000225322
BRINP1	ENSG00000078725	123.663	2.92248	0.390918	4.91786	8.75e-07	0.000226365
ITFG2	ENSG00000111203	58.9152	-5.06329	0.828498	-4.9044	9.37e-07	0.000239166
CACNA1G	ENSG00000006283	50.4226	5.25701	0.870267	4.89161	1e-06	0.000251847
UGCG	ENSG00000148154	2031.04	1.99953	0.204468	4.88842	1.02e-06	0.000252601
RIN3	ENSG00000100599	217.115	-3.10785	0.432127	-4.87784	1.07e-06	0.00026307
TNS4	ENSG00000131746	4107.51	-1.77257	0.159056	-4.85725	1.19e-06	0.000288201
AC009238.1	ENSG00000227120	52.8841	-7.65113	1.37328	-4.84325	1.28e-06	0.000305359
2025-09-03	ENSG00000100167	73.0359	2.93189	0.399938	4.83049	1.36e-06	0.000317562
OBSL1	ENSG00000124006	196.902	-2.60124	0.3314	-4.83173	1.35e-06	0.000317562
TMEM170B	ENSG00000205269	159.786	2.4043	0.291043	4.82507	1.4e-06	0.000322332
AJUBA	ENSG00000129474	1157.56	-2.84	0.382442	-4.81118	1.5e-06	0.000341413
FGFR1OP	ENSG00000213066	144.501	5.50914	0.938697	4.80361	1.56e-06	0.000350358
FOSL1	ENSG00000175592	1051.18	-2.31281	0.273763	-4.79543	1.62e-06	0.000360672
TGFB1I1	ENSG00000140682	130.794	-3.95589	0.619888	-4.76842	1.86e-06	0.000407752
FDFT1	ENSG00000079459	2524.72	1.71534	0.150227	4.76174	1.92e-06	0.00041192
FGF9	ENSG00000102678	24.8547	5.50294	0.9454	4.763	1.91e-06	0.00041192
HIST1H2BH	ENSG00000275713	54.0788	2.79744	0.378171	4.75298	2e-06	0.000425347
MAP2K6	ENSG00000108984	84.4236	4.9394	0.831367	4.73846	2.15e-06	0.000451887
PKP3	ENSG00000184363	1063.79	-2.45627	0.309818	-4.70039	2.6e-06	0.000538893
EPB41	ENSG00000159023	128.294	4.81548	0.812651	4.6951	2.66e-06	0.000543623
HIST1H3C	ENSG00000278272	90.67	3.59331	0.552455	4.69417	2.68e-06	0.000543623
ZNF618	ENSG00000157657	196.463	-3.14652	0.458757	-4.67899	2.88e-06	0.000579215
PLEKHN1	ENSG00000187583	120.498	-2.76619	0.378082	-4.67144	2.99e-06	0.00059459
RTBDN	ENSG00000132026	25.0839	5.09807	0.879573	4.65916	3.18e-06	0.000618181
SLC2A12	ENSG00000146411	157.444	2.39061	0.29835	4.66101	3.15e-06	0.000618181
KIF5C	ENSG00000168280	11.8418	9.23289	1.77372	4.64159	3.46e-06	0.000659555
RNU2-1	ENSG00000274585	3489.83	4.63089	0.782161	4.64212	3.45e-06	0.000659555
MT-ND4L	ENSG00000212907	10365.2	2.64307	0.354407	4.63612	3.55e-06	0.000670483
GLI1	ENSG00000111087	62.6045	4.59789	0.778412	4.6221	3.8e-06	0.000704671
ZBTB45	ENSG00000119574	80.7988	-4.13255	0.677789	-4.62172	3.81e-06	0.000704671
MERTK	ENSG00000153208	74.6043	2.75341	0.380166	4.61222	3.98e-06	0.000730472
MPP1	ENSG00000130830	46.1745	3.44552	0.534856	4.57229	4.82e-06	0.000876053
ADGRA2	ENSG00000020181	58.1846	4.87365	0.849319	4.56089	5.09e-06	0.000907545
NLRX1	ENSG00000160703	96.5698	-4.13603	0.68748	-4.56163	5.08e-06	0.000907545
SYT11	ENSG00000132718	176.683	3.19741	0.483946	4.54061	5.61e-06	0.00097982
POU4F1	ENSG00000152192	19.8168	5.44295	0.978621	4.54001	5.63e-06	0.00097982
HIST1H2AL	ENSG00000276903	30.4567	3.41121	0.531234	4.53889	5.65e-06	0.00097982
HIST1H2BE	ENSG00000274290	186.242	2.86679	0.41154	4.53611	5.73e-06	0.000983828
GAS2L3	ENSG00000139354	217.643	2.3192	0.292082	4.51654	6.29e-06	0.00106949
RCC2	ENSG00000179051	1313.61	-1.98039	0.217491	-4.50773	6.55e-06	0.00110493
SYDE1	ENSG00000105137	102.263	-4.22904	0.717103	-4.50289	6.7e-06	0.0011204
LCA5	ENSG00000135338	124.386	2.32374	0.294691	4.49196	7.06e-06	0.00116914
MT-ND5	ENSG00000198786	41650.2	2.71518	0.383166	4.47632	7.59e-06	0.00124713
TECRP1	ENSG00000235043	59.5841	-6.8951	1.32521	-4.44843	8.65e-06	0.0014083
STC1	ENSG00000159167	4966.13	1.82837	0.186449	4.44286	8.88e-06	0.00143292
CCDC97	ENSG00000142039	204.354	-2.29375	0.291621	-4.43642	9.15e-06	0.00145163
MT-ND4	ENSG00000198886	73545	2.63723	0.368912	4.43801	9.08e-06	0.00145163
ANKRD34B	ENSG00000189127	8.76961	8.72405	1.7434	4.43045	9.4e-06	0.00147998
CYP1A1	ENSG00000140465	259.026	-2.72307	0.390006	-4.41807	9.96e-06	0.00155265
ZNF219	ENSG00000165804	296.84	-2.32706	0.300476	-4.41653	1e-05	0.00155265
SESN3	ENSG00000149212	2166.36	2.33528	0.305327	4.37329	1.22e-05	0.00187924
SLC30A10	ENSG00000196660	33.7143	-7.07063	1.39075	-4.36501	1.27e-05	0.00193605
ALDH3B2	ENSG00000132746	29.9545	9.06156	1.85673	4.34179	1.41e-05	0.00213525
MUC5B	ENSG00000117983	176.938	-3.56705	0.593702	-4.32381	1.53e-05	0.00229201
SLAIN1	ENSG00000139737	62.7815	2.72014	0.397931	4.32271	1.54e-05	0.00229201
RGS7BP	ENSG00000186479	15.0187	4.90859	0.906898	4.30985	1.63e-05	0.0024104
ST8SIA4	ENSG00000113532	47.5006	3.58663	0.601555	4.2999	1.71e-05	0.00250169
ZNF777	ENSG00000196453	179.078	-2.84596	0.430096	-4.29196	1.77e-05	0.00257292
MATR3	ENSG00000280987	890.089	2.73144	0.403705	4.28889	1.8e-05	0.00258883
HIST1H4H	ENSG00000158406	247.298	1.98471	0.229964	4.28201	1.85e-05	0.00264996
ARMC5	ENSG00000140691	156.686	-2.73818	0.406772	-4.27309	1.93e-05	0.00272626
GPR3	ENSG00000181773	36.0836	3.20661	0.516488	4.27234	1.93e-05	0.00272626
SLFN5	ENSG00000166750	683.836	-2.01311	0.238841	-4.24179	2.22e-05	0.00310218
CTCF	ENSG00000102974	47.2834	-7.68611	1.57831	-4.23624	2.27e-05	0.00312138
NCF2	ENSG00000116701	289.647	-3.17273	0.512906	-4.23612	2.27e-05	0.00312138
HIST1H1D	ENSG00000124575	98.3159	3.24697	0.530513	4.23547	2.28e-05	0.00312138
EPC1	ENSG00000120616	310.857	-2.44607	0.341714	-4.2318	2.32e-05	0.00314985
MT-CO2	ENSG00000198712	77003.9	2.39723	0.330354	4.22949	2.34e-05	0.00315963
ZYX	ENSG00000159840	3557.6	-1.98835	0.235141	-4.20324	2.63e-05	0.00349954
AC083902.2	ENSG00000248713	32.7811	-6.34634	1.2717	-4.20408	2.62e-05	0.00349954
TTC9	ENSG00000133985	1079.33	-1.95561	0.228756	-4.17741	2.95e-05	0.00389397
CCL20	ENSG00000115009	4298.29	2.31923	0.317737	4.15196	3.3e-05	0.00432333
LRRC41	ENSG00000132128	958.002	-2.00944	0.243822	-4.14007	3.47e-05	0.0045045
NME7	ENSG00000143156	156.72	2.5909	0.384478	4.13783	3.51e-05	0.0045045
CCDC168	ENSG00000175820	24.647	3.6802	0.647723	4.13788	3.51e-05	0.0045045
MAATS1	ENSG00000183833	12.579	5.95724	1.19849	4.13623	3.53e-05	0.00450535
TPX2	ENSG00000088325	117.414	2.29939	0.3144	4.13292	3.58e-05	0.00454012
HIST1H2AJ	ENSG00000276368	32.4945	4.27573	0.795655	4.11703	3.84e-05	0.00483219
FBLIM1	ENSG00000162458	1988.21	-2.21908	0.296372	-4.11336	3.9e-05	0.00487707
HIST1H3I	ENSG00000275379	84.7233	3.28917	0.557337	4.10734	4e-05	0.00497305
SGTB	ENSG00000197860	299.366	2.19436	0.291202	4.10147	4.11e-05	0.00506747
PLLP	ENSG00000102934	166.183	2.76737	0.431857	4.09249	4.27e-05	0.00523366
ARHGEF37	ENSG00000183111	400.542	-1.97125	0.237962	-4.08152	4.47e-05	0.00545171
VAT1L	ENSG00000171724	12.1329	4.9934	0.982226	4.06566	4.79e-05	0.00579859
HIST2H4A	ENSG00000270882	104.394	2.35891	0.334615	4.06113	4.88e-05	0.00587467
TSC22D3	ENSG00000157514	1319.06	1.96328	0.237542	4.05521	5.01e-05	0.00591233
DNM3	ENSG00000197959	91.1909	2.85794	0.458143	4.05537	5.01e-05	0.00591233
TYW1B	ENSG00000277149	92.4235	2.79324	0.442204	4.05524	5.01e-05	0.00591233
CDCA7L	ENSG00000164649	50.6779	4.03943	0.752305	4.04015	5.34e-05	0.0062639
MUC1	ENSG00000185499	2209.27	-2.00201	0.248098	-4.03878	5.37e-05	0.0062639
SLC4A11	ENSG00000088836	142.875	-4.05061	0.758376	-4.02256	5.76e-05	0.00667027
HIST1H3D	ENSG00000197409	156.32	2.85892	0.464003	4.00628	6.17e-05	0.00710336
GSTM4	ENSG00000168765	59.575	3.04538	0.511141	4.0016	6.29e-05	0.00715794
HIST1H2BL	ENSG00000185130	20.5409	3.24997	0.562178	4.00223	6.27e-05	0.00715794
MB21D2	ENSG00000180611	213.232	1.89739	0.224662	3.99443	6.49e-05	0.00729029
AL031587.5	ENSG00000278948	279.585	-2.63456	0.409159	-3.99492	6.47e-05	0.00729029
SSTR2	ENSG00000180616	39.3492	3.49662	0.625484	3.9915	6.57e-05	0.00733714
LIFR	ENSG00000113594	725.843	2.1825	0.297183	3.97903	6.92e-05	0.00764258
FZD4	ENSG00000174804	129.656	2.38033	0.346787	3.98033	6.88e-05	0.00764258
SIRT1	ENSG00000096717	291.998	-1.92295	0.232325	-3.97265	7.11e-05	0.00780436
SLC2A4	ENSG00000181856	29.9442	4.72717	0.938953	3.9695	7.2e-05	0.00781754
ZDBF2	ENSG00000204186	45.6245	-6.83151	1.46894	-3.96988	7.19e-05	0.00781754
PLEKHG2	ENSG00000090924	637.6	-2.41515	0.356785	-3.96638	7.3e-05	0.00787507
ZCCHC24	ENSG00000165424	189.42	1.96423	0.2434	3.96149	7.45e-05	0.00799245
PTHLH	ENSG00000087494	4668.5	-1.60616	0.153186	-3.95701	7.59e-05	0.00809775
SLITRK4	ENSG00000179542	8.93074	8.50244	1.90158	3.94537	7.97e-05	0.00845391
NCEH1	ENSG00000144959	1609.17	1.9004	0.228313	3.9437	8.02e-05	0.00846524
TAPBP	ENSG00000231925	3049.51	-2.00684	0.255459	-3.9413	8.1e-05	0.00850285
DIRAS1	ENSG00000176490	63.2061	3.08585	0.530234	3.93382	8.36e-05	0.00872383
HIST1H3J	ENSG00000197153	39.6098	3.04088	0.519007	3.93228	8.41e-05	0.00873152
USP11	ENSG00000102226	240.934	-2.38308	0.353064	-3.91737	8.95e-05	0.0092387
TSPAN7	ENSG00000156298	23.952	4.98139	1.01936	3.90578	9.39e-05	0.00964009
HIST1H2BF	ENSG00000277224	101.599	2.51916	0.389081	3.90447	9.44e-05	0.00964009
CPA4	ENSG00000128510	1443.54	2.06269	0.273881	3.88012	0.000104406	0.0105452
PLEC	ENSG00000178209	9121.87	-1.83608	0.215552	-3.8788	0.000104972	0.0105452
HIST1H2BM	ENSG00000273703	13.8249	4.12162	0.804549	3.87996	0.000104473	0.0105452
DSC2	ENSG00000134755	1699.11	-2.28541	0.3317	-3.87524	0.000106522	0.0105906
AC108673.2	ENSG00000273174	22.8419	-6.51623	1.42348	-3.87518	0.000106546	0.0105906
DPF1	ENSG00000011332	10.6291	6.78781	1.49706	3.86612	0.000110581	0.0109342
LBR	ENSG00000143815	396.064	2.52652	0.396412	3.85085	0.000117708	0.0115783
PSD4	ENSG00000125637	621.598	-2.4406	0.374358	-3.84819	0.000118993	0.0116441
ZNF532	ENSG00000074657	814.814	-2.04652	0.272524	-3.8401	0.000122984	0.0119726
TOX2	ENSG00000124191	22.1521	4.08109	0.804316	3.83069	0.000127782	0.0123759
CYP7B1	ENSG00000172817	17.1283	-6.22273	1.36422	-3.82837	0.000128992	0.0124293
HMGCS1	ENSG00000112972	1271.73	2.01445	0.26603	3.81328	0.000137135	0.0131469
MT-ND2	ENSG00000198763	42766.7	2.37198	0.359977	3.81131	0.000138234	0.0131853
SLC20A1	ENSG00000144136	2221.21	1.62594	0.164354	3.80845	0.000139841	0.0132715
AC138028.6	ENSG00000278341	23.2603	-6.16476	1.35731	-3.80515	0.000141716	0.0133822
MICA	ENSG00000204520	746.856	1.57631	0.151648	3.80034	0.0001445	0.0135772
SYNE2	ENSG00000054654	2860.93	-2.06895	0.281443	-3.7981	0.000145808	0.0136323
PROSER2	ENSG00000148426	454.312	-2.25022	0.329305	-3.79654	0.000146732	0.0136511
AP001453.1	ENSG00000256116	22.5045	5.93108	1.30245	3.78601	0.000153083	0.0141722
HOXA5	ENSG00000106004	66.1009	2.56894	0.415527	3.77578	0.000159505	0.0146947
GCHFR	ENSG00000137880	90.5425	2.38162	0.366419	3.77061	0.000162851	0.0147512
SFN	ENSG00000175793	6953.53	-1.89845	0.238303	-3.77021	0.000163111	0.0147512
KHSRPP1	ENSG00000229835	30.1626	-6.21876	1.38348	-3.77219	0.000161818	0.0147512
MPV17L2	ENSG00000254858	263.912	2.27832	0.339075	3.77001	0.000163242	0.0147512
LZTS1	ENSG00000061337	25.612	3.86741	0.761288	3.76653	0.000165535	0.01486
THAP10	ENSG00000129028	52.226	2.60558	0.426359	3.76579	0.00016602	0.01486
GMEB2	ENSG00000101216	126.017	-2.37143	0.364444	-3.76307	0.000167843	0.0149523
CFAP20	ENSG00000070761	651.553	2.03817	0.276879	3.74956	0.000177145	0.0156303
FIGNL1	ENSG00000132436	153.682	2.25001	0.333293	3.75047	0.000176506	0.0156303
ZNF469	ENSG00000225614	207.339	-4.06843	0.818589	-3.74844	0.000177937	0.0156303
RFX2	ENSG00000087903	121.083	3.58194	0.689508	3.74461	0.000180673	0.0157972
ADAMTS15	ENSG00000166106	92.0561	2.93316	0.518596	3.72769	0.000193246	0.0168186
ATF5	ENSG00000169136	385.256	-2.22989	0.331033	-3.7153	0.000202962	0.0175832
AMIGO2	ENSG00000139211	649.056	-2.0283	0.277699	-3.70293	0.000213128	0.018296
SCNN1G	ENSG00000166828	260.936	1.91106	0.245979	3.70381	0.000212387	0.018296
SYT2	ENSG00000143858	24.747	-5.70635	1.27235	-3.69895	0.000216492	0.0185007
NPTX2	ENSG00000106236	26.4698	3.86968	0.776309	3.69657	0.000218536	0.0185708
TRIM13	ENSG00000204977	150.434	-2.16048	0.314007	-3.6957	0.000219279	0.0185708
SPRY2	ENSG00000136158	173.401	-2.08643	0.294271	-3.69194	0.000222546	0.0187634
MFSD2A	ENSG00000168389	762.424	1.6615	0.179535	3.6845	0.000229153	0.0192346
HIST1H3G	ENSG00000273983	26.9296	3.64048	0.719137	3.67174	0.000240908	0.0201318
YAP1	ENSG00000137693	2187.88	-1.66368	0.181084	-3.66504	0.000247299	0.0205256
PDE4DIP	ENSG00000178104	933.499	1.85027	0.232026	3.66453	0.000247794	0.0205256
EGR2	ENSG00000122877	96.4545	3.31247	0.631979	3.6591	0.000253105	0.020874
TRIM39	ENSG00000204599	173.233	-2.36097	0.372717	-3.65148	0.000260729	0.0214092
CAPN1	ENSG00000014216	3064.8	-1.71212	0.195101	-3.65003	0.000262207	0.0214374
CXCL8	ENSG00000169429	30828.7	2.15202	0.315744	3.64858	0.000263692	0.0214659
NCMAP	ENSG00000184454	94.3952	2.50356	0.41225	3.64721	0.0002651	0.0214879
KCNN3	ENSG00000143603	108.062	3.57346	0.706489	3.64261	0.000269886	0.0216897
PCDH20	ENSG00000280165	53.1488	4.17746	0.872044	3.64369	0.000268752	0.0216897
ZBTB7C	ENSG00000184828	57.3118	3.08459	0.573638	3.63397	0.00027909	0.0223343
ZNF282	ENSG00000170265	345.818	-2.12216	0.309009	-3.63147	0.000281815	0.0224572
ELOVL4	ENSG00000118402	487.79	1.98126	0.270674	3.62525	0.000288683	0.022886
PPP1R3G	ENSG00000219607	66.231	-3.79951	0.772403	-3.62441	0.00028962	0.022886
HIST1H3E	ENSG00000274750	151.382	3.14705	0.592816	3.62177	0.000292592	0.0230246
DEK	ENSG00000124795	58.3741	-5.583	1.26628	-3.61925	0.000295456	0.0231535
TMEM108	ENSG00000144868	12.0445	4.38652	0.936618	3.61569	0.000299546	0.0233769
DTL	ENSG00000143476	22.3063	4.83598	1.06666	3.59624	0.000322853	0.0250922
HIST1H2BC	ENSG00000180596	369.492	1.69679	0.194001	3.59169	0.000328536	0.0254292
ZNF217	ENSG00000171940	4070.12	1.60149	0.167765	3.5853	0.000336685	0.0258535
CEBPD	ENSG00000221869	240.788	-2.41104	0.393568	-3.58525	0.000336755	0.0258535
FOXA2	ENSG00000125798	16.7071	4.30565	0.92362	3.57901	0.000344896	0.0263713
HIST1H3B	ENSG00000274267	19.0049	4.39755	0.949734	3.57737	0.000347072	0.0264307
GAS6-AS1	ENSG00000233695	17.4899	-5.98714	1.39454	-3.57618	0.000348651	0.0264443
FHL1	ENSG00000022267	68.497	5.02857	1.12776	3.57218	0.000354027	0.0267446
FOXA1	ENSG00000129514	1274.37	-1.6272	0.17576	-3.56849	0.00035904	0.0270152
MSMO1	ENSG00000052802	2126.57	1.55824	0.156582	3.56518	0.000363612	0.0271134
EYA1	ENSG00000104313	82.5794	3.24607	0.630282	3.5636	0.000365805	0.0271134
RP9P	ENSG00000205763	15.3228	-6.16345	1.4488	-3.56393	0.000365337	0.0271134
EMG1	ENSG00000268439	21.2912	-6.24275	1.47128	-3.5634	0.000366087	0.0271134
FIG4	ENSG00000112367	18.2881	-5.78125	1.34303	-3.56004	0.000370796	0.0271703
KANSL1	ENSG00000120071	1769.05	-1.79938	0.22443	-3.56181	0.000368307	0.0271703
FAM46B	ENSG00000158246	380.163	1.98507	0.276723	3.55978	0.000371171	0.0271703
ZYG11A	ENSG00000203995	26.3613	3.30566	0.648439	3.55571	0.000376957	0.0274873
MAMLD1	ENSG00000013619	155.009	2.52495	0.429376	3.55156	0.000382952	0.0278171
PPFIBP2	ENSG00000166387	76.1609	2.78759	0.50405	3.54646	0.00039044	0.0282523
MTND1P23	ENSG00000225972	233.606	9.12726	2.29439	3.54222	0.000396769	0.0285342
ARHGEF38	ENSG00000236699	40.6601	3.49507	0.704456	3.54183	0.000397357	0.0285342
RGS14	ENSG00000169220	108.868	2.48705	0.420864	3.53332	0.000410383	0.0293579
C16orf45	ENSG00000166780	334.935	1.82448	0.233658	3.52856	0.000417834	0.0297781
TTYH2	ENSG00000141540	62.175	2.84719	0.523646	3.52755	0.000419431	0.0297796
ALS2CL	ENSG00000178038	539.71	-2.11278	0.315644	-3.52542	0.000422806	0.0299068
LONP1	ENSG00000196365	253.073	-2.1645	0.330439	-3.5241	0.000424927	0.0299446
LRRC4	ENSG00000128594	281.723	-3.28232	0.649367	-3.51469	0.000440268	0.0305473
STX11	ENSG00000135604	46.3173	-4.31801	0.943628	-3.51623	0.000437723	0.0305473
LMX1B	ENSG00000136944	36.3639	3.21196	0.629487	3.51391	0.000441565	0.0305473
TSPAN5	ENSG00000168785	590.718	1.62408	0.177532	3.51532	0.000439221	0.0305473
KRT75	ENSG00000170454	263.495	2.33738	0.380568	3.51416	0.000441155	0.0305473
PTPN23	ENSG00000076201	370.51	-1.98195	0.279912	-3.50806	0.000451388	0.030969
NCAPH	ENSG00000121152	24.7775	4.68441	1.05048	3.50736	0.000452581	0.030969
SLC25A53	ENSG00000269743	12.8899	-5.80371	1.36948	-3.5077	0.000451991	0.030969
PBX1	ENSG00000185630	332.006	2.00293	0.286165	3.50472	0.000457092	0.0311648
TAGLN3	ENSG00000144834	100.331	2.94203	0.555682	3.49485	0.00047432	0.0322231
CASP9	ENSG00000132906	146.655	1.7894	0.22615	3.49059	0.00048196	0.0326247
IL10RA	ENSG00000110324	36.1288	4.92675	1.12555	3.48875	0.000485277	0.0327319
TNFRSF9	ENSG00000049249	318.328	2.0508	0.301407	3.48633	0.0004897	0.0328119
HIST1H2AK	ENSG00000275221	39.7464	3.12352	0.609123	3.4862	0.000489938	0.0328119
CXorf57	ENSG00000147231	34.4045	4.46682	0.994787	3.48498	0.00049217	0.032845
DLGAP2	ENSG00000198010	12.4657	8.50849	2.16075	3.47495	0.000510956	0.0339786
LAMC1	ENSG00000135862	2392.94	-1.82521	0.23778	-3.47048	0.000519523	0.034427
PMEL	ENSG00000185664	43.7324	2.83564	0.530591	3.45961	0.000540958	0.0357222
TUBA1C	ENSG00000167553	2992.81	-1.50957	0.147572	-3.453	0.000554384	0.0364812
WNT9A	ENSG00000143816	242.777	-2.17703	0.340987	-3.45183	0.00055679	0.0365123
AC012254.2	ENSG00000267228	11.5099	9.01804	2.32414	3.44989	0.000560808	0.0366485
AC102945.2	ENSG00000279041	22.8822	-5.92358	1.42831	-3.44715	0.000566542	0.0368955
PCDHB13	ENSG00000187372	37.4105	-3.70748	0.786838	-3.44097	0.000579643	0.0376191
POLE	ENSG00000177084	108.773	2.91003	0.556308	3.4334	0.000596067	0.0385525
PPP1R3C	ENSG00000119938	390.085	2.08817	0.317415	3.42821	0.000607577	0.0391628
MTND4P24	ENSG00000232177	9.97272	5.35173	1.27178	3.42177	0.000622154	0.039966
WFDC3	ENSG00000124116	17.0879	-5.55401	1.33224	-3.41831	0.000630122	0.0402299
MEPCE	ENSG00000146834	388.003	-2.06533	0.311671	-3.41813	0.000630523	0.0402299
EFNA3	ENSG00000143590	497.008	1.84758	0.248062	3.41682	0.000633568	0.0402881
NOD1	ENSG00000106100	60.5529	-3.22887	0.654829	-3.40375	0.000664685	0.0419841
NFE2L3P1	ENSG00000267497	24.5673	-5.60622	1.35325	-3.40381	0.000664538	0.0419841
TNFRSF19	ENSG00000127863	138.898	2.17438	0.345179	3.40224	0.000668357	0.0420753
SNORA44	ENSG00000273544	7.77253	6.51754	1.625	3.39541	0.000685259	0.042996
AL109797.1	ENSG00000223714	4.94828	7.78245	2.00314	3.38591	0.00070943	0.0443652
EEPD1	ENSG00000122547	91.1875	3.6041	0.769426	3.38446	0.000713176	0.0444523
HLF	ENSG00000108924	21.3924	4.28181	0.970422	3.38184	0.000720022	0.0447314
KAT2A	ENSG00000108773	248.737	-2.10612	0.327659	-3.37582	0.000735963	0.0455718
PTCD3	ENSG00000132300	322.731	1.75409	0.223484	3.37425	0.000740177	0.045578
MLLT3	ENSG00000171843	492.557	2.02849	0.304829	3.37398	0.000740889	0.045578
CUL1	ENSG00000055130	89.1591	-8.7489	2.29944	-3.3699	0.000751952	0.0461083
EHD2	ENSG00000024422	1860.07	-1.76802	0.228615	-3.35943	0.000781038	0.0472881
SYT5	ENSG00000129990	32.0966	4.27973	0.976256	3.3595	0.000780845	0.0472881
MAPRE2	ENSG00000166974	446.126	1.76524	0.227853	3.35848	0.000783711	0.0472881
AL391244.1	ENSG00000224870	19.5086	-5.73016	1.4081	-3.35925	0.000781543	0.0472881
AC011591.1	ENSG00000267250	4.77971	7.44713	1.9193	3.35911	0.000781947	0.0472881
ATN1	ENSG00000111676	1112.63	-1.78708	0.234521	-3.35612	0.000790453	0.0473605
PTPN9	ENSG00000169410	454.359	-2.30271	0.388096	-3.35667	0.00078887	0.0473605
CLCF1	ENSG00000175505	195.116	-2.58966	0.473759	-3.35542	0.000792435	0.0473605
EDA	ENSG00000158813	98.7458	2.54768	0.461705	3.3521	0.000802013	0.0474822
RAPGEF6	ENSG00000158987	1536.7	4.84974	1.14843	3.35217	0.000801803	0.0474822
AP004607.3	ENSG00000254818	64.9186	-3.29122	0.683475	-3.35231	0.0008014	0.0474822
SNAPC2	ENSG00000104976	342.164	2.34786	0.402386	3.34966	0.000809106	0.0477524
AATF	ENSG00000275700	123.09	2.32318	0.396524	3.33694	0.000847069	0.0498372

## Sheet: Normalized read counts
	NHBE_uninfected_1	NHBE_uninfected_2	NHBE_uninfected_3	NHBE_Fn_1	NHBE_Fn_2	NHBE_Fn_3	NHBE_So_1	NHBE_So_2	NHBE_So_3	NHBE_Fn_So_1	NHBE_Fn_So_2	NHBE_Fn_So_3
ENSG00000000003	336.165	426.578	363.337	464.37	243.009	388.421	422.405	444.09	395.971	728.945	333.417	619.829
ENSG00000000419	80.529	60.5591	62.0495	120.407	145.466	0	40.0893	72.9355	117.284	104.999	140.877	124.097
ENSG00000000457	90.1943	117.941	108.132	94.593	117.355	106.915	115.304	130.713	91.0964	63.1726	132.455	91.1335
ENSG00000000460	99.3278	39.2046	78.1021	86.2461	94.0458	89.5904	65.8945	56.335	64.9744	113.292	107.82	169.235
ENSG00000000938	0.975032	1.64292	2.2479	6.41375	6.79834	11.0818	2.2518	0	2.12968	0	0	0
ENSG00000000971	93.8493	131.744	413.338	70.2785	0	0	51.0064	196.698	44.5513	273.784	67.6479	144.456
ENSG00000001036	262.501	375.98	433.481	289.614	313.606	303.377	505.776	408.454	365.709	229.264	205.453	271.458
ENSG00000001084	780.837	517.136	518.485	356.899	638.49	880.672	366.083	517.819	442.619	315.923	527.856	420.098
ENSG00000001167	499.617	471.567	548.077	467.238	414.441	593.38	471.731	444.557	456.673	730.759	503.225	543.766
ENSG00000001460	324.192	318.687	301.985	331.871	234.409	206.582	277.982	255.095	276.338	158.023	262.489	175.675
ENSG00000001461	2227.06	2265.46	1792.08	1874.65	1649.32	1405.82	2086.01	1929.79	1895.42	1827.39	1640.66	1788.64
ENSG00000001497	85.7776	75.1975	112.603	68.3034	74.6724	46.8101	53.994	90.8584	90.2118	0	89.5903	54.7238
ENSG00000001561	182.7	228.562	137.71	251.634	188.205	115.926	196.578	201.694	262.875	339.181	344.267	353.584
ENSG00000001617	1491.5	1763	1261.07	1899.66	2105.34	1963.7	1837.62	1546.26	1467.72	906.414	1394.67	1163.95
ENSG00000001629	1004.47	1037.56	1009.69	792.842	498.136	690.289	851.173	1028.63	1090.76	1612.82	1080.16	1163.65
ENSG00000001630	1082.72	1062.74	1127.55	822.056	952.228	914.773	1039.91	1171.54	1231.97	944.221	1204.3	907.269
ENSG00000001631	68.234	93.6604	55.4229	59.5934	154.374	27.4163	122.532	110.047	101.049	0	31.6591	195.667
ENSG00000002016	11.981	28.5333	13.8467	22.1174	19.5308	3.70217	16.8005	21.0372	15.1971	31.4328	25.8242	50.1846
ENSG00000002079	25.0492	38.6497	18.455	42.4685	20.5829	15.1621	63.6944	42.4262	37.0927	10.3345	8.41713	4.13512
ENSG00000002330	241.211	287.966	291.36	333.653	448.332	413.629	381.988	318.741	313.105	304.887	365.443	525.264
ENSG00000002549	122.939	126.416	259.187	109.323	210.105	115.842	127.002	132.284	145.156	85.0356	258.313	184.183
ENSG00000002586	776.39	589.291	590.108	701.259	1106.47	1001.2	756.544	789.776	801.826	795.649	597.047	834.801
ENSG00000002587	618.725	1027.2	799.659	779.505	707.068	224.565	998.713	1007.06	574.331	214.982	425.008	504.411
ENSG00000002726	0	0.832847	0	2.90349	0	0	1.01654	2.49061	0.407873	0	2.60291	0
ENSG00000002745	6.89758	5.1262	53.9154	0	0	0	23.4179	8.55585	12.9312	15.9498	10.8295	31.0201
ENSG00000002746	3.30285	0	0	3.71033	0	0	3.31282	1.00025	0.255881	0	6.62572	0
ENSG00000002822	132.092	96.8338	153.297	213.255	216.497	350.854	145.926	104.761	161.593	333.027	208.116	165.426
ENSG00000002834	6492.97	7699.39	4130.68	4407.06	4518.82	4761.52	6767.7	6134.37	5697.39	2589.5	3412.24	3241.43
ENSG00000002919	220.429	262.702	261.197	178.973	294.065	140.721	268.142	246.622	199.168	199.578	249.349	118.517
ENSG00000002933	0	3.93102	2.14672	0	0	28.8394	2.21233	1.68941	2.67401	0	0	0
ENSG00000003056	935.297	1115.65	1205.22	1274.97	1248.45	877.545	894.757	1022.95	868.654	1397.94	1592.49	1542.02
ENSG00000003096	17.9704	10.5425	58.7151	14.6552	50.2747	16.7035	23.7204	14.4635	18.4855	30.658	25.4678	27.1301
ENSG00000003137	146.028	245.682	192.412	168.34	215.066	408.008	160.678	225.396	133.966	182.27	101.976	111.603
ENSG00000003147	98.7339	91.4804	79.328	50.4316	87.0668	160.4	118.528	59.4103	133.812	38.0682	141.299	45.6242
ENSG00000003249	484.395	516.912	250.394	302.601	272.043	248.313	593.269	394.761	505.344	148.783	121.559	167.544
ENSG00000003393	123.48	123.796	68.5706	232.697	116.63	0	81.6151	84.0999	102.737	0	80.2942	0
ENSG00000003400	138.522	91.9262	199.267	306.915	306.513	190.134	153.072	123.028	117.942	236.464	242.8	227.52
ENSG00000003402	4923.55	4789.68	4758.82	3405.4	2054.8	2776.31	5111.66	5364.98	4651.04	1502.14	2180.44	1941.12
ENSG00000003436	827.181	602.277	694.577	665.951	637.824	793.449	550.117	703.802	653.043	628.076	434.543	651.966
ENSG00000003509	22.7582	39.9436	22.6043	27.8922	60.7922	17.8277	34.3267	25.9841	40.2561	45.8637	7.04511	84.3055
ENSG00000003756	384.731	383.311	286.944	225.433	188.932	220.84	374.544	423.128	387.389	333.168	130.615	350.193
ENSG00000003987	3.95042	23.098	17.4944	1.12699	0	0	6.34311	0.608488	8.65856	0	0	2.81379
ENSG00000003989	69.3996	117.15	96.3257	166.4	62.047	87.5563	84.9414	166.841	102.168	235.421	179.201	272.519
ENSG00000004059	709.179	796.701	914.428	583.675	692.839	701.049	965.393	814.999	792.361	678.695	576.829	611.262
ENSG00000004139	43.5282	48.3954	31.3904	63.2936	42.5382	101.366	77.7012	23.8049	40.9015	145.942	6.48136	8.44098
ENSG00000004142	812.941	775.428	1078.88	554.244	741.6	492.9	999.445	848.968	816.523	458.711	569.226	509.615
ENSG00000004399	56.1067	76.2899	29.773	64.5655	32.9889	75.0257	41.3541	55.6344	87.4615	15.913	125.213	168.816
ENSG00000004455	812.833	700.502	1327.88	894.013	1143.04	700.828	710.056	831.548	911.296	1260.95	1203.77	1272.29
ENSG00000004468	11.9428	6.18555	11.6552	5.84199	6.7365	97.5383	2.42178	4.43075	13.376	19.8941	22.5992	0
ENSG00000004478	1259.16	1318.94	1163.29	769.34	865.708	1239.09	1284.4	1246.79	1161.25	572.98	5204.58	775.532
ENSG00000004487	372.557	415.301	532.588	426.581	489.149	637.485	295.398	387.677	480.376	377.741	277.639	409.235
ENSG00000004534	206.638	148.86	91.0772	157.871	136.713	214.872	187.577	104.769	179.65	76.6949	149.24	77.7626
ENSG00000004660	16.8906	9.39854	8.51403	36.81	41.3463	42.7503	10.5898	7.54045	17.7089	2.82382	16.1059	50.929
ENSG00000004700	179.641	236.499	358.41	160.035	307.428	377.554	185.096	319.98	216.217	458.101	420.051	289.495
ENSG00000004766	268.441	248.233	260.321	162.101	111.771	191.366	120.021	197.229	237.013	536.504	177.579	277.833
ENSG00000004776	1.28708	1.59338	4.65272	2.52804	0	0	5.08796	1.22382	4.20437	6.93271	0	0
ENSG00000004777	3.04032	2.99558	10.5974	1.45366	51.1423	2.51409	0	3.46593	24.3764	6.94463	16.5657	11.7225
ENSG00000004779	164.295	136.807	216.237	182.592	164.004	129.703	133.785	153.941	187.909	290.837	190.731	287.273
ENSG00000004799	254.845	172.834	251.782	249.169	230.513	391.429	196.598	166.833	180.829	119.248	174.889	101.746
ENSG00000004809	1.5503	1.95829	10.8929	1.59449	0	22.7789	6.04474	5.3866	4.83681	0	4.31112	34.1004
ENSG00000004838	5.11936	7.80297	2.10484	2.34414	0	26.4199	5.16271	8.21303	2.0318	13.2986	0	0
ENSG00000004846	3.29743	8.14914	14.1882	3.56278	5.08803	0	4.08454	9.13508	8.976	0	0	0
ENSG00000004848	1.28476	0	0	0	0	0	0	0.455518	1.74444	0	21.784	0
ENSG00000004864	219.065	210.398	274.157	160.887	161.3	146.098	188.236	186.668	188.049	144.357	157.261	104.019
ENSG00000004866	435.334	430.387	405.748	258.949	184.991	245.124	363.986	457.086	352.502	273.048	208.399	341.09
ENSG00000004897	1193.65	895.2	1220.71	787.21	1784.4	930.554	931.199	946.607	1062.77	1681.77	926.074	1349.07
ENSG00000004939	22.4692	7.15172	2.20445	18.9125	21.1664	298.494	2.56677	33.1924	1.8646	14.3034	0	10.1183
ENSG00000004961	569.264	523.537	561.727	626.958	335.539	410.034	617.705	562.871	603.887	823.949	723.793	529.151
ENSG00000004975	347.364	365.021	228.702	497.005	733.447	690.094	303.105	284.888	323.552	226.561	459.592	412.363
ENSG00000005001	2583.71	3439.79	2656.03	4529	4705.17	4961.49	6132.1	3278.35	4276.7	3631.87	3876.86	3907.91
ENSG00000005007	787.427	1141.55	571.427	254.586	0	572.981	1247.83	1020.48	695.955	0	376.877	364.833
ENSG00000005020	355.922	313.756	300.714	283.558	331.726	327.616	271.479	325.852	361.555	780.175	550.434	446.167
ENSG00000005022	1074.72	1113.83	2134.05	1283.58	1236.23	1570.96	1219.47	1360.44	1349.27	1490.78	1714.42	1554.72
ENSG00000005059	86.0472	102.751	180.171	82.9824	73.7718	34.5275	105.009	80.7784	81.9106	47.0216	319.042	108.98
ENSG00000005073	0.734333	2.99522	2.01849	10.1837	69.9735	21.5165	5.47347	1.04347	5.63013	3.39589	16.5983	0
ENSG00000005075	109.257	106.385	121.621	153.896	119.853	117.349	120.823	82.2074	108.119	169.357	157.201	103.797
ENSG00000005100	390.084	297.91	449.022	286.77	210.82	390.905	332.072	360.748	339.117	202.447	247.068	351.224
ENSG00000005102	0	0.955882	2.25458	0	0	0	0	0	0	0	7.26968	9.4645
ENSG00000005108	61.2969	84.3735	54.4888	106.389	191.329	142.606	130.834	104.791	142.935	203.922	330.729	31.3159
ENSG00000005156	143.914	228.129	186.054	150.488	542.057	369.147	187.37	114.688	248.052	108.194	24.9696	108.772
ENSG00000005175	225.772	212.863	284.951	213.481	300.637	167.616	248.657	213.496	254.752	346.755	186.295	487.519
ENSG00000005187	5.01231	2.00586	12.1849	41.9243	62.918	14.4136	11.3749	12.2981	5.76335	14.8651	1.45287	79.32
ENSG00000005189	6.70363	2.82993	9.0782	13.0801	29.8287	0	2.52648	3.19376	5.85566	3.34774	0	0
ENSG00000005194	408.048	422.651	594.045	262.101	200.985	272.089	487.857	415.743	366.233	254.943	367.433	215.855
ENSG00000005206	221.853	239.853	177.125	168.054	303.996	232.063	208.658	234.628	195.466	129.056	111.249	189.419
ENSG00000005238	1919.23	2103.53	1130.59	1504.06	1716.92	1734.36	1980.62	2004.52	1528.63	1187.58	1341.09	1437.45
ENSG00000005243	146.289	18.6664	6.20486	16.7199	13.9261	25.9184	20.2362	23.281	19.5852	0	0	16.5801
ENSG00000005249	0	0	0	24.0368	0	0	0	0	0	0	0	0
ENSG00000005302	115.068	152.842	114.13	64.3139	215.192	61.6762	65.1735	225.553	117.592	0	0	39.1849
ENSG00000005339	2127.2	1942.34	1530.24	853.498	886.369	577.071	1607.48	2057.16	1824.13	250.139	951.956	424.509
ENSG00000005379	0.472157	3.34221	15.8102	0	148.079	6.4206	3.13712	6.30455	1.75932	0	0	0
ENSG00000005436	45.8647	50.5141	164.889	64.9947	68.018	76.1924	96.5389	71.3745	84.149	22.3153	12.5863	11.0024
ENSG00000005448	54.0325	66.8333	55.4694	47.3351	33.9556	110.213	100.487	63.6747	58.8904	46.5692	58.9858	47.0769
ENSG00000005469	234.838	159.663	302.886	162.738	123.199	164.654	178.75	278.331	153.445	406.637	112.074	219.823
ENSG00000005471	0.354232	0	0.413468	0	0	0	4.27494	2.49243	0.769187	0	0	0
ENSG00000005483	2192.71	2154.51	2010.05	1527.09	1369.02	1879.12	1598.01	1822.18	1824.26	1446.5	1093.29	1139.17
ENSG00000005486	687.802	755.009	697.699	717.037	622.607	679.887	811.644	724.526	776.953	857.552	926.477	956.728
ENSG00000005513	15.6644	1.79127	10.8931	5.92121	50.0972	20.4853	13.0917	15.4639	12.0965	0	0	14.1252
ENSG00000005700	705.081	706.296	1009.45	559.566	634.712	375.158	619.844	784.727	798.369	632.435	660.138	836.263
ENSG00000005801	126.179	104.615	91.2434	83.2775	76.0945	158.703	119.665	135.704	86.1937	179.003	158.208	130.321
ENSG00000005810	501.702	791.225	1199	1380.75	359.47	1087.04	643.528	515.819	459.745	936.824	1095.63	883.037
ENSG00000005812	640.282	656.516	652.187	471.328	244.513	532.66	629.864	797.561	783.451	399.769	361.354	620.744
ENSG00000005844	0	2.60755	0.054635	21.0527	0	0	0.795256	1.58364	0	0	0	0
ENSG00000005882	44.1265	50.099	79.0442	144.416	248.915	109.226	136.507	65.0164	108.29	132.51	222.451	245.011
ENSG00000005884	10330.1	9788.83	7595.3	7181.73	7034.78	6527.26	10444.6	8183.33	9264.69	3028.99	5149.5	4588.93
ENSG00000005889	902.305	872.823	499.044	428.415	52.832	249.898	687.286	828.057	667.703	76.6387	132.426	126.377
ENSG00000005893	2518.74	2561.02	2596.35	2494.95	2010.67	2188.52	2012.14	2561.42	2298.51	2053.67	1912.45	2895.88
ENSG00000005961	3.19491	8.63711	6.73157	4.21971	86.9498	0	2.53007	8.48025	14.324	0	0	0
ENSG00000005981	1.40372	1.30413	2.66233	8.27689	0	17.1261	6.76486	2.48543	0.761988	0	49.96	34.4087
ENSG00000006007	2227.03	2372.21	1953.13	2775.53	2038.68	2311	2548.63	2374.64	2171.39	3987.29	3247.16	3984.7
ENSG00000006015	56.8773	77.9535	42.0488	93.0395	116.688	106.907	46.7879	55.9769	64.458	47.3289	30.4565	77.2387
ENSG00000006016	8.25856	0	19.3988	122.217	34.7151	34.011	5.59789	12.0829	12.9361	53.4054	25.0838	12.4374
ENSG00000006025	69.2268	35.8747	30.6292	54.4613	22.6421	37.4705	47.1471	34.7238	33.5792	93.4691	115.497	20.6008
ENSG00000006042	248.002	315.274	215.115	287.223	198.519	344.954	418.66	303.5	327.493	305.79	257.243	283.569
ENSG00000006047	18.9411	21.1164	40.9488	51.2277	76.8959	5.28356	27.321	16.6794	10.7972	9.60226	40.2889	88.9109
ENSG00000006062	23.688	27.4112	38.9091	124.978	203.474	46.6263	36.6372	38.3606	37.4661	72.0758	105.716	82.5947
ENSG00000006071	0	0	0	0	0	0	0	4.54021	0	0	0	0
ENSG00000006118	3370.89	5245.65	2586.05	3277.47	2467.78	3208.86	5734.99	4292.8	3859.3	1023.15	1846.35	2139.53
ENSG00000006125	4052.91	4529.64	3968	3079.34	1821.69	2614.44	3945.41	3807.14	3749.44	2272.5	2854.02	2895.72
ENSG00000006128	0.57815	1.34774	0.713075	0	12.3829	0	0.821496	1.65903	0.946676	26.7411	0	0
ENSG00000006194	322.06	196.386	188.69	393.472	156.894	224.858	235.312	234.541	194.379	454.817	566.065	461.986
ENSG00000006210	51.8943	121.775	132.115	370.401	246.704	338.044	117.239	92.285	157.252	136.473	418.918	134.614
ENSG00000006282	129.532	265.725	176.113	88.6281	301.947	363.022	266.156	193.241	234.112	56.7569	119.689	49.5361
ENSG00000006283	2.17815	1.96858	1.18405	45.4798	158.616	75.9351	4.17556	3.61969	0	70.1013	34.2038	207.609
ENSG00000006327	1570.03	2167.2	1500.85	1135.95	915.832	1127.47	2615.99	1936.81	1911.02	560.48	588.727	991.314
ENSG00000006377	0.643697	0	0	10.1187	0	0	0	0	0	0	12.1254	0
ENSG00000006432	2517.59	2601.38	1517.24	2451.58	2130.71	2147.84	2261.27	2235.02	2073	1449.71	1888.8	1997.45
ENSG00000006451	1188.49	1512.02	747.089	800.711	760.625	562.187	1220.03	1374.61	1139.07	481.063	1016.21	927.209
ENSG00000006453	1312.13	1210.34	759.197	1151	994.252	916.95	1345.22	1073.54	1059.95	764.196	891.965	849.787
ENSG00000006459	856.138	748.873	670.738	529.365	197.615	276.701	637.707	621.42	610.109	334.396	1391.85	753.442
ENSG00000006468	0	7.71499	0	7.08242	0	13.7288	0	0.464271	8.08237	29.2057	28.0945	83.414
ENSG00000006530	9.24535	13.9139	0.517189	41.6739	0	0	35.8759	25.227	0.958675	17.7546	31.9549	81.9267
ENSG00000006534	76.0947	121.96	125.302	129.09	206.86	199.234	128.898	108.319	203.471	46.0686	215.315	62.7509
ENSG00000006555	122.822	136.671	178.845	241.001	242.201	196.728	198.949	158.566	189.047	201.336	161.738	98.3376
ENSG00000006576	252.533	208.359	469.625	366.204	234.823	336.496	142.859	184.427	235.325	655.363	563.021	492.477
ENSG00000006606	11.6232	6.51966	4.37731	12.1094	8.14963	35.3149	7.92343	10.5089	10.1186	40.6501	17.7643	6.59007
ENSG00000006607	574.015	475.632	440.692	478.814	435.271	908.582	459.967	536.106	509.86	529.094	338.201	408.871
ENSG00000006625	52.4491	52.3285	114.705	49.5278	77.9928	43.5889	71.6382	71.4443	64.7945	89.1195	86.5911	141.071
ENSG00000006634	20.9483	52.8753	138.061	80.0622	30.8988	46.7786	17.8606	51.3695	39.5246	168.159	35.6546	30.6785
ENSG00000006638	21.2141	39.3334	23.5383	23.1857	86.9114	110.491	22.233	24.3678	25.2927	15.9144	16.8273	36.5042
ENSG00000006652	1809.12	1129.58	1037.39	952.407	530.038	652.851	1047.25	1141.62	1090.57	712.71	805.896	807.121
ENSG00000006659	0	3.23097	0.692924	0	0	0	0.571798	0.422946	0.641013	0	0	0
ENSG00000006695	57.3501	80.4001	126.121	45.5088	84.4888	111.638	106.044	96.2818	132.313	212.101	147.169	44.9121
ENSG00000006704	474.317	558.027	318.251	459.06	948.047	266.438	455.193	459.003	527.055	306.542	594.457	288.392
ENSG00000006712	528.684	534.678	396.522	357.681	451.353	493.159	714.719	584.698	475.903	443.397	425.16	179.188
ENSG00000006715	313.906	434.829	372.466	442.661	776.298	253.852	441.41	282.141	327.641	508.211	368.876	761.232
ENSG00000006740	96.344	109.616	20.6483	285.874	256.822	81.556	124.331	118.489	79.7694	82.8089	239.261	166.139
ENSG00000006744	504.053	558.936	613.986	345.943	186.243	554.866	519.277	589.547	539.159	715.113	531.578	542.144
ENSG00000006747	43.3724	21.184	108.236	21.8272	11.0381	165.153	16.3655	13.1601	22.3414	133.447	5.39996	87.0122
ENSG00000006756	117.749	164.593	134.825	132.024	198.945	454.518	184.525	150.056	167.326	112.614	118.82	116.527
ENSG00000006757	52.5455	54.6288	56.9791	89.8669	2.36107	0	44.4779	93.0498	40.7515	24.8353	112.093	62.2639
ENSG00000006831	1025	955.793	979.93	869.684	887.411	1648.22	1080.14	1206	884.998	1304.57	1498.52	1406.14
ENSG00000006837	46.8637	8.81315	12.3244	18.5624	25.5956	0	27.5196	8.21408	19.8477	0	4.1	28.035
ENSG00000007038	17.4634	27.2503	81.2622	16.6777	19.371	62.8048	36.5499	22.2273	20.4548	16.511	58.0586	12.8931
ENSG00000007047	802.142	725.595	594.728	683.772	1205.88	1099.27	1011.88	768.764	783.961	740.427	565.274	537.736
ENSG00000007062	41.1676	40.5025	26.085	60.9679	0	133.534	11.7185	24.4845	18.1938	83.5618	106.683	70.6301
ENSG00000007080	144.158	150.27	125.301	117.048	85.7368	67.2403	131.428	117.445	122.267	68.1784	65.1519	62.7717
ENSG00000007168	2341.43	1838.76	1389.32	1132.65	913.716	1699.43	1834.21	2406.36	1777.44	1319.38	1535.15	667.551
ENSG00000007174	2.07787	3.14181	0.922134	11.4901	0	0	0.939547	2.39517	9.58299	0	0	0
ENSG00000007202	3648.77	3640.86	3317.62	3076	2742.3	1920.53	3783.1	3665.12	3195.18	2981.23	2128.54	2446.27
ENSG00000007216	0	0	3.99895	0	0	0	1.2837	0	2.93493	0	0	0
ENSG00000007237	38.9953	18.3086	0	0.464494	11.6495	157.272	25.2734	14.2662	27.4216	269.979	37.4526	3.47943
ENSG00000007255	8.13166	11.8236	19.6866	13.4171	0	26.0957	13.891	18.4333	13.5957	4.00108	9.75081	5.35056
ENSG00000007264	0	2.33189	2.71988	0.937392	0	0	0	0.372368	2.59356	0	0	0
ENSG00000007306	13.2502	24.2046	33.5639	54.2431	9.68336	87.7981	10.496	18.8138	41.2793	28.0848	16.64	16.2469
ENSG00000007312	0	0.192279	1.71008	0	0	0	0	4.7053	6.074	0	10.0454	0
ENSG00000007314	7.16283	12.8679	12.6914	29.3354	60.6968	62.9426	19.4566	12.2358	11.6549	0	20.2483	2.92992
ENSG00000007341	100.848	55.1883	70.95	104.63	141.408	50.3771	45.0355	76.2755	76.8469	97.6634	78.7329	98.902
ENSG00000007372	1.6232	3.66191	0.209222	140.837	0	14.4715	0.789859	0	1.90608	0	0	20.4242
ENSG00000007376	440.336	529.864	523.933	419.164	569.786	647.022	578.242	499.98	503.395	493.279	634.645	598.412
ENSG00000007384	329.814	378.586	310.932	250.111	294.782	521.271	401.359	304.491	298.321	352.366	353.463	93.3074
ENSG00000007392	197.616	190.702	84.0481	154.434	68.7612	86.5121	145.882	122.773	165.012	119.107	173.842	112.335
ENSG00000007402	6.51071	1.44603	2.68947	2.48633	36.8002	0	3.66137	6.7225	13.0394	0	0	6.20772
ENSG00000007516	7.29177	24.2444	3.95012	9.92798	45.6231	44.9085	10.066	10.0727	4.8801	30.1256	69.0718	186.053
ENSG00000007520	60.3092	89.2473	134.732	53.2698	54.7924	41.7725	110.507	122.307	94.1928	42.76	60.3505	51.3407
ENSG00000007541	303.459	368.379	275.331	422.937	228.998	326.849	390.472	344.928	385.705	202.008	259.846	292.079
ENSG00000007545	500.509	546.292	265.442	353.146	373.257	679.276	381.73	537.277	350.694	202.145	707.408	181.134
ENSG00000007866	614.463	864.061	406.883	458.052	641.03	431.214	758.253	715.54	636.423	326.059	306.714	270.415
ENSG00000007908	2.11195	0	12.4826	0	0	0	2.50962	0	0.497296	0	0	0
ENSG00000007923	327.38	389.326	506.396	167.758	262.388	319.822	376.404	387.462	387.707	136.369	343.93	450.833
ENSG00000007933	6.61441	5.87165	9.52523	8.12356	42.2545	0	13.4935	7.42108	9.94399	13.4637	0	2.03956
ENSG00000007944	99.5187	90.2567	127.032	181.278	119.745	156.079	101.362	126.625	136.148	193.446	312.493	291.064
ENSG00000007952	1.17729	0.180482	3.99868	0	0	0	0	1.75145	0.600994	0	0	0
ENSG00000007968	10.5636	9.82	5.13345	11.5358	0	13.9693	5.57925	2.90646	7.32387	0	39.812	11.5207
ENSG00000008018	246.143	212.818	238.363	229.602	268.773	411.833	244.598	250.513	207.761	442.052	301.624	251.379
ENSG00000008056	15.4757	5.20483	2.25902	23.9276	15.8748	4.38252	7.00551	8.22668	15.9693	2.98213	0	3.16356
ENSG00000008083	714.569	733.647	498.415	991.447	1443.3	1196.57	621.457	681.399	607.849	981.097	1002.39	1263.74
ENSG00000008086	423.924	267.781	231.566	367.431	366.49	615.487	234.394	224.54	182.051	292.97	601.811	663.84
ENSG00000008128	85.6958	46.5877	43.8575	48.2532	22.5892	79.666	66.4823	73.7516	55.3238	38.3946	48.9347	66.5546
ENSG00000008130	531.26	594.186	472.89	360.971	340.44	240.258	635.946	481.849	636.546	158.454	172.431	334.851
ENSG00000008226	3.30024	5.17878	1.92362	0	0	0	14.9207	3.09176	4.1345	0	0	0
ENSG00000008256	493.322	625.223	418.13	380.712	462.065	273.869	492.301	503.744	374.581	456.387	390.897	445.324
ENSG00000008277	10.9892	0.586136	0	1.55004	0	0	0.267718	6.40763	12.8974	9.1169	0	21.8706
ENSG00000008282	1003.69	1035.2	1677.19	1036.57	730.883	1082.24	1035.92	1428.67	1238.81	1385.12	1138.21	1340.7
ENSG00000008283	290.543	366.78	321.692	417.804	283.013	379.703	474.285	368.41	488.459	305.789	244.983	237.161
ENSG00000008294	3267.81	2427.78	1640.7	3162.59	2451.3	2817.95	2105.8	2365.16	3012.9	2580.37	3557.92	3193.03
ENSG00000008300	365.93	203.277	100.543	253.188	219.24	253.652	202.746	199.453	173.779	305.257	231.522	120.173
ENSG00000008311	9.90085	17.9513	33.5105	0	0	0	23.2375	25.73	0	0	98.9807	0
ENSG00000008323	0	8.82412	3.26974	31.7512	66.1021	2.36264	41.0016	17.5963	4.88482	60.0994	231.009	32.7042
ENSG00000008324	29.0898	47.9738	65.2254	100.418	233.173	118.338	48.452	55.6933	53.4528	167.637	155.971	136.316
ENSG00000008382	46.5511	38.6761	19.5146	25.6722	165.372	69.0627	62.3226	37.4322	27.0925	7.15279	27.842	23.3778
ENSG00000008394	2360.44	1704.15	3140.85	2055.95	2319.01	3147.15	1855.72	1958.36	2126.81	2835.85	2225.86	2058.24
ENSG00000008405	493.625	463.211	284.633	416.058	256.577	641.602	389.325	353.969	328.242	811.246	442.072	985.953
ENSG00000008441	462.145	505.214	541.931	507.557	804.624	530.818	372.369	384.306	415.026	196.588	616.511	372.675
ENSG00000008513	1213.13	1159.89	1219.1	2036.64	2608.11	3312.68	1094.55	1230.87	1465.11	1438.44	1736.26	2502.56
ENSG00000008516	31.9456	51.9982	30.3695	89.1634	186.772	22.0589	64.5852	32.6361	44.9495	4.61755	18.8121	0
ENSG00000008517	661.559	757.065	303.788	1054.12	1127.35	753.898	1187.95	921.605	903.705	954.466	1474.62	1317.8
ENSG00000008710	1120.11	1409.08	864.093	2107.87	2051.99	1435.65	1239.63	1129.66	1094.79	1055.45	2025.06	1921.2
ENSG00000008735	59.3381	69.967	20.0886	154.686	159.2	35.3864	103.986	94.3229	77.5402	63.1656	102.946	67.0292
ENSG00000008838	506.552	432.323	374.154	620.53	566.901	296.205	437.2	453.294	424.411	140.221	327.93	350.007
ENSG00000008853	264.733	235.569	247.863	231.603	841.412	301.506	309.944	336.473	269.485	167.788	319.897	532.76
ENSG00000008869	633.362	608.328	661.944	705.517	433.441	595.501	486.835	757.225	507.878	807.861	803.442	733.797
ENSG00000008952	1687.17	1268.35	1427.89	987.926	1181.65	1320.28	1223.93	1419.95	1353.1	1921.48	1675.98	1704.63
ENSG00000008988	1133.03	985.576	1608.98	1318.21	1178.27	1536.36	1226.99	1404.42	1328.08	2191.28	1440.61	2109.76
ENSG00000009307	4320.46	3521	4739.14	3316.49	1773.2	296.532	3449.68	4148.66	4323.8	3153.65	2859.48	3325.61
ENSG00000009335	2149.7	2292.69	2473.66	2033.3	1136.06	1287.63	2187.93	2061.8	2029.74	1043.74	1258.84	1388.52
ENSG00000009413	815.415	487.366	660.458	718.463	478.493	1009.66	441.783	735.589	493.134	634.284	598.845	430.081
ENSG00000009694	5.19166	0.482446	3.0241	1.27583	6.00111	11.0401	2.20352	13.9292	7.01708	30.0155	31.8003	31.8584
ENSG00000009724	1.92729	0.954708	0.37569	0	0	0	6.97904	4.10719	0	0	0	12.6023
ENSG00000009765	14.1586	22.2131	9.40255	25.2656	74.4112	47.1832	94.5766	17.1753	11.6314	6.91414	12.6777	124.454
ENSG00000009780	40.2952	33.1846	66.3639	75.6553	153.511	83.1668	66.3103	46.5973	44.1652	77.1025	34.8955	85.3321
ENSG00000009790	2.45005	0.852275	0	8.68361	0.927986	1.81816	1.57137	0	3.43298	0	0	0
ENSG00000009830	95.4385	109.33	97.1623	180.501	211.454	93.3992	78.9804	141.212	89.067	126.308	118.477	70.6714
ENSG00000009844	523.887	512.048	638.929	553.201	412.92	640.273	520.999	487.275	530.113	1002.74	782.046	638.817
ENSG00000009950	3.47381	9.14721	4.79369	14.742	43.127	5.90401	8.95788	9.68651	1.98189	45.8841	2.70157	5.85068
ENSG00000009954	921.61	943.156	800.23	910.151	752.938	844.798	956.254	899.405	867.942	767.758	720.607	542.419
ENSG00000010017	708.233	680.101	672.213	685.487	592.886	554.456	617.797	679.097	648.549	542.658	718.79	628.035
ENSG00000010030	0	3.9398	7.60448	42.3048	0	10.2271	13.4498	6.21934	5.54233	42.9211	0	14.6302
ENSG00000010072	132.62	123.083	153.85	136.355	128.758	321.9	119.098	211.116	141.494	350.291	270.147	230.646
ENSG00000010165	230.178	161.442	221.79	290.294	162.661	254.957	173.345	224.565	185.509	91.6581	395.928	241.373
ENSG00000010219	28.3051	27.4925	52.567	6.15554	31.9267	64.3797	29.8111	38.3139	39.7109	55.241	35.042	34.8769
ENSG00000010244	4483.39	3645.4	3973.78	3038.89	3526.83	2807.9	3540.63	3962.72	3593.83	3868.79	3448.47	3476.55
ENSG00000010256	735.832	827.602	1225.9	843.568	935.066	659.781	966.723	864.764	790.816	861.832	1040.15	1055.91
ENSG00000010270	415.44	371.401	444.632	384.744	615.788	332.095	358.154	330.457	407.356	840.722	490.466	694.547
ENSG00000010278	1376.37	1309.11	2137.56	1949.37	1342.13	1489.35	1635.92	1482.33	1461.47	1945.19	1756.95	1752.15
ENSG00000010282	4.25864	0.415488	3.40666	4.77608	0	15.162	1.79674	1.223	3.93367	0	6.16615	8.45175
ENSG00000010292	145.058	116.64	149.275	99.851	66.6288	223.667	176.523	197.401	149.346	144.923	316.324	184.036
ENSG00000010295	16.4835	20.2879	22.3226	19.2414	85.4696	46.5151	18.2822	12.0787	15.7206	86.3277	43.3791	18.098
ENSG00000010310	42.2467	34.1967	15.2887	33.3179	87.8403	19.5237	32.2375	56.678	32.5275	13.9648	46.887	50.0634
ENSG00000010318	13.3583	18.7203	31.1926	55.1925	35.903	16.6126	37.1932	14.6218	22.9558	81.961	18.2772	8.70865
ENSG00000010319	8.953	13.6193	1.15893	1.56246	0	10.8115	5.93419	0.562445	1.94094	0	0	0
ENSG00000010322	830.995	878.668	497.24	514.045	380.786	688.888	818.196	674.023	734.984	233.377	385.534	335.119
ENSG00000010327	3.84937	5.28074	4.84281	0.878326	0	44.6004	5.8446	1.84783	10.0526	24.8667	0	24.0447
ENSG00000010361	27.6374	32.0695	13.8617	2.54031	0	13.38	36.9915	11.1674	28.0137	0	20.4401	1.77641
ENSG00000010379	45.3872	41.762	21.2177	19.5556	0	5.48882	34.7886	26.4137	25.0886	36.5827	7.66851	0
ENSG00000010404	3740.75	3707.24	3207.75	3679.41	3245.94	3068.35	3044.21	3640.08	3160.41	3478.19	3060.76	3464.64
ENSG00000010438	143.796	155.844	347.103	413.727	259.08	365.515	200.751	214.462	143.326	441.803	238.614	446.059
ENSG00000010539	57.4041	52.0776	64.3254	71.8633	33.9138	85.3729	71.0332	64.1502	54.286	57.5487	93.623	50.2445
ENSG00000010610	18.0298	6.30328	19.1851	9.34424	0	0	16.0129	6.31954	8.81011	16.899	0	2.24083
ENSG00000010626	45.1159	26.1065	29.8165	56.0951	57.5539	25.4423	29.4345	23.8901	48.0889	26.71	12.4962	29.6608
ENSG00000010671	38.3522	6.46878	66.2523	28.2467	7.05279	5.47274	44.0664	7.45648	18.0844	2.11846	0	0
ENSG00000010704	62.6816	122.023	78.0905	56.5712	136.228	71.2108	87.6438	87.5829	90.0984	34.2407	110.498	51.9372
ENSG00000010803	64.1617	39.0622	135.878	30.6365	82.6556	117.775	114.257	64.4259	87.6592	16.9963	39.4068	151.61
ENSG00000010810	440.33	496.211	168.885	275.169	383.281	362.32	424.402	459.985	452.342	440.073	317.002	526.113
ENSG00000010818	1611.31	1429.69	1358.35	1529.45	1507.52	1049.76	1590.38	1877.58	1453.33	1276.79	2111.59	1652.27
ENSG00000011007	608.244	545.627	854.041	647.221	863.237	661.095	637.034	634.954	786.926	843.932	520.086	842.073
ENSG00000011009	744.07	963.504	982.17	775.756	537.593	883.341	982.802	1025.19	779.531	761.976	506.86	627.912
ENSG00000011021	209.403	122.277	121.977	207.178	179.002	109.226	124.498	106.983	94.3305	136.328	32.5869	147.195
ENSG00000011028	701.811	1100.71	902.731	804.291	597.913	479.643	803.734	803.54	715.711	566.939	367.484	544.408
ENSG00000011052	9.32694	44.7131	35.1031	0	70.3605	0	1.75868	44.1151	48.7184	0	0	0
ENSG00000011083	0	2.38695	0	0	0	0	0	3.18497	1.3948	0	0	0
ENSG00000011105	119.109	187.052	173.898	381.787	401.546	246.161	206.268	194.204	156.249	272.978	806.466	651.46
ENSG00000011114	1178.99	1083.68	906.22	845.143	660.453	969.667	1153.95	976.822	1077.4	592.628	577.961	663.159
ENSG00000011132	127.24	116.589	91.4116	169.525	138.842	170.453	83.68	179.185	147.66	114.05	54.5061	52.1156
ENSG00000011143	33.6509	36.5627	16.1417	16.4422	30.3392	37.6516	31.8969	25.8465	29.887	16.591	11.688	55.2819
ENSG00000011198	306.991	260.843	307.356	165.186	569.685	204.689	256.848	251.747	204.555	192.919	63.0492	51.4362
ENSG00000011201	72.6934	91.9352	28.2514	72.4843	105.484	236.668	81.0623	98.8675	132.546	258.546	347.379	131.857
ENSG00000011243	224.007	164.957	213.031	120.901	288.64	283.027	175.764	196.981	181.227	391.02	118.703	81.1325
ENSG00000011258	243.892	217.679	275.144	308.999	99.6821	311.16	144.859	184.446	176.744	186.902	244.738	406.031
ENSG00000011260	165.427	170.494	182.71	119.801	286.216	115.059	117.142	156.36	125.892	173.573	133.421	212.547
ENSG00000011275	486.84	421.626	319.955	404.783	330.651	224.472	501.345	381.22	398.905	314.957	347.196	468.371
ENSG00000011295	530.202	526.988	441.108	672.89	646.153	695.77	487.283	474.104	503.93	621.606	728.783	652.165
ENSG00000011304	4277.4	4744.6	2642.99	2270.12	4398.47	2822.75	4163.48	3811.9	3872.06	544.626	1443.01	1187.73
ENSG00000011332	3.74068	1.43985	0	14.8962	5.95698	17.3697	0	0.688233	0	46.631	22.5717	14.2548
ENSG00000011347	331.242	405.29	252.822	887.845	619.491	432.106	442.88	366.13	485.443	236.933	500.876	281.352
ENSG00000011376	9.55566	30.1396	1.58906	18.5068	0	32.2622	81.3115	26.4222	23.7528	22.3161	13.0066	2.82166
ENSG00000011405	393.059	591.317	465.336	0	0	252.876	274.83	459.414	300.121	617.945	37.6275	51.1759
ENSG00000011422	1465.43	1219.01	1038.31	1518.36	1303.95	1561.58	1792.79	1863.03	1555.69	1133.48	1345.11	1155.43
ENSG00000011426	571.7	470.208	546.397	95.2817	201.795	269.473	378.126	343.344	298.753	260.434	284.397	218.874
ENSG00000011451	334.487	459.784	390.433	225.927	260.843	176.787	398.05	457.701	452.198	103.587	73.9642	213.944
ENSG00000011454	590.169	436.297	567.051	484.765	324.003	258.44	622.199	502.897	437.449	344.955	713.121	364.626
ENSG00000011465	29.6816	37.5948	25.4244	18.1995	145.031	81.5753	23.4409	31.7777	19.0713	17.0215	6.29005	10.914
ENSG00000011478	88.5215	67.8633	75.5928	103.736	90.4164	83.2285	128.488	102.099	100.269	136.031	0	120.21
ENSG00000011485	279.216	244.763	177.559	183.717	243.411	118.114	231.502	200.142	209.108	132.194	118.049	164.011
ENSG00000011523	0	0	0	0	0	0	8.00899	13.4166	0	6.85745	0	0
ENSG00000011566	480.571	406.536	513.936	613.953	293.22	589.356	301.103	337.006	390.6	445.853	418.107	338.788
ENSG00000011638	631.776	729.144	663.556	814.225	662.014	478.698	830.895	625.199	730.64	957.696	1059.32	1122.45
ENSG00000011677	10.8651	1.68235	0.615578	6.22845	0	0	5.05836	9.63074	4.42369	0	0	0
ENSG00000012048	31.5319	21.859	12.3681	0	85.6205	44.6943	26.6889	8.23651	10.28	10.9368	33.1162	7.37282
ENSG00000012061	352.558	420.418	433.268	432.22	380.708	175.881	370.669	350.642	301.868	725.324	823.087	236.55
ENSG00000012124	1.2937	0	0	0	0	8.68096	3.07035	0	0	0	0	0
ENSG00000012171	380.363	503.239	275.305	542.165	298.045	277.725	420.527	362.674	449.112	215.709	369.403	178.444
ENSG00000012174	130.019	187.751	246.34	208.99	228.907	107.415	208.675	184.924	228.654	127.859	108.271	162.267
ENSG00000012211	143.291	162.162	149.641	219.576	126.003	226.339	120.87	113.179	176.607	59.0393	82.3295	137.299
ENSG00000012223	0	2.11947	0.952124	11.5095	0	0	5.77747	2.36252	0.289462	0	0	0
ENSG00000012232	59.7121	36.6606	113.926	102.662	127.555	64.4504	54.3571	45.7814	69.8045	5.18065	207.071	95.5651
ENSG00000012504	7.43569	6.55347	4.93719	0	54.6869	42.6117	0.997976	2.4646	0	0	0	3.20272
ENSG00000012660	651.405	687.685	870.459	911.009	1414.62	886.192	713.81	681.548	796.815	2457.77	1607.7	1477.65
ENSG00000012779	57.1125	68.5265	57.6107	225.921	175.978	58.9369	206.746	106.055	146.978	149.069	59.9818	66.983
ENSG00000012817	102.247	155.57	167.914	133.282	145.915	59.4713	251.318	158.72	149.157	200.137	84.2478	244.958
ENSG00000012822	562.655	479.216	305.145	792.461	662.504	512.641	633.389	526.688	435.71	911.939	917.888	771.165
ENSG00000012963	92.012	103.248	169.55	135.926	159.192	114.463	134.716	156.391	116.497	239.191	278.741	253.048
ENSG00000012983	930.199	789.43	831.351	759.493	552.902	681.702	684.307	617.85	621.448	590.833	578.753	404.671
ENSG00000013016	416.867	531.728	404.469	504.541	530.971	422.167	720.358	599.098	591.706	401.666	397.612	546.177
ENSG00000013275	606.35	652.521	849.725	510.597	361.288	424.372	816.46	670.898	644.337	877.413	696.862	701.938
ENSG00000013288	504.276	637.351	482.447	681.939	593.011	379.833	668.824	575.999	576.125	201.022	236.356	248.182
ENSG00000013293	1.27044	15.6642	4.44102	1.66506	5.22068	12.9664	1.72549	28.1816	41.5017	5.87599	15.9622	0
ENSG00000013297	46.6792	82.591	32.5727	70.7452	63.1606	99.605	34.5717	83.0845	63.3314	39.9162	59.3852	65.997
ENSG00000013306	987.932	1274.13	1272.69	1024.97	1218.62	975.651	1342.93	1170.1	1215.56	1199.18	1170.27	1101.03
ENSG00000013364	1344.02	1408.46	1522.23	1761.9	1042.63	1919.16	1548.75	1472.11	1701.74	904.339	1206.11	980.919
ENSG00000013374	404.415	399.01	393.096	389.149	494.555	414.821	467.698	320.929	349.94	843.328	479.75	729.772
ENSG00000013375	544.339	183.586	215.585	0	1722.56	182.302	262.095	395.444	332.06	288.421	247.866	406.794
ENSG00000013392	25.7312	21.0369	20.6474	30.3442	33.6654	15.3063	25.3349	32.3479	19.9042	17.8504	31.5137	37.8772
ENSG00000013441	535.056	542.205	668.057	502.132	364.377	648.628	509.5	465.28	460.289	547.306	641.008	701.832
ENSG00000013503	143.867	138.371	191.145	59.0464	199.333	87.2716	95.5865	134.47	141.532	50.5223	99.7856	56.2852
ENSG00000013523	127.24	134.458	213.009	135.482	164.922	294.778	171.549	133.509	208.374	126.455	235.29	209.667
ENSG00000013561	394.918	385.129	440.812	201.426	198.365	225.304	415.657	366.52	450.671	308.419	277.44	326.467
ENSG00000013563	177.704	266.039	334.274	385.663	336.793	152.454	357.451	226.337	260.407	292.626	256.536	271.71
ENSG00000013573	146.815	170.431	90.6496	92.8577	44.2034	202.133	185.279	146.458	85.179	153.437	144.529	102.955
ENSG00000013583	112.091	99.306	126.652	192.749	231.917	191.378	159.856	136.718	119.843	219.217	160.635	235.164
ENSG00000013588	33077	47333.7	36430.8	38333.9	29626.9	36942	55533.9	45486.6	43751.1	25501.9	30665.5	31592.6
ENSG00000013619	42.1773	78.3837	71.6776	107.337	191.978	210.97	45.4699	82.3352	42.2339	473.33	207.365	306.845
ENSG00000013725	8.98211	1.63254	4.26782	10.0734	18.8652	4.97624	23.52	3.00491	2.38593	0	0	0
ENSG00000013810	4.0914	9.58916	25.0403	25.7395	39.2976	0	8.98857	15.1174	9.56556	32.2195	0	23.2126
ENSG00000014123	166.614	135.314	330.269	132.765	211.943	146.529	115.759	151.656	229.736	124.958	87.2746	154.681
ENSG00000014138	16.4026	22.0899	24.77	15.9678	8.89211	28.1801	100.179	15.8121	31.0141	68.499	0	13.611
ENSG00000014164	172.733	200.729	183.853	176.579	91.5204	116.113	225.126	178.91	236.021	160.94	147.82	114.858
ENSG00000014216	4126.5	4476.4	3624.12	2241.63	2841.46	2329.54	5155.82	3960.73	4017.12	1318.69	1540.54	1145.05
ENSG00000014257	11.9948	11.4403	12.7304	1.88114	8.95436	4.87406	5.85824	11.2104	6.49006	0	22.5287	17.8889
ENSG00000014641	476.97	490.457	843.363	870.054	467.858	546.025	514.689	550.762	568.037	1237.64	1245.85	1031.89
ENSG00000014824	520.004	560.576	674.654	664.61	338.486	688.294	633.693	505.405	583.653	265.751	454.527	562.063
ENSG00000014914	193.793	173.388	116.758	193.859	137.509	226.229	134.777	142.425	172.529	58.9547	51.6263	98.7898
ENSG00000014919	192.876	144.315	227.876	169.58	155.893	88.4768	117.997	189.038	142.844	181.416	137.699	84.9365
ENSG00000015133	250.002	193.18	258.871	397.803	267.034	664.759	332.11	309.493	241.187	118.318	269.249	210.066
ENSG00000015153	127.208	195.183	132.775	143.766	111.914	29.9065	179.664	170.51	104.708	217.614	129.954	49.1858
ENSG00000015171	367.37	361.382	396.05	198.585	225.154	296.223	339.582	283.932	422.867	221.911	588.895	238.306
ENSG00000015285	0	0	1.89493	0	4.28403	21.0344	2.2724	5.47561	0.679613	5.14726	0	2.73497
ENSG00000015413	4.16753	0.687445	0.413129	2.44992	4.31945	17.3501	3.26179	0.410173	0.680235	17.9576	0	0
ENSG00000015475	361.7	396.304	443.559	351.777	358.064	352.965	478.112	347.09	407.961	386.819	459.377	272.929
ENSG00000015479	1560.82	1480.47	1936.13	395.358	396.963	1424.62	1533.56	1590.93	1511.75	668.528	1164.07	505.297
ENSG00000015520	56.6405	52.6262	37.7002	70.5922	105.844	64.9207	58.5285	35.2859	63.6786	41.2092	57.5654	78.5568
ENSG00000015532	182.196	250.43	228.008	199.732	296.612	129.16	279.849	203.403	254.54	136.694	225.029	134.319
ENSG00000015568	550.605	810.773	371.96	839.179	978.445	357.622	786.948	646.056	499.881	504.846	169.435	249.271
ENSG00000015592	1.53489	3.845	2.19886	12.3465	0	24.3221	2.5009	4.44678	2.72604	27.6813	48.215	18.7967
ENSG00000015676	633.2	491.274	513.764	421.24	543.931	474.578	623.528	605.73	598.08	438.328	589.651	620.106
ENSG00000016082	87.9616	115.634	355.147	114.796	120.399	126.646	44.7299	105.331	60.0497	90.8458	235	140.218
ENSG00000016391	37.7521	86.5969	20.6045	30.6282	1.84648	18.345	38.6585	36.0049	26.9766	0	20.3275	8.82415
ENSG00000016402	60.671	75.6669	110.644	25.5568	69.9146	51.9388	227.103	54.7835	82.2066	21.9979	17.9238	28.2146
ENSG00000016602	108.709	101.827	476.601	98.6078	79.1829	26.2317	72.5055	146.8	99.5461	160.644	96.9542	75.7416
ENSG00000016864	136.24	108.232	220.269	125.044	111.699	354.262	159.75	177.602	254.614	100.541	108.58	162.308
ENSG00000017260	1633.51	1707.36	1476.74	1792.34	1125.8	1056.61	1906.43	1695.35	1625.25	2080.72	2371.95	2269.82
ENSG00000017427	2.57267	2.39054	1.12457	0	9.90868	0	11.3558	7.27498	3.83748	0	0	0
ENSG00000017483	3182.27	3283.51	3126.76	1858.86	2055.64	2086.69	3118.29	3351.01	2948.73	1423.74	1411.85	1082.5
ENSG00000017797	767.649	745.218	715.377	715.488	860.602	671.611	762.739	874.609	793.206	949.454	1217.6	1011.29
ENSG00000018189	170.317	189.268	179.275	60.8666	183.491	74.7821	159.693	172.022	122.835	60.9093	81.7568	98.2081
ENSG00000018236	40.2153	76.0267	92.3116	172.784	103.146	49.5482	30.8735	40.5684	101.768	231.609	681.58	245.998
ENSG00000018280	7.40746	13.2175	9.43712	7.17678	8.74739	0	47.7135	16.8279	18.1154	20.6382	7.64451	1.99099
ENSG00000018408	1722.98	1430.7	1366.57	1818.98	1985.59	2272.11	955.886	1303.31	1443.33	2600.6	2093.55	1618.26
ENSG00000018510	162.418	50.7968	323.135	0	0	328.747	193.292	175.301	231.514	103.875	210.112	208.899
ENSG00000018610	22.6762	12.6277	1.12667	0	17.3579	0	0	3.83137	0	48.1313	74.6874	0
ENSG00000018625	16.2386	0.399172	5.42829	0	0	0	6.95201	2.9785	0.503783	0	1.01194	0
ENSG00000018699	127.735	193.807	208.409	34.8737	53.3557	248.159	156.195	158.867	165.188	122.345	10.6373	172.793
ENSG00000018869	23.5915	14.1594	20.6123	1.9336	30.9143	0	51.1485	28.5649	22.6142	0	37.4184	0
ENSG00000019102	64.489	55.07	79.6299	43.0869	55.3619	34.974	65.0457	71.021	68.9716	71.6168	138.491	27.6434
ENSG00000019144	395.805	316.731	160.462	329.09	182.031	390.928	274.604	252.351	227.288	187.62	304.794	153.364
ENSG00000019169	2.56913	5.72612	2.63215	8.83281	0	0	6.541	3.6558	3.49334	0	0	3.14895
ENSG00000019186	176.817	131.151	48.3202	421.562	176.987	321.402	143.225	133.878	104.78	169.545	146.572	157.913
ENSG00000019485	20.185	23.8872	31.6654	2.47947	9.7076	0	45.2426	22.3454	34.045	7.14574	7.13085	3.09492
ENSG00000019505	5.21899	20.9889	5.27449	16.0857	6.63286	11.7166	0	25.7086	4.90764	19.9199	14.609	14.0567
ENSG00000019549	445.042	387.33	487.639	300.695	606.739	776.873	387.514	487.315	467.598	1017.16	399.285	672.261
ENSG00000019582	589.422	614.531	621.738	752.346	701.872	628.434	692.65	701.962	726.548	473.232	492.042	452.714
ENSG00000019995	1211.15	1060.7	667.556	1115.35	836.937	949.759	909.198	1027.39	955.16	1554.68	1162.11	1398.6
ENSG00000020129	474.107	660.57	638.062	360.243	460.871	387.33	483.91	505.179	429.882	428.021	275.484	358.338
ENSG00000020181	3.89471	1.78713	6.72735	20.0237	22.7605	9.81202	5.22434	7.03701	7.51153	40.0296	523.412	49.9953
ENSG00000020256	178.264	170.497	184.557	209.663	206.444	397.607	249.613	166.911	162.14	68.7608	198.899	87.4248
ENSG00000020426	137.371	173.306	217.203	132.08	151.354	146.8	226.319	157.831	176.021	382.179	207.989	404.139
ENSG00000020577	2871.22	2684.19	1281.86	1715.04	1548.35	2242.91	2300.82	1640.81	1847.07	1679.79	1435.84	928.734
ENSG00000020633	150.253	226.606	32.7741	237.063	91.3493	177.935	329.48	253.814	219.252	149.423	156.999	173.459
ENSG00000020922	158.588	112.738	113.814	226.877	93.0706	76.7055	83.751	79.5731	147.996	275.685	193.515	75.4846
ENSG00000021300	19.1075	27.1464	40.5996	11.9253	50.1007	7.35854	15.0122	11.4583	21.2059	12.0293	37.5627	14.5611
ENSG00000021355	2242.7	2631.73	3936.26	3791.46	4569.64	3352.86	3255.28	2967.12	3226.21	4399.58	3701.93	3789.83
ENSG00000021461	0.634642	0	1.11449	2.49368	0	0	3.20496	0	4.1418	0	0	0
ENSG00000021488	4.24328	4.31742	2.94211	1.53457	0	15.9084	12.5573	3.60894	3.56911	10.465	0	0
ENSG00000021574	51.4854	161.926	132.574	108.544	111.795	84.7718	101.011	136.017	49.2037	57.7334	0	172.446
ENSG00000021645	34.0356	34.9364	29.1841	60.2445	56.6269	149.828	19.6492	4.32213	30.9942	68.528	140.662	106.087
ENSG00000021762	85.8	52.8134	116.157	50.4157	275.205	159.031	134.319	154.378	147.751	68.0534	336.452	216.591
ENSG00000021776	950.293	740.968	780.433	400.64	638.327	246.308	775.323	613.048	648.588	422.315	440.535	628.976
ENSG00000021826	2.44599	13.6357	8.91623	12.0197	0	6.23762	29.5973	11.251	9.62294	0	4.60911	30.0095
ENSG00000022267	96.3142	17.053	76.8818	45.5245	0	0	0.714327	11.0622	6.45555	196.272	123.492	248.193
ENSG00000022277	260.903	290.847	375.059	268.291	209.186	307.659	301.155	298.111	266.569	542.391	305.662	435.41
ENSG00000022556	5.88471	20.1002	2.25132	0.608722	24.0584	0	28.0384	5.48611	6.20056	0	24.316	3.10648
ENSG00000022567	225.57	292.89	251.024	485.036	601.754	561.571	539.557	304.321	291.732	407.853	381.841	717.874
ENSG00000022840	2765.57	2673.9	1634.63	2372.26	1495.73	1890.31	2934.58	2912.11	2345.16	987.353	1936.29	1383.65
ENSG00000022976	33.49	59.8457	48.9971	50.7386	104.366	89.6988	71.6483	39.7272	46.9538	47.7843	12.129	21.0552
ENSG00000023041	214.325	134.394	218.924	79.6787	0	0	123.489	196.082	55.9294	523.726	235.899	747.002
ENSG00000023171	240.63	255.191	420.593	367.851	343.134	414.396	206.754	325.797	297.01	17.0367	264.263	187.444
ENSG00000023191	831.076	990.405	1048.77	864.171	803.666	676.892	1228.14	908.048	921.947	569.611	544.642	662.376
ENSG00000023228	764.599	802.923	1388.34	535.46	564.21	376.283	860.451	742.672	763.886	562.459	928.837	544.648
ENSG00000023287	1548.18	1451.66	1341.39	1837.64	1967.62	1739.95	1195.55	1759.64	1248.84	2050.08	2423.47	1997.77
ENSG00000023318	96.4702	113.295	102.028	0	0	155.261	88.2182	112.87	123.544	172.519	0	142.029
ENSG00000023330	717.179	702.909	714.707	1086.28	1414.89	1057.77	1107.23	903.444	756.112	2123.97	1888.62	2315.15
ENSG00000023445	610.307	469.408	666.223	1987.78	2444.58	1990.47	482.599	1111.13	711.204	8668.14	6178.95	4225.74
ENSG00000023516	1206.97	1157.92	1287.21	1109.25	1205.58	1030.92	1074.36	1229.24	1288.83	1514.63	1595.69	1487.54
ENSG00000023572	14.3494	20.8036	14.3317	11.5114	8.33845	17.5708	19.9138	25.5652	26.8384	54.2561	0	28.6735
ENSG00000023608	408.435	320.723	602.104	677.488	609.33	485.052	294.794	337.727	379.481	999.457	790.029	1012.76
ENSG00000023697	257.126	249.894	379.202	205.637	135.883	177.65	307.37	232.38	283.517	114.867	196.316	189.485
ENSG00000023734	1127.74	1081.4	1281.42	1134.82	1680.44	1339.11	1156.43	1170.92	1072.39	1564.1	1400.23	1731.23
ENSG00000023839	0	18.6568	2.32343	12.1416	0	26.5626	0	0	1.34492	22.864	0	4.03981
ENSG00000023892	43.2265	34.6118	72.385	67.8513	0	0	17.8706	46.2578	53.3006	0	0	40.1586
ENSG00000023902	100.282	115.461	68.8037	108.68	110.685	55.5023	129.759	91.6176	71.0119	132.88	89.2102	91.1037
ENSG00000023909	1537.34	1285.61	747.862	1046.64	701.317	688.529	1247.04	1093.99	831.017	583.292	726.97	753.809
ENSG00000024048	747.6	656.132	682.251	723.988	545.748	672.049	523.201	658.026	542.727	1055.72	855.521	1240.26
ENSG00000024422	2119.99	2884.49	2218.6	1227.14	1924.95	1606.4	2808.14	2545.65	2635.95	841.54	622.154	885.883
ENSG00000024526	0	0	1.41395	3.56677	9.30494	14.3869	3.28638	0	1.64329	14.6213	4.55904	2.96773
ENSG00000024862	39.8603	37.2412	37.0019	56.813	53.2072	47.9229	47.134	40.8937	56.0549	77.288	116.187	81.8861
ENSG00000025039	398.521	341.167	340.782	437.519	607.257	396.897	175.149	193.714	306.455	866.245	451.832	353.196
ENSG00000025156	96.137	88.2991	152.57	207.86	218.173	123.604	90.5305	98.7092	93.735	352.314	360.758	400.935
ENSG00000025293	239.517	403.085	206.646	378.183	479.211	230.426	422.701	327.533	218.133	863.753	524.04	168.315
ENSG00000025423	3.08352	3.52969	2.16556	4.66061	0	0	1.78345	10.5924	0.659986	0	4.56613	0
ENSG00000025434	13.8158	10.6679	19.4103	21.7382	55.7417	28.9222	24.5512	30.7866	31.1533	0	0	8.85049
ENSG00000025708	78.857	184.739	253.273	304.818	57.7677	217.65	326.205	228.119	259.109	96.9738	101.277	122.933
ENSG00000025770	67.5896	92.0018	99.9109	106.932	133.788	70.5776	92.7302	113.143	87.5991	168.306	88.6272	273.81
ENSG00000025772	331.852	300.08	416.578	363.91	369.558	261.975	343.643	358.463	315.759	285.508	285.871	381.575
ENSG00000025796	801.067	693.668	608.451	533.447	453.745	628.809	710.694	906.585	744.533	1451.01	795.877	980.566
ENSG00000025800	1756.69	1698.47	1806.6	1605.37	1741.16	1552.96	1571.48	1666.34	1711.36	1349.96	1519.32	1954.47
ENSG00000026025	4140.71	5098.96	3546.32	3622.21	6554.93	6517.27	5734.57	4974.17	5631.38	4075.44	3934.15	5058.63
ENSG00000026036	40.5405	45.0569	15.5436	22.8381	13.1932	27.0496	62.4428	15.5354	1.95912	2.7836	30.4546	18.7177
ENSG00000026103	0	62.2627	21.9249	0	0	24.224	0	26.1737	39.9277	54.9675	159.463	0
ENSG00000026297	73.9426	77.9698	171.775	115.675	70.6293	67.6806	77.286	104.16	80.7655	80.5454	207.631	246.229
ENSG00000026508	9510.34	8141.25	9041.99	8275.54	8932.96	7059.28	6508.61	9640.62	8037.6	10094.4	9540.99	7465.21
ENSG00000026559	146.139	165.495	35.8279	169.448	273.503	104.968	186.496	184.712	156.889	137.239	188.664	119.195
ENSG00000026652	65.4306	119.551	109.567	523.378	269.69	116.817	66.5792	152.268	84.6632	240.056	134.049	219.79
ENSG00000026751	187.359	128.37	29.1666	26.3781	34.3507	40.82	188.101	82.3951	87.5591	73.4622	103.327	126.819
ENSG00000026950	50.4045	52.7623	105.464	164.38	105.366	190.607	99.8549	91.5425	83.3736	52.0523	95.8416	38.4809
ENSG00000027001	60.5446	67.121	121.482	55.5198	26.3744	99.2891	100.129	92.3701	126.996	23.3326	123.555	113.603
ENSG00000027075	323.014	300.595	329.261	367.319	599.573	711.676	401.494	313.978	272.426	620.485	205.284	324.324
ENSG00000027644	0	0	0	0	0	15.3059	0	0.454934	0.697792	0	4.8468	0
ENSG00000027697	976.776	998.421	1544.23	1576.7	1498.61	1216.69	1096.31	1502.24	1340.88	1927.15	2068.3	2171.26
ENSG00000027847	162.4	189.308	210.244	173.604	112.464	247.07	234.689	208.438	227.992	176.2	140.188	91.4349
ENSG00000027869	5.59979	6.18669	1.25963	0	19.7982	4.37522	6.26697	5.21739	10.3009	11.9285	12.3799	5.92134
ENSG00000028116	453.063	347.685	448.66	326.699	274.539	195.114	399.478	408.582	419.749	255.383	213.661	204.447
ENSG00000028137	0	8.15191	1.88289	16.485	23.8322	28.5084	3.50485	1.7734	1.75133	0	51.0571	18.9942
ENSG00000028203	1053.22	800.661	962.468	996.362	563.059	705.082	723.116	853.027	887.037	1285.27	1211.48	1277.98
ENSG00000028277	170.022	103.953	64.5058	58.3755	95.7381	147.137	123.048	89.96	68.7851	153.428	91.066	146.543
ENSG00000028310	201.073	130.659	164.272	78.6441	100.415	336.239	204.103	210.389	187.327	51.3004	195.466	118.544
ENSG00000028528	540.896	566.524	473.543	411.361	992.794	559.702	524.244	557.184	402.062	693.127	1500.42	914.363
ENSG00000028839	121.876	147.435	219.85	218.85	158.773	277.776	90.7437	181.372	152.033	789.15	503.593	524.185
ENSG00000029153	1622.47	1515.93	1994.3	1283.08	1009.23	1182.12	1586.55	1556.45	1612.92	1454.97	945.009	1422.53
ENSG00000029363	1786.16	1632.1	1631.43	1288.37	1058.35	1112.21	1509.05	1786.89	1834.57	1341.59	1199.35	990.059
ENSG00000029364	1962.16	1813.45	2245.29	1849.36	1743.48	1824.95	1889.98	2007	1865.55	2679.95	3055.01	2825.88
ENSG00000029534	60.2703	70.3189	25.0973	19.8258	114.012	27.445	53.6068	90.7771	40.9514	19.8535	20.3666	42.677
ENSG00000029559	3.84492	0	4.13097	0	0	0	1.30516	0.913181	0.697505	0	0	0
ENSG00000029639	25.588	31.6233	40.2636	45.5187	41.0382	67.0603	46.8131	30.1343	27.3054	61.5488	76.4097	80.3852
ENSG00000029725	409.407	375.261	449.351	420.512	462.656	261.884	421.048	346.268	342.716	415.509	687.4	472.871
ENSG00000029993	2196.03	2518.83	1729.86	580.64	617.334	746.588	2231	1833.93	2014.63	477.03	532.638	496.715
ENSG00000030066	253.256	322.27	434.55	329.386	647.062	375.062	260.664	231.459	314.313	593.872	497.617	1100.53
ENSG00000030110	584.955	692.09	513.555	795.106	813.368	832.851	769.262	651.819	587.23	825.511	1122.92	829.238
ENSG00000030304	12.2052	0.305565	1.19766	0	0	1.39826	0	5.2473	4.93981	0	0	0
ENSG00000030419	312.496	544.3	1098.43	699.093	316.775	679.298	417.773	739.464	554.432	191.407	257.09	286.151
ENSG00000030582	5417.73	6150.15	7694.44	5701.58	5055.87	4602.73	6445.85	5842.23	5419.02	5852.31	4476.5	5224.6
ENSG00000031003	361.742	564.073	287.738	531.421	506.342	82.4866	458.844	561.458	647.404	766.788	1003.07	68.5603
ENSG00000031081	374.204	154.745	127.316	155.553	153.814	178.073	263.293	294.196	212.244	168.908	114.709	89.6337
ENSG00000031691	26.9977	23.3998	25.9732	22.7305	0	30.5361	28.3669	27.9084	27.6241	20.8073	36.3172	34.6642
ENSG00000031698	708.986	699.084	800.61	626.698	519.774	541.225	778.718	692.337	757.525	758.9	720.577	806.666
ENSG00000031823	336.624	316.031	289.938	257.03	199.396	515.427	440.27	366.597	409.565	699.003	389.887	253.598
ENSG00000032219	198.121	184.693	198.184	254.494	344.656	306.136	240.495	241.95	257.248	329.551	308.91	420.411
ENSG00000032389	115.482	118.291	159.31	165.036	220.611	214.508	177.206	136.255	132.264	70.0972	134.262	104.545
ENSG00000032444	993.751	1439.83	831.803	584.844	1244.31	413.08	1380.15	1162.3	859.68	259.998	531.463	702.762
ENSG00000032742	35.614	18.5752	17.3562	17.8576	30.9113	12.6066	34.1283	21.5743	28.5168	59.0337	24.4661	31.2816
ENSG00000033011	101.393	111.171	175.116	14.4234	156.513	102.605	143.304	129.908	139.558	158.178	22.2544	21.3184
ENSG00000033030	300.381	242.91	249.893	219.093	182.614	120.577	180.731	181.62	212.939	167.73	188.489	188.772
ENSG00000033050	561.192	611.57	711.665	515.26	700.877	402.063	590.107	513.788	601.051	543.417	406.635	740.095
ENSG00000033100	732.753	828.077	775.38	609.868	580.676	473.623	1089.05	782.567	707.32	216.933	153.614	435.872
ENSG00000033170	50.9877	29.2775	18.5973	89.2709	80.6783	133.332	12.6983	47.0287	36.9834	73.8779	117.615	68.0845
ENSG00000033178	2015.58	2224.97	1838.27	1656.02	661.963	2136.94	1597.02	1915.06	2032.35	1545.38	1678.57	2416.32
ENSG00000033327	358.8	336.276	220.059	266.553	383.059	449.134	265.602	256.792	289.459	448.844	215.62	249.273
ENSG00000033627	415.585	460.071	232.953	677.288	422.452	402.157	309.295	337.635	371.49	3018.85	669.96	378.162
ENSG00000033800	645.26	582.506	570.562	616.627	540.283	1495.7	587.851	606.116	545.232	1162.67	1024.3	1436.39
ENSG00000033867	400.019	408.352	639.635	378.14	530.781	400.504	344.055	461.723	453.021	866.761	609.247	776.386
ENSG00000034053	85.8779	75.7754	18.7652	32.7912	112.495	61.209	107.14	112.486	107.641	57.971	130.994	0
ENSG00000034152	948.037	1499.03	826.32	2254.96	1650.84	1681.08	1519.45	1054.01	1140.7	832.092	1526.77	1541.85
ENSG00000034239	0	0	0.980588	4.19837	24.3958	0	0.935896	0	0	10.6241	24.382	34.6327
ENSG00000034510	8037.5	8162.87	7284.49	6953.34	8645.71	8003.25	8893.07	7806.53	9274.55	7471.23	6401.35	7147.34
ENSG00000034533	5.97513	5.5049	9.93577	2.72949	4.57819	13.4837	2.35844	42.6251	15.963	4.58953	7.47811	57.4601
ENSG00000034677	1129.94	1619.14	1016.79	1410.96	843.694	752.602	1547.86	1212.54	1407.87	1191.42	1255.24	679.233
ENSG00000034693	257.324	289.767	405.517	142.864	213.043	138.954	125.45	230.405	283.801	250.01	225.359	942.668
ENSG00000034713	290.119	254.779	245.32	438.734	197.166	445.36	258.033	274.662	272.243	468.713	417.058	440.484
ENSG00000035115	230.159	274.704	373.276	350.168	185.01	339.631	251.587	335.155	281.226	270.713	594.402	381.375
ENSG00000035141	174.524	191.186	243.7	56.8853	66.4665	0	148.451	202.194	169.995	120.667	127.055	152.893
ENSG00000035403	4280.1	4365.69	4074.98	5372.07	3568.15	4774.32	4400	3722.21	4173.47	7949.3	7081.78	7329.82
ENSG00000035499	14.3597	10.2833	26.6784	11.1408	6.7061	57.5667	22.9302	25.6158	15.6547	32.269	73.3256	45.2777
ENSG00000035664	98.2983	150.63	139.055	80.2122	42.5722	38.3468	93.9042	74.9978	106.502	68.1642	61.9014	119.659
ENSG00000035681	370.561	238.368	421.797	119.943	175.181	275.37	163.136	300.136	263.862	208.318	102.06	47.7478
ENSG00000035687	190.005	190.095	319.505	134.339	328.296	253.485	159.636	194.472	197.896	254.691	173.489	156.367
ENSG00000035862	2147.37	2545.69	975.065	3423.9	2503.8	2153.27	2511.17	1849.84	2252.01	1576.37	1779.04	2008.91
ENSG00000035928	495.623	510.202	698.879	320.106	701.021	210.089	549.511	705.398	652.529	1037.51	444.639	261.399
ENSG00000036054	622.364	710.403	763.626	574.314	355.587	317.054	646.227	817.07	586.026	1059.55	722.378	553.07
ENSG00000036257	976.408	850.581	778.128	783.457	578.304	703.986	747.788	874.143	782.567	819.752	685.966	651.352
ENSG00000036448	1.37228	0.76114	3.36688	5.03139	0	0	5.3469	3.54758	3.1645	4.74018	0	4.70329
ENSG00000036530	8.89796	3.30715	5.1867	24.3149	3.99696	0	5.76771	6.5776	5.55856	9.35309	6.09755	0
ENSG00000036549	441.706	423.728	525.29	186.13	244.881	299.605	333.679	385.492	390.627	585.467	158.275	371.264
ENSG00000036565	0.808754	0	2.38527	6.3491	0	0	0.435051	0	0	0	0	0
ENSG00000036672	22.9088	16.8095	4.23647	272.153	226.653	193.393	10.4815	25.512	19.7765	262.98	401.118	307.233
ENSG00000037042	83.2909	95.9966	54.2256	93.7843	80.9178	85.8202	133.112	103.175	115.94	188.599	112.488	41.0137
ENSG00000037241	56.1151	38.0546	31.3904	21.8423	49.5091	168.505	46.4366	40.4593	56.6019	97.6162	49.3438	173.668
ENSG00000037280	0.816084	2.95915	0	74.8922	56.7476	0	0.194371	0.809953	3.67501	14.7034	8.2489	0
ENSG00000037474	650.091	662.344	853.375	634.454	817.177	531.391	566.917	638.506	680.117	392.8	328.13	343.662
ENSG00000037637	498.242	560.898	454.653	618.406	827.859	440.529	525.67	540.836	525.946	645.537	1167.73	859.849
ENSG00000037749	479.053	465.015	715.117	456.359	525.63	826.047	417.245	600.658	651.736	463.161	810.201	431.819
ENSG00000037757	182.952	233.729	197.216	189.576	163.531	204.137	276.206	240.704	216.308	397.929	298.178	363.711
ENSG00000037897	39.1092	24.3074	68.4789	28.4876	26.2611	32.3237	26.0326	28.2266	55.4659	10.3862	6.42567	96.0268
ENSG00000038002	72.1044	75.4202	128.55	127.149	101.78	62.529	59.557	95.0653	67.9153	74.5055	79.4187	77.8813
ENSG00000038210	104.21	98.4879	117.892	111.259	37.6221	69.9658	64.2098	117.111	83.4639	41.6503	46.057	82.0634
ENSG00000038219	502.311	438.69	623.381	507.389	313.18	1955.49	380.338	353.193	465.037	459.078	426.772	336.954
ENSG00000038274	363.063	256.972	221.241	136.718	244.005	155.823	372.494	148.34	344.969	0	0	629.029
ENSG00000038295	55.0844	31.9514	47.5001	68.6131	11.6147	22.4409	38.2715	87.6466	40.8568	68.6052	90.4508	93.1524
ENSG00000038358	671.283	675.726	535.625	573.307	687.417	1251.99	851.326	657.982	651.971	745.017	282.72	305.243
ENSG00000038382	5600.9	5159.49	3475.06	3514.86	3805.6	1655.46	3809.12	3649.31	3483.94	1023.92	1382.87	1662.09
ENSG00000038427	1225.69	1224.57	1312.35	862.94	1755.43	1476.61	1348.49	1225.85	1590.22	1871.9	1044.13	1924.51
ENSG00000038532	145.116	187.424	59.9435	160.335	501.108	194.601	66.2454	164.756	136.993	253.678	27.7406	146.379
ENSG00000038945	5.13716	1.10886	0.233059	0	0	0	2.49907	1.37755	1.00514	0	0	0
ENSG00000039068	9372.77	9769.07	5918.64	6929.56	7483.4	8748.48	8346.3	7489.51	7411.75	4486.39	6332.62	8792.58
ENSG00000039123	577.089	380.228	557.653	278.003	275.288	455.893	352.595	427.862	446.9	821.077	462.31	544.44
ENSG00000039139	0	20.6356	28.1074	0	0	0	28.8361	3.99824	18.8611	0	0	30.9625
ENSG00000039319	827.953	487.577	668.08	355.304	264.783	176.265	314.831	659.346	679.553	382.279	774.703	467.594
ENSG00000039523	1429.37	1585.36	502.446	711.094	1097.93	856.565	1572.4	1255.16	1117.62	430.897	429.61	464.59
ENSG00000039560	2136.36	2584.88	1735.99	2267.84	3273.71	2101.07	2672.43	1861.87	2164.57	4034.49	4726.47	2312.12
ENSG00000039600	1.22422	1.91592	5.13002	3.37758	0	0	5.25282	6.84202	1.99417	0	0	0
ENSG00000039650	158.74	146.784	93.4649	139.339	129.776	131.579	143.995	108.968	126.354	46.7517	208.394	27.534
ENSG00000039987	4.42109	0	0.527952	10.6437	0	0	0	1.98846	2.25114	0	0	0
ENSG00000040199	207.619	234.627	233.028	122.569	112.537	251.414	231.615	230.53	252.134	145.476	298.719	128.846
ENSG00000040275	88.7063	49.7925	74.0613	68.379	44.6191	22.8473	62.2693	65.2431	55.7838	101.807	141.874	64.3743
ENSG00000040341	320.395	303.271	279.919	271.748	376.788	378.313	403.188	299.342	285.663	202.006	488.21	613.641
ENSG00000040487	169.223	191.396	136.895	89.3778	163.83	66.8039	300.578	193.087	180.639	68.6329	120.126	169.738
ENSG00000040531	244.367	126.591	124.627	176.565	161.019	585.6	131.889	125.439	146.031	293.521	57.5516	112.771
ENSG00000040608	38.9826	44.4459	31.6489	56.7522	114.853	89.705	68.4327	52.8758	46.3642	22.0073	51.2164	15.0676
ENSG00000040633	558.857	521.474	393.74	566.805	480.621	539.914	536.071	539.656	588.601	353.727	316.134	379.487
ENSG00000040731	1.41443	5.17	7.76187	0	0	11.8211	6.29799	12.5382	5.08173	0	7.99415	0
ENSG00000040933	309.53	245.541	195.717	236.787	204.735	770.623	286.945	166.384	235.566	323.528	389.943	644.024
ENSG00000041353	819.422	779.735	1178.82	751.355	1494.91	872.733	798.413	835.339	855.651	977.442	967.089	945.292
ENSG00000041357	386.597	409.804	625.897	445.142	191.43	327.651	398.198	495.934	458.013	531.628	429.632	432.494
ENSG00000041515	11.8258	14.596	4.79949	7.47075	0	45.2414	9.46271	9.40442	8.58945	14.6475	14.3238	0
ENSG00000041802	220.843	322.253	360.605	413.751	295.55	313.775	253.046	247.709	282.528	278.039	723.441	492.469
ENSG00000041880	51.0065	54.7734	58.1021	58.1091	38.9447	21.511	77.7072	64.4337	91.1786	207.315	34.7799	63.7137
ENSG00000041982	1594.2	2551.6	3397.77	1891.75	1326.68	1751.38	1521.26	2249.91	1973.8	790.145	997.217	1084.06
ENSG00000041988	80.5205	80.8848	101.155	116.313	58.7866	144.531	121.211	60.0226	75.9591	79.2158	65.8244	193.137
ENSG00000042062	10.6925	19.805	8.33371	12.5839	0	4.55315	10.1758	14.0638	15.0112	0	0	0
ENSG00000042088	176.361	195.165	171.127	168.051	52.4643	110.785	143.565	123.817	141.251	133.095	68.6616	63.43
ENSG00000042286	87.2562	99.5468	42.3613	58.5664	25.5977	49.0307	71.3622	75.2949	81.6613	58.6007	98.8698	18.3379
ENSG00000042304	1.28643	1.43363	0	0	0	0	0.873406	0	2.0989	0	2.42284	0
ENSG00000042317	21.835	14.3821	36.9004	4.94863	70.9484	51.1222	30.2096	26.3939	27.2704	29.1194	192.779	41.0892
ENSG00000042429	50.5008	132.104	57.6118	89.3057	76.0562	207.038	65.7139	54.2753	73.1348	19.8903	316.604	40.4376
ENSG00000042445	1024.68	1032.68	1143.87	907.464	925.409	927.678	1156.21	1095.45	1077.3	799.635	1045.12	777.061
ENSG00000042493	536.546	550.452	598.726	391.777	1125.15	649.863	796.769	691.969	636.73	657.006	800.526	523.393
ENSG00000042753	203.703	276.251	313.726	369.828	245.888	498.145	310.101	280.423	266.966	454.091	473.412	359.403
ENSG00000042781	1.30087	0	3.86264	0	0	0	6.05598	5.69722	4.60438	0	0	0
ENSG00000042832	134.985	32.349	127.001	39.2195	210.108	76.2177	134.052	35.8303	37.9687	28.5832	181.838	45.6968
ENSG00000042980	276.419	325.937	672.529	707.396	414.146	348.171	374.105	273.084	333.704	441.366	477.935	310.433
ENSG00000043039	176.926	193.181	470.939	161.836	178.315	236.664	178.673	195.053	172.723	220.67	235.621	241.486
ENSG00000043093	779.498	1113.63	1094.73	1266.56	525.442	655.013	944.424	1093.23	1158.43	2322.44	1854.07	1138.07
ENSG00000043143	713.747	643.739	628.656	52.7764	344.698	424.627	434.767	812.045	637.023	142.865	133.513	0
ENSG00000043355	0.480794	1.07193	3.65036	48.0018	149.539	13.0693	4.24403	0.340894	0.52223	0	9.05811	0
ENSG00000043514	115.389	73.1287	114.649	142.95	135.267	141.226	84.4873	97.1634	93.1448	197.022	107.085	112.643
ENSG00000043591	16.081	20.0777	2.25382	15.1698	7.91714	4.37145	30.1371	23.2567	15.0207	56.5214	38.78	47.3354
ENSG00000044090	0	97.1433	149.048	0	0	17.4282	0	64.3541	65.7938	0	0	0
ENSG00000044115	6239.3	5829.8	4710.97	4026.32	3126.32	2513.74	5663.71	5246.7	5073.61	3485.09	3455.04	3436.3
ENSG00000044446	271.541	170.443	213.886	92.0924	91.6862	143.108	118.824	173.157	226.072	180.188	211.633	82.5167
ENSG00000044459	21.909	11.0631	26.5535	1.20737	0	10.4428	18.2234	12.1848	15.8669	29.9075	0	13.2376
ENSG00000044524	8.52925	13.836	25.2664	10.0596	28.0252	0	3.08902	4.82635	17.2757	71.0063	36.8716	68.0817
ENSG00000044574	3081.34	2747.29	3254.46	3077.48	2578.59	1622.57	2126.86	3605.14	2935.54	6777.3	10697.9	8014.48
ENSG00000046604	12008.5	12025.2	10024.5	8287.53	7646.87	7576.92	10845.5	11266	11354.4	8405.91	8387.43	7907.99
ENSG00000046647	0	0	7.28672	0	0	0	8.27875	8.44981	10.4798	10.9131	0	0
ENSG00000046651	95.9803	93.596	170.502	129.189	0	104.017	65.1469	156.832	83.5004	68.4158	192.59	262.661
ENSG00000046653	4.72262	3.62462	6.95903	7.43023	0	0	12.7332	6.39904	1.81013	4.52116	30.2222	6.39488
ENSG00000046889	0.643285	0	2.99809	5.05863	15.8615	0	1.31055	4.54484	0	0	0	0
ENSG00000047056	234.553	274.69	263.738	88.7359	0	162.422	226.125	193.867	250.81	110.102	0	79.3119
ENSG00000047188	339.851	358.657	379.164	202.2	299.573	221.397	315.537	368.415	263.638	325.757	359.405	208.747
ENSG00000047230	205.417	87.3772	140.775	58.7845	36.5143	560.943	129.971	127.758	153.434	34.9887	83.5592	70.8486
ENSG00000047249	434.61	448.977	471.383	399.372	361.196	556.657	524.95	541.994	454.142	419.18	643.674	589.821
ENSG00000047315	1510.76	1334.66	1616	1606.17	1770.91	1696.75	1014.99	1501.12	1400.38	2874.18	2586.22	2747.3
ENSG00000047346	776.677	644.482	688.396	693.217	716.18	512.065	641.786	707.663	597.444	602.878	619.736	530.865
ENSG00000047365	830.591	758.337	1068.82	906.656	1202.67	785.13	561.896	751.388	768.308	809.568	745.46	970.501
ENSG00000047410	839.913	897.966	1043.97	612.508	482.664	887.068	636.86	887.606	860.326	488.377	824.333	960.789
ENSG00000047457	1444.89	1629.08	2734.1	1623.13	770.218	1356.24	1166.96	1589.16	1880.56	2551.57	1926.23	1606.45
ENSG00000047578	279.562	298.26	309.451	410.109	500.438	146.411	305.755	266.919	255.941	256.68	86.98	209.984
ENSG00000047579	23.15	21.8115	25.2894	7.12074	122.706	11.2786	35.7806	17.4514	32.2904	25.6464	19.9265	20.1967
ENSG00000047597	6.43237	3.34687	14.254	5.05755	0	17.4983	6.11515	7.28152	11.5176	5.94992	9.69689	12.6273
ENSG00000047617	0	0	0.809488	0	0	10.7955	0.919802	0	1.11955	0	0	0
ENSG00000047621	193.23	131.499	227.077	111.85	233.551	115.063	118.597	154.658	161.821	65.3979	254.264	89.6928
ENSG00000047634	49.7988	55.7272	81.5411	174.476	124.212	196.003	33.0544	40.2087	49.6502	434.748	432.135	438.906
ENSG00000047644	454.138	484.189	329.397	548.375	394.861	400.646	386.358	440.101	424.273	304.134	280.172	345.215
ENSG00000047648	2.45225	10.0244	1.94131	2.40993	0	0	0.416292	5.23779	7.30667	22.6826	0	9.02467
ENSG00000047662	5.78974	6.69482	2.24987	5.05839	5.94601	32.8203	4.80536	3.18397	2.09375	0	7.27389	0
ENSG00000047849	5505.41	5357.46	4005.74	3374.54	4348.81	4390.94	5035.31	4493.98	4588.78	2223.49	3476.98	3387.71
ENSG00000047932	304.758	351.027	473.436	486.882	442.66	311.239	267.218	353.354	334.662	724.165	621.528	680.217
ENSG00000047936	39.5973	96.2051	42.638	55.8466	49.861	108.32	30.1458	78.0984	32.861	57.6717	14.2313	66.4491
ENSG00000048028	149.696	160.32	191.901	256.704	66.7709	193.203	142.177	109.933	168.591	318.654	160.037	197.744
ENSG00000048052	715.56	469.893	251.001	331.002	441.012	169.968	605.83	382.208	561.364	332.574	387.208	158.442
ENSG00000048140	443.241	454.263	463.908	415.304	323.894	255.528	598.895	495.604	523.029	285.398	377.812	371.621
ENSG00000048162	201.403	152.781	163.858	131.765	60.537	214.644	152.426	139.774	126.905	120.75	89.3477	98.4554
ENSG00000048342	13.6123	7.40901	21.2992	6.02968	0	0	6.3043	6.59894	9.1304	0	3.9968	0
ENSG00000048392	641.171	428.198	919.464	923.657	558.835	459.304	1066.89	988.368	732.18	576.172	2915.05	1512.95
ENSG00000048405	645.153	691.954	541.23	730.942	746.248	540.288	526.748	616.216	593.057	443.682	670.256	423.559
ENSG00000048471	303.768	314.632	381.467	435.004	441.439	399.85	303.739	333.688	266.354	341.442	482.102	638.017
ENSG00000048540	2.64164	2.3517	6.06204	0	0	0	7.3777	14.356	4.00898	0	0	2.16014
ENSG00000048544	349.871	337.855	483.782	324.765	389.427	307.886	360.253	406.279	401.706	386.644	356.156	305.928
ENSG00000048649	725.981	555.591	354.23	321.368	738.171	1174.16	473.272	399.128	545.542	736.697	166.435	904.453
ENSG00000048707	1466.63	1600.45	1659.48	2158.17	1126.01	1235.42	1453.02	1422.07	1574.41	1498.83	1930.27	1850.94
ENSG00000048740	571.87	752.529	433.813	312.88	324.078	578.729	640.901	560.644	591.672	554.541	546.978	376.501
ENSG00000048828	1391.91	2504.86	2064.51	1828.2	2228.49	1631.51	2159.4	1955.34	1989.38	1600.05	1020	975.203
ENSG00000048991	188.826	226.205	265.434	429.764	248.116	257.581	183.343	278.38	355.397	497.83	529.927	503.678
ENSG00000049089	26.695	36.8997	40.7889	35.6739	63.67	14.5118	55.8284	20.7858	47.3535	14.8147	8.04675	10.4765
ENSG00000049130	4.23321	18.8228	98.2079	67.2103	93.2027	0	43.0876	102.033	24.552	0	67.4997	63.9274
ENSG00000049167	4.10913	8.69215	14.972	5.60713	25.4784	0	11.6829	8.63324	12.1769	21.1519	43.5991	0
ENSG00000049192	412.146	447.449	194.504	153.334	57.043	55.705	404.217	284.729	215.048	93.8538	36.3137	175.394
ENSG00000049239	348.417	318.545	400.86	596.707	606.717	515.201	421.226	347.534	495.2	379.906	330.824	326.651
ENSG00000049245	1369.82	1304.73	1579.9	1048.94	1337.02	2119.23	1463.61	1608.03	1583.11	1254.71	1458.07	1556.57
ENSG00000049246	67.3152	36.9954	149.647	76.7198	90.9983	130.861	45.1998	56.0675	38.0031	266.425	193.909	209.404
ENSG00000049247	7.02334	14.968	22.366	0	9.24052	0	1.70292	0	4.93825	0	0	0
ENSG00000049249	88.7965	79.9247	102.854	457.154	321.92	343.069	178.685	196.101	97.6584	759.909	532.734	661.134
ENSG00000049283	72.234	64.8594	101.5	434.785	309.223	362.361	163.278	62.9749	75.4936	64.6194	208.966	137.833
ENSG00000049323	478.451	337.772	269.735	197.907	347.11	563.759	421.562	413.988	298.509	627.45	217.836	210.685
ENSG00000049449	571.746	572.638	570.325	373.137	352.509	396.128	531.067	626.356	600.901	455.651	385.214	446.104
ENSG00000049540	4.81255	0	0	0	0	0	0	0.258113	1.31218	0	0	0
ENSG00000049541	31.3667	38.8509	65.3267	88.7547	68.9957	112.707	35.99	41.2881	56.3648	48.9956	55.3647	75.7338
ENSG00000049618	1138.22	929.216	1110.19	578.03	387.642	830.141	768.776	827.071	878.818	416.777	518.159	402.774
ENSG00000049656	589.366	718.792	733.257	424.129	685.249	678.605	843.272	729.742	725.017	336.628	414.983	421.106
ENSG00000049759	4427.76	4071.28	2999.41	4966.67	6465.63	5358.81	2683.07	3127	2554.26	7389.32	5430.01	6083.73
ENSG00000049768	0	1.1299	4.44545	0	0	0	2.80552	0	0	0	0	0
ENSG00000049769	67.5005	42.673	33.159	95.8719	0	30.6062	66.9172	55.1529	37.8228	9.91593	16.1589	124.117
ENSG00000049860	801.58	776.41	1203.31	964.166	708.56	963.749	682.957	735.638	741.462	1109.55	1103.72	1106.2
ENSG00000049883	68.8506	34.8461	81.7995	261.489	307.375	29.9707	95.3645	56.7259	71.2393	80.5261	114.926	44.7888
ENSG00000050030	7.60368	4.80375	6.13302	4.59953	15.4894	7.32777	0	4.13194	4.34702	10.821	0	21.1471
ENSG00000050130	582.962	531.952	683	625.504	716.383	642.739	618.084	542.312	609.275	1048.43	899.186	866.872
ENSG00000050165	439.84	332.65	441.99	903.757	483.665	500.659	275.137	630.058	300.087	347.573	666.777	370.649
ENSG00000050327	1759.98	1995.83	1271.34	1456.9	1225.99	1383.53	1978.29	1640.82	1685.99	1035.64	1321.92	856.931
ENSG00000050344	79.2166	79.5279	84.1661	390.147	408.775	185.699	81.3454	100.088	88.0754	400.735	279.43	425.162
ENSG00000050393	338.814	319.2	245.419	166.284	392.034	142.93	276.742	287.545	251.2	239.919	156.401	249.051
ENSG00000050405	3302.89	3332.36	4153.2	3268.58	2877.3	3211.3	2407.89	2889.31	2656.14	3438.37	3446.16	4501.18
ENSG00000050426	138.601	120.362	191.279	261.851	117.482	161.596	135.481	175.39	147.789	272.502	351.1	169.994
ENSG00000050438	29.0071	43.5261	31.9795	90.7081	33.8602	29.2833	81.0839	42.0213	36.8574	14.8105	10.6284	125.196
ENSG00000050555	1.69145	5.02946	4.92897	0	0	9.58902	4.59451	3.58713	8.3382	0	0	37.2758
ENSG00000050628	45.167	30.623	20.7909	60.4649	11.908	66.629	30.0348	28.2041	49.3253	69.3239	65.94	49.8048
ENSG00000050730	4.2877	0.931582	7.63363	7.39045	3.85506	31.1452	3.92437	9.05069	6.99248	6.1833	0	8.19851
ENSG00000050748	440.308	368.588	371.514	588.787	504.536	620.335	464.189	434.189	548.405	751.567	645.028	538.582
ENSG00000050767	0	0	6.36654	0	0	0	0	6.36539	7.66131	0	0	0
ENSG00000050820	2395.43	2753.78	1351.65	1834.08	1721.16	1270.06	2206.92	1950.83	1870.91	1600.85	1272.58	976.497
ENSG00000051009	140.111	218.649	176.821	129.507	267.577	228.158	129.652	201.698	116.868	349.745	173.052	98.7977
ENSG00000051108	1175.28	1228.18	862.644	1285.27	1419.32	1485.68	1045.74	1170.74	1103.37	2875.62	5295.49	3261.96
ENSG00000051128	604.921	823.421	454.453	345.46	385.053	288.447	927.946	670.148	672.599	284.811	190.661	414.392
ENSG00000051180	1.447	7.54094	2.64661	0	0	0	2.63341	15.6387	2.73065	0	0	19.0118
ENSG00000051341	25.0378	16.9544	44.4413	13.3908	20.9913	0	23.0855	14.8466	42.1367	3.93808	20.3256	1.39318
ENSG00000051382	278.61	253.044	453.577	333.526	432.811	144.312	344.781	391.68	359.751	381.401	326.88	286.621
ENSG00000051523	300.772	362.927	246.787	446.784	468.936	371.333	559.942	410.6	410.792	449.886	543.013	432.351
ENSG00000051596	62.3652	77.0395	93.0438	101.529	142.38	193.619	57.3445	80.9598	93.9491	120.257	231.921	69.2748
ENSG00000051620	738.955	965.098	1116.37	748.452	429.626	1239.1	1155.34	1043.51	1063.4	362.405	590.673	813.78
ENSG00000051825	220.218	209.63	113.429	438.459	202.928	174.281	180.895	139.649	159.27	63.0058	167.271	110.894
ENSG00000052126	398.36	340.246	308.717	275.839	299.495	171.132	280.798	324.77	350.082	164.502	182.73	175.125
ENSG00000052344	1885.59	2060.83	1625.35	2824.66	2566.92	2711.55	3172.23	2314.09	2185.85	3363.34	3303.52	3328.82
ENSG00000052723	410.954	403.57	523.564	284.561	539.903	254.752	308.836	555.966	356.459	662.207	470.896	545.834
ENSG00000052749	323.368	403.912	437.383	356.39	467.947	1054.6	432.483	328.533	304.806	234.499	910.073	458.174
ENSG00000052795	447.661	320.04	314.249	372.477	223.671	367.355	316.684	352.403	346.276	489.514	323.427	664.667
ENSG00000052802	1153.07	1164.95	1326.73	2099.91	1880.49	1538.96	1385.42	1354.91	1405.32	4380	3949.18	3879.92
ENSG00000052841	1055.05	850.909	478.908	287.882	1236.43	878.909	662.953	510.858	528.432	575.728	314.152	1034.12
ENSG00000053108	23.3145	21.5208	12.4009	0	7.74847	54.1212	0.306435	24.4866	8.38451	0	22.9608	8.82797
ENSG00000053254	838.357	932.602	705.949	974.263	854.75	2164.39	508.172	847.034	817.67	798.076	1560.64	1094.93
ENSG00000053328	5.7857	2.38882	1.5014	0	0	0	0.436511	0	1.3963	0	0	0
ENSG00000053371	192.127	218.854	247.881	197.721	239.108	227.197	239.584	197.776	209.785	219.668	222.464	247.056
ENSG00000053372	133.547	156.654	239.299	194.507	215.69	73.1842	162.441	195.008	172.086	92.3935	101.013	287.217
ENSG00000053438	0	5.26853	0	12.6649	0	56.8101	0	0	0	0	0	0
ENSG00000053501	20.2648	16.2633	20.3786	34.8717	22.4374	33.5584	21.2318	16.2075	15.9165	20.2086	34.5192	0
ENSG00000053524	47.654	27.739	17.7349	10.9175	5.20076	41.482	14.9724	24.935	33.8749	0	12.0186	57.1008
ENSG00000053747	19745.2	14891.6	10526.4	12413	19091	15998.7	15771.4	16437	16124.4	14725.4	10348.9	11543.1
ENSG00000053770	822.712	524.752	541.309	315.822	607.283	791.732	452.632	524.425	457.342	499.854	338.657	542.888
ENSG00000053900	56.3763	35.6306	53.9587	119.819	68.7147	27.8719	35.5426	94.0105	45.4143	102.387	73.829	71.8973
ENSG00000053918	54.0264	73.9883	69.467	130.041	90.0994	100.053	91.343	71.9422	95.5378	78.4179	69.3548	14.8912
ENSG00000054116	525.757	596.169	567.726	618.068	458.1	379.558	495.893	481.617	526.154	810.63	704.57	772.856
ENSG00000054118	1403.04	1214.59	1051.21	962.067	948.284	1046.75	1214.58	1020.03	1292.61	1165.17	1341.73	1159.34
ENSG00000054148	172.575	260.689	210.947	246.768	244.161	210.52	313.106	247.052	259.737	128.044	233.442	335.401
ENSG00000054179	12.0735	12.569	9.43598	31.4565	68.307	22.6412	17.5248	8.40623	6.43085	12.4336	47.3328	59.5697
ENSG00000054219	196.12	286.281	285.916	438.997	42.5993	176.721	174.669	194.759	227.33	108.993	246.194	171.252
ENSG00000054267	966.737	555.301	663.377	497.012	511.341	666.297	743.183	723.081	618.014	516.59	431.318	891.352
ENSG00000054277	205.946	215.857	280.556	461.694	447.619	373.957	333.037	310.856	274.684	689.423	525.652	705.18
ENSG00000054282	57.8622	41.1255	139.776	46.0517	55.8146	131.109	66.4299	45.4578	69.8404	177.936	98.0783	208.448
ENSG00000054356	6.86866	4.38413	0	9.70929	0	0	0	0	0.789806	0	0	4.99389
ENSG00000054392	19.2672	63.52	38.208	45.5147	35.1132	4.46966	48.3766	33.5034	41.4163	39.4551	37.1711	51.8298
ENSG00000054523	1576.37	1293.41	1429.3	1621.75	1384.06	934.771	1183.75	1575.45	1474.31	1543.63	1142.69	1714.19
ENSG00000054611	282.84	430.422	361.608	520.53	441.464	339.264	442.885	352.987	407.121	187.684	396.091	285.564
ENSG00000054654	5481.95	5609.91	3312.43	1954.23	1375.52	1455.43	3554.95	4457.96	4208.69	1249.8	979.738	690.588
ENSG00000054690	65.199	140.003	88.9974	125.162	34.9205	41.1437	131.443	55.6587	94.9301	30.2776	64.2423	130.114
ENSG00000054793	546.443	571.662	618.593	446.141	430.284	2567.11	688.953	557.33	668.941	278.99	332.925	986.909
ENSG00000054965	777.879	812.483	592.419	580.718	767.881	466.382	709.733	716.786	663.57	500.312	689.049	368.167
ENSG00000054967	240.971	339.08	202.908	351.688	302.92	505.778	464.218	324.181	252.728	239.709	199.206	322.882
ENSG00000054983	246.3	223.136	243.518	154.98	503.306	160.303	225.199	180.857	259.997	290.639	217.334	292.068
ENSG00000055044	168.616	155.773	236.164	182.101	197.413	194.88	94.0834	152.899	195.24	279.801	343.428	242.594
ENSG00000055070	1244.6	1392.11	939.358	866.548	1013.85	952.061	1332.68	1128.75	1323.91	555.754	430.278	480.328
ENSG00000055118	3.16044	1.40932	0	16.8637	13.759	26.5645	4.98278	0	3.19351	58.4241	25.7035	27.9112
ENSG00000055130	88.7259	67.6735	168.385	0	0	71.9167	94.9302	152.28	425.999	0	0	0
ENSG00000055147	90.7082	79.7032	152.272	95.1264	55.7775	65.6674	76.3731	89.0625	76.9559	141.391	257.917	62.9559
ENSG00000055163	91.2657	89.3694	138.837	220.459	336.511	326.851	79.1358	79.2482	136.382	564.577	888.003	648.557
ENSG00000055208	1784.13	1700.54	1674.3	1472.73	1283.07	1868.14	1468.02	1767.55	1542.97	1279.26	1456.37	1414.3
ENSG00000055211	356.728	350.524	303.979	443.844	303.932	301.095	271.49	349.013	324.076	454.462	538.469	409.908
ENSG00000055332	418.922	327.337	301.013	8.65867	188.29	309.742	295.363	332.285	298.653	201.481	124.639	0
ENSG00000055483	419.637	420.536	335.388	349.599	501.69	206.348	304.496	290.842	364.747	281.416	242.86	367.78
ENSG00000055609	488.194	1259	1048.96	1610.27	513.226	1186.05	649.852	476.429	982.198	2340.1	1261.67	1904.34
ENSG00000055732	30.6129	33.0299	36.5547	36.0621	45.7509	0	12.9172	28.027	23.2682	0	0	32.4949
ENSG00000055813	0	0.955732	2.62582	0	23.7547	0	0	3.18646	1.39584	0	0	18.9295
ENSG00000055917	1960.88	1842.63	1837.54	1665.99	1741.89	1424.7	1315.77	1764.57	1617.06	1370.68	1441.72	1837.03
ENSG00000055950	200.604	205.95	255.246	240.36	290.062	94.1471	250.9	226.86	214.124	282.529	214.733	310.573
ENSG00000055955	5.48573	8.63976	3.35654	34.3577	0	7.65505	7.37643	6.0325	1.6244	17.2986	46.3413	10.1699
ENSG00000055957	1.72656	1.16863	1.84344	3.07493	0	0	0	0	6.40318	0	0	0
ENSG00000056050	18.2834	12.3693	25.823	42.2559	1.27613	16.9282	16.344	51.5044	22.8146	60.7263	9.40633	19.1182
ENSG00000056097	1532.17	1608.71	1512.51	934.676	1204.13	971.311	1804.63	1664.81	1343.42	1250.68	959.919	879.224
ENSG00000056277	44.5111	28.5354	33.4269	59.7262	15.4208	47.897	37.2998	31.1083	49.3588	43.7455	67.0989	106.487
ENSG00000056291	4.23813	8.31789	13.7774	3.36718	0	10.9085	0.582021	2.71082	3.27206	0	0	7.33515
ENSG00000056487	0.827275	5.16881	0	3.10749	48.8733	3.83854	3.75643	1.33454	15.2715	0	20.5276	32.4115
ENSG00000056558	51.6073	36.5272	26.4353	89.0667	79.4544	137.368	61.2503	32.1458	29.7096	101.948	30.8331	37.0607
ENSG00000056586	2582.12	2544.45	2265.85	1574.69	1611.71	1373.14	2422.44	2382.81	2226.9	2088.84	1974.6	2787.45
ENSG00000056736	6.23475	3.34698	1.506	0.875184	0	0	1.31077	8.69885	7.39539	8.92774	2.42418	32.8002
ENSG00000056972	342.748	319.216	462.144	637.151	424.147	493.365	239.342	203.845	180.816	701.299	319.214	106.212
ENSG00000056998	2.23192	1.10577	3.2782	20.7088	15.2814	0	13.6589	1.86913	3.12548	0	7.00805	12.703
ENSG00000057019	8896.52	8326.36	5709.95	5809.2	5517	6601.28	7882.09	7145.16	7541.87	9960.17	8764.74	8798.58
ENSG00000057149	2131.36	2164.85	9036.99	4367.64	2467.5	3211.77	1511.53	3047.04	3199.98	2399.72	1983.75	2214.99
ENSG00000057252	868.269	911.994	652.343	1292.23	375.502	891.005	820.531	870.666	626.095	1582.37	1273.73	1312.62
ENSG00000057294	1133.59	1349.99	1332.73	1447.84	1392.25	1503.52	1027.9	826.846	794.119	910.59	1430.21	1179.96
ENSG00000057468	9.00363	10.9932	4.13018	17.6953	0	17.4847	14.4108	8.20377	8.72998	5.94854	4.84674	6.31058
ENSG00000057608	1885.25	1683.87	2587.38	1482.31	1737.17	1854.34	1732.24	1968.52	2130.03	3138.82	2958.99	2908.88
ENSG00000057657	1545.14	920.123	1210.69	1065.61	1163.19	1369.57	1368.24	1540.44	1153.59	846.645	546.857	652.534
ENSG00000057663	60.0885	158.543	212.1	161.798	0	39.2209	85.6062	142.53	149.956	249.165	141.754	85.5943
ENSG00000057704	1433.37	1442.84	1334.61	2150.55	1916.56	1900.85	1602.69	2011.6	1592.31	1513.1	1877.46	2360.32
ENSG00000057757	441.941	342.124	448.577	422.323	475.249	528.97	327.206	414.253	390.881	603.567	603.255	562.064
ENSG00000057935	102.368	129.927	159.179	123.731	497.867	50.1963	204.335	147.24	145.525	124.349	285.336	115.569
ENSG00000058056	2.7211	0	0	0	0	0	14.6735	14.1362	19.0465	0	0	0
ENSG00000058063	1110.57	1178.04	1049.9	1193.48	1117.77	896.315	1173.83	1135.34	1062	1561.14	1407.2	1022.82
ENSG00000058085	43698.7	45144.8	29056.4	45038.1	36946.3	33766.1	54890.2	47875	49835.8	37315	38858.6	48138.5
ENSG00000058091	716.061	815.113	543.139	516.748	434.904	417.702	582.001	606.727	457.896	300.065	438.519	323.903
ENSG00000058262	4238.49	4411.41	3481.66	2592.92	2820.23	3017.6	3887.31	3984.19	3747.48	3775.75	3674.6	2648.03
ENSG00000058272	953.56	859.411	843.012	688.986	562.032	639.558	669.496	729.109	913.442	1286.97	455.636	503.608
ENSG00000058335	0	0.513438	0.526706	12.2624	1.39175	0	4.23679	0.319465	1.71549	19.2377	15.649	2.2173
ENSG00000058404	0	2.22626	1.67253	6.50458	51.0374	14.8532	13.8954	1.47471	1.27805	0	0	0
ENSG00000058453	60.7495	39.9869	37.1935	49.7095	38.885	14.5751	44.3299	43.0521	58.0764	68.1932	19.8907	13.8729
ENSG00000058600	280.902	105.547	231.194	107.281	44.289	139.15	151.929	225.076	168.508	17.9429	45.7542	156.322
ENSG00000058668	3855.71	3422.9	3372.91	5769.97	5287.89	5150.56	3671.05	3482.68	3463.19	5208.32	4937.67	4378.9
ENSG00000058673	2070.06	1770.07	1458.51	960.11	738.801	1389.66	1606.55	1830	1418.99	1920.52	1578.54	1873.01
ENSG00000058729	70.6513	46.322	73.2588	74.7517	165.065	68.7389	65.9862	53.8768	78.4271	296.233	50.4324	143.359
ENSG00000058799	348.096	380.288	378.596	450.209	381.569	445.557	400.275	368.405	374.864	642.829	677.83	629.888
ENSG00000058804	482.479	488.88	610.928	294.207	213.397	422.313	528.283	557.171	475.804	487.203	274.029	418.763
ENSG00000058866	5.79607	32.705	1.2525	0	0	0	4.41453	2.75883	8.39721	52.7538	17.9675	20.1907
ENSG00000059122	348.426	402.637	287.991	345.874	480.074	899.46	490.562	382.457	411.758	215.145	466.692	568.069
ENSG00000059145	110.523	200.386	56.2811	114.626	13.7266	220.097	174.84	119.234	112.831	40.9335	97.2413	4.16261
ENSG00000059377	21.5569	24.6225	55.7078	19.7276	14.0845	62.5813	41.8148	23.9752	66.3234	15.9537	23.0286	15.4431
ENSG00000059378	648.606	570.28	561.155	603.812	283.879	274.392	484.912	519.971	461.826	323.151	212.27	258.935
ENSG00000059573	565.371	653.332	1006.75	452.152	708.354	669.995	637.073	662.435	815.34	452.374	464.829	605.224
ENSG00000059588	183.532	198.066	227.148	185.052	61.7003	158.162	170.165	102.684	139.577	52.7137	161.369	135.056
ENSG00000059691	47.7712	46.9485	96.0217	84.2432	21.4233	82.5078	86.5306	67.4153	67.8639	87.2068	36.7865	113.716
ENSG00000059728	1909.4	1890.97	1574.57	1461.47	1636.36	1427.63	2232.61	2574.35	1830.18	1675.06	1450.89	1485.29
ENSG00000059758	731.176	683.497	423.566	564.966	300.808	569.135	431.65	474.763	638.448	520.263	578.006	469.139
ENSG00000059769	202.291	132.208	130.423	114.762	158.603	239.759	142.951	199.199	156.3	137.099	102.541	105.191
ENSG00000059804	488.368	357.727	289.025	948.984	1598.3	820.656	385.547	330.008	383.957	2028.92	2306.98	2834.86
ENSG00000059915	15.5918	15.5865	7.74241	49.436	15.0637	47.5766	16.0065	11.3285	18.0148	0	13.1979	11.9175
ENSG00000060069	372.855	360.071	230.428	351.446	393.04	340.611	384.041	473.571	322.904	150.732	297.422	332.648
ENSG00000060138	1665.6	1455.67	2204.27	1238.53	1912.34	1583.26	1710.87	1676.14	1776.79	1020.99	745.822	1087.02
ENSG00000060140	38.9795	31.6611	31.5246	47.2824	8.63526	111.45	29.1274	53.1627	69.2517	118.4	6.04363	57.1286
ENSG00000060237	3850.4	4780.39	3243.5	3331.84	3857.24	3106.11	4408.82	3893.03	4081.05	3150.29	3397.78	3181.98
ENSG00000060339	532.502	543.557	656.733	285.544	317.66	687.576	549.697	557.697	468.922	221.61	466.899	289.051
ENSG00000060491	327.628	347.327	138.904	243.58	168.728	131.375	295.162	204.585	246.878	153.606	249.26	451.033
ENSG00000060558	602.215	754.483	852.879	567.244	593.657	346.252	1054.46	913.272	797.735	403.062	451.354	425.054
ENSG00000060642	0	0	10.4629	0	12.9634	0	0	51.9697	23.8551	0	78.3226	0
ENSG00000060656	1097.95	1366.11	1400.39	1120.93	1241.55	1109.41	1337.97	1251.71	1335.08	439.047	812.569	653.425
ENSG00000060688	224.206	241.229	322.499	290.466	249.663	318.785	227.896	236.976	286.197	296.875	306.278	353.66
ENSG00000060718	0	0	0	0	8.48842	0	0	2.52609	0.380955	0	0	20.4139
ENSG00000060749	289.027	235.557	302.624	185.468	245.811	144.897	145.22	204.251	277.448	0	208.095	656.084
ENSG00000060762	110.498	94.4401	174.654	123.567	86.1924	178.022	117.734	125.671	133.252	294.134	198.118	153.908
ENSG00000060971	299.257	371.277	304.311	635.859	516.673	317.993	360.839	320.811	366.955	531.544	545.517	484.91
ENSG00000060982	552.436	481.221	453.813	542.059	487.037	504.779	472.986	495.348	503.135	1422.51	865.021	654.602
ENSG00000061273	1326.7	1482.65	859.774	877.662	503.999	613.873	1931.13	1327.35	1272.04	233.391	316.237	238.203
ENSG00000061337	6.16863	14.6728	15.8015	36.185	29.038	27.2703	4.60778	2.18186	4.6856	59.9479	97.7019	9.08242
ENSG00000061455	6.2342	5.59994	13.4342	15.7285	0	6.18568	68.8516	34.1789	5.35314	3.60425	88.1097	3.82529
ENSG00000061656	47.862	46.881	78.5278	80.5637	76.585	137.305	67.4416	74.6042	59.1226	30.1025	90.8361	9.56896
ENSG00000061676	4442.44	4227.77	4002.66	2792.61	2193.23	2913.52	3523.97	4330.2	3933.39	1779.84	2197.29	3062.15
ENSG00000061794	419.782	393.759	622.36	321.94	278.395	314.779	416.785	454.649	417.725	483.109	320.029	377.311
ENSG00000061918	60.9562	42.4822	33.3442	159.794	184.153	181.577	31.5378	38.2752	30.9675	354.468	401.43	330.603
ENSG00000061936	273.467	352.08	256.835	289.486	134.812	130.727	328.522	273.956	311.909	157.181	178.632	174.465
ENSG00000061938	42.0014	44.4269	29.4176	57.287	0	36.671	45.2617	2.92391	13.5644	179.417	0	0
ENSG00000061987	400.937	283.685	474.645	287.968	227.623	267.193	292.455	359.491	404.188	288.206	268.198	612.993
ENSG00000062038	8356.61	10121.7	9058.12	7027.65	7119.36	7745.66	9834.1	9657.76	10348.6	7736.85	6725.82	7218.87
ENSG00000062194	1178.5	947.015	1009.77	1654.33	979.657	1007.86	945.066	1049.72	949.904	2014.67	1060	1505.02
ENSG00000062282	5.99656	12.1035	25.8202	62.9669	79.0379	70.7605	18.3418	19.7757	14.0444	39.4196	72.1151	88.1911
ENSG00000062370	22.0607	14.0869	15.2273	40.3544	44.5529	4.22448	22.8411	9.39959	28.7359	15.807	78.6702	33.9036
ENSG00000062485	1844.85	1706.64	2024.77	2092.64	1952.53	2244.76	1699.74	1710.56	1647.26	2023.63	2739.88	2070.15
ENSG00000062582	689.065	839.717	720.672	673.907	528.792	546.309	797.951	782.93	744.966	841.486	882.889	801.529
ENSG00000062598	285.909	236.736	246.056	330.07	464.48	427.725	341.601	292.339	273.311	717.753	674.72	572.605
ENSG00000062650	760.794	916.997	796.631	666.664	463.83	542.81	835.027	817.154	728.262	608.608	899.316	734.966
ENSG00000062716	2060.27	1886.29	2036.66	2921.94	1246.49	1652.19	1548.86	2129.54	1474.25	1383.28	1415.8	2133.57
ENSG00000062725	461.855	684.443	468.254	447.028	360.592	524.359	525.153	553.428	477.793	1345.42	298.419	438.004
ENSG00000062822	85.0663	119.315	79.2096	119.653	16.1017	109.204	190.554	92.3565	123.561	39.8748	68.8671	229.186
ENSG00000063015	5.01879	22.0596	14.1582	27.6048	6.86823	63.2033	6.57823	2.5677	18.3045	0	0	0
ENSG00000063046	2822.02	2632.05	3169.54	2169.04	2306.77	2044.18	3131.45	2829.29	3136.32	2445.33	3824.96	3402.93
ENSG00000063127	19.3681	18.9327	13.6053	23.6318	8.64973	10.9168	19.0895	22.4309	14.3747	3.71477	16.2224	13.7918
ENSG00000063169	208.043	317.618	159.725	166.484	129.666	117.889	247.942	199.249	180.165	125.972	194.024	107.115
ENSG00000063176	288.639	305.398	169.218	185.043	137.187	77.9579	267.356	262.12	256.975	73.8936	278.104	56.8181
ENSG00000063177	2367.23	2651.45	4153.62	2804.49	3564.63	3098.77	3395.57	3150.38	2891.34	3468.07	4124.52	4773.69
ENSG00000063180	53.5805	74.4638	113.098	212.725	143.12	43.7695	81.0623	56.7211	51.682	92.7102	48.3671	46.7202
ENSG00000063241	160.587	196.882	267.639	215.024	154.602	227.229	243.695	226.931	226.838	164.85	175.266	316.69
ENSG00000063244	1663.82	1682.31	1202.26	776.811	884.704	843.176	1574.23	1517.68	1355.75	578.436	479.209	609.711
ENSG00000063245	901.592	1283.85	966.202	1458.39	1395.57	1103.28	1360.15	1208.02	1050.44	443.454	743.726	843.943
ENSG00000063322	353.495	288.953	364.247	500.583	458.303	535.084	362.014	344.893	366.488	311.162	307.016	322.79
ENSG00000063438	73.8481	39.206	29.4716	49.5688	99.4266	60.6544	67.0145	36.4677	19.2009	29.0344	43.3494	19.1615
ENSG00000063515	1.9285	3.82164	3.00488	6.31627	0	4.36744	5.67426	2.73655	3.49218	11.8915	0	0
ENSG00000063587	138.691	5.63719	40.8929	0	116.816	195.59	0	0	36.6832	96.218	28.5122	0
ENSG00000063601	505.471	583.777	561.678	412.038	466.488	211.691	526.412	527.749	498.715	200.174	123.201	122.015
ENSG00000063660	1725.83	2067.61	1844.01	2069.35	2381.52	1604.49	2279.81	1736.66	1706.17	365.634	777.694	1027.4
ENSG00000063761	64.1572	36.3031	47.9201	43.1061	11.454	20.0742	39.0178	59.119	49.18	14.9165	4.05028	97.1642
ENSG00000063854	62.6391	86.8293	73.4228	124.268	121.582	57.3804	138.008	90.4441	115.904	161.94	160.607	190.928
ENSG00000063978	1341.53	1264.84	1280.59	1559.23	1448.87	1383.26	1469.42	1428.81	1206.56	1833.83	2026.54	2117.74
ENSG00000064012	22.1092	42.8333	60.9471	6.73601	18.0784	51.5847	24.898	55.8581	43.7105	11.3225	83.6013	112.345
ENSG00000064042	2085.5	2133.25	2385.95	2650.33	2235.08	1996.03	1764.81	1741.82	2718.32	2344.7	3092.34	3659.25
ENSG00000064102	352.346	169.517	302.794	272.783	115.944	174.783	158.205	319.874	239.502	505.929	559.968	232.286
ENSG00000064115	1109.59	1080.35	1623.55	1589.52	1267.7	1316.65	1094.61	1122.15	1085.95	1591.72	1496.74	1029.02
ENSG00000064195	14.3531	8.20466	15.9056	30.3752	74.7105	45.0063	10.4953	7.83389	18.5939	78.752	29.1191	70.4044
ENSG00000064199	65.8103	12.1715	61.3969	31.8047	28.0191	15.4693	26.7836	17.0393	19.3583	84.5726	26.6784	136.652
ENSG00000064205	3.87446	10.298	8.86385	14.2041	14.4382	19.489	21.4415	9.75831	11.0529	0	7.20731	28.7442
ENSG00000064218	7.33856	27.7209	6.43333	15.6225	3.7615	20.772	9.13512	11.7188	28.5491	25.4533	0	0
ENSG00000064225	231.91	164.824	119.681	114.167	177.828	80.2761	171.492	205.053	109.298	11.2488	110.173	143.732
ENSG00000064270	243.111	174.9	336.356	501.792	675.565	438.898	211.244	274.165	276.55	663.806	341.813	513.102
ENSG00000064300	27.5331	29.8171	95.2198	112.224	121.856	116.257	12.5457	36.4193	23.7884	60.1621	138.537	85.4706
ENSG00000064309	66.3964	52.5313	58.1702	153.929	113.328	33.8886	34.0819	53.8852	67.4507	78.0195	22.3516	187.77
ENSG00000064313	9.6172	55.6902	7.02415	117.231	77.676	132.777	51.3082	16.5476	12.9476	0	29.6134	158.105
ENSG00000064393	4157.81	4020.96	2945.88	2603.17	3085.48	3520.35	3308.86	3505.7	3777.83	1511.5	1162.98	1297.71
ENSG00000064419	764.954	764.139	784.989	642.999	603.219	607.44	766.075	829.437	807.688	607.945	492.975	551.576
ENSG00000064489	35.088	56.7144	27.7194	25.3296	47.921	26.6188	42.1006	79.9926	61.2347	0	47.512	36.1084
ENSG00000064490	102.374	124.684	116.326	68.7648	94.107	30.2171	168.85	98.0043	129.734	102.961	81.1407	50.4344
ENSG00000064545	62.844	112.379	160.691	64.1175	385.956	161.935	138.495	148.003	126.381	169.834	95.0805	189.01
ENSG00000064547	194.84	190.407	95.0051	56.5637	68.1332	71.3817	117.556	162.677	158.012	41.3706	216.306	41.3701
ENSG00000064601	201.329	252.279	264.943	281.04	81.1849	605.905	253.825	333.037	139.796	68.7263	62.4529	74.1906
ENSG00000064607	485.276	383.468	363.421	386.642	616.682	840.678	457.327	499.577	390.392	379.285	257.579	272.34
ENSG00000064651	929.294	1131.65	939.219	950.409	1085.06	591.885	670.903	1168.7	949.633	743.954	1260.63	901.364
ENSG00000064652	94.4183	113.473	128.002	189.462	109.442	67.7491	119.586	134.537	105.265	109.984	60.8643	103.614
ENSG00000064655	350.062	460.218	476.964	475.326	602.094	723.041	376.597	314.382	492.289	239.227	185.135	314.374
ENSG00000064666	3627.64	4114.2	3607.25	2899.94	2737.86	3170.99	3802.23	3143.56	3392.01	1447.11	1812.94	2116.11
ENSG00000064687	356.123	412.484	289.439	475.982	863.876	519.717	218.997	312.633	395.368	112.041	596.774	354.063
ENSG00000064692	3.2465	1.43265	1.68608	10.9702	4.20524	0	3.74106	13.3745	6.94853	48.7331	19.6804	2.6926
ENSG00000064703	17.6881	29.9682	15.6332	5.58093	91.271	0	34.6149	20.5281	2.25631	0	154.085	0
ENSG00000064726	1152.41	1084.44	1244.95	860.789	705.702	813.111	992.923	1195.63	1160.58	1206.94	1005.86	1010.8
ENSG00000064763	1.19265	1.32758	2.53108	0	0	0	0	0	3.2501	0	0	0
ENSG00000064787	5.16007	16.2123	11.9325	32.6175	0	0	13.6767	19.1682	11.5955	36.6148	53.1516	6.59072
ENSG00000064886	4.51449	1.72608	9.84947	27.9635	0	0	15.6323	28.186	19.1179	6.84927	7.09317	8.34599
ENSG00000064932	917.205	1029.98	1162.81	1571.77	1033.58	1089.7	1492.76	1224.05	1459.24	720.447	920.749	892.857
ENSG00000064933	65.0615	156.238	70.1003	92.2139	5.85844	45.6556	63.7871	86.0637	93.873	53.6472	96.5722	43.4843
ENSG00000064961	238.537	289.29	212.139	359.105	392.026	231.498	350.826	213.535	239.28	830.825	584.387	785.257
ENSG00000064989	29.9218	38.1052	59.7106	49.0292	78.3607	30.8438	19.7996	28.0366	50.2103	357.997	47.0513	37.6887
ENSG00000064995	60.5435	84.5136	100.276	45.6544	22.6909	66.0396	47.7164	71.8408	75.206	99.597	55.6965	118.274
ENSG00000064999	477.979	421.48	381.504	449.462	589.918	272.066	564.219	464.497	362.195	410.763	365.595	420.451
ENSG00000065000	797.248	924.292	556.517	310.979	80.8294	295.015	896.251	738.287	809.79	517.78	162.461	227.261
ENSG00000065029	95.7841	112.493	122.442	38.254	53.8286	66.1289	134.885	97.0896	128.393	37.7593	26.7494	51.5603
ENSG00000065054	371.541	424.155	220.599	384.313	498.144	366.871	536.353	334.951	463.787	224.374	237.667	310.345
ENSG00000065057	20.9304	10.3304	17.1126	12.4955	57.9538	44.984	43.4035	23.0178	6.3574	91.7082	78.8302	28.7237
ENSG00000065060	296.595	279.793	349.741	266.875	220.091	210.119	274.377	330.51	354.487	208.298	213.403	224.233
ENSG00000065135	1567.25	1446.3	1498.76	1168.67	1005.24	1061.5	1309.84	1537.65	1399.85	1538.42	1321.63	1616.97
ENSG00000065150	1296.02	1258.86	1903.35	1011.39	1146.96	1354.05	1287.32	1412.48	1211.82	1235.58	1313.52	1669.52
ENSG00000065154	1883.5	2226.69	1673.51	1926.26	1590.78	1589.99	1987.44	2137.02	1996.73	3944.4	3147.34	3779.84
ENSG00000065183	356.163	281.829	390.668	436.725	313.678	207.367	155.283	254.632	306.377	218.74	369.082	567.732
ENSG00000065243	860.605	910.687	1331.27	880.309	943.186	1517.2	976.711	874.135	1303.05	1227.11	1136.06	920.697
ENSG00000065268	157.727	177.824	160.459	114.75	80.0012	116.479	204.56	160.25	156.655	50.8912	91.6186	78.8287
ENSG00000065308	438.766	424.199	334.858	608.322	634.317	658.665	337.275	407.541	393.29	737.937	732.299	865.24
ENSG00000065320	345.478	498.039	198.289	615.799	604.63	419.632	588.261	460.745	572.279	206.981	587.738	238.474
ENSG00000065325	12.2928	33.2832	8.89164	5.59941	1.25309	2.29791	6.90877	10.0531	9.93967	115.951	0	95.4117
ENSG00000065328	13.2001	9.15391	20.8047	13.8667	77.1229	0	8.24587	8.70161	6.14833	16.5363	7.48592	17.5744
ENSG00000065357	275.064	364.346	259.28	528.011	338.777	527.623	394.597	307.948	285.641	668.862	293.485	237.36
ENSG00000065361	274.287	315.527	252.857	257.571	376.175	617.689	287.881	421.819	313.945	219.195	274.577	101.351
ENSG00000065413	8.56997	10.876	45.6391	13.412	0	26.2779	9.60366	6.57079	21.2653	49.054	7.32874	1.04333
ENSG00000065427	810.584	743.831	1145.53	667.309	1037.36	634.885	855.46	790.117	764.23	974.856	990.589	860.684
ENSG00000065457	186.896	111.082	190.684	95.6264	395.656	176.63	105.711	174.125	193.58	32.2632	155.648	41.4448
ENSG00000065485	118.752	52.2499	50.1873	82.2387	69.3309	62.5478	66.2522	52.6621	62.0753	116.206	110.302	44.9856
ENSG00000065491	387.889	403.982	480.628	493.066	411.827	568.434	347.252	370.072	404.072	464.096	487.222	527.079
ENSG00000065518	266.332	266.419	366.501	209.908	345.811	274.568	307.331	277.876	312.844	329.079	258.315	277.579
ENSG00000065526	2392.84	2685.51	2061.27	3758.21	3547.56	3207.73	2496.57	1810.94	2222.55	1441.23	918.825	2813.47
ENSG00000065534	20.0962	26.689	24.3731	7.94251	69.8099	132.288	15.5612	3.20781	6.65664	15.298	0	119.331
ENSG00000065548	328.664	292.71	539.859	416.472	373.672	307.844	264.835	395.11	322.565	599.833	527.42	548.256
ENSG00000065559	923.715	970.846	954.559	889.196	628.238	702.212	946.597	936.914	843.482	740.742	799.672	871.355
ENSG00000065600	291.353	308.444	278.466	365.026	435.301	277.638	344.303	252.47	331.24	684.108	663.949	604.631
ENSG00000065609	0	0	0	0	0	0	0	0.369767	4.08067	6.03856	0	3.26761
ENSG00000065613	1534.99	1365.13	1555.66	1064.64	2027.76	928.371	1450.14	1440.04	1635.13	1441.19	1152.01	1446.11
ENSG00000065615	600.341	625.658	685.792	535.045	593.769	163.107	509.911	587.678	422.907	534.801	584.075	1046.68
ENSG00000065618	1011.95	581.228	345.303	845.023	1170.41	130.867	616.119	706.009	826.751	159.746	458.607	41.3709
ENSG00000065621	162.734	95.9994	329.98	26.0006	138.67	83.9148	78.6599	126.589	114.687	164.759	208.81	23.2094
ENSG00000065665	67.3968	53.1724	77.7079	63.5283	383.335	69.7	52.4777	80.4827	63.3771	92.688	37.8767	81.3626
ENSG00000065675	42.4655	24.4944	32.565	13.0078	22.4038	32.3087	22.3793	29.9174	30.5965	15.305	19.9519	12.4384
ENSG00000065717	175.203	168.014	86.1013	206.175	131.571	105.481	275.561	120.302	191.451	87.6042	143.416	35.6002
ENSG00000065802	146.21	160.716	131.135	283.68	440.547	183.724	273.682	190.674	210.178	51.7166	162.787	144.901
ENSG00000065809	1889.54	1717.55	1301.58	2643.51	2247.66	2860.51	1298.86	1766.72	1670.69	3919.95	4050.9	2987.2
ENSG00000065833	420.691	401.104	333.845	458.919	310.823	290.756	313.177	374.23	325.163	559.287	409.643	378.725
ENSG00000065882	567.451	514.751	288.242	508.638	861.68	322.6	579.722	462.631	519.095	589.508	586.238	646.693
ENSG00000065883	1057.83	1361.22	935.584	1176.67	1077.88	737.772	1274.99	1045.37	1001.59	559.014	816.849	967.465
ENSG00000065911	513.205	435.486	466.853	242.876	358.769	357.254	546.798	674.376	521.317	600.653	589.255	610.6
ENSG00000065923	821.33	1122.89	954.178	1093.76	944.964	629.428	1472.24	1166.53	1046.38	589.694	977.172	582.977
ENSG00000065970	675.565	603.023	328.235	696.439	569.488	524.654	603.054	554.245	545.123	654.576	486.071	528.78
ENSG00000065978	1124.94	1228.34	1321.72	1152.54	1294.62	934.258	1610.15	1421.91	1341.18	813.086	964.87	940.517
ENSG00000065989	68.0556	86.8786	30.2034	270.474	102.085	143.12	106.283	69.1777	106.843	110.203	165.714	146.895
ENSG00000066027	464.553	441.915	562.501	440.877	407.379	477.833	447.698	489.5	418.813	336.852	556.078	512.722
ENSG00000066044	782.155	984.288	681.289	853.503	825.264	704.588	996.044	923.351	929.225	736.576	988.637	661.856
ENSG00000066056	2.45362	18.7102	0.859666	0	0	1.66753	17.3583	1.73932	4.79673	0	0	2.4075
ENSG00000066084	2297.11	2482.88	2440.5	1364.51	1583.84	1471.56	2033.96	2113.09	1853.74	1052.18	1044.71	1491.07
ENSG00000066117	433.687	512.612	543.829	197.12	177.126	283.736	469.849	420.306	368.407	350.569	164.762	332.29
ENSG00000066135	644.761	659.538	495.895	274.993	806.946	559.949	523.831	640.39	669.699	419.87	887.722	808.224
ENSG00000066136	259.063	331.691	241.89	268.217	243.572	137.546	357.602	253.964	274.395	128.095	105.648	148.387
ENSG00000066185	0.369656	3.79651	1.69811	0	0	0	0.687493	1.26274	12.4129	0	6.96054	0
ENSG00000066230	0	13.8725	0	24.0354	0	0	11.3622	0	0	0	0	0
ENSG00000066248	1.56802	1.23444	2.77353	10.6113	28.3977	0	0.410259	1.0112	2.9733	5.5889	0	10.8894
ENSG00000066279	15.5212	0	0	0	0	0	20.8422	24.8592	33.192	0	18.8914	0
ENSG00000066294	4.50199	2.39047	1.49921	0	0	0	2.18373	1.3638	0.69765	0	0	12.6276
ENSG00000066322	852.786	1010.37	1372.63	928.664	704.845	945.517	1211.81	1005.22	1110.68	1169.14	1170.36	1312.2
ENSG00000066336	5.602	2.77365	0.365423	0	0	0	0	0	4.97026	0	0	0
ENSG00000066379	20.2266	29.8709	78.6039	61.815	57.4305	76.1362	19.8921	31.2659	32.8582	16.8309	52.0662	185.135
ENSG00000066382	0	2.06101	0.358002	0	0	0	0.952626	0.995576	1.91301	0	0	0
ENSG00000066405	0	1.07029	0	0	0	0	1.46705	2.04777	0.78315	3.75511	0	0
ENSG00000066422	34.7536	44.235	79.8351	106.79	50.1213	0	84.7162	92.1738	34.8693	1127.11	0	53.7407
ENSG00000066427	88.8254	36.8825	34.8844	14.9838	76.6984	137.415	70.8122	53.3634	53.8604	355.331	195.788	49.0472
ENSG00000066455	367.464	342.05	395.142	295.555	369.856	340.349	403.73	372.761	353.545	629.479	316.255	295.938
ENSG00000066468	44.8053	58.059	53.0196	186.305	157.328	108.102	28.4674	78.2234	74.4632	223.857	181.522	136.93
ENSG00000066557	214.194	204.591	318.234	91.0136	96.9666	172.647	125.785	236.292	233.724	89.2415	104.215	75.7302
ENSG00000066583	67.5275	59.7281	149.032	55.5961	90.9007	198.653	64.6232	93.2853	80.4298	101.116	121.129	138.75
ENSG00000066629	37.1442	34.9911	33.5334	74.0721	16.0465	17.6723	14.8947	59.8974	28.1766	10.3726	90.6869	21.4814
ENSG00000066651	42.1797	43.7958	47.8195	23.052	111.335	146.832	31.8576	32.5525	66.2086	14.3038	86.268	6.89369
ENSG00000066654	354.836	380.458	433.51	302.458	332.164	429.309	286.557	377.02	355.934	321.931	293.353	394.721
ENSG00000066697	834.508	723.996	479.617	282.101	228.634	332.732	687.761	670.765	588.795	200.521	194.392	200.338
ENSG00000066735	2.57288	3.34698	2.62451	5.05774	0	0	3.49436	1.81919	4.18697	11.8998	16.9702	6.31422
ENSG00000066739	652.93	635.36	559.791	1130.52	1254.05	461.505	526.141	707.722	604.672	544.668	2143.96	648.705
ENSG00000066777	1718.39	1795.54	1778.88	1294.74	1274.15	1015.21	1435.68	2120.23	1746.6	1061.82	943.382	1184.21
ENSG00000066813	9.32153	6.08541	3.5395	10.3567	0	0.943103	0	1.49103	5.8486	0.642042	4.39849	0
ENSG00000066827	142.845	122.907	137.572	122.79	222.517	183.618	112.599	111.075	98.4438	368.627	25.4856	59.63
ENSG00000066855	254.614	271.976	255.324	256.997	239.783	277.556	208.636	235.59	290.661	520.68	270.523	284.704
ENSG00000066923	1.88449	3.0271	0.885261	15.0249	19.8173	6.22385	16.8954	0.884594	0.823269	3.62942	11.5597	73.0991
ENSG00000066926	72.6561	58.7064	42.5141	31.3596	43.7786	209.457	50.0803	131.732	161.652	6.91697	7.51578	231.85
ENSG00000066933	393.241	401.98	533.645	430.171	685.321	736.018	341.103	641.719	571.684	619.656	920.527	254.887
ENSG00000067048	918.009	858.325	1088.3	945.457	490.023	491.198	816.185	1192.93	922.787	751.198	371.533	1420.05
ENSG00000067057	3955.77	4102.64	2847.5	3114.89	2854.04	2813.15	3794.17	3947.68	3731.32	3081.29	2540.22	2310.41
ENSG00000067064	277.749	283.433	226.838	490.48	593.096	537.636	229.766	248.972	325.406	646.665	497.164	491.252
ENSG00000067066	216.392	175.365	343.961	265.28	516.268	264.272	212.456	226.966	282.968	235.016	573.298	201.53
ENSG00000067082	6597.8	6828.32	4702.61	5877.66	4242.46	5700.01	6219.71	5459.35	6254.49	3288.66	4522.74	3426.08
ENSG00000067113	251.509	314.921	282.688	284.007	434.05	314.073	246.523	336.055	294.473	428.423	365.872	518.075
ENSG00000067141	361.803	620.022	442.673	403.458	642.933	332.128	429.967	450.753	534.009	502.268	531.182	784.605
ENSG00000067167	8954.04	7915.99	7278.88	6689.08	5437.13	5033.49	7002.93	7180.13	7048.73	7841.44	5507.09	7944.12
ENSG00000067177	338.732	379.052	466.33	255.928	271.398	245.227	295.527	330.387	354.417	184.005	216.985	207.557
ENSG00000067182	1011.68	1128.12	1249.83	874.403	1456.01	1086.6	1126.2	1119.38	1183.09	511.557	655.913	723.783
ENSG00000067191	96.166	89.0247	84.8509	201.277	89.512	314.386	110.18	90.9573	119.105	330.106	38.9498	107.641
ENSG00000067208	383.862	193.95	195.091	523.832	285.458	511.017	144.009	249.671	185.729	170.956	0	396.689
ENSG00000067221	67.9424	63.7604	83.8201	80.6404	109.049	72.0845	50.2653	74.8124	61.281	41.7545	65.9113	25.7172
ENSG00000067225	38759.3	41664.8	33162	31852.5	33683.8	30118.3	41170	37641	37153.1	24533.2	25481	24432.1
ENSG00000067248	414.512	407.276	486.081	433.569	381.621	584.969	378.607	362.834	356.783	593.182	691.18	655.755
ENSG00000067334	766.355	482.775	518.722	625.682	669.769	392.115	440.909	584.821	540.475	558.482	647.458	427.376
ENSG00000067365	92.1356	88.0998	138.712	95.4676	32.6854	172.553	84.7153	99.7985	108	95.1731	56.2907	34.3085
ENSG00000067369	490.527	590.563	667.193	592.099	516.097	822.103	649.441	450.081	504.628	1091.39	943.777	673.902
ENSG00000067445	10.1046	3.08957	3.60898	55.3762	0	5.35936	4.68422	0.921351	6.02181	16.1192	0	1.54736
ENSG00000067533	164.772	249.669	441.783	99.2806	147.76	128.408	164.052	191.248	170.162	127.408	346.653	147.736
ENSG00000067560	3573.24	3430.65	3133.51	4729.47	3585.49	3542.62	3797.46	3566.21	3934.86	4640.07	4643.27	4463.71
ENSG00000067596	486.952	490.17	475.294	571.544	1368.92	294.984	465.073	542.548	565.366	564.761	839.653	1946.23
ENSG00000067606	208.711	256.573	159.368	240.425	369.734	105.24	236.778	163.926	191.918	365.073	220.579	316.013
ENSG00000067646	234.991	230.441	236.691	74.2911	51.0662	56.3198	261.002	235.49	266.075	116.248	106.008	244.084
ENSG00000067704	549.931	598.833	817.339	915.578	900.954	484.3	601.729	740.217	744.34	656.343	804.337	642.978
ENSG00000067715	11.935	6.63398	0	5.51519	0	0	14.4879	19.0945	1.86258	0	0	15.2974
ENSG00000067798	109.463	35.6923	64.2307	60.9878	275.597	6.2608	45.3504	53.5905	69.3062	57.4425	15.2205	34.3047
ENSG00000067829	212.878	208.424	230.693	108.031	222.092	217.647	219.586	206.243	214.517	243.531	246.659	215.527
ENSG00000067836	84.5737	129.479	139.576	123.267	387.928	123.149	154.083	132.583	225.945	253.533	159.645	274.032
ENSG00000067840	3.34838	4.04391	0	35.3565	5.15294	12.8025	3.69466	12.3805	5.33755	40.0615	0	5.68186
ENSG00000067900	1248.11	1057.31	906.426	1749.22	1078.69	757.267	1617.84	1026.86	1065.31	835.04	718.322	1259.88
ENSG00000067955	146.293	159.287	108.727	56.0715	342.742	0	103.214	129.959	129.091	137.382	12.3899	104.749
ENSG00000067992	10.1991	26.1118	20.2277	3.75692	0	58.4052	3.46223	4.98944	1.38688	0	0	41.8417
ENSG00000068001	285.433	340.816	459.39	436.871	459.811	587.121	535.69	403.459	414.166	394.305	346.727	528.409
ENSG00000068024	124.8	117.306	82.9682	196.474	51.8106	86.5452	193.467	189.668	211.636	364.62	60.017	103.471
ENSG00000068028	364.355	385.336	239.505	334.763	327.056	280.924	464.85	344.84	342.63	349.562	431.919	359.324
ENSG00000068078	32.2274	27.4182	165.676	46.2034	80.1408	45.677	49.5353	59.2958	82.7443	59.4643	75.0754	572.988
ENSG00000068079	34.3328	15.2249	25.4902	20.3713	25.3206	65.1941	25.3383	31.3995	20.3537	68.4058	99.1064	2.05428
ENSG00000068097	114.852	73.0714	140.338	70.8384	174.313	49.1903	119.921	74.3481	94.6349	37.3761	161.687	47.8489
ENSG00000068120	450.911	423.596	421.705	388.291	429.243	650.891	525.333	499.44	409.046	403.102	775.468	708.914
ENSG00000068137	208.551	273.215	202.629	621.633	852.67	629.655	320.965	361.353	274.724	840.103	558.802	928.924
ENSG00000068305	640.854	650.039	846.462	408.449	452.094	702.942	815.624	577.858	711.977	550.499	424.582	772.913
ENSG00000068308	695.896	740.733	414.634	580.128	774.046	604.672	769.334	680.886	617.583	410.097	320.35	453.798
ENSG00000068323	1585.26	1701.17	868.515	979.36	923.47	671.366	1421.96	1582.66	1198.86	429.394	609.404	530.377
ENSG00000068354	333.606	347.67	253.96	324.226	108.588	206.826	389.317	310.146	337.117	223.449	195.887	284.66
ENSG00000068366	425.326	432.33	204.693	281.281	278.773	445.999	235.809	283.148	126.669	877.35	245.874	837.919
ENSG00000068383	205.051	229.966	195.206	340.523	278.433	260.026	250.152	232.556	293.752	328.075	344.83	611.279
ENSG00000068394	18.0056	27.2298	22.9789	21.4752	25.6685	39.2693	35.7995	49.9136	37.0878	26.7624	38.7518	66.1973
ENSG00000068400	36.8681	40.2888	22.6579	15.506	53.9304	95.9363	41.9468	15.6723	33.078	56.6483	116.47	45.9352
ENSG00000068438	1076.2	1261.17	1148.54	874.095	959.277	1117.06	1246.04	1157.8	1221.51	848.518	849.293	900.94
ENSG00000068489	49.8848	107.926	30.3746	15.4132	108.714	80.385	16.2155	30.6798	27.7189	37.9127	83.2827	193.504
ENSG00000068615	7.88522	2.46743	0.558053	2.30295	0	0	1.31681	0	6.20978	0	65.3985	0
ENSG00000068650	1304.58	1062.76	866.445	943.642	680.664	900.385	859.528	942.204	1063.11	413.806	1033.66	398.17
ENSG00000068654	870.737	925.164	1289.2	319.424	844.276	468.326	636.061	684.247	717.964	524.823	303.507	453.134
ENSG00000068697	2233.65	2241.88	2655.08	2824.4	3298.33	2458.6	2268.84	2462.33	2405.91	3954.78	3763.78	3877.19
ENSG00000068724	358.884	474.48	240.19	429.263	438.529	815.766	503.682	346.622	405.072	334.496	270.636	163.583
ENSG00000068745	842.958	775.616	564.684	538.682	389.652	448.542	804.603	729.188	587.323	549.661	421.886	722.271
ENSG00000068781	27.6419	2.68936	2.99146	1.27643	14.9928	126.923	5.07141	4.14083	2.64438	0	0	0
ENSG00000068784	41.8476	51.4077	59.5777	49.9521	41.1667	262.73	61.6731	41.1969	43.8008	173.45	18.4781	43.7452
ENSG00000068796	128.915	175.852	58.9027	164.82	205.106	187.074	175.118	86.6577	146.908	0	159.377	184.638
ENSG00000068831	18.2153	7.56209	5.83045	11.6024	32.0934	21.3288	11.2209	2.76759	4.16684	78.9755	40.6252	4.85777
ENSG00000068878	3013.99	2771.74	2555.6	3309.27	2497.54	2440.56	2252.96	2852.22	2286.58	2256.08	2286.71	2413.18
ENSG00000068885	136.148	88.6629	75.9926	80.6097	63.3159	15.3749	89.0829	66.3139	90.0659	143.542	81.3865	164.888
ENSG00000068903	257.238	329.388	293.411	434.371	483.611	296.012	356.69	341.405	309.502	842.225	675.625	607.211
ENSG00000068912	278.073	195.902	214.645	360.481	256.985	147.461	230.849	202.737	124.253	492.278	229.166	13.1782
ENSG00000068971	515.917	818.552	512.194	528.634	678.495	564.338	848.641	747.021	651.717	287.213	450.466	504.628
ENSG00000068976	78.428	34.2904	23.7507	28.1208	145.522	57.676	36.5204	45.8384	69.2425	24.5374	31.9853	46.8227
ENSG00000069011	570.27	828.389	760.349	566.676	604.286	707.854	863.665	651.893	779.26	217.657	417.714	525.718
ENSG00000069018	3.74507	4.13812	11.312	0	0	0	0.363266	1.46646	3.01289	0	0	0
ENSG00000069020	1922.43	1905.42	1980.1	2551.16	2729.42	1524.68	1866.37	2086.22	2067.87	3243.48	1013.39	936.41
ENSG00000069122	1.93761	3.96075	2.22158	2.85658	5.96859	0	20.5921	4.7969	20.0645	22.4037	9.12826	11.6882
ENSG00000069188	408.783	442.52	438.347	325.159	401.278	313.176	516.251	505.383	486.723	234.903	356.151	398.859
ENSG00000069248	271.141	325.197	539.383	742.856	255.759	268.919	353.408	322.93	364.504	397.108	406.621	447.9
ENSG00000069275	987.532	976.059	1497.12	934.585	921.64	1063.4	986.03	1138.69	1283.26	833.139	889.884	918.877
ENSG00000069329	1220.58	1326.49	1225.07	690.495	932.631	947.973	1505.36	1076.08	1296.67	1907.83	2041.74	1377.52
ENSG00000069345	598.081	472.344	572.049	462.395	450.865	519.99	598.155	544.528	513.624	437.901	489.537	395.261
ENSG00000069399	342.883	469.346	371.492	634.336	576.582	495.66	474.732	422.566	430.819	240.627	184.398	140.979
ENSG00000069424	8.62222	20.2866	15.4862	11.0359	40.9599	8.50801	9.72319	0	5.09644	25.9672	21.2699	39.8192
ENSG00000069431	201.18	200.558	138.539	157.697	178.536	205.745	116.731	140.83	126.372	53.0022	163.176	59.3771
ENSG00000069482	24.8247	17.0021	24.1302	9.98911	32.9719	11.7205	16.8444	32.6891	25.7008	8.82588	0	3.11085
ENSG00000069493	55.0929	80.6508	43.0341	270.141	85.8661	11.534	60.2017	39.3395	31.7351	171.054	31.2479	22.1952
ENSG00000069509	52.3889	52.1117	57.4734	41.1756	44.7497	59.1073	57.9492	71.3942	60.697	44.0758	14.3534	12.667
ENSG00000069535	2.57269	6.69131	14.2819	8.84731	15.8255	26.2172	2.62026	6.84584	7.68725	0	2.42327	9.46449
ENSG00000069667	1690.34	1582.31	956.01	1163.85	753.804	754.702	1750.24	1489.22	1453.41	1401.99	1132.72	1697.96
ENSG00000069696	2.57094	3.34174	1.8852	2.52474	29.5746	4.35798	6.54498	1.83443	1.05002	0	12.1015	0
ENSG00000069702	70.9409	39.1725	21.6287	22.419	385.072	57.5135	39.0227	69.8879	92.5989	113.086	57.9252	63.6044
ENSG00000069764	0	7.62449	5.47881	3.67896	5.6994	0	11.874	5.4648	3.83675	46.2482	2.35121	10.3215
ENSG00000069812	713.036	704.115	491.682	577.507	926.204	390.842	905.963	658.372	808.617	993.756	380.055	568.198
ENSG00000069849	2023.8	2074.8	2084.32	995.414	1243.46	1753	1888.36	2280.3	1740.04	1006.55	1029.88	1074.66
ENSG00000069869	2596.88	1491.08	1367.02	1147.62	947.893	1392.81	1344.45	1295.35	1472.82	1101.13	1128.87	1235.64
ENSG00000069943	58.8897	101.666	86.7902	25.6387	54.268	70.4799	99.5532	64.0385	94.1543	26.6755	17.3015	38.789
ENSG00000069956	1403.08	1461.33	1781.64	1391.84	1015.85	1965.6	1278.26	1505.28	1230.46	1246.1	1624.2	1035.76
ENSG00000069966	309.437	307.931	265.234	218.051	172.488	388.82	425.638	354.48	323.381	225.271	227.093	243.245
ENSG00000069974	101.345	61.2264	65.0103	70.6018	139.695	86.8753	42.7647	100.885	92.7961	14.993	30.2545	68.9263
ENSG00000069998	157.714	154.518	202.19	126.069	33.8981	230.52	165.509	147.765	134.593	88.2622	73.1963	55.0513
ENSG00000070010	551.407	519.407	399.039	438.769	741.414	541.619	478.463	518.152	475.17	610.849	917.836	707.648
ENSG00000070018	814.039	829.468	452.329	1237.47	868.24	869.849	572.731	574.518	468.609	2592	1759.22	1140.28
ENSG00000070019	7.81065	1.35401	7.39244	6.81883	0	0	1.17836	2.51063	3.7808	0	0	0
ENSG00000070047	515.915	645.305	388.709	468.654	393.558	521.68	595.117	498.062	512.173	401.17	317.76	374.729
ENSG00000070061	41.0458	68.0271	194.099	149.294	0	340.147	150.25	191.79	230.722	0	131.565	217.61
ENSG00000070081	118.769	86.5085	111.596	109.561	83.243	91.3208	144.58	111.318	74.5838	109.054	91.3613	78.7848
ENSG00000070087	1275.87	1220.33	1088.29	1113	991.462	904.752	1061.36	1215.52	1138.09	1598.74	1157.35	1084.4
ENSG00000070159	1491.65	1465.91	1413.46	1481.17	1137.82	1287.41	1455.89	1415.16	1423.5	1535.19	1960.77	1439.1
ENSG00000070182	11.8623	16.0934	16.2285	31.0148	24.4824	13.515	22.9136	23.2263	24.0191	3.06392	2.49667	19.5066
ENSG00000070190	1054.54	943.433	974.887	792.686	613.511	765.138	1262.47	1299.66	1268.35	848.392	978.863	783.802
ENSG00000070214	383.523	601.571	528.539	391.475	993.665	357.128	464.613	510.39	464.265	383.61	434.437	513.843
ENSG00000070269	136.999	92.4588	200.026	263.55	123.766	317.454	121.362	157.916	110.965	203.888	279.506	169.172
ENSG00000070366	521.65	720.714	559.731	590.472	950.98	460.597	983.515	620.684	845.58	427.052	547.357	330.153
ENSG00000070367	1039.52	1136.41	1150.27	777.653	799.131	764.311	1082.99	1044.68	1034.82	1013.12	933.413	1023.41
ENSG00000070371	189.731	122.352	54.7255	130.354	310.267	184.886	163.497	85.8282	123.676	99.5652	115.44	108.02
ENSG00000070388	0.626747	2.32804	0	4.92493	0	0	1.27653	0.446204	4.05533	17.3892	0	0
ENSG00000070404	2230.24	3082.05	1336.69	1543.09	1705.67	1419.65	3501.82	2343.81	2448.84	1131.73	1225.85	918.542
ENSG00000070413	1593.83	1894.29	1596.39	1416.11	1750.94	1258.14	2005.52	1779.05	1615.06	921.2	789.391	1102.07
ENSG00000070423	644.964	815.876	681.194	526.903	523.671	718.953	934.424	761.451	708.696	298.465	455.374	372.502
ENSG00000070444	616.07	491.607	180.38	571.194	542.602	379.656	529.625	452.144	465.076	103.194	214.1	267.638
ENSG00000070476	224.982	283.281	202.067	320.359	212.104	295.005	267.648	253.276	266.363	168.585	285.11	231.184
ENSG00000070495	691.218	518.381	580.329	662.612	766.552	654.468	803.777	632.346	644.526	736.896	650.134	904.744
ENSG00000070501	310.786	323.403	347.611	410.636	367.359	308.487	357.605	371.686	296.563	690.588	605.375	791.65
ENSG00000070526	210.63	311.92	688.618	298.583	439.584	371.805	354.796	242.314	357.457	632.68	358.136	260.537
ENSG00000070540	218.943	178.921	158.574	237.04	323.782	199.822	303.567	213.255	304.169	196.341	351.491	314.221
ENSG00000070601	20.7049	25.4022	25.717	14.2419	0.90374	11.9982	17.8272	18.1113	28.8711	5.52264	22.4247	0.720029
ENSG00000070610	368.58	422.044	388.469	476.644	220.998	253.732	512.394	345.102	406.694	365.775	482.888	591.946
ENSG00000070614	2961.87	3961.81	3378.44	2291.64	2262.12	2153.76	3312.17	3158.49	2821.12	1195.51	1137.41	905.688
ENSG00000070669	282.736	206.447	226.494	181.832	166.829	71.8339	208.658	406.401	294.425	395.833	325.652	268.338
ENSG00000070718	92.2099	47.1709	67.6898	81.1161	38.8231	163.956	103.151	51.956	117.827	288.127	461.496	142.902
ENSG00000070729	7.18511	2.05418	3.86707	276.531	54.4809	18.7959	3.00256	2.34568	5.94592	5.11249	24.9967	32.5514
ENSG00000070731	163.69	216.831	343.391	245.175	225.154	240.234	277.663	235.725	304.499	341.231	84.3217	250.656
ENSG00000070756	10070.4	8168.72	11530.4	8114.95	13849.3	15845.1	7196.26	10285.3	10112.2	11775.7	9077.31	9567.76
ENSG00000070759	117.357	82.5012	57.4302	155.063	191.576	225.934	65.258	101.527	57.2837	329.857	145.765	521.676
ENSG00000070761	318.778	326.783	390.489	583.311	1275.68	830.756	249.886	253.842	297.544	1241.62	1127.01	922.942
ENSG00000070770	1288.7	1028.95	1068.16	721.213	1051.75	1172.15	1185.06	1261.77	1033.64	809.277	636.283	836.195
ENSG00000070778	561.071	667.539	423.982	306.094	343.821	405.665	874.443	534.635	699.658	266.771	168.635	230.549
ENSG00000070785	61.5316	43.9125	101.494	28.99	55.881	42.465	68.7577	61.918	89.6454	101.521	77.3175	49.0132
ENSG00000070808	1.37717	2.04603	2.19915	8.76996	11.7746	25.1625	0	0	1.12427	12.9504	0	0
ENSG00000070814	182.638	57.0414	104.471	126.584	64.2068	24.3374	38.1783	96.3052	164.326	104.457	87.1688	121.157
ENSG00000070831	117.684	181.087	327.192	213.649	793.457	0	315.239	359.831	401.896	358.331	592.842	63.428
ENSG00000070882	2238.01	1916.66	1051.33	1145.42	758.59	580.069	1518.67	1208.65	1877.84	869.989	664.895	879.54
ENSG00000070886	2.6496	9.46163	12.6315	0	5.41469	7.47254	2.0892	0	1.43093	8.13103	0	0
ENSG00000070915	0.587	1.59735	0.313761	6.33614	0	0	7.86348	0	0	0	6.07414	0
ENSG00000070950	163.938	95.2814	183.032	188.026	65.0032	189.982	178.343	94.5578	72.1159	64.1337	207.149	215.052
ENSG00000070961	237.225	194.47	172.97	491.509	212.584	421.117	130.742	320.867	302.592	1052.88	289.351	364.81
ENSG00000071051	717.273	751.6	520.027	604.27	600.414	458.316	710.141	790.166	696.548	465.558	708.597	621.671
ENSG00000071054	4064.18	3849.5	2753.38	2622.27	3738.07	3469.32	3540.76	3774.35	3145.8	1962.77	2250.42	2489.84
ENSG00000071073	224.849	194.708	256.889	504.313	393.435	1087.21	304.198	131.779	232.962	657.901	545.036	337.542
ENSG00000071082	418.663	393.564	622.873	385.078	616.15	719.876	439.191	539.133	479.156	1056.07	188.002	607.175
ENSG00000071127	4822.39	4401.53	4174.99	2848.34	2849.78	2132.7	4537.81	3993.04	3640.72	2181.81	2108.5	1875.04
ENSG00000071189	570.133	481.224	546.845	641.697	368.289	255.549	573.662	505.521	598.566	577.532	338.554	366.44
ENSG00000071203	1.37027	2.8623	0.70278	0	0	0	0	0	0.700055	0	0	0
ENSG00000071205	222.984	122.396	171.312	242.056	439.822	322.361	149.841	191.514	182.231	298.04	380.247	270.929
ENSG00000071242	300.544	368.11	305.044	463.738	454.056	1054.26	510.733	351.256	427.788	701.705	346.711	388.524
ENSG00000071243	64.581	62.1911	85.2908	19.0933	0	0	62.337	76.8063	80.0277	63.0045	43.634	36.3366
ENSG00000071246	18.8874	21.8568	9.04417	23.5483	44.4764	25.7455	9.5948	25.4143	13.6536	21.3094	109.096	84.8164
ENSG00000071282	37.6798	51.7447	26.9478	284.527	275.476	347.362	53.4807	24.4766	56.6528	407.364	364.416	359.177
ENSG00000071462	226.295	209.582	191.878	188.096	204.881	261.333	201.617	185.273	193.431	300.218	251.714	343.242
ENSG00000071537	1868.71	1807.2	1811.73	1908.82	1647.04	1430.11	1485.08	1935.13	1614.51	4493.33	4269.54	3265.14
ENSG00000071539	26.5109	27.6599	47.5535	44.0666	72.9062	68.2869	21.0135	27.0689	22.6652	3.70205	20.2783	21.5231
ENSG00000071553	1264.11	1429.38	1216.58	1392.23	1310.98	1533.15	1662.41	1309.15	1316.63	944.135	986.226	1011.39
ENSG00000071564	1524.05	2081.8	1088.07	745.808	722.202	783.574	2050.75	1467.21	1538.3	400.557	702.587	345.79
ENSG00000071575	1335.24	1926.76	846.065	550.233	706.682	1348.87	1635.07	1740.24	1468.55	276.421	467.097	525.123
ENSG00000071626	753.534	692.725	614.809	622.843	518.79	419.755	812.023	669.355	700.526	377.974	415.746	232.646
ENSG00000071655	546.268	695.42	466.484	364.468	297.985	571.113	691.359	681.434	486.34	127.978	273.456	96.5428
ENSG00000071794	284.03	136.861	208.773	309.584	915.8	670.721	134.647	177.497	191.795	1128.09	555.798	785.094
ENSG00000071859	184.322	193.215	85.9587	161.824	117.153	145.259	176.811	174.955	160.73	198.209	198.629	122.148
ENSG00000071889	161.212	194.101	190.688	188.015	326.171	202.996	330.427	205.94	246.256	128.146	160.893	120.961
ENSG00000071894	360.941	348.298	251.728	226.352	294.904	326.046	241.602	300.256	380.832	230.946	516.181	93.448
ENSG00000071909	14.0394	15.7929	14.1716	21.3732	7.14461	74.0811	7.46546	10.3884	9.42123	61.4048	8.74759	0
ENSG00000071967	308.797	258.182	333.273	238.548	456.84	224.726	197.441	234.378	270.059	221.055	257.595	275.548
ENSG00000071991	1.5466	7.07763	1.12699	0	0	0	0	1.91396	0	0	0	47.0618
ENSG00000071994	385.214	369.251	499.143	316.849	368.711	269.656	459.968	370.93	387.97	194.966	289.686	217.004
ENSG00000072041	129.017	99.3514	207.784	203.811	221.466	150.619	122.009	102.922	204.559	170.709	461.112	1269.65
ENSG00000072042	974.183	1080.26	1085.48	1144.04	870.167	750.49	970.647	930.116	1008.72	1092.64	745.148	995.273
ENSG00000072062	272.149	410.866	233.742	298.819	112.551	176.363	469.44	159.464	290.389	293.85	6.94644	504.352
ENSG00000072071	704.832	849.59	706.313	1512.35	1356.66	913.606	912.71	787.556	786.703	619.981	1362.41	1615.04
ENSG00000072080	16.7968	8.11214	7.481	10.0888	5.75356	0	0.435839	2.89013	8.83982	0	9.62693	0
ENSG00000072110	2057.07	3109.19	2398.47	1764.77	2175.17	1821.04	2606.41	2260.77	2061.86	457.528	824.213	1412.77
ENSG00000072121	672.038	518.222	245.566	717.057	1223.98	336.358	396.817	288.295	584.627	248.094	214.597	624.304
ENSG00000072133	115.798	36.7203	129.513	130.202	101.641	21.2449	61.046	36.4883	62.8463	37.9478	58.0645	55.1116
ENSG00000072134	410.274	684.034	384.254	444.825	598.444	680.008	527.253	436.4	549.432	748.431	560.652	385.611
ENSG00000072135	271.213	333.537	216.218	197.788	97.4345	134.241	291.964	285.817	293.533	43.4898	138.352	73.8237
ENSG00000072163	16.8849	46.4214	6.68209	28.3884	43.8969	93.6756	53.3882	22.1904	28.06	0	0	14.5233
ENSG00000072182	2.65405	5.52763	1.42812	17.275	0	4.86298	4.12555	6.10765	3.72476	0	7.64338	0
ENSG00000072195	104.89	107.311	41.0541	51.7082	246.734	101.867	169.585	80.7709	73.7556	77.5577	155.097	209.829
ENSG00000072201	45.9847	64.8468	37.8754	152.447	274.181	134.875	48.0227	25.5765	24.9328	298.9	221.079	385.833
ENSG00000072210	400.43	299.82	263.343	307.313	464.323	581.946	216.658	233.967	326.992	365.251	679.362	575.745
ENSG00000072274	1249.98	1001.25	1160.06	1126.39	1236.2	918.836	1255.12	995.337	1224.21	2178.61	1795.08	1744.49
ENSG00000072310	1230.79	1189.17	569.159	1309.69	1214.67	1397.76	849.111	1115.15	1051.06	1242.7	1221.43	1461.01
ENSG00000072315	1.2866	0	1.87367	3.79411	0	2.18873	7.42666	3.18103	3.13937	0	0	6.31607
ENSG00000072364	8864.45	7313.08	5739.92	6001.22	4697.21	3177.46	8680.35	8044.99	7826.02	4424.59	4311.33	4800.13
ENSG00000072401	1019.92	944.902	916.334	919.85	699.153	502.213	824.444	1125.54	897.934	695.413	845.368	631.893
ENSG00000072415	208.464	218.39	250.114	260.302	876.178	7.1086	387.149	481.486	250.198	22.9995	205.323	79.5335
ENSG00000072422	33.4262	23.7646	51.3855	21.9004	49.226	108.362	52.4342	40.4888	49.0974	42.5692	29.2103	16.6408
ENSG00000072501	207.052	246.203	220.117	0	247.97	548.018	299.132	284.558	213.954	99.0507	0	198.141
ENSG00000072506	180.057	200.77	287.297	197.741	232.457	370.843	202.268	168.611	214.114	288.591	325.621	315.11
ENSG00000072518	1622.04	1848.24	1247.04	1301.42	1741.61	1101.94	1698.83	1628.63	1530.5	972.446	1053.99	1009.07
ENSG00000072571	12.7774	8.03488	19.3021	24.1451	44.7417	58.8835	23.0781	7.67054	13.1	6.81828	5.48385	21.6983
ENSG00000072609	361.745	314.889	292.631	233.288	224.85	234.633	370.589	468.82	396.88	111.862	233.172	161.643
ENSG00000072657	0.80673	20.1483	2.27106	0.396496	0	85.9755	12.0074	1.9402	16.2529	2.33204	0	13.8611
ENSG00000072682	1497.72	1655.1	1025.31	1658.01	1416.26	914.051	1879.44	1763.07	1435.67	1395.14	1582.73	1558.03
ENSG00000072694	0	0	0	0	0	0	0	2.5716	2.15488	0	0	0
ENSG00000072736	611.15	483.994	673.845	642.983	730.638	815.908	565.085	479.132	713.563	913.631	978.161	1483.87
ENSG00000072756	734.428	506.385	465.174	333.388	278.871	305.786	340.048	494.391	465.811	331.685	256.035	175.95
ENSG00000072778	2803.16	3133.67	1943.67	1997.41	1086.11	1179.12	3318.05	2709.83	2314.98	1020.45	1301.06	1103.91
ENSG00000072786	1068.14	652.769	470.528	681.34	483.65	483.579	687.008	695.585	590.659	261.892	568.415	465.904
ENSG00000072803	1330.35	1351.08	1521.35	1288.58	1095.39	1326.86	1412.46	1502.82	1448.53	1528.28	1610.57	1638.43
ENSG00000072818	14.1339	31.2244	13.5818	27.8504	8.29528	22.9426	31.5507	32.0421	17.1348	32.4272	55.9563	50.5654
ENSG00000072832	0.564206	5.77733	0	11.3788	10.414	0	2.50183	2.23927	7.15372	2.99279	6.50912	16.9451
ENSG00000072840	248.517	353.396	159.352	187.054	496.921	134.702	269.716	240.483	238.54	83.2623	175.486	68.1632
ENSG00000072849	289.556	257.94	258.827	240.783	180.49	251.278	243.01	315.841	300.289	464.106	353.072	189.899
ENSG00000072858	28.9712	27.798	104.342	47.9315	413.97	103.415	45.0234	37.9414	78.1451	94.3038	22.5706	128.305
ENSG00000072864	132.33	160.082	178.158	180.987	368.683	241.682	168.027	105.106	169.678	146.447	133.049	170.151
ENSG00000072952	32.0797	25.5684	23.3435	12.9822	27.9735	0	77.6771	20.1444	11.1911	29.3247	23.3352	10.1293
ENSG00000072954	75.8272	162.51	107.321	150.645	100.672	51.4429	94.5314	84.7338	99.2646	222.239	379.968	160.546
ENSG00000072958	297.561	246.116	250.203	128.323	166.033	442.236	319.584	289.177	313.241	102.92	128.388	198.889
ENSG00000073008	1607.61	2166.01	1526.46	1051.65	1749.81	984.382	1934.47	1559.02	1561.84	373.735	759.543	1207.71
ENSG00000073050	77.4853	66.3749	61.9488	72.0059	125.163	63.3881	83.8034	37.2573	70.3286	50.7943	37.2392	46.9541
ENSG00000073060	196.947	207.732	365.467	245.677	209.657	197.684	253.249	256.528	200.457	59.6506	152.94	22.7949
ENSG00000073067	0	1.50402	0	0	7.92249	0	3.77929	1.14567	0.280047	0	0	0
ENSG00000073111	66.7616	41.2757	70.1677	92.4224	50.3652	164.91	120.036	79.6038	66.0656	136.053	153.22	94.8841
ENSG00000073146	18.9353	5.9375	2.14955	11.1084	86.7512	17.923	2.34848	5.51215	15.699	12.2811	4.66975	0
ENSG00000073150	125.055	193.681	60.5168	152.938	167.426	126.842	213.284	117.063	137.776	45.2892	61.499	67.2589
ENSG00000073169	116.008	123.626	123.352	103.904	136.712	108.151	151.586	110.52	153.866	19.4518	135.828	114.934
ENSG00000073282	869.049	830.342	1932.06	668.393	1007.45	1127.11	710.827	872.394	685.913	832.487	740.848	779.43
ENSG00000073331	84.9678	71.0732	51.5763	59.1578	48.4927	62.5866	24.6473	56.2475	41.6223	22.9724	105.965	242.484
ENSG00000073350	438.32	564.958	377.895	432.275	591.265	267.699	559.61	426.014	392.175	523.389	1035.51	245.169
ENSG00000073417	567.182	490.431	400.344	414.279	348.072	592.086	371.993	422.908	531.828	557.984	690.274	270.464
ENSG00000073464	56.7616	164.057	119.849	140.78	132.387	476.419	65.9234	43.8842	83.0072	193.828	259.922	242.15
ENSG00000073536	104.206	101.345	191.146	134.866	267.991	106.866	114.142	155.841	155.424	73.5544	93.8469	88.5623
ENSG00000073578	565.555	610.142	484.011	468.68	591.484	654.664	554.786	597.24	535.559	623.323	373.946	449.126
ENSG00000073584	114.828	69.0566	163.117	69.9928	0	3.35773	78.148	83.3431	74.5458	0	145.992	81.6707
ENSG00000073605	69.1917	53.0129	35.0096	88.0134	93.1339	81.1735	79.3379	105.66	58.7315	172.998	308.23	252.453
ENSG00000073614	982.008	699.893	1201.64	1341.33	670.036	707.962	958.99	1262.37	688.231	870.621	1196.15	656.752
ENSG00000073670	0.975588	1.2592	3.62407	11.1189	0	0	1.04761	0.692337	0	2.61175	0	0
ENSG00000073711	642.384	557.266	381.711	334.799	571.687	654.334	463.305	424.192	439.279	447.216	383.078	465.824
ENSG00000073712	1001.04	768.873	927.503	602.749	764.711	666.016	675.619	692.234	808.205	722.696	491.083	553.856
ENSG00000073737	88.0236	121.488	141.722	157.7	91.2338	316.656	138.989	139.715	241.989	229.689	27.071	29.4012
ENSG00000073756	10085.3	10908.1	11375.6	5235.41	3676.06	4966.15	10120.2	14991.9	12285	3138.04	3657.15	4919.29
ENSG00000073792	2160.5	1467.38	740.004	1361.71	1398.85	1317.04	1092.24	1237.54	1024.92	735.912	877.676	783.91
ENSG00000073803	370.873	297.658	481.368	376.59	449.461	325.403	295.169	412.058	290.742	652.943	436.608	781.813
ENSG00000073849	273.034	281.03	346.057	360.244	248.226	348.42	285.958	196.569	306.2	494.065	0	167.391
ENSG00000073861	1.28542	1.43282	0	6.31497	0	0	5.23674	0.912093	1.74582	0	0	0
ENSG00000073905	6.40693	0	2.27072	5.02917	0	0	0	0	0	0	0	0
ENSG00000073910	6.8073	0	8.72405	0	18.84	0	6.17217	0	17.2274	0	0	3.3792
ENSG00000073921	5244.75	5217.54	4351.49	4951.29	4033.64	3517.61	4429.83	4268.9	4284.4	5899.98	5304.13	4418.51
ENSG00000073969	321.98	226.696	332.12	336.215	405.084	0	351.537	264.045	276.89	0	451.315	825.442
ENSG00000074047	1.73863	6.86153	1.32023	147.61	0	0	2.79829	10.8702	16.8464	0	1.66133	0
ENSG00000074054	790.921	720.562	661.197	450.03	507.623	509.182	593.405	751.151	607.924	305.255	376.455	541.613
ENSG00000074071	95.8834	139.963	134.368	155.974	104.333	148.012	157.466	161.52	122.402	187.718	278.881	181.077
ENSG00000074181	3269.78	4516.14	3764.54	3847.39	3212.41	3073.61	4721.99	3533.75	3919.69	971.34	1146.4	1606.32
ENSG00000074201	144.468	157.714	171.678	122.556	282.064	256.608	137.73	166.571	177.778	131.725	194.388	136.266
ENSG00000074211	75.4037	92.5647	21.2086	166.375	73.6721	127.754	121.995	101.32	66.1338	117.029	218.862	140.586
ENSG00000074219	419.249	399.905	258.928	149.84	131.918	216.356	431.072	263.927	412.592	166.66	109.212	264.657
ENSG00000074266	112.441	105.137	61.5433	67.699	70.1795	150.198	44.54	65.1152	78.8384	49.0038	1.47869	90.5128
ENSG00000074276	7.02662	0.969844	3.80318	39.8728	0	28.8952	4.20055	4.85435	1.92201	12.583	29.7091	34.5924
ENSG00000074317	1.43946	0.712765	0.563002	4.71192	0	27.2408	2.46408	3.28388	0.261307	22.5191	5.3123	2.32167
ENSG00000074319	432.536	414.551	622.482	377.222	450.406	440.746	457.885	510.876	481.424	733.104	490.251	411.305
ENSG00000074356	385.24	377.091	328.631	131.605	312.602	77.7448	254.406	412.277	345.432	67.5359	208.713	35.6929
ENSG00000074370	7.46268	8.40663	6.41272	6.44008	31.7066	11.2773	29.7485	3.70373	8.99478	10.8239	116.247	25.2657
ENSG00000074410	1291.44	1162.33	1986.27	3185.31	3300.43	2670.54	1167.61	1707.73	1382.79	2426.07	2566.05	2603.42
ENSG00000074416	2873.01	2987.5	1355.38	1508.67	1085.22	1418.12	2780.35	2229.14	2369.3	550.874	1084.32	723.546
ENSG00000074527	3141.87	3545.88	1865.21	1783.62	1339.53	1446.41	3783.64	2757.6	3376.72	999.038	1000.34	1545.32
ENSG00000074582	117.459	78.5867	126.14	45.8917	38.521	88.729	50.0052	89.2277	82.4388	98.8742	32.2488	184.591
ENSG00000074590	1664.75	2026.47	1136.03	700.151	609.348	707.265	1510.03	1622.81	1328.99	292.984	373.892	701.258
ENSG00000074603	865.815	922.755	690.043	758.364	719.751	328.203	764.777	892.533	888.157	483.181	1673.56	415.899
ENSG00000074621	36.1923	54.584	85.0745	19.259	147.104	110.039	102.381	37.0634	73.9357	63.6239	143.697	76.0869
ENSG00000074657	1256.17	1280.18	1123.41	716.984	571.198	421.242	1300.8	1075.23	1167.58	217.84	405.472	241.671
ENSG00000074660	26.3977	3.98403	4.58277	7.00085	20.6936	4.9553	7.71339	7.57682	4.94419	0	0	26.9733
ENSG00000074695	2102.71	2031.35	2622.43	2657.35	2704.42	2390.62	1920.8	2258.05	2329.79	3335.85	3124.82	3244.71
ENSG00000074696	1095.64	1036.61	1163.28	1183.33	829.962	1180.71	1110.01	1057.51	1193.34	1829.1	1706.73	1765.22
ENSG00000074706	31.3418	8.38096	2.11411	4.84546	78.1689	0	21.6102	2.67595	1.53971	0	39.7973	22.0547
ENSG00000074755	1211.91	820.442	953.545	574.91	862.004	1219.55	956.933	925.417	840.264	976.728	610.123	304.027
ENSG00000074800	18670.7	19851.6	20947	14716.1	14191.4	13420.6	19640	19016.9	17549.5	14713.8	17441	18667.1
ENSG00000074842	233.316	256.76	233.702	157.956	200.78	237.713	304.953	257.322	247.289	159.975	205.841	402.341
ENSG00000074855	152.669	269.544	150.365	250.48	114.956	175.004	288.797	186.947	210.199	117.731	237.437	91.6042
ENSG00000074935	64.2556	55.6058	74.4302	38.5168	50.8679	73.1035	98.1485	69.6059	110.554	69.69	36.4968	20.0432
ENSG00000074964	250.531	356.491	290.439	410.43	169.602	149.888	363.211	301.433	326.367	147.847	169.665	138.791
ENSG00000074966	16.5851	8.77799	14.4518	5.93902	0	0	6.04053	11.8907	11.6996	12.3425	0	27.3947
ENSG00000075043	0	2.45495	0	23.703	0	3.97423	1.38833	1.23832	0	0	0	0
ENSG00000075073	6.4265	2.38717	0.752671	1.2625	0	0	0	0	2.79672	0	2.42057	0
ENSG00000075089	41.744	110.179	65.4101	102.145	224.252	117.885	66.3882	84.6961	100.351	112.054	98.9794	103.872
ENSG00000075131	18.7057	20.7173	19.8071	36.6214	11.5778	19.578	21.7894	25.5542	11.7066	2.49252	26.7479	57.8944
ENSG00000075142	759.049	775.274	873.933	673.534	787.662	595.504	968.824	759.951	914.883	956.057	740.032	626.853
ENSG00000075151	198.369	359.79	280.4	225.688	696.365	111.305	158.542	317.023	342.461	127.056	410.29	337.165
ENSG00000075188	48.9219	47.3887	141.86	57.3561	28.9327	6.99041	59.2566	59.8393	57.8072	21.037	42.2472	152.516
ENSG00000075213	435.294	406.567	638.136	538.355	611.019	486.004	317.256	481.503	396.234	444.831	531.397	1111.89
ENSG00000075218	12.9621	4.12845	9.42344	4.85218	0	0	4.61027	5.68913	4.04901	48.5278	30.235	45.4215
ENSG00000075223	2378.1	2628.75	2145.36	2294.25	1977.56	1330.67	2356.32	2953.07	2417.01	1847.92	2265.56	3034.65
ENSG00000075234	60.1898	69.307	139.817	103.655	122.435	49.5163	109.974	77.3719	95.4785	168.72	192.339	115.326
ENSG00000075239	26.4137	12.5709	51.9966	12.0807	0	0	35.9703	29.3039	42.4636	0	40.7686	109.492
ENSG00000075240	102.79	201.122	139.646	496.404	721.004	662.788	241.73	110.107	275.178	129.642	238.203	158.362
ENSG00000075275	992.426	1446.85	785.335	876.809	487.954	562.128	1155.94	1164.92	1121.85	621.914	160.247	227.124
ENSG00000075290	1.92733	0.477356	1.8787	0	0	0	0.436196	1.82574	0.349208	8.91285	0	3.15055
ENSG00000075292	995.505	909.852	1079.09	607.803	512.188	439.148	781.413	1246.29	1008.63	1153.84	1250.71	1280.7
ENSG00000075303	70.2479	58.0353	139.987	51.06	174.318	199.689	51.4286	104.448	45.289	303.428	216.764	183.147
ENSG00000075336	66.6217	70.2187	107.252	41.2996	34.8046	63.5729	80.6438	54.8743	68.0683	77.7108	67.4411	97.0073
ENSG00000075340	5.84818	18.88	2.55562	0	10.5135	0	6.28808	2.06632	6.6074	0	12.8585	24.5751
ENSG00000075391	1548.27	1492.81	1649.52	953.169	1294.26	663.342	1136.91	990.565	976.524	1069.41	1179.21	763.529
ENSG00000075399	101.103	124.709	96.8907	104.861	66.4328	495.034	142.202	112.635	120.915	869.248	25.6968	73.3435
ENSG00000075407	302.313	254.774	168.344	31.4189	77.6574	88.101	155.06	200.7	197.009	173.068	134.103	153.982
ENSG00000075413	585.85	372.772	569.35	292.386	515.384	133.266	213.35	400.299	332.372	203.155	381.6	498.632
ENSG00000075415	2535.55	2440.6	3315.84	2165.24	2159.69	2066.43	2704.8	2654.61	2454.01	2284.62	2326.44	2101.97
ENSG00000075420	4531.87	4404.26	2792.71	4149.75	4298.14	4881.98	3623.71	3373.01	3837.94	3490.53	2278.86	3256.96
ENSG00000075426	7723.55	9611.55	4531.71	6061.67	5221.77	5139.06	7364.19	6295.56	5926.14	2179.9	4475.63	3557.12
ENSG00000075429	18.0143	15.3049	7.12151	8.85369	3.96583	26.2659	16.1655	11.3639	8.37312	8.92702	0	12.633
ENSG00000075461	30.2337	38.2477	13.1409	21.4931	53.4626	8.74568	31.0129	33.2655	30.0332	20.8251	21.8164	34.719
ENSG00000075539	1686.52	1478.32	1127.51	1487.22	2134.98	2781.35	1252.13	1294	1119.31	1989.86	2417.04	2141.13
ENSG00000075568	1283.63	1305.66	1367.63	1241.71	1127.84	885.178	1044.2	1269.61	1291.82	1257.27	994.519	1104.28
ENSG00000075618	4625.88	5906.43	3572.62	5254.02	6705.68	6699.9	5619.41	4763.93	4887.76	2908.78	4242.96	4167.91
ENSG00000075624	7141.77	2508.1	3182.57	4657.18	5382.99	4973.1	4271.51	2984.22	5600.76	5902.62	2189.42	3404.57
ENSG00000075643	80.2641	105.31	241.568	72.2363	37.2394	257.344	191.466	109.421	125.906	51.4348	76.5392	456.546
ENSG00000075651	183.97	204.236	154.516	367.036	248.15	565.948	116.917	105.194	102.067	470.743	363.973	410.067
ENSG00000075673	249.499	225.141	702.481	230.192	140.379	136.327	289.996	310.417	233.159	82.4224	194.289	137.429
ENSG00000075702	4.49783	9.24039	2.65425	10.2075	0	19.8542	6.45355	5.75119	5.9942	0	9.78537	0
ENSG00000075711	1129.83	784.763	837.62	754.712	894.726	749.235	569.646	631.214	836.252	969.015	732.851	537.909
ENSG00000075785	2558.61	1858.54	1487.66	2300.85	3174.11	1535.42	2067.03	1867.71	2408.97	2614.62	1077.19	1158.73
ENSG00000075790	227.943	239.424	316.408	148.413	169.488	216.362	197.672	283.674	269.829	639.455	333.017	785.563
ENSG00000075826	25.19	16.6661	29.0042	55.4498	80.148	14.1315	34.1182	10.8026	21.6437	90.2217	45.1609	24.5437
ENSG00000075856	210.491	153.342	155.718	250.329	386.588	126.71	170.965	165.441	184.352	48.4002	108.21	82.8519
ENSG00000075884	28.2406	20.3294	36.3954	50.794	0	7.24934	12.0645	15.4051	5.67396	4.22866	3.59765	1.49523
ENSG00000075886	0	0.953789	1.26933	2.52213	0	0	0	0	2.09674	0	0	0
ENSG00000075891	14.5883	1.73776	0.759201	0.660932	0	0	2.05516	1.42112	3.0797	0	0	0
ENSG00000075914	48.0065	27.8849	76.4074	70.716	242.408	46.225	48.4887	45.9667	54.0215	52.9157	19.235	42.6348
ENSG00000075945	139.088	102.452	155.495	221.557	118.256	154.845	113.649	157.2	112.447	184.447	184.528	258.497
ENSG00000075975	76.425	79.6125	165.067	56.0278	0	0	106.312	139.753	184.005	190.45	186.198	202.015
ENSG00000076003	37.7633	21.9656	73.2182	16.1353	69.7867	29.7653	42.3171	44.1897	57.7269	20.2492	57.7476	61.7653
ENSG00000076043	410.368	353.904	332.474	299.177	431.866	437.802	431.795	309.226	435.508	687.589	453.876	529.716
ENSG00000076053	476.187	363.7	400.76	303.364	172.033	117.27	219.723	505.335	375.421	183.412	511.629	523.694
ENSG00000076067	2012.48	2034.47	1711.49	1657.85	1746.47	1848.37	1848.3	1683.87	1965.08	1809.88	1421.22	1795.37
ENSG00000076108	2596.79	2917.53	2315.47	2960.19	3292.72	2944.79	2601.8	2828.38	2632.52	1965.23	1703.25	1597.15
ENSG00000076201	387.665	548.215	460.569	269.138	473.605	388.789	510.466	486.441	535.382	98.0462	137.52	150.288
ENSG00000076242	40.9512	1.30191	67.0049	13.6338	56.6512	0	37.9804	47.759	33.3426	37.9207	30.5396	0
ENSG00000076248	66.3557	116.043	149.096	65.5029	0	34.046	107.222	118.409	92.6577	165.801	0	0
ENSG00000076258	10.1356	4.09185	4.078	9.63631	35.7995	7.48029	0.249261	12.36	4.1896	0	4.1492	0
ENSG00000076321	142.76	107.74	164.278	56.4244	42.1067	140.5	99.562	127.556	150.575	171.406	169.74	149.621
ENSG00000076344	0	1.22942	1.32998	3.06431	0	4.26318	3.83587	4.24467	2.42614	0	0	0
ENSG00000076351	341.633	453.089	228.618	119.436	179.669	270.447	219.097	272.934	194.628	104.689	297.613	109.187
ENSG00000076356	657.968	638.46	822.114	411.873	771.37	652.824	769.521	505.483	620.763	327.153	482.094	266.681
ENSG00000076382	44.8331	34.069	27.5628	43.3177	109.7	64.3754	30.5695	22.4975	106.855	90.68	93.8062	53.9856
ENSG00000076513	1413.8	1338.89	1312.76	2033.46	1852.57	1427.91	1446.01	1293.99	1361.59	2440.21	2582.21	2488.71
ENSG00000076554	635.605	525.354	719.973	710.478	651.88	560.684	593.526	609.973	583.641	632.879	747.46	724.518
ENSG00000076555	17.2106	41.3126	28.1769	60.691	164.739	22.6893	39.206	24.749	30.7674	2.04346	8.32513	53.2224
ENSG00000076604	1950.65	1975.71	1266.32	1354.07	1449.86	1202.13	2247.33	1753.3	1741.38	1478.86	1269.21	980.254
ENSG00000076641	445.47	404.673	442.389	877.99	292.186	367.232	202.695	437.958	221.961	477.538	446.093	818.278
ENSG00000076650	39.9452	63.3442	66.155	105.804	41.3222	63.7648	72.0499	45.3592	44.1012	127.022	41.3974	128.761
ENSG00000076662	26.407	22.9101	15.6471	14.3484	38.9233	83.8744	38.014	22.9519	12.256	49.5258	14.6721	137.62
ENSG00000076685	1070.57	1402.6	1040.67	1282.22	1168.39	1211.69	1209.51	1024.48	1068.56	1158.18	697.849	1573.81
ENSG00000076706	684.186	902.9	193.973	994.327	1055.78	677.887	897.618	702.322	577.849	567.418	594.157	649.849
ENSG00000076716	177.556	227.613	103.926	359.127	366.545	220.934	230.219	269.027	271.234	238.026	281.241	337.815
ENSG00000076770	120.22	75.409	196.81	82.5596	177.232	23.7489	123.148	76.4312	89.1396	73.0757	271.266	113.44
ENSG00000076826	657.318	815.457	364.919	755.446	840.538	649.815	1099.21	908.843	716.775	602.883	708.96	951.72
ENSG00000076864	23.8097	43.021	12.1921	71.1311	98.5246	47.3159	33.1376	26.5947	50.0572	42.2552	291.464	143.682
ENSG00000076924	107.563	130.659	152.896	151.737	108.256	98.4898	188.425	120.892	154.974	111.937	149.6	87.9475
ENSG00000076928	158.031	297.847	188.571	210.833	165.945	141.626	314.176	190.656	208.11	32.6867	22.665	219.594
ENSG00000076944	350.593	313.091	292.986	223.251	267.188	296.531	415.602	344.767	362.072	89.1232	446.796	146.743
ENSG00000076984	293.672	438.608	228.031	320.602	201.036	954.276	380.789	340.288	348.873	93.4552	215.584	112.885
ENSG00000077044	120.466	149.868	100.302	124.889	404.796	260.419	100.046	93.5122	173.595	34.5731	163.747	45.8618
ENSG00000077063	31.1836	40.5894	8.76583	27.3973	14.3934	28.1434	167.582	63.039	35.2073	16.1153	37.0002	62.3202
ENSG00000077092	400.891	425.128	334.543	392.676	187.015	308.286	320.964	277.301	197.028	385.637	424.602	261.767
ENSG00000077097	497.088	414.306	478.711	436.515	227.215	291.317	478.404	486.499	417.248	129.131	404.88	652.538
ENSG00000077147	1985.73	1996.32	2035.38	1838.87	1746.86	2238.77	1953.07	2477.28	2368.4	1200.1	2721.57	1408.53
ENSG00000077150	68.6423	57.7641	23.4893	59.7111	84.6526	249.907	46.4693	35.7814	24.45	150.94	11.3236	17.1254
ENSG00000077157	589.199	457.696	710.041	174.963	818.892	939.322	495.579	328.048	571.986	379.668	155.328	357.484
ENSG00000077232	892.763	1142.71	1118.6	1204.01	605.54	295.814	1086.19	1120.88	898.721	2310.28	1510.27	403.689
ENSG00000077235	1176.38	1351.66	1123.26	1666.62	1643.79	1297.67	1373.97	1398.87	1300.32	1519.69	1049.76	1058.69
ENSG00000077238	810.917	1028.59	830.846	395.826	585.099	570.843	946.096	759.495	944.669	232.582	382.792	200.914
ENSG00000077254	697.913	530.905	603.09	404.508	362.954	955.319	563.304	514.51	471.018	371.559	483.852	544.145
ENSG00000077264	6.08515	4.93487	6.76895	7.61265	0	0	5.63501	4.69114	4.20013	80.9655	16.681	10.862
ENSG00000077274	8.36013	8.12526	4.87973	18.959	0	15.3002	3.93008	2.27794	7.68091	23.7933	0	6.31068
ENSG00000077312	120.697	85.514	115.274	214.87	187.735	122.908	138.322	98.2067	122.317	144.044	99.99	90.072
ENSG00000077327	5.30536	4.63495	3.65884	5.31389	0	99.212	13.3566	0.28351	4.09879	34.7175	27.7582	17.6276
ENSG00000077348	46.0337	15.3158	58.5996	35.8558	36.8961	38.6556	35.9934	47.2597	55.0167	104.505	29.2884	82.5404
ENSG00000077380	994.74	890.514	1044.1	675.62	485.113	530.074	963.309	852.376	880.439	783.585	658.634	602.958
ENSG00000077454	684.964	756.457	405.941	463.685	316.448	379.023	869.503	668.44	703.082	175.245	127.416	358.769
ENSG00000077458	141.685	111.776	85.6912	232.233	147.571	216.262	120.794	61.7747	122.409	385.527	181.18	165.815
ENSG00000077463	147.574	198.431	162.813	142.966	220.617	116.107	229.741	219.318	171.207	196.058	212.103	142.131
ENSG00000077514	92.594	42.3755	66.5204	192.197	110.118	45.5842	60.6125	124.928	102.245	63.959	153.808	198.532
ENSG00000077522	0	0.889178	1.16281	0	47.1199	21.6353	0	0	0.324566	0	0	0
ENSG00000077549	1759.18	1792.83	1448.19	1799.59	2031.46	1550.71	1489.01	1723.92	1630.65	1134.49	1564.19	1275.58
ENSG00000077585	325.649	342.444	363.243	550.468	414.034	248.667	389.222	385.374	385.942	775.156	713.041	667.431
ENSG00000077616	0	0.392503	0	0	0	0	3.4147	3.01991	0	12.2121	0	0
ENSG00000077684	91.8327	73.932	106.989	142.404	137.315	407.756	57.5145	117.815	72.0012	247.217	214.321	149.501
ENSG00000077713	230.065	182.319	294.026	175.084	190.045	103.948	211.245	206.587	201.054	172.039	83.6718	222.661
ENSG00000077721	774.737	788.16	693.021	475.808	513.474	447.658	877.531	883.474	811.223	936.466	577.893	707.582
ENSG00000077782	262.825	148.083	30.309	170.885	344.788	152.658	260.982	107.198	186.011	109.484	1186.18	327.684
ENSG00000077942	1667.56	2028.82	1565.53	2150.8	1709.47	1877.49	1999.96	1644.14	1842.93	726.642	829.333	923.234
ENSG00000077943	2.06679	0	0.40159	2.70857	0	0	0.467835	1.21786	0	134.905	0	0
ENSG00000078018	303.162	195.598	134.261	122.191	568.755	77.7085	174.288	92.773	87.0225	477.481	310.419	159.194
ENSG00000078043	916.044	846.63	1043.48	661.255	898.164	559.901	793.581	808.902	830.306	374.006	657.739	1055.61
ENSG00000078053	0	0	1.9519	0	0	5.97686	2.23177	1.16959	2.09514	0	8.28431	0
ENSG00000078061	418.471	489.256	385.057	213.149	284.656	342.122	538.531	468.214	465.816	107.091	184.462	104.611
ENSG00000078070	60.3206	43.1712	47.4929	86.4001	1062.41	68.9276	27.6481	45.3197	55.1789	143.891	63.7494	96.1252
ENSG00000078081	32.633	17.623	18.6609	105.363	365.926	54.5347	27.6696	20.8254	28.0225	138.273	207.84	103.692
ENSG00000078098	375.968	328.405	143.12	261.164	720.444	284.359	275.052	346.72	374.998	234.103	348.63	462.6
ENSG00000078114	151.273	156.133	143.423	133.601	155.74	273.498	174.114	124.263	165.782	231.146	324.519	247.991
ENSG00000078124	622.793	406.231	632.864	343.724	391.118	238.4	477.686	487.388	486.075	620.621	691.678	591.101
ENSG00000078140	1154.89	1193.58	1292.96	798.027	825.782	368.009	862.217	1333.74	1110.78	577.206	779.435	849.374
ENSG00000078142	634.808	482.8	636.724	412.109	281.014	269.088	529.768	492.524	500.882	691.3	582.175	1252.95
ENSG00000078177	172.228	137.358	162.579	170.681	87.4694	67.7674	73.8132	93.9017	116.906	32.0131	71.745	266.182
ENSG00000078237	577.066	547.396	540.603	519.082	578.955	432.156	674.502	412.767	2317.37	1464.77	511.275	1032.79
ENSG00000078246	176.101	130.301	188.014	346.672	216.058	233.175	199.925	129.923	195.04	119.154	361.42	194.364
ENSG00000078269	599.748	839.089	485.686	918.361	660.685	367.69	768.784	868.424	650.734	429.661	470.917	615.55
ENSG00000078295	4.49108	6.54116	3.04675	10.8662	0	0	7.24912	8.83508	10.3956	9.87449	0	0
ENSG00000078304	766.446	619.306	603.499	951.811	828.474	1318.29	407.788	671.056	580.09	1006.86	1211.38	1206.64
ENSG00000078369	3547.49	3161.49	1794.72	1185.75	1536.89	737.403	3598.73	2769.33	3002.47	1654.36	908.257	1191.02
ENSG00000078399	0.636962	0.604918	0	0	0	15.1156	0	0	1.04061	0	4.79709	15.6141
ENSG00000078401	1321	1398.2	1268.34	878.221	796.538	999.979	1268.5	1279.46	1341.94	689.995	438.515	611.819
ENSG00000078403	527.938	284.866	361.946	242.264	211.504	154.907	93.5931	278.798	109.042	156.616	80.2466	427.215
ENSG00000078487	6.71762	2.0213	4.95318	2.29073	0	4.39109	5.22268	5.51293	2.97191	9.0163	12.421	0
ENSG00000078579	0	2.38785	0	5.05149	0	0	3.05496	1.37183	0	0	0	3.15159
ENSG00000078589	23.7934	13.3823	6.7564	20.2222	0	13.1139	7.85987	3.64465	9.77543	23.7924	7.26975	0
ENSG00000078596	1.35167	8.99593	3.43182	26.6954	18.0547	2.88946	8.83603	5.51485	1.22587	45.8354	42.5754	15.4595
ENSG00000078618	1110.95	867.581	1089.92	1114.23	847.494	1393.85	892.11	1094.84	1061.36	1329.38	1420.48	1172.8
ENSG00000078668	328.987	361.537	477.933	343.241	357.831	262.261	365.872	347.305	386.371	485.813	298.138	457.962
ENSG00000078674	804.075	1024.18	1153.49	1353.27	652.489	593.721	724.39	756.647	679.175	885.642	1442.13	1515.69
ENSG00000078687	4.20198	11.3689	12.359	41.5775	44.2603	80.6513	8.1468	28.3992	16.1026	117.11	28.8063	0
ENSG00000078699	505.54	478.487	300.428	429.764	518.983	514.884	461.809	332.744	376.381	322.726	425.748	218.781
ENSG00000078725	70.1607	38.8805	72.2342	138.339	264.343	215.618	24.4667	24.8198	30.5892	142.344	178.318	283.843
ENSG00000078747	704.424	607.222	318.599	392.802	297.708	0	476.024	347.3	495.32	358.669	0	479.845
ENSG00000078795	1.59203	2.95387	9.63574	0.567934	4.85888	0	11.8843	0.573923	2.26284	0	2.99462	6.72813
ENSG00000078804	1672.35	1747.94	1015.58	1316.17	2404.8	2117.23	1632.38	1763.2	1806.68	2230.73	992.256	1132.48
ENSG00000078808	783.536	1031.28	752.922	934.853	374.969	588.621	971.779	740.694	845.196	591.98	683.077	541.651
ENSG00000078814	12.5161	10.4106	10.5636	14.772	21.3088	21.5835	11.389	19.8828	9.75927	2.67491	0	18.3897
ENSG00000078900	1.52024	1.32227	6.67463	38.3529	16.3167	43.9374	8.07211	2.84853	5.84863	0	92.9407	9.3258
ENSG00000078902	889.258	1142.02	972.261	687.23	1020.08	915.384	1051.84	1062.15	1033.19	498.198	692.298	1250.73
ENSG00000078967	94.8453	117.634	129.739	78.4026	17.5319	6.83214	50.7847	80.9032	101.286	282.359	71.2433	44.3813
ENSG00000079102	0	0	0	0	0	0	4.3558	0	0.533923	0	0	3.31204
ENSG00000079112	25.5763	12.5332	51.793	11.5946	0	7.5291	21.2413	11.7297	28.9525	2.95922	0	0
ENSG00000079134	99.6443	67.326	59.2386	78.2456	77.9572	11.5887	66.5152	76.4683	67.0515	88.0337	100.545	110.192
ENSG00000079150	11.3452	10.7131	11.0123	44.1262	84.8374	9.95105	14.6333	14.7091	10.5987	9.03176	0	36.6344
ENSG00000079156	89.8384	99.1091	190.693	164.89	364.18	268.36	86.2933	114.731	114.988	373.049	248.759	510.148
ENSG00000079215	26.6331	18.257	59.7091	89.8563	53.6018	73.0507	9.93504	14.9411	45.9439	108.778	181.812	44.0864
ENSG00000079246	2057.31	2108.87	2332.59	1588.72	1065.93	1268.65	1884.2	2435.79	2094.29	1845.84	1671.02	1263.42
ENSG00000079257	76.3618	58.487	106.846	68.03	82.5085	56.4772	64.8992	68.5122	90.2105	115.705	111.107	106.83
ENSG00000079263	5.31746	5.26972	0	0	0	0	14.5328	0.501987	2.04759	0	0	0
ENSG00000079277	139.83	177.648	129.921	192.972	48.2306	244.865	76.1626	102.921	88.1351	123.578	218.391	183.055
ENSG00000079308	437.67	477.924	182.594	335.343	143.989	259.073	518.571	435.941	333.85	411.56	727.061	280.466
ENSG00000079313	676.222	585.798	579.785	343.239	568.687	248.339	754.653	561.671	616.165	151.236	192.555	378.19
ENSG00000079332	1738.06	1678.12	1758.22	1644.4	2386.16	1760.39	1605.64	1633.83	1524.93	2414.06	2348.04	2771.7
ENSG00000079335	72.5263	65.6189	61.1564	126.707	63.7264	89.262	77.3628	46.1937	62.6469	79.7658	202.524	72.5434
ENSG00000079337	109.363	146.624	112.74	210.502	133.677	262.725	170.358	150.803	147.041	209.677	120.538	235.099
ENSG00000079385	703.329	615.003	1311.47	1016.13	891.116	867.502	610.743	659.743	594.046	1300.54	1227.19	685.635
ENSG00000079387	243.129	261.805	315.306	230.663	197.2	535.058	237.836	250.122	327.972	231.981	303.248	197.765
ENSG00000079393	0	1.31576	2.64507	13.2046	0	0	1.52203	0	0	0	6.67683	0
ENSG00000079432	382.247	812.728	443.47	324.115	750.819	1467.62	928.973	623.068	730.299	480.812	325.713	577.727
ENSG00000079435	32.3499	35.2685	49.7732	33.2828	120.083	107.862	64.2903	42.1932	57.4468	167.38	111.975	72.5792
ENSG00000079459	1306.48	1268.16	1407.54	2334.93	2285.33	2257.48	1689.1	1248.01	1600.15	5141.72	4924.79	4833.01
ENSG00000079462	205.841	250.285	187.785	285.448	276.577	334.207	244.564	219.117	262.764	576.719	596.408	353.617
ENSG00000079482	398.05	316.394	190.432	355.796	358.946	471.025	252	247.675	212.807	165.734	265.544	283.211
ENSG00000079557	0	0.333226	9.22712	0	0	0	0	0	0.975364	0	0	0
ENSG00000079616	0	0	27.326	26.7362	0	2.7927	7.62788	32.5345	25.5927	0	0	0
ENSG00000079689	0	0	0.375319	5.02656	0	0	0	2.28255	2.7873	0	0	0
ENSG00000079691	346.938	363.046	488.63	715.97	678.627	1118.22	291.292	477.619	475.865	501.68	485.066	686.829
ENSG00000079739	842.063	935.616	873.736	390.392	564.899	545.399	1050.84	990.109	901.263	380.25	497.055	614.364
ENSG00000079785	532.31	504.781	763.531	412.189	390.247	287.32	619.894	582.658	287.166	414.683	27.7865	59.9793
ENSG00000079805	2260.04	2695.69	1449.36	2249.25	1674.36	2325.49	2941.94	2076.2	2458.48	1240.67	1836.75	2157.65
ENSG00000079819	157.387	61.0725	38.986	104.541	43.577	267.924	97.6954	79.09	72.8426	480.739	311.977	170.459
ENSG00000079841	15.3712	18.2266	3.73432	0	6.00961	0	6.09586	6.74659	11.4247	1.33183	28.1766	0
ENSG00000079931	5.90811	2.46185	5.05892	0	4.79125	28.2191	7.96792	3.08194	4.44464	4.73384	19.5584	7.53241
ENSG00000079950	509.204	390.035	315.899	810.091	436.643	91.466	523.331	432.962	591.318	1381.37	521.681	713.912
ENSG00000079974	49.8646	59.8531	57.1388	19.0114	24.6684	0	53.4222	79.1234	16.6826	20.6682	81.3197	24.9128
ENSG00000079999	425.182	440.459	414.837	188.644	159.957	171.848	521.885	323.074	366.824	63.5306	57.304	90.6706
ENSG00000080007	0	0	0	9.09357	0	0	1.58362	0.993356	3.29497	0	0	4.57586
ENSG00000080031	69.3606	69.0797	44.2966	203.175	123.751	412.802	111.131	63.1537	95.7626	44.7241	67.9557	92.2671
ENSG00000080166	0.871801	1.60807	0.185727	0	0	0	0.329	4.94261	0.602775	0	0	0
ENSG00000080189	177.795	223.392	314.037	229.103	219.598	148.529	283.976	259.5	304.71	143.533	211.932	158.085
ENSG00000080200	820.488	700.466	893.209	601.593	771.675	582.926	532.401	764.138	582.842	830.489	791.206	645.57
ENSG00000080224	12.2103	12.6296	7.42048	11.4809	1.63658	85.1456	11.1762	12.3721	67.8754	2.45544	4.00229	20.8503
ENSG00000080298	86.7989	76.3342	91.6382	184.727	385.349	212.19	152.165	124.269	90.6157	222.899	361.368	117.252
ENSG00000080345	1048.92	1056.49	1102.76	555.747	497.571	576.493	713.02	808.738	967.463	1107.64	608.572	709.778
ENSG00000080371	1189.02	1405.77	1065.55	1196.23	561.175	240.67	1271.73	1473.79	1350.08	1389.17	700.444	732.247
ENSG00000080493	27.9998	35.5764	114.236	53.363	19.6252	30.2869	29.7833	40.3765	25.6558	70.6216	44.7622	8.32767
ENSG00000080503	463.885	434.106	479.791	734.153	473.213	875.657	308.472	395.202	463.105	166.19	291.762	1053.45
ENSG00000080546	56.7241	42.902	73.2244	8.35347	221.572	135.698	58.771	74.6462	59.8162	215.445	345.568	108.449
ENSG00000080561	687.231	625.546	657.195	794.105	764.872	624.548	903.418	787.807	765.928	522.891	732.615	620.063
ENSG00000080573	1.72363	6.55646	1.6747	2.25883	19.4701	0	4.68187	13.0019	7.38974	10.6292	19.4889	11.2798
ENSG00000080603	1250.83	1622.41	696.578	615.868	652.4	815.936	1304.99	1331.71	1210.95	504.17	334.339	383.562
ENSG00000080608	87.0944	55.3147	175.865	108.667	74.4655	84.2587	77.4217	57.4985	94.7328	112.022	195.511	37.6671
ENSG00000080644	1.19505	5.05652	1.63022	23.4777	16.5282	64.3964	2.50798	2.53881	4.47293	66.2228	28.3361	5.85946
ENSG00000080709	7.07739	8.8437	1.17671	31.1127	13.8894	17.9073	7.27746	10.8571	17.9032	34.8855	93.4842	18.4865
ENSG00000080802	729.813	610.249	679.148	720.599	662.352	676.435	612.08	667.996	638.574	1555.95	891.037	1198.32
ENSG00000080815	834.569	948.812	792.913	514.752	821.092	703.785	1585.4	872.235	881.676	782.374	782.939	699.51
ENSG00000080819	17.8776	5.14948	0.521383	0	0	0	0	0	9.60318	0	0	0
ENSG00000080822	1157.77	1020.96	1288.05	1014.73	1070.27	1023.17	1094.81	1276.97	1109.96	1850.45	1479.82	1157.92
ENSG00000080823	54.8559	36.4064	52.7992	101.333	33.2692	139.485	53.4765	35.1291	53.233	173.312	123.163	48.8022
ENSG00000080824	12857.9	10063.5	9459.65	6089.24	5197.48	5378.43	9693.31	10270.1	9710.02	6405.99	5628.46	5045.64
ENSG00000080839	11.7176	37.2052	23.2286	56.495	26.178	7.22683	24.9319	13.5374	26.7746	86.2675	1.47207	13.4188
ENSG00000080845	1925.51	1904.27	886.169	1372.9	1320.54	1320.37	1802.34	1700.97	1586.25	933.246	828.431	924.498
ENSG00000080854	38.9224	28.1224	1.14111	192.808	19.6313	12.5011	26.3029	40.9389	49.2584	22.6563	27.6969	36.2097
ENSG00000080947	33.0402	48.1244	5.42229	16.4499	32.0017	31.6215	24.9248	15.8783	17.6141	15.639	17.5229	0
ENSG00000080986	1.84202	0.26281	0.206875	4.86481	0	2.40184	12.274	2.23846	1.77186	0	7.31353	3.8238
ENSG00000081014	487.308	447.102	504.422	368.65	307.715	303.518	400.67	447.53	495.203	316.948	354.665	434.026
ENSG00000081019	515.648	537.854	720.741	638.583	408.472	548.62	594.415	581.744	676.866	754.727	739.609	836.38
ENSG00000081026	329.594	207.167	292.487	274.796	356.774	516.871	194.595	247.705	188.746	137.508	310.71	218.324
ENSG00000081041	167.089	254.69	661.5	1306.27	916.255	1189.22	377.92	714.832	591.347	939.371	790.235	958.183
ENSG00000081051	2.91487	0.619033	16.4094	0	0	0	1.41421	0	0.906134	0	0	0
ENSG00000081052	61.1207	97.0915	43.1068	123.952	35.6916	54.7198	114.033	45.4597	73.9661	59.5142	53.3513	97.9061
ENSG00000081059	6.39017	37.4965	14.8322	57.9609	39.2346	11.8194	24.3162	3.64996	9.18109	0	13.1048	59.1521
ENSG00000081087	761.724	637.058	525.418	670.28	544.972	926.462	652.931	521.658	830.558	1036.56	754.663	1391.91
ENSG00000081138	61.4601	13.1012	10.7877	8.9749	6.49447	18.5841	5.72339	3.84084	5.92011	33.2471	56.2888	22.3622
ENSG00000081148	13.5096	11.9556	11.996	7.58798	0	2.18836	9.61098	7.27481	10.816	38.6801	16.9733	22.1046
ENSG00000081154	820.964	662.764	1026.36	625.134	464.165	470.319	678.155	939.463	748.584	740.898	601.333	764.411
ENSG00000081177	393.947	330.945	398.143	312.905	249.316	424.304	402.644	362.6	415.001	292.168	599.06	231.561
ENSG00000081181	179.453	175.242	426.449	180.147	227.974	319.061	140.035	202.904	190.606	231.535	274.951	165.636
ENSG00000081189	21.3515	1.17169	9.54236	16.8664	74.8283	100.202	4.00878	23.6436	19.5544	90.4616	219.582	69.1018
ENSG00000081237	3.38924	0.839076	3.0813	0	0	0	0	7.36463	1.23705	0	10.6349	5.53541
ENSG00000081277	2649.85	3089.34	2184.65	2557.99	3631.05	2817.25	3839.81	3269.7	2934.97	1518.76	969.142	1488.43
ENSG00000081307	188.604	205.506	193.379	99.7329	46.3322	172.714	125.187	164.93	162.383	254.152	81.9597	216.414
ENSG00000081320	448.407	421.949	460.639	818.924	1394.75	993.953	294.866	326.519	301.425	1722.93	1335.55	1418.84
ENSG00000081377	280.885	340.9	379.264	606.136	363.106	434.736	297.167	302.553	263.825	530.121	474.748	352.371
ENSG00000081386	226.957	162.221	203.365	297.826	286.367	333.087	329.325	215.209	293.815	408.44	385.145	347.205
ENSG00000081479	0.397453	0	0	0	0	0	4.83928	0	1.52928	0	0	0
ENSG00000081665	178.15	165.283	162.206	216.185	217.226	171.489	95.8967	181.826	177.408	199.374	282.986	109.616
ENSG00000081692	43.5654	125.07	150.8	141.932	36.6366	94.4147	114.624	127.558	116.949	128.08	54.4818	69.2967
ENSG00000081721	37.9838	78.7914	77.4086	8.56389	49.6215	29.1072	76.4384	67.5716	69.4144	76.6988	34.6628	99.5394
ENSG00000081760	277.907	344.319	414.432	353.407	307.864	402.681	383.313	352.465	287.378	235.07	384.67	328.344
ENSG00000081791	199.883	203.42	277.913	164.559	171.937	266.951	277.593	245.84	280.582	177.034	185.145	160.582
ENSG00000081800	3.2452	5.32698	4.00444	4.49566	12.3227	0	8.15417	0.404988	1.86245	0	0	4.99548
ENSG00000081803	20.9476	22.4665	34.6912	16.973	117.412	39.3904	21.3038	42.0182	32.2174	40.8269	93.016	62.5854
ENSG00000081818	12.9577	20.1047	16.1359	0	0	10.8449	7.22139	1.50636	4.32965	0	6.01142	5.21829
ENSG00000081842	23.5072	16.7164	13.5218	1.13796	0	0	12.9743	8.87482	17.5947	0	0	0
ENSG00000081853	18.4935	18.724	16.1395	11.6747	30.6139	116.186	18.6731	31.8956	32.4677	18.3133	14.9226	22.6703
ENSG00000081870	113.918	75.5118	88.1788	75.7651	145.078	132.046	70.0511	81.9351	104.585	198.849	131.738	190.73
ENSG00000081913	437.271	344.923	435.436	449.08	876.203	549.622	436.133	256.037	372.327	574.092	420.923	346.113
ENSG00000081923	0.595456	7.54861	8.33948	4.66508	50.4022	21.5443	16.0268	1.31196	19.4321	79.3249	0	75.7457
ENSG00000081985	8.34417	0.847663	6.82753	12.9951	0	0	18.8827	0	0.69287	7.65578	0	0
ENSG00000082014	55.7538	72.5005	56.9112	96.5276	114.568	273.634	90.6183	44.2108	66.364	147.661	134.933	92.8383
ENSG00000082068	40.9693	88.533	101.121	145.284	30.1039	85.7815	30.6139	43.9826	43.2234	117.586	77.1927	8.88899
ENSG00000082074	595.922	444.893	925.51	601.329	744.157	1387.21	422.563	581.199	667.955	630.085	504.719	610.5
ENSG00000082126	25.7118	23.5331	9.01689	17.0735	10.0189	0	19.9862	22.1001	13.2754	21.8721	2.1088	25.5737
ENSG00000082146	57.278	47.4345	116.116	59.9076	33.8474	118.77	71.5005	112.281	112.608	82.4837	83.7234	72.3823
ENSG00000082153	10136.5	8658.33	8224.56	5890.63	9522.93	7524.93	8185.81	8683.12	8530.15	10967.1	6410.55	9097.93
ENSG00000082175	0	0	0	1.26439	0	0	0	0.908563	6.27694	0	0	0
ENSG00000082196	1.08103	4.21977	3.27834	0	0	117.521	0.917571	2.7172	3.53586	0	0	0
ENSG00000082212	52.5279	45.9634	42.4032	126.517	133.213	122.851	42.7309	53.3609	74.3066	55.6757	608.468	39.6518
ENSG00000082213	314.422	301.59	508.849	303.392	244.62	179.557	259.298	387.413	474.343	306.765	371.258	389.802
ENSG00000082258	563.187	503.386	509.188	292.77	246.543	142.412	412.361	540.111	452.222	454.235	230.957	719.134
ENSG00000082269	429.126	432.97	728.765	450.459	798.654	509.376	350.377	493.077	349.99	953.018	1266.64	843.328
ENSG00000082293	0.793857	2.94841	6.51576	6.23724	0	10.7686	1.07788	2.49193	3.41545	0	8.96885	0
ENSG00000082397	11.2762	10.6097	1.48533	57.3813	34.6285	74.8115	28.5043	9.38063	13.1123	13.3502	39.8287	23.2752
ENSG00000082438	1181.55	908.312	1044.86	471.452	742.594	1077.76	788.659	669.45	914.159	776.917	538.73	338.245
ENSG00000082458	435.755	287.068	208.212	368.488	253.31	345.988	231.872	328.816	181.733	405.407	302.39	241.661
ENSG00000082482	4.63551	1.35084	12.4626	0	0	0	0	0.772261	0.591934	28.7783	0	0
ENSG00000082497	132.531	142.036	295.83	52.3089	47.9177	34.8042	100.797	93.4336	89.5885	60.5916	145.577	187.727
ENSG00000082512	70.1087	57.4462	62.1301	46.5236	259.872	38.8656	81.1863	49.9763	105.456	2.34557	15.2892	61.9764
ENSG00000082515	102.37	57.0209	117.396	54.5955	102.866	56.2581	106.627	112.385	62.7794	188.574	153.908	119.729
ENSG00000082516	125.15	151.449	428.688	80.8137	134.083	111.022	154.369	213.356	210.268	204.125	366.223	189.903
ENSG00000082556	1.62025	0	0	0	0	9.18218	1.46698	1.14648	0.586122	42.4456	0	5.30102
ENSG00000082641	3494.34	3067.52	2903.07	2794.59	2659.7	3539.49	3287.86	3275.54	3313.59	2569.85	2087.72	2878.28
ENSG00000082684	3.41201	7.89472	6.93869	19.0089	11.2733	31.4035	10.3052	6.38037	1.1462	0	10.0012	5.50991
ENSG00000082701	2328.82	2380.97	2071.16	1767.34	1749.05	8927.85	1843.87	2069.87	2082.89	2794.96	1974.76	6184.82
ENSG00000082781	902.106	1090.73	506.578	626.928	1030.95	667.949	1038.77	791.749	686.089	188.827	459.115	329.857
ENSG00000082805	770.529	790.993	579.624	867.931	640.371	963.412	674.192	634.018	786.515	911.608	786.765	825.755
ENSG00000082898	2361.1	2189.19	1458.68	919.408	518.839	1230.44	1943.17	1777.94	1514.54	782.7	381.128	1165.7
ENSG00000082929	6.23924	3.52529	4.48603	5.0187	0	6.42012	4.70508	0.683898	4.93489	0	0	4.16305
ENSG00000082996	654.149	719.03	805.793	1075.88	1030.01	1358.19	764.577	925.163	893.531	1598.04	1383.48	1433.27
ENSG00000083067	5.76431	8.60267	9.24423	4.27701	0	5.5485	9.97366	17.8877	5.49944	0	6.15025	0
ENSG00000083093	108.231	113.768	151.724	116.793	136.624	0	18.2884	107.679	84.8959	178.971	60.6196	29.4315
ENSG00000083097	584.283	533.168	712.859	565.329	160.738	242.514	291.035	326.296	409.238	408.793	332.975	480.309
ENSG00000083099	181.107	113.579	181.494	97.2456	81.9436	139.007	85.3378	143.671	193.313	97.2999	206.111	129.431
ENSG00000083123	35.6327	50.9721	62.1137	56.6037	86.3126	397.324	25.4648	49.1825	31.6605	65.2591	34.2591	54.1159
ENSG00000083168	1116.62	1083.2	1010	992.855	945.629	829.646	842.082	979.361	1037.42	941.515	736.155	736.52
ENSG00000083223	980.209	689.178	734.317	848.861	569.587	909.367	608.428	791.551	653.781	996.108	857.778	705.287
ENSG00000083290	247.121	136.399	153.06	172.279	150.058	246.572	213.347	124.088	271.706	25.4381	154.417	58.7004
ENSG00000083307	10.8281	5.23033	16.5257	0	0	77.4371	8.62831	3.03097	10.0769	11.3504	5.31709	20.7532
ENSG00000083312	3214.31	2409.49	2498.73	1815.09	2259.95	996.948	2053.82	2557.24	2481.84	1866.71	2162.28	1899
ENSG00000083444	1272.6	1477.62	1105.2	1381.73	1223.76	1080.55	1329.35	1257.87	1285.36	861.433	800.442	1036.04
ENSG00000083454	26.5749	18.6475	5.04128	7.76173	20.4663	7.94573	35.6318	35.7768	25.9187	89.3457	40.219	2.07851
ENSG00000083457	42.7731	40.2998	57.4673	64.8369	25.8949	67.1176	65.3211	61.6793	46.8545	65.8349	93.39	79.7227
ENSG00000083520	774.191	642.11	918.844	817.653	808.104	697.635	667.892	779.455	716.932	1802.12	1207.39	1324.66
ENSG00000083535	80.0944	70.3202	112.629	89.2108	18.5262	74.5923	57.8314	51.364	77.8704	43.7543	211.215	242.261
ENSG00000083544	63.9142	60.2594	63.9475	49.7261	88.166	54.5927	52.3846	53.7467	97.5329	82.7164	35.3739	81.7656
ENSG00000083635	79.765	85.5775	125.788	169.413	126.718	155.228	88.6695	114.848	138.648	50.5747	94.5359	75.7483
ENSG00000083642	572.126	502.773	513.518	537.431	486.133	499.128	514.272	448.337	492.729	453.461	442.055	607.342
ENSG00000083720	61.819	49.6891	70.5431	71.7895	13.8924	144.274	46.4441	76.2144	86.7003	29.2268	76.4151	39.8646
ENSG00000083750	101.45	45.9499	101.731	37.1881	88.0322	128.968	45.3355	73.721	63.8685	44.7071	44.1255	38.7877
ENSG00000083782	0	1.3547	0	0	0	0	0	0.325092	3.43963	0	0	0
ENSG00000083799	1270.61	1348.66	1264.35	1403.69	1301.66	1023.74	1157.62	1605.31	1282.77	1872.18	2162.63	1811.04
ENSG00000083807	90.6992	81.6891	61.4618	176.096	123.097	20.3027	60.3562	50.2313	99.5532	55.4111	230.621	93.8739
ENSG00000083812	182.809	207.776	134.144	158.194	179.289	151.387	146.957	161.642	164.655	255.477	339.515	263.791
ENSG00000083814	12.2419	18.7247	16.3814	5.0644	9.90683	14.4498	12.9729	15.9691	14.1638	14.8983	7.28244	8.14398
ENSG00000083817	53.3856	50.1867	24.0558	65.7253	33.6297	54.6204	60.705	51.1209	38.0894	32.72	48.4672	66.2535
ENSG00000083828	61.4702	78.5689	52.57	52.0948	45.9901	34.5775	74.523	61.6702	54.8367	84.4134	134.497	62.7114
ENSG00000083838	35.0917	41.094	28.6427	62.958	53.4464	66.9113	45.0698	42.2361	38.601	62.5112	58.3423	75.4724
ENSG00000083844	795.966	835.862	479.716	518.215	408.471	591.879	774.983	845.721	710.343	1162.38	1884.51	799.368
ENSG00000083845	1715.08	1683.32	2874.17	2088.61	2345.65	2326.09	2097.89	2076.48	1948.09	2932.64	2777.94	3577.6
ENSG00000083857	16525	17812	19360	12923.6	12763.1	13749.9	13529.9	17866.8	14449.6	14445.5	14160.1	16736.8
ENSG00000083896	1031.74	854.775	860.751	988.696	1443.53	1162.29	646.06	907.674	780.319	1600.87	1281.82	1091.57
ENSG00000083937	889.842	854.28	923.709	680.49	550.111	370.927	811.103	991.472	926.852	1193.16	657.622	639.032
ENSG00000084070	265.412	271.917	403.924	704.414	709.918	498.908	294.11	249.292	309.861	1048.24	730.999	748.908
ENSG00000084072	133.682	124.287	176.934	65.599	115.039	119.971	183.994	147.173	128.007	167.148	219.611	210.98
ENSG00000084073	1231.19	1205.38	1311.27	909.964	762.153	800.333	1065.52	1261.04	1151	1321.07	1213.25	1315.33
ENSG00000084090	1178.58	1123.58	1320.15	1111.78	1317.04	2381.97	1062.11	1259.34	1165.65	1904.29	1720.13	2205.94
ENSG00000084092	257.908	260.456	283.198	317.204	373.696	255.524	274.677	276.383	274.755	461.016	528.213	605.61
ENSG00000084093	952.557	908.99	780.506	845.024	685.757	772.445	933.25	1112.61	997.17	799.959	824.468	892.665
ENSG00000084110	154.116	133.04	112.133	101.301	87.6718	55.0303	250.443	100.905	174.601	206.833	181.459	71.9136
ENSG00000084112	2593.64	3138.82	2283.94	1819.49	1881.72	1838.5	2923.15	2322.87	2319.22	884.725	792.084	1284.18
ENSG00000084207	3636.05	3635.73	4405.33	3250.51	3634.96	3525.25	4334.52	4250.56	3966.89	3717.74	3374.89	3603.16
ENSG00000084234	11236.8	10102.6	11331.3	12469.8	13802	10842.6	11162.9	11201.7	11626.2	16785.9	15276.6	15521.1
ENSG00000084444	135.22	88.2502	112.456	233.808	226.957	136.021	90.7678	110.104	154.533	215.564	186.038	99.4906
ENSG00000084453	63.9024	43.9497	29.8872	47.3841	3.21638	37.3004	45.7054	26.8085	27.8463	10.5862	5.9109	28.2154
ENSG00000084463	317.59	408.039	415.09	309.972	742.201	539.068	354.135	420.364	349.218	449.381	274.112	776.36
ENSG00000084623	779.403	584.641	632.755	493.181	571.166	585.927	596.649	566.139	545.745	746.23	601.654	515.487
ENSG00000084628	2.83558	2.1073	7.21435	7.80165	0	0	1.15523	2.41277	2.15604	0	0	11.1285
ENSG00000084636	187.465	166.26	119.565	141.217	184.083	301.785	89.1839	160.024	133.464	298.005	73.6349	183.575
ENSG00000084652	842.316	926.221	823.969	614.634	589.459	542.929	916.494	821.913	850.499	415.505	443.357	421.223
ENSG00000084674	1.91749	0	2.71327	0	0	0	0	3.38578	1.03966	0	0	0
ENSG00000084676	459.871	420.27	433.46	361.904	319.011	403.644	402.37	419.293	464.603	354.501	916.621	432.02
ENSG00000084693	196.181	233.252	189.712	183.69	191.656	248.02	201.281	240.746	252.308	222.29	176.444	190.283
ENSG00000084710	39.1133	29.9664	19.2457	68.1716	10.7918	32.4634	25.4827	59.5062	25.7814	23.1411	90.1257	32.092
ENSG00000084731	1204.45	1213.57	382.173	958.529	2372.92	810.454	1338.47	1129.52	753.809	1304	667.034	766.818
ENSG00000084733	3059.96	3355.21	3601.98	3811.05	3256.14	3102.95	2640.86	3065.13	2874.44	4195.36	3775.33	3199.41
ENSG00000084734	5.72862	2.94407	3.12122	11.7253	8.1315	0	0.949739	4.36068	0.40438	0	26.0907	0
ENSG00000084754	1021.77	1272.02	1514.02	1456.91	1530.92	1205.13	1096.3	1158.01	1131.01	2330.83	1848.04	2021.31
ENSG00000084764	169.027	203.97	146.698	332.951	289.436	424.548	195.601	151.558	194.371	289.995	366.017	337.544
ENSG00000084774	213.435	272.664	510.219	220.411	435.307	171.701	473.608	269.334	449.585	71.7894	111.375	189.273
ENSG00000085063	5140.65	5174.76	7167.84	4947.25	4419.72	5973.05	4811.53	5365.48	5114.11	4704.19	4097.51	5467.81
ENSG00000085117	784.522	951.357	1346.39	1408.87	1151.09	971.28	1430.41	1095.9	982.858	1027.55	1034.92	914.184
ENSG00000085185	507.528	698.788	292.069	697.554	1055.58	893.344	705.963	540.809	524.334	361.375	366.229	628.191
ENSG00000085224	1002.48	978.339	857.098	836.778	536.149	952.606	711.895	897.312	741.9	1403.88	624.89	818.608
ENSG00000085231	38.6847	54.943	57.697	27.2348	55.2631	32.7737	44.2435	64.1079	30.3237	107.811	67.0861	89.7473
ENSG00000085265	1.28632	0.956207	2.24899	1.26434	0	0	2.18378	1.81857	4.18614	5.94934	0	0
ENSG00000085274	128.826	91.8752	110.885	137.818	169.407	98.4461	98.6863	112.006	121.409	86.2691	134.312	172.258
ENSG00000085276	262.069	325.094	689.636	148.225	72.0225	587.815	201.143	375.561	270.184	144.645	185.921	61.9552
ENSG00000085365	808.66	730.693	881.485	711.925	808.504	959.666	733.291	806.309	797.101	1577.05	1048.16	968.224
ENSG00000085377	603.951	543.387	580.618	303.057	404.96	414.788	481.748	498.547	584.58	296.633	259.484	329.608
ENSG00000085382	90.7219	118.198	108.112	93.2776	318.513	181.568	69.3887	106.537	94.2628	215.586	433.21	158.12
ENSG00000085415	470.566	369.171	557.643	339.97	437.72	500.195	337.458	391.923	365.625	468.925	470.865	284.037
ENSG00000085433	625.538	545.614	766.51	563.068	734.882	950.964	598.325	676.419	538.608	1041.86	1426.35	1735.12
ENSG00000085449	791.681	639.297	773.097	653.15	638.13	890.705	707.815	702.749	777.714	1251.31	710.196	690.419
ENSG00000085465	125.642	101.342	116.03	187.765	22.3695	95.3048	95.1629	91.4819	64.4599	178.208	111.612	140.975
ENSG00000085491	835.177	835.258	769.982	380.219	341.905	402.53	816.44	919.018	954.609	578.947	228.857	332.884
ENSG00000085511	422.633	336.308	429.439	257.592	582.352	1065.35	772.539	904.21	554.638	250.532	1108.69	367.476
ENSG00000085514	31.289	46.1343	14.1327	28.9058	38.0806	2.05299	39.6218	26.3421	15.0665	28.4093	24.3292	24.933
ENSG00000085552	147.997	185.532	271.829	233.468	161.079	167.112	180.346	177.872	159.229	38.992	192.77	103.944
ENSG00000085563	13.9353	0	2.20527	10.2929	0	0	3.83081	0.600878	0.383928	4.85018	0	0
ENSG00000085644	150.533	210.5	148.608	180.191	209.284	178.664	269.555	204.09	209.798	133.299	222.764	118.08
ENSG00000085662	5965.87	7025.91	2963.58	6326.34	4433.08	4098.96	7954.56	7542.34	5353.99	5794.33	5560.33	5411
ENSG00000085719	1010.45	950.803	1642	719.86	11755	958.726	953.561	1182.87	1853.01	1235.53	1302.96	1505.89
ENSG00000085721	657.014	640.951	846.047	593	209.239	249.603	732.499	667.457	602.196	555.732	682.183	506.226
ENSG00000085733	2049.01	2300.79	1595.38	1583.97	839.734	1371.98	2146.39	2012.42	1735.53	821.639	732.803	793.631
ENSG00000085741	0.305248	9.4885	5.50716	0.599716	15.0056	40.2118	4.6252	0.434168	1.65992	4.23471	16.673	34.7267
ENSG00000085760	87.6558	84.4123	164.648	98.2638	94.6069	23.6632	84.3061	158.119	138.495	116.923	40.7701	38.231
ENSG00000085788	676.914	664.624	653.881	547.654	287.401	694.489	577.921	598.431	613.025	437.233	481.024	528.006
ENSG00000085831	4.61306	21.3721	57.0432	19.0571	64.2555	148.189	12.2094	12.2036	5.6721	1.33348	1.08665	72.0616
ENSG00000085832	174.314	131.726	249.514	85.7662	294.409	487.209	175.452	190.418	327.609	217.572	111.28	461.984
ENSG00000085840	21.9998	22.7577	16.6252	36.8779	47.786	90.1481	32.9219	16.7317	16.9751	47.8792	16.8271	25.3955
ENSG00000085871	130.012	136.818	148.897	113.903	129.521	169.55	125.996	129.736	131.941	126.419	147.466	110.381
ENSG00000085872	453.536	507.996	378.565	340.458	640.534	746.083	485.593	456.92	498.754	211.185	236.686	223.396
ENSG00000085978	599.56	601.4	613.929	687.243	426.442	1304.64	592.333	540.222	537.533	836.904	1594.85	1334.96
ENSG00000085982	57.5383	53.4365	68.5914	80.067	34.8323	103.517	55.1715	71.9909	44.9396	41.9347	787.341	28.4083
ENSG00000085998	381.797	438.988	399.124	594.52	231.171	60.4659	364.632	401.367	370.175	243.799	22.1861	6.84561
ENSG00000085999	8.24464	1.16297	0.473229	0	60.4605	0	2.13934	3.87492	0.734866	0	0	0
ENSG00000086015	767.106	731.856	362.041	383.787	607.156	494.563	705.995	440.882	507.545	232.05	221.158	312.816
ENSG00000086061	3065.49	2661.53	3037.48	1727.25	1144.67	1264.48	3034.24	2877.02	2809.07	2458.72	1584.52	3265.92
ENSG00000086062	5864.08	6087.58	5452.68	7264.38	7018.44	7311.45	6344.39	7403.47	6721.76	4742.26	5705.8	5041.16
ENSG00000086065	621.756	588.382	670.374	719.737	611.653	557.675	589.258	660.131	600.084	1046.16	767.439	776.331
ENSG00000086102	220.091	203.111	221.141	159.157	184.379	123.215	178.037	248.641	209.907	224.19	222.352	292.338
ENSG00000086159	6.78489	2.39573	8.45898	22.2216	0	12.8038	10.7494	11.7695	11.1519	27.891	0	3.51507
ENSG00000086189	0.613536	26.2768	29.0446	1.20583	50.3326	0	46.7975	24.5842	11.682	0	0	0
ENSG00000086200	292.658	215.04	282.103	291.314	526.088	416.114	408.981	259.782	187.627	468.149	305.615	202.998
ENSG00000086205	9.12559	0.835397	9.33005	0	0	0	0	0.722111	15.9394	0	3.8435	13.7832
ENSG00000086232	899.861	1006.45	858.434	717.32	574.843	798.256	1145.94	1075.26	863.431	767.031	608.39	1009.94
ENSG00000086289	89.9885	148.201	65.7376	162.497	97.5027	101.2	156.882	150.532	163.404	78.733	50.3984	92.4538
ENSG00000086300	0	0	15.5744	0	0	17.6835	0	30.9236	16.2616	0	0	0
ENSG00000086475	279.93	365.662	295.306	230.988	124.088	266.069	306.689	473.347	367.118	195.527	245.607	174.328
ENSG00000086504	77.2371	123.339	128.157	96.9881	40.6311	25.7414	156.892	169.601	108.699	77.9462	56.7158	55.0538
ENSG00000086544	563.957	839.192	619.225	422.762	347.148	941.54	1094.17	700.516	737.218	0	406.442	293.331
ENSG00000086548	13486.9	13441.3	14933.4	16359.6	15172.1	15461.6	13992.6	11945	15673.8	18687.7	18698.5	17851.4
ENSG00000086570	869.321	908.766	3014.98	1463.5	1524.58	1303.31	588.192	1016.84	966.665	825.382	615.012	610.952
ENSG00000086589	542.086	456.59	549.515	367.119	414.325	534.698	425.738	470.738	517.323	431.19	607.979	590.894
ENSG00000086598	3014.79	2891.82	3398.93	2991.67	3117.35	2868.8	2975.2	3477.75	3116.65	4199.65	4370.16	4226.37
ENSG00000086619	65.9957	23.6845	38.8949	79.958	0	15.9506	9.40186	33.2831	50.1433	348.751	33.6243	85.2698
ENSG00000086666	841.502	774.657	852.977	1040.13	960.068	744.677	797.252	709.599	854.202	1783.45	1635.49	1708.81
ENSG00000086696	171.58	118.357	397.478	188.594	221.524	569.34	165.202	241.628	243.807	89.882	393.556	104.359
ENSG00000086712	196.916	193.453	255.299	219.525	158.012	286.652	148.81	244.054	181.894	440.87	426.749	314.429
ENSG00000086717	3.97406	1.47671	3.66541	5.68738	13.2932	18.5677	0	2.11302	1.8884	0	0	49.012
ENSG00000086730	16.8233	40.01	8.74712	7.97794	25.4002	74.9022	44.116	22.9935	26.6505	0	13.5137	5.56144
ENSG00000086758	6149.94	5616.54	5021.42	5390.01	5872.04	3685.26	4658.27	5324.09	5078.35	3720.01	3023.73	3173.95
ENSG00000086827	228.635	180.572	283.004	310.625	207.11	232.458	203.786	249.686	215.623	318.192	317.632	377.054
ENSG00000086848	268.812	196.875	291.484	200.286	151.973	167.542	296.179	226.258	268.971	259.683	231.566	242.308
ENSG00000086991	5.68448	12.1651	9.97818	9.88154	0	0	4.88398	7.93128	3.29926	0	0	0
ENSG00000087008	122.798	115.982	203.187	95.7695	143.95	111.734	113.188	152.075	112.245	108.285	149.534	224.182
ENSG00000087053	345.596	223.668	346.107	228.936	83.568	129.485	263.346	260.493	267.665	171.198	62.158	232.908
ENSG00000087074	2796.64	3086.19	2026.01	2099.1	2527.14	1189.27	3437.48	2661.3	2624.4	1440.16	1015.06	976.225
ENSG00000087076	14.094	16.0944	19.4601	24.3176	0	6.0647	26.0144	11.8555	27.1766	0	22.5666	8.16432
ENSG00000087077	648.178	764.801	647.117	471.207	321.576	311.251	698.765	636.803	665.435	96.2992	174.801	270.472
ENSG00000087085	86.3099	168.272	53.4192	174.111	152.968	73.6818	231.925	136.018	143.505	60.0897	52.1411	42.8415
ENSG00000087086	11054.1	9108.23	7723.52	11355.7	15882.7	15460.8	11786.3	10059.2	11136.4	15171.1	13202.9	13682.8
ENSG00000087087	815.212	730.784	497.112	626.28	836.117	801.132	749.442	607.089	571.895	507.327	691.53	1042.42
ENSG00000087088	307.859	327.225	249.282	198.644	402.793	277.55	468.755	329.455	342.782	249.446	152.324	121.256
ENSG00000087095	355.808	335.268	192.208	356.14	344.674	241.086	249.429	337.46	344.564	233.116	281.039	263.262
ENSG00000087111	414.03	311.287	266.243	346.448	143.573	324.313	340.494	252.346	319.289	339.233	305.532	301.143
ENSG00000087116	3.98806	0	1.82239	0	0	0	0	2.4869	2.27979	0	0	0
ENSG00000087128	38.2698	22.6596	36.7233	66.9703	34.9219	38.9274	21.1118	27.1917	17.8774	85.7231	58.569	29.3239
ENSG00000087152	1130.57	1330.41	767.528	1177.41	574.848	1061.64	1049.08	1412.74	892.317	452.548	478.007	511.236
ENSG00000087157	236.218	204.921	150.713	221.603	129.77	242.078	192.863	174.665	194.842	251.974	249.654	193.07
ENSG00000087191	223.391	270.192	270.892	203.421	150.612	192.54	224.826	240.494	240.916	117.409	282.994	139.444
ENSG00000087206	151.15	95.792	80.8911	116.87	99.3792	74.1961	105.712	87.4103	130.085	224.132	60.5866	67.6661
ENSG00000087237	0.495128	0	2.18472	0	0	0	0	2.77046	1.78237	0	0	0
ENSG00000087245	526.526	920.425	273.756	1148.98	458.574	614.203	350.909	515.155	420.626	360.992	305.968	868.429
ENSG00000087250	2.15141	3.24948	6.53485	5.60481	19.2347	9.50738	2.82403	7.47167	2.56368	41.0983	26.7686	35.2541
ENSG00000087253	823.367	613.203	560.593	1039.14	1205.6	476.38	523.532	634.479	515.024	810.422	1537.36	659.219
ENSG00000087258	1.89511	6.57366	2.57876	0	9.72802	19.3322	6.86339	8.04531	8.31298	0	0	0
ENSG00000087263	397.606	366.491	510.407	369.516	390.37	488.788	489.286	382.893	440.842	407.372	780.393	708.546
ENSG00000087266	1001.42	1110.88	888.601	1826.84	1303.98	1432.89	1618.95	1145	1098.83	541.364	935.513	1045.15
ENSG00000087269	304.072	336.014	348.226	317.989	296.116	234.06	325.251	276.506	287.926	332.33	284.322	243.866
ENSG00000087274	1672.14	2314.35	1811.3	1665.45	1735.23	1474.78	2171.57	2317.07	1841.45	989.745	1147.19	1120.25
ENSG00000087299	124.745	113.919	134.216	246.523	425.317	549.953	72.9067	86.4011	136.541	296.785	238.42	143.093
ENSG00000087301	35.7746	55.0241	36.66	50.0528	11.6791	27.6315	35.0926	36.4297	45.909	90.208	138.756	140.917
ENSG00000087302	348.093	323.849	431.442	207.731	215.252	252.824	359.763	395.933	382.962	429.157	497.996	383.449
ENSG00000087303	31.7484	56.148	10.0741	63.6851	33.6955	48.0428	70.4964	30.3396	52.8159	99.7437	64.8255	112.639
ENSG00000087338	234.284	188.989	192.187	252.33	171.787	280.664	154.447	227.999	187.989	338.805	254.465	293.331
ENSG00000087365	610.874	867.666	490.856	638.629	767.887	339.363	774.347	742.672	708.376	194.334	534.904	256.376
ENSG00000087448	463.641	411.128	409.154	251.232	622.372	296.121	519.97	370.051	476.917	249.14	125.399	220.328
ENSG00000087460	5307.95	5318.37	4803.43	3561.19	4912.22	4746.33	5544.24	5280.58	5753.28	3333.49	2482.89	2941.3
ENSG00000087470	549.188	661.224	753.335	430.096	691.977	406.697	430.735	547.081	503.796	850.78	537.805	585.102
ENSG00000087494	6294.32	6630.03	8322.63	3679.56	3519.08	3388.07	6004.95	6188.55	6011.57	2139.7	1819.41	2024.08
ENSG00000087495	29.3065	33.4249	40.0348	1.2895	0	11.1335	25.8491	19.5897	21.5335	0	7.41699	22.5235
ENSG00000087502	265.09	210.464	265.586	227.743	554.82	537.648	238.408	251.077	314.552	533.65	436.788	343.469
ENSG00000087510	184.882	197.03	189.316	104.711	173.802	141.772	197.022	196.209	193.161	115.784	133.035	116.52
ENSG00000087586	136.391	85.8775	172.261	52.8936	64.1229	80.6869	125.293	111.417	115.169	131.294	111.47	110.429
ENSG00000087589	0	0	9.29074	17.7056	0	38.2597	13.4954	6.77676	0	21.4473	6.73815	22.7485
ENSG00000087842	8.87036	9.48913	23.2545	17.6823	35.1916	11.3454	6.2088	4.10074	10.1889	56.1164	0	96.5106
ENSG00000087884	17.8458	17.1042	6.4186	12.6171	11.3506	0	15.3736	6.38194	13.4487	9.57553	14.7207	29.1991
ENSG00000087903	39.9376	21.1213	17.5896	64.4117	418.275	116.262	27.9117	18.0716	13.4353	419.929	87.4791	208.573
ENSG00000087995	230.059	246.859	242.608	212.305	218.579	104.932	244.852	159.6	207.869	162.059	87.3121	233.817
ENSG00000088002	60.4447	76.457	69.8564	97.9623	73.4569	63.647	98.0767	59.3097	72.6115	11.9826	80.4936	25.3884
ENSG00000088035	12.7813	23.8258	37.7652	0	36.9994	0	21.9899	19.0663	12.4331	0	0	0
ENSG00000088038	305.418	367.64	232.994	225.346	475.043	383.328	340.176	310.323	308.078	242.73	237.855	137.033
ENSG00000088053	10.963	10.5082	12.2493	22.4813	21.4668	27.8248	9.31498	4.0286	6.33048	26.7845	0	4.48761
ENSG00000088179	311.699	247.028	512.444	303.171	158.012	286.945	424.147	356.111	357.142	644.224	685.76	407.04
ENSG00000088205	766.084	640.387	1016.09	867.485	551.867	670.605	566.336	748.787	605.355	708.169	550.852	522.79
ENSG00000088247	1813.5	2132.22	1675.88	1578.83	1389.33	1541.26	2112	2031.23	1978.84	1180.62	1117.12	1068.77
ENSG00000088256	1047.28	1411.93	955.721	1161.33	1108.8	1422.48	1180.66	1208.42	1139.35	808.191	971.508	969.758
ENSG00000088280	31.3731	42.1089	37.4272	66.4369	192.727	76.3039	11.7104	23.9154	33.5676	16.6048	104.587	80.7358
ENSG00000088298	124.148	132.966	158.237	139.412	94.9509	105.546	85.0792	131.135	119.066	179.534	186.463	155.583
ENSG00000088305	0	0	6.68346	0	0	36.7834	27.2993	14.03	0	0	0	0
ENSG00000088325	66.7197	35.415	58.5027	98.7153	118.92	100.674	50.7206	62.9583	43.3505	247.179	225.665	300.147
ENSG00000088340	84.9127	120.297	47.7639	178.902	115.122	79.4924	74.7361	43.8948	99.9921	48.8737	62.4678	113.166
ENSG00000088356	146.632	184.92	188.917	176.899	84.9755	72.041	182.081	197.076	212.959	237.922	142.934	211.282
ENSG00000088367	652.224	1105.74	523.213	522.139	410.78	460.024	772.578	458.256	886.945	401.651	278.886	210.764
ENSG00000088386	36.523	34.156	21.1693	46.8698	29.393	90.9071	27.8506	11.9481	23.591	120.595	48.6944	56.6535
ENSG00000088387	655.649	786.469	466.708	324.714	1644.9	779.338	450.107	306.591	264.346	229.35	2186.12	374.443
ENSG00000088448	1024.68	1063.44	723.103	781.845	623.39	834.377	797.571	1209.79	776.985	1000.8	674.552	1259.08
ENSG00000088451	52.0708	37.1859	87.1438	80.3164	17.9989	27.8391	48.4122	40.4969	35.7785	35.2256	106.236	40.2193
ENSG00000088538	41.1757	63.132	29.99	67.034	65.4297	72.2259	57.6713	28.1887	33.8447	32.7324	118.825	53.6886
ENSG00000088543	17.6559	16.9334	29.5684	32.6476	73.0635	34.6739	24.4139	43.8745	28.8397	25.3943	62.4189	105.508
ENSG00000088682	197.587	205.735	296.42	142.762	205.783	172.97	170.849	196.584	213.571	125.56	174.179	271.454
ENSG00000088726	303.937	317.678	545.234	290.792	626.243	214.391	401.29	441.795	430.77	324.153	268.178	451.005
ENSG00000088727	10.6627	11.1603	11.4391	22.2863	0	4.02602	39.2781	10.3453	18.7789	23.4206	14.8927	41.9056
ENSG00000088756	31.8662	27.5376	8.73546	16.7169	12.4739	81.6423	23.2488	6.61049	46.3776	19.1767	59.8327	7.52176
ENSG00000088766	222.868	207.254	264.637	131.801	236.249	341.271	176.577	182.547	179.894	196.531	140.261	197.403
ENSG00000088808	276.956	286.594	362.58	437.236	363.363	522.284	311.694	352.74	297.633	501.027	422.07	458.061
ENSG00000088812	1689.49	1710.84	1872.04	1530.05	1558.55	1227.52	1477.58	1711.84	1629.63	1783.1	1287.01	1799.3
ENSG00000088826	464.153	435.108	240.89	534.279	568	778.502	512.002	528.344	383.769	689.13	761.145	399.587
ENSG00000088827	0	0	1.92165	7.9009	0	0	2.23678	0	1.09006	0	3.78712	40.4111
ENSG00000088832	2559.49	2591.02	2925.51	2662.16	2787.13	2799.74	2660.69	3086.67	2799.07	3485.64	3220.9	3749.77
ENSG00000088833	882.962	755.935	660.817	884.309	839.288	676.793	741.328	676.654	767.573	877.684	663.339	595.931
ENSG00000088836	174.077	285.052	149.97	83.6061	113.003	160.216	205.032	246.414	224.926	0	38.7061	33.5016
ENSG00000088854	215.932	226.713	236.287	192.44	179.025	206.224	252.473	226.751	218.678	116.843	80.9349	165.882
ENSG00000088876	33.0925	60.843	31.9278	32.262	3.53773	56.6459	85.8027	72.3994	63.092	7.97491	62.8112	0
ENSG00000088881	49.5406	55.3083	28.7446	44.6552	12.7442	51.1594	142.812	79.3923	64.8917	267.396	47.2972	61.802
ENSG00000088888	1405.92	1497.33	1373.47	928.034	939.606	1155.32	1508.92	1449.8	1484.65	663.328	957.545	666.158
ENSG00000088899	701.972	858.778	496.974	674.899	643.998	623.085	845.39	733.7	813.742	279.806	438.855	374.328
ENSG00000088926	0	0	1.50924	3.22853	0	0.705437	1.69158	0	4.56852	0	0	0
ENSG00000088930	418.12	436.009	577.53	370.427	421.711	397.893	426.309	450.314	472.186	568.217	475.097	445.011
ENSG00000088970	16.1646	23.9123	41.6555	13.2358	0	3.79356	15.7772	56.5829	41.1841	13.4323	12.0347	22.4134
ENSG00000088986	1834.42	1924.78	2924.18	1868.91	2063.86	2232.98	2252.22	2251.35	2209.23	2740.02	2912.35	2911.92
ENSG00000088992	0	2.51669	0	0	1.35431	0	0.301085	0.319754	3.60259	0	0	0
ENSG00000089006	540.416	446.364	717.803	333.766	455.489	776.608	475.353	494.721	621.788	373.93	355.432	434.217
ENSG00000089009	1988.8	1563.91	2578.37	1581.57	2121.87	2036.66	1615.84	2002.72	2126.91	3057.42	1942.77	2306.29
ENSG00000089012	7.8719	1.12233	0	0	0	0	5.3412	0.53771	4.83821	0	7.11271	21.9782
ENSG00000089022	423.504	335.894	334.91	239.606	238.446	273.341	346.51	237.886	466.903	115.38	141.348	170.147
ENSG00000089041	2.67683	18.2631	1.9513	7.03237	35.4997	15.9544	4.08988	18.7535	10.135	18.2463	13.2691	35.1732
ENSG00000089048	35.9824	30.6248	53.383	50.6158	29.7212	50.3244	29.292	39.2458	47.898	79.6504	19.4091	101.084
ENSG00000089050	307.81	330.717	445.387	241.06	215.432	237.872	296.118	289.424	323.313	274.969	279.567	304.644
ENSG00000089053	1034.28	762.173	1206.76	708.195	559.101	882.694	693.009	922.214	752.886	656.846	983.913	817.42
ENSG00000089057	365.061	469.171	732.539	804.817	778.409	1161.41	352.466	492.913	422.577	778.142	1248.77	758.113
ENSG00000089060	139.73	122.712	61.1852	178.939	9.94858	219.427	122.323	151.991	123.801	194.787	74.1394	44.1984
ENSG00000089063	586.693	627.121	692.437	596.381	485.197	642.101	635.422	608.368	714.193	584.304	731.011	776.178
ENSG00000089091	11.4382	1.85405	15.9108	0	19.2644	0	1.69397	11.7912	18.405	33.951	82.1458	15.9966
ENSG00000089094	93.3744	210.457	175.066	243.817	145.037	103.091	221.188	181.064	224.859	36.0203	92.8328	206.862
ENSG00000089101	1.79626	0	0.653466	0	0	0	1.25952	0	2.68245	0	0	0
ENSG00000089116	3.89079	7.02197	1.62357	17.4768	34.1971	0	10.9448	3.1541	11.171	17.9936	10.4153	10.9063
ENSG00000089123	35.3744	60.9026	120.645	99.9859	36.8367	66.676	74.4282	52.6011	68.5607	160.111	93.3309	136.398
ENSG00000089127	56.7982	39.8413	222.117	261.54	220.277	49.4399	119.351	103.671	137.431	65.2953	43.0021	353.162
ENSG00000089154	1427.32	1532.56	1917.1	1978.96	4478.57	1369.42	2011.84	1698.79	1589.62	600.352	913.594	871.331
ENSG00000089157	9672.42	9726.92	16651.7	10581.7	12157.8	10253.8	10700.2	11120.3	10548.2	15584.2	14703.5	15193.4
ENSG00000089159	5296.05	5417.54	3365.32	3870.3	3864.05	3835.03	5676.96	4566.71	4473.31	1376.36	1837.41	1703.06
ENSG00000089163	14.4188	14.3088	6.91608	23.3651	8.41502	28.4699	15.8435	6.87111	6.23562	25.7117	16.3823	15.6921
ENSG00000089169	10.4286	15.4303	6.7292	0	11.784	0	22.2372	8.24536	7.75637	7.99645	1.55368	7.04863
ENSG00000089177	136.544	111.016	174.863	201.167	227.574	322.002	136.466	157.404	145.836	257.99	333.77	258.542
ENSG00000089195	124.908	97.3458	198.282	165.562	115.52	120.525	91.0826	93.3956	131.874	114.042	179.792	138.143
ENSG00000089199	2.60868	0.976123	0	0	0	0	2.22994	2.72891	0.288597	0	0	0
ENSG00000089220	662.589	690.861	696.272	553.175	500.361	450.656	784.225	704.1	671.886	1065.44	1093.75	747.847
ENSG00000089234	412.318	286.597	356.337	187.699	221.489	391.876	348.795	332.52	373.609	355.763	315.159	313.129
ENSG00000089248	218.771	274.582	247.008	327.79	380.049	183.704	256.737	248.61	278.056	327.067	365.494	465.576
ENSG00000089250	5.31117	3.2305	3.93767	0	0	31.857	4.65706	8.26288	8.37793	0	0	4.74056
ENSG00000089280	1303.85	1159.03	1148.71	966.988	824.874	1108.67	1009.64	1258.02	1264.65	647.481	670.836	1008.65
ENSG00000089289	237.546	241.209	284.23	259.955	342.914	243.096	284.515	231.178	244.348	420.877	286.887	430.351
ENSG00000089327	288.35	180.034	197.612	283.28	425.906	356.566	276.647	254.619	253.715	223.415	291.329	326.963
ENSG00000089335	73.5206	46.3723	28.8974	23.4937	98.7864	57.1112	21.9243	41.7176	44.217	195.081	17.2966	20.5822
ENSG00000089351	157.465	233.192	149.611	303.843	230.898	234.735	163.994	202.009	150.598	70.1445	185.05	162.504
ENSG00000089356	1070.01	1045.19	2958.52	1572.06	1142.47	1507.31	1188.57	1386.37	1225.82	1360.17	1562.95	2014.18
ENSG00000089472	8.60039	12.941	2.6922	0	0	0	20.3217	1.63299	4.80726	0	16.2047	0
ENSG00000089486	630.462	799.541	425.231	483.073	455.504	877.881	643.78	748.268	608.53	471.39	683.042	240.274
ENSG00000089505	11.5742	19.3195	17.0378	29.9663	53.824	28.1749	10.0494	6.66222	8.04454	30.3862	11.5713	12.9447
ENSG00000089558	0.645995	2.88076	2.26202	8.88771	9.94315	0	0	3.6604	2.06584	0	0	9.3368
ENSG00000089597	2356.82	2745.28	2850.51	2287.85	2037.32	2382.06	2556.46	2870.75	2553.09	2049.91	2342.59	2515.1
ENSG00000089639	143.617	185.49	145.421	137.987	286.009	234.914	201.34	210.813	203.641	23.26	97.0757	54.2892
ENSG00000089682	56.6542	44.8524	47.0792	33.1218	241.527	9.22346	32.9789	29.1398	29.0012	10.9826	0	8.71968
ENSG00000089685	15.733	25.5661	12.0195	12.0243	9.35314	14.4408	4.80371	11.3707	8.77378	62.0813	15.3268	31.7589
ENSG00000089692	9.74709	20.8474	22.8242	26.9997	34.937	56.9641	20.9083	20.9737	24.3476	38.9073	22.9887	8.65964
ENSG00000089693	2291.57	2317.4	2415.88	2109.72	2165.15	2377.89	2350.7	2344.88	2247.94	3233.93	2683.56	3078.29
ENSG00000089723	200.605	247.301	141.662	473.396	373.706	358.335	206.497	199.573	201.003	345.698	260.015	294.678
ENSG00000089737	1123.58	1055.96	1217.66	1538.55	1828.03	1687.95	1085.91	980.5	1209.44	3514.84	2783.42	1941.77
ENSG00000089775	202.572	219.67	256.501	294.163	229.493	177.273	208.953	229.397	253.845	376.41	240.52	221.453
ENSG00000089818	195.322	202.312	202.906	251.415	341.048	313.943	128.012	178.668	236.162	536.365	273.457	507.122
ENSG00000089820	9.2792	16.4387	3.44516	7.78047	10.7507	18.2684	35.2626	13.0564	8.87431	37.5166	11.5657	11.2957
ENSG00000089847	2.23684	2.49332	5.85046	9.12077	0	0	0.242389	1.52945	1.21528	0	0	26.7034
ENSG00000089876	640.323	771.153	831.112	536.391	454.679	437.87	730.149	776.234	699.304	558.102	612.416	650.089
ENSG00000089902	1270.45	1106.7	1221.69	1036.77	2120.49	1248.39	1079.38	1226.11	1419.83	1108.21	1079.1	931.892
ENSG00000089916	939.128	934.945	736.996	568.351	475.664	884.436	764.446	913.929	883.263	816.847	364.368	794.302
ENSG00000090006	226.49	173.201	186.745	500.144	626.497	322.744	242.323	181.47	220.862	81.7243	451.145	338.879
ENSG00000090013	102.106	97.4442	174.982	260.697	193.377	123.22	146.752	122.978	133.017	254.571	308.34	267.99
ENSG00000090020	2365.77	2811.53	2058.11	3787.67	4762.85	3499.08	2660.78	2657.87	2546.37	3360.19	4421.22	3853.54
ENSG00000090054	719.592	908.484	757.918	621.136	426.132	560.226	664.915	825.149	708.605	715.961	1428.26	663.419
ENSG00000090060	3279.09	2900.08	2761.51	2304.7	1874.65	1752.11	2084.88	2698.55	2605.53	2363.38	2608.7	2419.87
ENSG00000090061	667.139	684.057	447.015	491.462	422.405	436.713	526.413	568.478	648.509	379.339	236.16	609.611
ENSG00000090097	150.827	204.783	130.096	210.54	319.554	380.482	283.636	180.005	213.755	212.41	208.265	246.16
ENSG00000090104	0	0	0	8.36257	0	0	0	2.06054	0	0	0	0
ENSG00000090238	217.581	222.16	167.032	359.558	318.276	254.272	314.888	261.319	248.791	158.969	171.025	324.549
ENSG00000090263	110.937	93.212	113.221	60.1335	81.5216	29.7761	73.0066	70.3429	70.4544	100.444	37.813	183.379
ENSG00000090266	103.68	153.672	150.519	143.414	85.8899	119.803	165.426	158.101	149.248	76.5975	123.373	98.0702
ENSG00000090273	347.203	319.064	326.636	323.633	107.646	216.232	336.856	310.574	272.028	188.578	302.409	253.038
ENSG00000090316	613.471	718.933	532.832	531.056	407.681	302.302	700.643	565.764	561.265	578.902	886.588	754.547
ENSG00000090339	1374.15	1480.04	1333.46	5848.99	5788.31	5617.01	4425.86	4003.14	3201.33	5948.29	6950.04	6116.58
ENSG00000090372	960.657	975.828	991.576	530.141	540.512	1197.27	966.728	929.693	862.148	563.766	873.665	798.815
ENSG00000090376	290.552	265.697	317.469	507.613	512.613	825.776	242.971	418.1	395.693	508.72	650.758	457.687
ENSG00000090382	22.5053	7.16442	25.6353	39.1531	15.7857	39.2495	12.2228	19.7128	26.2527	11.8931	38.7442	12.6053
ENSG00000090432	473.386	541.036	514.667	424.666	547.878	377.925	600.919	515.918	517.933	395.604	467.685	473.205
ENSG00000090447	48.7759	7.23593	37.896	72.9817	77.1258	21.6967	18.3505	31.9407	30.3366	38.5251	29.6732	64.1903
ENSG00000090470	118.528	51.6203	115.964	169.138	78.5822	34.713	49.214	46.4956	65.4986	64.9702	57.7456	277.274
ENSG00000090487	385.057	387.396	516.318	435.968	526.294	465.315	419.537	448.219	415.571	674.346	649.308	719.141
ENSG00000090512	0	0	3.00505	0	0	0	0.777506	0	0.97703	0	0	0
ENSG00000090520	161.001	136.593	123.249	165.465	115.192	168.031	150.147	171.918	174.392	268.616	217.037	263.214
ENSG00000090530	258.564	272.484	191.627	317.51	561.036	192.176	103.96	338.881	144.818	265.272	172.988	642.46
ENSG00000090539	18.3116	19.6625	7.6825	25.6219	47.8365	9.15597	17.0738	12.0872	8.58482	0	11.4639	12.1794
ENSG00000090554	4.98071	7.0583	22.3683	18.0841	36.649	20.3286	16.8997	9.40786	8.66665	52.6036	12.1366	11.9298
ENSG00000090565	336.091	356.85	243.267	165.21	497.163	209.475	376.866	276.546	315.238	272.508	223.977	150.214
ENSG00000090581	167.2	232.827	142.593	183.401	167.948	153.446	204.602	174.274	195.741	61.888	143.238	92.2257
ENSG00000090612	67.0112	110.366	154.603	89.3631	325.618	214.541	144.321	118.351	90.2029	50.0978	39.8325	82.2989
ENSG00000090615	262.504	403.927	134.256	94.0991	0	725.707	531.529	246.449	280.615	319.39	0	245.893
ENSG00000090621	1104.09	1341.22	1300.14	1326.54	919.76	810.952	1243.3	1505.66	1947.3	605.966	802.897	1768.83
ENSG00000090659	0.96752	3.59565	0.564442	1.90171	65.5239	0	3.61345	6.37557	1.31275	0	0	0
ENSG00000090661	39.1078	28.1584	35.0424	94.5118	45.7501	66.7	32.5069	21.42	45.9319	34.795	77.8173	50.6352
ENSG00000090674	268.77	228.798	161.924	270.944	362.209	301.88	349.494	193.021	179.098	225.49	152.227	314.591
ENSG00000090686	304.802	297.333	227.369	292.133	576.011	286.773	261.146	241.3	272.914	252.313	471.126	407.208
ENSG00000090776	1323.82	1580.5	1287.35	981.042	1342.25	1123.65	1595.14	2032.15	1372.62	651.507	974.41	766.908
ENSG00000090857	646.15	638.829	459.543	602.496	826.313	566.28	662.15	678.275	533.599	627.573	863.797	373.63
ENSG00000090861	358.97	323.458	359.586	373.044	0	401.004	248.983	226.712	400.098	474.496	178.809	415.298
ENSG00000090863	1830.28	1736.51	1775.48	1311.98	1276.96	1613.13	1660.34	1843.18	1835.19	1361.04	2102.44	1342.02
ENSG00000090889	1.2865	0.478113	2.25147	0	15.846	21.8694	1.31039	0.910666	0.698198	0	16.9691	3.15661
ENSG00000090905	2297.44	1445.22	1140.87	1525.78	648.235	1521.66	1481.21	1162.16	1088.34	940.262	814.537	786.395
ENSG00000090924	713.565	837.843	673.018	1172.43	594.159	857.731	1174.32	596.581	584.143	151.95	106.943	188.518
ENSG00000090932	16.0924	2.21396	36.5042	22.8889	5.23493	0	8.19393	4.31117	9.48137	0	5.6871	32.2591
ENSG00000090971	24.6596	27.1457	19.9368	61.5708	12.3791	8.62289	71.5917	21.9361	18.4889	21.1296	11.9888	14.6824
ENSG00000090975	180.683	191.63	210.637	73.8281	98.0372	69.4096	216.329	173.624	210.681	10.1618	232.088	64.7046
ENSG00000090989	366.761	255.084	440.685	222.261	167.796	108.018	256.091	361.397	374.132	221.785	240.382	166.875
ENSG00000091009	752.816	481.539	768.988	805.935	1115.26	607.118	440.292	629.514	594.109	806.95	1237.92	912.881
ENSG00000091039	2006.13	1847.24	1653.84	1873.65	1532.5	2007.55	1767.06	1669.54	1734.57	2395.33	3635.28	3057.02
ENSG00000091073	692.342	746.095	606.455	1011.02	675.388	777.778	800.51	797.904	753.172	469.163	629.347	426.99
ENSG00000091106	2.70955	1.27839	0.334719	0	0	0	0	2.84398	0	0	0	0
ENSG00000091127	117.475	147.96	301.582	87.5114	89.2106	76.836	101.479	132.097	145.312	13.4043	79.4581	88.1683
ENSG00000091128	28.5883	49.2584	24.447	16.6257	9.50034	54.7116	20.6779	29.3158	15.0546	14.2843	36.7893	53.5781
ENSG00000091129	509.323	562.17	530.198	295.316	1474.62	386.443	469.971	731.444	497.79	564.641	202.031	422.712
ENSG00000091136	907.199	635.402	566.438	776.661	594.138	381.665	277.375	555.763	762.47	0	739.715	987.433
ENSG00000091137	1.26545	1.51357	2.44028	4.96061	0	0	1.34416	0.996146	2.65549	0	0	9.3541
ENSG00000091138	0.465298	0	0	5.48619	0	0	0	3.59513	0.252777	0	0	0
ENSG00000091140	311.308	320.818	458.278	473.422	150.327	238.757	273.654	255.286	392.512	683.544	565.191	280.65
ENSG00000091157	255.94	220.305	259.075	225.649	600.263	316.382	150.521	143.585	130.779	1275.05	273.155	592.155
ENSG00000091164	504.602	430.837	472.909	335.558	392.296	432.965	421.626	435.045	386.057	699.55	420.972	368.932
ENSG00000091181	3.11025	3.13779	1.0058	0.844934	0	9.81292	13.3421	4.10093	3.45846	0	0	0
ENSG00000091262	8.20158	7.32247	10.1184	10.2456	0	6.02934	10.4022	17.5627	14.4228	0	0	0
ENSG00000091317	1200.14	1217.06	1671.67	1428.88	1054.82	990.934	1217.11	1346.43	1305.17	1746.91	1710.74	1687.84
ENSG00000091409	7322.31	6538.07	3949.56	5889.16	3565.11	5065.87	2839.34	7061.35	5102.18	4847.61	2823.29	5677.15
ENSG00000091428	39.6254	31.5593	28.7593	62.8794	41.3158	19.1932	37.0175	27.1806	43.3725	83.0606	23.2568	38.7049
ENSG00000091436	353.679	323.638	458.244	218.567	234.694	396.741	468.019	470.953	388.376	237.126	266.799	290.764
ENSG00000091483	186.986	202.333	308.234	260.123	248.39	353.948	205.564	233.822	216.876	427.442	385.809	492.981
ENSG00000091490	1593.4	1545.13	964.277	1109.5	689.861	1439.12	1652.35	1511.07	1669.64	1772.54	1151.46	1010.66
ENSG00000091513	672.563	1175.06	1201.16	1036.98	586.747	585.893	582.704	719.324	956.917	1279.59	761.465	1206.54
ENSG00000091527	3461.85	3298.7	2693.23	2012.88	1684.36	1661.03	2982.04	3605.65	3170.28	2724.69	2518.51	2521.16
ENSG00000091536	11.1074	4.94546	16.5898	5.53498	16.498	0	15.0943	3.36028	42.9609	16.9855	15.1132	33.6041
ENSG00000091542	3496.95	3602.68	2960.1	2998.25	3133.47	2941.69	3869.16	4169.2	3666.5	2077.07	2722.5	3181.73
ENSG00000091592	67.296	150.779	126.449	17.976	209.403	26.7406	139.784	163.389	71.5465	70.0656	104.598	355.679
ENSG00000091622	279.939	382.021	284.86	316.031	407.673	443.189	326.124	341.721	437.693	267.084	183.575	142.258
ENSG00000091640	58.0818	63.6274	37.2468	15.7582	18.0764	45.8783	63.8583	56.8389	50.7453	26.8766	26.2348	13.4801
ENSG00000091651	628.412	392.811	177.36	320.131	183.267	312.35	243.135	267.349	266.63	196.183	225.02	270.004
ENSG00000091656	27.2738	26.0464	30.7117	44.309	162.873	23.0454	6.80364	19.8395	8.61164	14.4809	50.5723	43.0173
ENSG00000091704	0	0.903231	1.58472	5.44378	0	0	0	1.29588	1.3251	0	8.74343	0
ENSG00000091732	26.3913	51.7267	77.7234	16.9077	0	2.22831	113.121	40.8036	67.1669	26.1777	24.7374	33.9198
ENSG00000091831	14.1668	23.5905	15.5776	2.55322	0	0	9.24551	8.92555	14.2566	3.00361	2.44765	6.37495
ENSG00000091844	54.8916	45.1989	70.867	130.852	59.1661	145.867	31.5069	35.2866	31.242	120.895	135.091	69.1154
ENSG00000091879	13.1229	6.35745	5.11244	4.30586	32.3819	31.5606	17.9401	11.2453	12.4868	0	6.0366	0
ENSG00000091947	68.2835	71.1891	82.8151	52.7495	51.3548	108.48	98.2409	92.8272	72.9787	33.8505	19.6924	60.3827
ENSG00000091972	37.4711	51.1812	34.6087	18.104	58.7951	56.5181	26.7138	39.1165	34.0393	75.8559	84.6822	18.906
ENSG00000091986	640.265	568.555	326.449	477.571	770.475	1161.41	675.628	534.171	605.896	482.442	324.584	481.811
ENSG00000092010	441.707	433.86	710.996	610.029	527.719	518.715	476.227	526.648	511.415	1048.7	838.966	999.384
ENSG00000092020	72.0181	108.944	115.582	110.469	68.6719	54.0778	152.954	88.3833	122.054	94.9195	55.4395	134.661
ENSG00000092036	31.3561	15.0547	42.0925	60.4847	48.3581	20.202	46.1515	27.1438	48.8832	0	52.0703	6.60036
ENSG00000092051	0	1.54486	2.42391	3.064	0	3.5331	0	0	3.50785	0	0	9.2303
ENSG00000092068	78.8644	104.589	60.4788	237.176	256.589	516.054	125.968	135.698	78.4979	175.778	311.409	251.681
ENSG00000092094	51.5648	76.2602	72.1956	10.8582	57.9106	74.9682	132.841	41.139	84.6296	37.3	88.4013	54.6447
ENSG00000092096	69.6109	39.2369	26.1678	70.2013	20.0903	12.2307	49.1268	49.8643	37.6859	88.0322	76.745	31.4482
ENSG00000092098	175.475	141.249	113.676	215.927	44.2591	119.347	220.563	85.3252	137.971	27.8675	33.5032	228.79
ENSG00000092108	231.997	181.973	311.154	16.2011	208.623	108.478	157.081	317.991	295.666	607.744	205.391	295.443
ENSG00000092140	130.542	123.955	196.352	378.121	1376.93	877.561	273.927	234.541	128.844	299.229	218.968	346.531
ENSG00000092148	1022.33	1351.37	1033.4	647.984	492.883	146.542	1141.33	1094.29	1200.31	559.633	851.564	923.304
ENSG00000092199	4640.55	3937.68	6491.07	5028.88	5803.7	4960.7	3872.09	5042.56	4976.7	6004.06	6011.92	5314.09
ENSG00000092201	615.167	593.453	719.547	567.227	499.974	588.846	494.366	567.482	509.885	941.184	700.307	841.574
ENSG00000092203	1042.36	1024.35	1021.72	1177.98	718.227	910.507	1220.87	1147.71	1030.74	1354.37	2489.09	1115.2
ENSG00000092208	10.341	16.7801	26.0489	7.73412	75.3096	0	12.7729	20.933	13.5866	32.97	8.07049	26.2655
ENSG00000092295	91.1796	159.056	379.109	136.771	128.444	97.4813	117.058	156.83	152.978	136.16	128.615	47.8753
ENSG00000092330	88.3154	101.12	72.7058	283.86	168.801	311.884	116.181	131.427	129.064	201.373	191.108	129.426
ENSG00000092377	59.4469	41.8966	24.3815	43.5343	26.0458	51.5481	46.8982	46.6522	33.8256	9.04032	0	3.19588
ENSG00000092421	2028.57	1815.75	1595.98	1431.34	2058.29	1461.97	1455.4	1954.54	1480.88	2545.11	1133.51	1717.99
ENSG00000092439	893.08	513.789	680.608	429.846	394.532	804.879	396.749	588.519	647.245	429.928	538.223	783.094
ENSG00000092445	95.3203	100.046	82.4102	103.33	197.816	388.354	98.1065	81.1103	89.1532	138.064	220.492	117.17
ENSG00000092470	14.9431	9.95167	9.02839	51.3938	13.1807	52.4803	23.0114	12.1914	8.45282	27.25	4.96497	21.0203
ENSG00000092529	26.9113	9.1462	20.9875	10.045	70.4115	0	20.7902	5.24128	12.7596	50.8789	0	4.26732
ENSG00000092531	322.345	327.496	304.368	282.218	155.432	301.442	277.81	334.224	299.303	648.552	322.338	1060.93
ENSG00000092607	2.33808	0	0.341191	0	0	0	0	4.5553	4.12546	0	8.78164	3.81098
ENSG00000092621	30.081	16.3942	0	4.22644	97.5552	11.7517	0	3.27149	3.81893	13.9788	0	18.3787
ENSG00000092758	0	0.478541	0	15.184	0	0	2.62513	1.38782	3.41638	0	0	0
ENSG00000092820	10351.4	10088.4	8474.95	9662.69	8770.79	10381.5	9578.33	8664.03	9191.58	10723	12058.4	12307.1
ENSG00000092841	2309.31	2422.05	2261.31	1924	1797	1718.61	2449.62	2587.8	2068.85	1986.33	1813.37	2469.81
ENSG00000092847	1025.6	962.289	912.076	677.93	449.497	610.026	981.376	850.249	984.88	345.517	443.782	360.867
ENSG00000092850	15.9279	11.6961	8.89868	12.4005	0	16.6196	0.831784	4.38601	4.46951	8.49815	0	15.1047
ENSG00000092853	13.4155	30.7042	12.3056	41.9326	0	0	10.841	17.795	13.8752	3.15194	1.41132	1.83799
ENSG00000092871	336.932	343.821	314.336	333.813	324.678	366.061	273.119	227.942	266.014	237.241	713.798	277.709
ENSG00000092929	103.464	226.651	66.5352	111.289	80.1778	209.964	138.165	96.449	127.146	104.756	132.035	125.184
ENSG00000092931	184.922	164.621	179.824	235.771	207.985	49.5532	157.249	205.277	152.323	194.828	172.398	145.208
ENSG00000092964	990.247	957.506	352.9	1019.93	1256.15	1120.63	1142.4	931.377	969.582	1565.39	1842.79	1583.57
ENSG00000092969	4315.23	4744.51	2945.57	2970.07	2002.53	2262.71	3862.35	3194.04	3777.91	1990.84	1687.53	1993.28
ENSG00000092978	168.57	153.185	220.642	102.11	90.6298	56.1055	97.1725	110.165	153.446	84.8802	159.755	130.31
ENSG00000093000	2762.78	2113.08	1584.71	815.524	1014.87	1126.19	2273.52	2067.64	2226.31	1023.35	1127.19	637.635
ENSG00000093009	0	0	1.24371	0	0	0	2.86687	0	0	0	0	3.48016
ENSG00000093010	514.836	769.271	780.71	329.762	274.62	406.074	629.073	704.512	671.208	343.35	413.831	410.413
ENSG00000093072	18.9608	13.6224	15.1243	7.05493	0	0	5.14999	19.8253	10.7335	0	30.2173	0
ENSG00000093100	0	3.82454	13.8832	29.0773	95.0654	34.9873	13.9762	11.8381	2.79259	127.912	0	0
ENSG00000093134	36.765	27.5484	19.0061	31.8078	0	26.4214	43.0222	45.8091	84.5508	40.579	51.6256	7.77885
ENSG00000093144	327.86	288.014	395.252	260.177	152.411	67.939	229.734	299.582	315.996	203.099	208.37	265.687
ENSG00000093167	669.146	687.881	584.569	271.43	481.266	446.018	596.948	561.81	596.617	321.14	385.479	406.84
ENSG00000093183	369.147	341.737	487.328	238.265	267.51	419.1	339.306	363.759	370.711	345.995	343.018	439.172
ENSG00000093217	51.8429	49.7631	55.8996	43.6486	9.21322	97.0886	55.1224	30.441	38.2169	0	3.61441	29.8085
ENSG00000094631	65.1887	56.2976	123.957	72.3852	0	101.294	182.707	23.9992	36.286	242.106	207.977	0
ENSG00000094755	175.158	159.399	483.73	242.757	127.784	204.661	238.28	149.334	225.826	316.501	185.366	373.027
ENSG00000094796	15.4275	14.8032	14.3121	22.7292	15.7879	0	5.23692	18.3151	16.0905	23.7796	4.84201	22.0563
ENSG00000094804	113.104	63.7679	70.8387	232.83	178.014	93.5534	55.4822	80.8121	50.7112	55.2183	150.424	458.575
ENSG00000094841	66.8013	53.8512	131.834	94.0461	8.33957	136.295	83.0458	110.271	80.9018	140.153	50.4634	57.2724
ENSG00000094880	247.809	232.432	288.318	187.114	573.11	191.59	169.999	238.471	294.635	257.591	208.438	216.414
ENSG00000094914	100.022	151.421	176.962	109.6	131.323	132.638	177.46	124.986	150.849	46.042	123.806	82.8418
ENSG00000094916	941.505	934.596	892.127	839.644	555.31	881.438	870.53	901.309	1056.01	384.403	466.318	470.325
ENSG00000094963	179.268	187.379	220.702	268.673	221.769	427.401	268.128	109.157	270.98	84.36	120.009	198.903
ENSG00000094975	672.657	557.29	500.722	700.655	662.374	826.429	528.517	612.523	640.303	931.533	1130	930.212
ENSG00000095002	165.546	150.748	207.879	174.114	306.034	204.193	213.946	164.682	169.647	333.479	362.434	274.146
ENSG00000095015	584.107	630.378	598.69	377.655	429.961	346.94	529.92	565.82	481.971	683.043	537.04	531.572
ENSG00000095059	154.54	141.228	119.08	180.493	229.53	88.5918	136.885	134.71	139.653	82.7406	359.828	175.591
ENSG00000095066	55.189	113.144	38.7943	55.6487	46.1148	149.061	82.8611	86.4692	61.8236	43.912	12.5188	14.4871
ENSG00000095139	2419.44	2362.99	2495.48	1966.97	1873.71	1578.17	2183.39	2818.59	2402.67	2103.2	1689.68	1961.07
ENSG00000095203	816.004	822.249	647.821	625.745	401.78	782.974	762.892	818.015	836.379	697.131	684.474	739.682
ENSG00000095209	143.315	130.054	234.941	162.885	181.475	437.057	202.292	124.392	185.293	560.568	331.515	228.172
ENSG00000095261	429.511	318.777	531.354	310.22	247.268	266.353	311.37	419.354	444.816	142.064	173.628	249.258
ENSG00000095303	29.3203	11.1483	12.0646	32.175	77.221	1.7586	27.5693	20.5427	9.82208	70.5499	11.6948	48.2248
ENSG00000095319	1276.35	1137.88	1242.49	1433.39	1099.64	919.026	1154.84	988.758	1030.09	1280.02	863.444	1748.04
ENSG00000095321	167.368	215.439	163.478	274.909	308.326	146.805	348.868	248.216	282.704	238.858	82.469	257.115
ENSG00000095370	7.45002	1.87957	6.42218	15.2042	68.9259	0	6.32808	3.34161	1.26085	69.4067	7.09312	34.1568
ENSG00000095380	210.814	194.249	247.423	316.114	268.318	152.723	223.031	190.636	207.394	682.402	481.343	505.092
ENSG00000095383	1018.75	1166.1	1553.14	801.376	986.647	1004.26	1120.05	821.238	1070.72	869.549	824.148	835.59
ENSG00000095397	64.5532	70.5667	32.0583	87.1796	222.883	262.853	63.2828	73.912	59.5463	76.0611	69.4893	112.493
ENSG00000095485	130.959	143.61	238.017	114.82	161.766	135.885	178.002	147.596	175.238	143.811	182.639	160.645
ENSG00000095539	22.2173	20.5833	47.2972	53.4966	413.457	198.682	57.8142	30.926	25.5709	32.3323	69.1177	27.257
ENSG00000095564	913.169	766.466	875.025	912.529	1251.26	1461.76	696.102	1026.45	632.061	1358.12	1416.52	1035.36
ENSG00000095574	160.619	134.845	255.89	127.275	116.517	190.647	135.424	273.261	194.688	694.863	544.791	487.832
ENSG00000095585	14.0954	10.1215	63.6597	93.5035	17.7036	17.1032	7.21956	31.282	39.7132	29.9139	17.6043	89.5824
ENSG00000095587	154.099	105.466	96.4822	120.243	140.233	105.889	68.9205	67.0858	67.8404	128.946	76.6586	86.7972
ENSG00000095596	0	0.354125	0.838716	12.5008	0	8.08288	0	0	4.15301	0	0	0
ENSG00000095627	2.79309	1.94706	0	9.60695	1.61348	16.6144	0	2.96752	3.41155	0	0	0
ENSG00000095637	40.3994	59.1557	32.1751	75.475	98.6614	0	36.701	39.5778	47.6452	116.105	162.762	228.677
ENSG00000095713	27.9915	41.6027	19.3328	59.3219	72.5971	41.3052	40.2448	52.5024	41.8401	12.7446	46.7732	46.6901
ENSG00000095739	470.315	624.418	299.46	212.374	287.922	256.661	516.276	837.169	602.964	483.535	420.693	410.058
ENSG00000095752	236.709	320.757	125.745	254.127	192.794	79.8266	456.171	374.159	306.158	171.477	181.076	147.86
ENSG00000095787	3016.14	2687.95	2188.99	1878.82	2003.98	1016.83	2563.87	2433.67	2524.85	2237.04	1779.31	1830.71
ENSG00000095794	144.288	152.216	200.722	119.354	111.413	199.07	136.826	183.325	155.315	80.3518	75.1105	72.9312
ENSG00000095906	101.233	177.545	152.951	164.325	224.464	113.637	195.25	179.744	189.435	38.9699	121.275	151.345
ENSG00000095932	3.68338	7.78044	0.360343	19.3573	13.6046	25.1055	31.5917	9.79481	9.08746	48.2586	36.4547	0
ENSG00000095951	1200.97	1340.62	1042.58	871.157	1057.15	935.995	1153.55	1345.73	1191.21	865.489	1306.51	1539.42
ENSG00000095970	0	0	0.75347	0	0	0	4.76267	0.459516	2.44177	5.89864	0	0
ENSG00000096060	110.214	91.8276	265.994	171.661	310.519	284.334	111.014	118.303	110.543	211.235	265.315	262.984
ENSG00000096063	1363.38	1312.69	1739.79	1208.44	1214.69	1090.88	1430.39	1379.16	1320.59	1264.79	1355.86	1416.27
ENSG00000096070	1393.79	1044.36	686.477	201.884	182.801	630.539	1109.07	983.998	931.125	208.733	74.4245	214.436
ENSG00000096080	185.644	153.294	205.228	115.714	189.661	235.225	168.56	172.515	151.474	295.225	190.04	129.465
ENSG00000096088	1.28246	0	1.54287	2.06691	0	0	0	0.610209	2.1082	7.9066	0	4.18936
ENSG00000096092	39.8495	53.4402	80.2616	54.2504	41.289	60.8813	39.2623	46.5926	50.1764	71.3155	87.0804	154.165
ENSG00000096093	52.9209	34.561	33.6998	214.459	92.7587	72.1511	41.6077	84.053	65.3	185.207	63.9162	103.738
ENSG00000096384	11149	9984.83	10960.8	8107.55	7852.79	8733.13	9419.19	10759.2	9664.06	10888	11013	11362.6
ENSG00000096401	324.887	306.062	345.789	199.815	323.06	277.878	246.834	267.058	286.881	288.622	240.048	322.076
ENSG00000096433	3110.87	3432.94	2226.06	3725	3786.49	3233.92	3619.06	3148.02	3316.31	1708.7	1848.58	1993.57
ENSG00000096654	49.7421	38.445	0	0	0	0	7.12184	38.9237	44.6661	0	149.94	102.913
ENSG00000096696	16343.4	16701	13032.1	8688.32	11521.6	9079.59	14733.4	16075.6	14551	6379.74	6227.41	7795.95
ENSG00000096717	419.74	338.185	385.679	162.069	198.958	163.874	443.467	509.763	498.285	163.495	113.456	107
ENSG00000096746	448.779	359.92	318.352	240.818	85.6433	273.451	198.462	354.069	364.383	75.2919	308.646	166.917
ENSG00000096872	24.5627	14.2537	20.8231	9.91075	0	64.0583	13.021	32.4811	54.5981	12.7564	5.82709	11.5894
ENSG00000096968	426.974	456.631	638.586	381.277	570.989	513.13	340.58	493.666	437.037	298.935	324.81	475.825
ENSG00000096996	9.4213	3.8997	3.8399	3.8671	0	4.45385	15.1455	6.3812	4.34634	3.03403	9.88575	0
ENSG00000097007	1331.11	1554.18	1070.44	689.275	1184.29	1147.45	1419.71	1371.45	1274.72	867.964	713.685	584.19
ENSG00000097021	760.271	816.844	882.495	1404.78	1505.38	1087.02	924.703	774.893	718.611	1805.19	1947.39	2037.61
ENSG00000097033	2066.06	1674.2	1806.76	1040.51	1156.53	1479.28	1864.85	1902.08	1680.42	1152.16	812.334	1112.15
ENSG00000097046	19.1501	28.5362	30.2613	19.3007	45.1843	46.8542	29.3408	38.0503	40.1258	31.7924	24.0534	24.0907
ENSG00000097096	65.1578	63.5025	65.653	65.4141	56.0831	115.34	29.4674	18.4611	53.6335	79.334	39.8146	0
ENSG00000099139	219.876	232.468	198.611	231.894	330.756	484.094	165.889	242.569	204.101	400.744	246.64	204.389
ENSG00000099194	5667.04	5972.12	6630.71	6278.55	6634.04	6775.04	5920.7	5707.45	6454.79	11449.2	12256.1	9531.81
ENSG00000099203	46.3674	73.912	58.1411	56.815	83.1605	75.7155	149.876	69.6566	82.532	34.1851	95.0975	42.3582
ENSG00000099204	1278.06	1351.52	1759.11	1905.94	1771.73	3165.15	653.435	1056.56	1000.62	2620.19	2155.25	1962.25
ENSG00000099219	692.513	684.574	923.651	512.433	767.387	956.746	672.413	459.245	836.325	619.391	0	890.656
ENSG00000099246	741.861	535.181	1087.15	572.483	804.487	828.745	518.388	653.555	674.958	604.408	397.886	621.33
ENSG00000099250	416.187	615.735	563.313	250.567	294.202	509.223	378.885	623.3	544.651	263.761	256.08	290.813
ENSG00000099251	3.02253	1.683	4.91022	8.22011	0	0	3.07734	3.25105	1.42443	13.974	9.85008	0
ENSG00000099256	10.9247	13.0415	20.1267	26.2336	76.4601	0	16.8949	18.0116	22.1111	19.6464	4.57247	11.9037
ENSG00000099260	142.575	165.648	253.402	41.4118	58.5636	38.3112	62.379	128.623	127.451	60.7458	2.47438	35.4332
ENSG00000099282	111.092	119.323	103.755	453.5	178.702	398.516	99.585	69.1	99.7715	297.668	282.145	335.962
ENSG00000099284	68.112	88.2355	91.9833	0	21.8478	5.92809	126.875	56.7112	58.2454	0	0	11.4178
ENSG00000099290	322.609	287.595	271.553	177.429	191.083	130.764	290.569	228.762	326.292	104.435	133.96	154.052
ENSG00000099308	0	0	0	0	0	0	0	0	0	0	448.896	99.5424
ENSG00000099326	91.0674	153.518	52.0996	73.9327	19.5284	44.2872	95.8962	145.732	100.898	35.8959	29.9903	44.3485
ENSG00000099330	49.6343	55.2654	57.4873	38.9575	96.0563	64.7128	114.822	82.706	47.8347	63.3186	49.0828	31.1432
ENSG00000099331	372.949	310.686	248.65	308.618	225.237	690.211	321.913	249.377	418.816	392.975	142.172	61.5242
ENSG00000099337	601.813	671.257	580.325	635.702	956.198	516.074	555.827	767.063	542.538	429.76	387.508	582.914
ENSG00000099338	65.4358	32.9294	26.4043	33.0876	73.3358	54.8417	19.0923	9.85685	24.6238	152.869	68.8213	52.1427
ENSG00000099341	1226.86	1250.52	1289.96	1365.52	1402.14	989.562	1500.78	1248.78	1202.92	1076.31	1034.85	1309.37
ENSG00000099364	911.531	1051.37	516.806	541.234	382.676	361.16	1038.61	999.609	689.017	388.996	486.501	156.861
ENSG00000099365	5.95166	5.03602	0.893838	20.3353	0	0	6.11674	4.4321	2.60632	0	0	8.30126
ENSG00000099377	22.2888	24.9967	36.8778	14.5984	17.5682	13.5838	42.8318	26.0525	33.273	10.5717	10.7651	20.2838
ENSG00000099381	0	0	0	0	0	23.0633	21.8326	0	0	16.134	0	11.3237
ENSG00000099385	109.729	163.879	176.219	119.446	58.3912	146.847	155.211	151.568	190.549	108.02	126.527	125.89
ENSG00000099617	3.85893	13.3818	8.64634	30.3317	17.8001	6.55327	18.3411	13.6964	8.03773	0	4.84623	3.15453
ENSG00000099622	170.869	206.433	257.091	171.166	259.41	405.792	244.893	232.997	297.259	336.656	425.308	210.577
ENSG00000099624	363.41	436.891	329.785	539.435	498.95	492.821	561.897	372.521	415.176	386.666	364.832	365.544
ENSG00000099625	107.39	118.814	51.0069	137.16	117.725	190.715	127.935	64.6384	83.0968	20.0972	185.8	191.884
ENSG00000099715	9.3756	3.98217	6.77048	98.8803	5.49968	31.8781	7.88237	68.8041	4.84548	18.1214	8.41278	21.9098
ENSG00000099725	299.053	141.438	194.613	108.19	399.997	240.474	239.263	115.089	144.199	25.294	22.4314	72.1005
ENSG00000099769	14.0024	7.30943	0.575488	4.83224	6.04694	0	2.33775	3.14618	1.06961	0	0	8.47629
ENSG00000099783	380.244	539.804	382.449	301.914	574.522	398.718	512.712	498.801	443.619	395.348	352.384	341.995
ENSG00000099785	171.659	186.253	228.597	287.231	162.281	103.654	207.635	144.399	251.03	269.391	479.399	286.629
ENSG00000099795	71.2646	79.4325	94.24	57.846	27.1593	94.626	137.056	67.4092	84.9735	127.508	43.3697	140.741
ENSG00000099797	783.53	808.349	732.339	877.515	1106.06	1695.68	823.929	712.87	788.915	1493.57	1207.14	1018.66
ENSG00000099800	134.825	145.087	171.001	109.557	192.144	126.387	141.59	145.936	109.542	133.746	66.6103	103.605
ENSG00000099804	612.194	709.811	430.101	650.757	611.366	597.844	815.778	723.767	594.363	579.181	771.858	591.664
ENSG00000099810	112.467	171.153	227.992	175.581	454.634	471.517	104.795	160.212	136.49	192.902	269.261	234.039
ENSG00000099812	1216.34	1519.72	791.41	517.943	503.09	819.209	1476.26	1274.14	1174.39	305.455	396.253	349.18
ENSG00000099814	1954.63	2329.01	1388.91	1413.25	1335.66	1234.79	2417	2125.34	1878.73	634.242	1199.37	689.927
ENSG00000099817	1103.74	998.224	994.12	998.993	1004.44	1021.48	1184.82	893.274	1123.76	1129.29	1183.52	739.41
ENSG00000099821	324.41	277.378	419.997	421.071	394.185	158.629	328.647	267.428	355.433	353.456	207.967	361.882
ENSG00000099822	19.9411	25.3383	9.01208	37.9278	71.2757	104.939	13.9774	30.537	28.2891	29.7496	92.1108	37.8735
ENSG00000099840	33.8508	47.8871	56.0934	167.562	197.18	73.3327	80.4006	87.4432	71.2888	150.003	339.832	112.685
[truncated: 24,687 more rows]
