# Supplementary material for: Cross-feeding interactions between Fusobacterium nucleatum and the glycan forager Segatella oris
Source: mSystems. 2026 Jan 21;11(2):e00922-25. doi: 10.1128/msystems.00922-25 (PMC12911393; doi:10.1128/msystems.00922-25)
Supplement: File S6 — GSEA of NHBE incubated with F. nucleatum for 24 hours compared to uninfected NHBE. [file msystems.00922-25-s0006.xlsx]

## Sheet: GSEA enrichment results
NAME	SIZE (# of genes in set)	Enrichment Sscore	Normalized Enrichment Score	NOM p-val	FDR q-val	FWER p-val	RANK AT MAX	LEADING EDGE
TNFA SIGNALING VIA NFKB	197	0.5913	2.05855	0	0.038	0	2619	tags=41%, list=10%, signal=45%
CHOLESTEROL HOMEOSTASIS	71	0.423635	1.94919	0	0.038	0.038	1971	tags=23%, list=7%, signal=24%
INFLAMMATORY RESPONSE	186	0.426527	1.87002	0	0.038	0.038	3693	tags=31%, list=14%, signal=36%
APOPTOSIS	155	0.38456	1.7838	0	0.038	0.038	2944	tags=23%, list=11%, signal=25%
ESTROGEN RESPONSE EARLY	192	0.427285	1.72873	0	0.047165	0.085	2731	tags=28%, list=10%, signal=31%
P53 PATHWAY	196	0.31469	1.72465	0	0.0456375	0.085	3350	tags=23%, list=13%, signal=27%
UV RESPONSE UP	155	0.349473	1.66011	0	0.0445465	0.085	3645	tags=26%, list=14%, signal=30%
KRAS SIGNALING UP	190	0.364011	1.64356	0	0.0437282	0.085	3543	tags=27%, list=13%, signal=31%
ANDROGEN RESPONSE	98	0.303119	1.63708	0	0.0430917	0.085	3624	tags=24%, list=14%, signal=28%
INTERFERON GAMMA RESPONSE	190	0.370219	1.56873	0.108434	0.0482744	0.139	3883	tags=28%, list=15%, signal=33%
REACTIVE OXYGEN SPECIES PATHWAY	48	0.307335	1.5345	0	0.0531143	0.196	1847	tags=15%, list=7%, signal=16%
IL6 JAK STAT3 SIGNALING	78	0.365049	1.53051	0	0.0571477	0.196	3768	tags=26%, list=14%, signal=30%
IL2 STAT5 SIGNALING	186	0.302679	1.52412	0	0.0556748	0.196	2335	tags=19%, list=9%, signal=20%
APICAL SURFACE	40	0.458688	1.47306	0	0.0628306	0.246	3973	tags=43%, list=15%, signal=50%
ESTROGEN RESPONSE LATE	188	0.355189	1.46952	0	0.0611752	0.246	4324	tags=31%, list=16%, signal=37%
ALLOGRAFT REJECTION	163	0.286869	1.46555	0	0.0655701	0.29	3731	tags=21%, list=14%, signal=24%
HYPOXIA	191	0.285877	1.44802	0.122581	0.0733068	0.33	3535	tags=25%, list=13%, signal=28%
ANGIOGENESIS	30	0.335814	1.41047	0	0.0780276	0.372	3898	tags=27%, list=15%, signal=31%
HEDGEHOG SIGNALING	35	0.462827	1.39454	0.0957854	0.0854667	0.372	6015	tags=46%, list=23%, signal=59%
COMPLEMENT	187	0.301226	1.3546	0	0.12221	0.536	5018	tags=33%, list=19%, signal=40%
EPITHELIAL MESENCHYMAL TRANSITION	192	0.319064	1.3094	0.218814	0.153182	0.593	4864	tags=33%, list=18%, signal=40%
TGF BETA SIGNALING	54	0.288989	1.30454	0.0817996	0.15712	0.643	2830	tags=22%, list=11%, signal=25%
NOTCH SIGNALING	31	0.331524	1.29439	0	0.170026	0.643	3709	tags=35%, list=14%, signal=41%
HEME METABOLISM	178	0.271271	1.29002	0	0.166434	0.643	2698	tags=16%, list=10%, signal=18%
GLYCOLYSIS	189	0.257396	1.25126	0.192771	0.192522	0.732	3505	tags=21%, list=13%, signal=24%
MYOGENESIS	172	0.2786	1.25115	0.118012	0.186579	0.732	5391	tags=30%, list=20%, signal=37%
INTERFERON ALPHA RESPONSE	93	0.316429	1.25085	0.291165	0.181076	0.732	4450	tags=29%, list=17%, signal=35%
WNT BETA CATENIN SIGNALING	42	0.331803	1.19865	0.212302	0.220973	0.833	6666	tags=45%, list=25%, signal=60%
BILE ACID METABOLISM	107	0.288435	1.17582	0.0991561	0.240085	0.88	3393	tags=23%, list=13%, signal=27%
MTORC1 SIGNALING	196	0.200385	1.12711	0.202479	0.300064	0.941	3253	tags=17%, list=12%, signal=20%
KRAS SIGNALING DN	161	0.253276	1.11506	0.184211	0.293599	0.941	5665	tags=29%, list=21%, signal=37%
COAGULATION	120	0.230275	1.0847	0.310273	0.332566	1	6085	tags=38%, list=23%, signal=50%
XENOBIOTIC METABOLISM	182	0.223661	1.05784	0.295918	0.361613	1	4060	tags=24%, list=15%, signal=28%
PEROXISOME	101	0.237934	1.04263	0.397059	0.390618	1	3324	tags=20%, list=13%, signal=23%
APICAL JUNCTION	195	0.249016	0.984756	0.54326	0.510394	1	5145	tags=27%, list=19%, signal=33%
PANCREAS BETA CELLS	32	0.287649	0.970873	0.510331	0.52757	1	5221	tags=31%, list=20%, signal=39%
UNFOLDED PROTEIN RESPONSE	109	0.185341	0.929517	0.609312	0.576955	1	3809	tags=17%, list=14%, signal=19%
FATTY ACID METABOLISM	149	0.196906	0.860469	0.621901	0.667732	1	3635	tags=15%, list=14%, signal=18%
ADIPOGENESIS	193	0.163305	0.758752	0.708678	0.807127	1	4061	tags=17%, list=15%, signal=19%

## Sheet: Rank ordered gene list
NAME	TITLE	SCORE
RN7SK	na	4.91835
TNFAIP2	na	4.16745
LRRC32	na	4.15519
PROKR2	na	4.06631
USP2	na	3.88161
TUBB4A	na	3.79792
RAB3A	na	3.76781
LMCD1	na	3.61547
SLC17A7	na	3.61237
HIST1H3J	na	3.54395
DUOXA2	na	3.542
TMEM170B	na	3.48516
ABLIM2	na	3.46393
OR7M1P	na	3.4262
TNF	na	3.42048
SPEM3	na	3.41594
TOX2	na	3.3368
IL1B	na	3.32582
CORO1A	na	3.32173
ANKRD33B	na	3.31816
HIST1H2AL	na	3.27665
PTAFR	na	3.24301
CCL20	na	3.20149
GCHFR	na	3.20097
CHRNB4	na	3.14017
PITX3	na	3.13592
EPN3	na	3.10571
CFL1P1	na	3.06852
TNFRSF9	na	3.05143
ICAM1	na	3.04698
TMEM108	na	3.04049
IL1A	na	3.02782
AC005753.1	na	3.02362
HIST1H3D	na	3.00521
FAM155B	na	2.99305
KRT6B	na	2.97376
HSPA2	na	2.95932
MAPRE2	na	2.94255
PCYT2	na	2.93753
LINC00324	na	2.91955
BMF	na	2.89518
TBC1D30	na	2.88408
DUSP9	na	2.87024
BIRC3	na	2.86267
HPCAL4	na	2.82464
REM2	na	2.81164
MFSD2A	na	2.81057
EEF1DP3	na	2.80036
AL390719.1	na	2.79676
RAB11FIP4	na	2.78878
HIST2H4A	na	2.77051
NFKBIE	na	2.76386
FAM131C	na	2.74306
GRAMD4	na	2.73608
BMP6	na	2.72654
MT-ATP6	na	2.71993
ZNF287	na	2.70964
FZD4	na	2.70632
AC009414.2	na	2.69659
ASGR1	na	2.69295
STX11	na	2.68906
ZCCHC24	na	2.6771
SMAD6	na	2.67534
ZFR2	na	2.66794
PCCA	na	2.66268
REEP6	na	2.66147
AREG	na	2.65452
STON1	na	2.63999
GUCY1B1	na	2.63903
MAPK8IP1	na	2.63542
C1orf226	na	2.63106
COL8A2	na	2.62693
FOXB1	na	2.61627
MT-ND3	na	2.6123
IL36G	na	2.60438
MMP12	na	2.59919
PLLP	na	2.59915
CXXC4	na	2.59562
PDE4C	na	2.57513
SH2B3	na	2.57401
ASMTL	na	2.57258
ABCG1	na	2.57118
HIST1H2BL	na	2.56679
IL23A	na	2.55973
AC004148.2	na	2.55427
SALL4	na	2.55351
TSPEAR-AS2	na	2.55223
PLCH1	na	2.55119
PLEKHH3	na	2.54552
NTNG2	na	2.5398
VIPR1	na	2.53869
FOXA3	na	2.53493
ENDOU	na	2.53371
MTCO1P12	na	2.52381
MT-CO2	na	2.51583
HIST1H2BF	na	2.50884
HIST1H2AB	na	2.4998
MTATP6P1	na	2.49941
MT-CYB	na	2.49513
TSC22D3	na	2.48816
SDC4	na	2.48719
HIVEP3	na	2.47569
TMCC2	na	2.46804
LNP1	na	2.45802
PLCL2	na	2.43651
MT-ND4L	na	2.43627
EFNA3	na	2.42959
HEPHL1	na	2.42249
AR	na	2.42135
PTPN22	na	2.41735
HIST1H2BN	na	2.41363
SLC25A37	na	2.41017
N4BP3	na	2.39953
CXCL5	na	2.39494
ZBTB7C	na	2.39427
ZNF217	na	2.39166
HCAR3	na	2.37735
SHROOM3	na	2.36664
HS3ST3B1	na	2.3642
NOS1AP	na	2.36166
TEX15	na	2.35529
H1F0	na	2.3551
FOXO6	na	2.34892
DEPP1	na	2.34683
C17orf107	na	2.34486
AL021578.1	na	2.34334
SCNN1G	na	2.33923
AL391095.1	na	2.33484
EML3	na	2.32706
TMC8	na	2.3246
DACT3	na	2.32385
MT-ND4	na	2.32188
PSD2	na	2.32107
SH2D4B	na	2.31915
SLC25A19	na	2.31804
PSMC1P5	na	2.31322
DGAT2	na	2.31263
ME2	na	2.30848
LINC00501	na	2.30531
HERC5	na	2.30116
MUC12	na	2.29014
MT-ND1	na	2.28551
IL10RA	na	2.28434
KRT75	na	2.28404
FAM46B	na	2.28214
HIST1H1E	na	2.27942
FCAMR	na	2.27801
GDPGP1	na	2.27774
CXCL8	na	2.27265
CDRT4	na	2.26683
CAMKK1	na	2.26661
SP8	na	2.26599
ATOH1	na	2.26393
DAPK1	na	2.25735
IL17C	na	2.25398
RPL7P7	na	2.24645
ALAD	na	2.2463
MERTK	na	2.24325
CDHR4	na	2.23233
ARSI	na	2.23105
AC073548.1	na	2.22973
TNFAIP6	na	2.22956
MPV17L	na	2.22654
PELI2	na	2.22156
MYO15B	na	2.22078
GOLGA6C	na	2.22
SOCS7	na	2.21883
MT-ND2	na	2.2168
CKB	na	2.2163
NUAK2	na	2.21356
HMGCR	na	2.20463
ADAP2	na	2.20075
ELMSAN1	na	2.20022
HIC1	na	2.19201
ITGB7	na	2.18909
STC1	na	2.18732
RNF150	na	2.18631
RNU5B-1	na	2.18488
GDPD5	na	2.18457
NPTX2	na	2.18188
SOCS3	na	2.17807
CFAP69	na	2.172
HIST2H2AC	na	2.16634
AL137060.1	na	2.16297
DLC1	na	2.16201
IL34	na	2.16086
MT-ATP8	na	2.15584
HIST1H3A	na	2.15153
VASN	na	2.15127
MT-ND5	na	2.14999
SLC9A5	na	2.14986
LPIN1	na	2.14972
KRT16	na	2.13613
NANOG	na	2.1357
LMX1B	na	2.1235
KCNH2	na	2.12257
ICAM4	na	2.12229
HSD11B2	na	2.12213
TUT1	na	2.12175
CD40	na	2.11628
EML6	na	2.11451
MT-CO1	na	2.11109
ST6GALNAC4	na	2.10894
RGS3	na	2.10832
SERPINB9	na	2.10507
AC105020.1	na	2.10206
G0S2	na	2.1015
HOXA5	na	2.10085
ATF3	na	2.10071
HIST1H2BG	na	2.09825
CEBPB	na	2.0955
PSD3	na	2.09461
HLA-DQB1	na	2.09373
AC004678.1	na	2.09156
ELOVL3	na	2.09117
GPR132	na	2.08957
LRRC73	na	2.08942
INSIG1	na	2.08608
AL356019.2	na	2.08108
USB1	na	2.07505
ABTB2	na	2.06893
FAM49A	na	2.0657
LINC01492	na	2.06069
THY1	na	2.0545
MPP1	na	2.04845
NKX3-1	na	2.04732
LRRC20	na	2.04553
GAS2L3	na	2.04369
AJAP1	na	2.04294
C16orf45	na	2.0428
MB21D2	na	2.03943
SRGAP2C	na	2.03774
CYFIP2	na	2.03535
ADGRE1	na	2.03525
PEG10	na	2.03506
DIRAS1	na	2.0349
ABAT	na	2.01571
GPR37L1	na	2.01013
CX3CL1	na	2.00818
FGR	na	2.00624
PRR36	na	2.0043
HIST1H4D	na	2.00348
HIST1H2BM	na	1.99908
PRMT1P1	na	1.99901
ARRDC4	na	1.99703
RNF122	na	1.99669
AGAP2	na	1.98789
GDF11	na	1.98765
AL139174.1	na	1.98616
PLA2G15	na	1.98558
CSF3	na	1.98352
NINJ1	na	1.98286
ANKRD34A	na	1.97677
SEMA4A	na	1.9761
FGFR2	na	1.97519
EDA	na	1.97388
CHST7	na	1.97159
FZD10	na	1.96725
SOD2	na	1.96539
AC025682.1	na	1.95861
SNORA74B	na	1.95732
AC021483.2	na	1.95174
RGL1	na	1.93985
DCST1-AS1	na	1.93315
HAPLN3	na	1.92861
MT-CO3	na	1.92752
HIST1H2BE	na	1.92479
RND1	na	1.92451
PPP1R14A	na	1.92394
IGSF8	na	1.92381
MYCL	na	1.92319
MUC4	na	1.92089
CYS1	na	1.92024
HIST1H2BO	na	1.91385
DPPA2P4	na	1.91172
CNNM4	na	1.91073
SCML1	na	1.90885
SIX3	na	1.90751
RHOB	na	1.90697
MTND4P12	na	1.90187
TNFRSF1B	na	1.89727
GRTP1	na	1.89622
POSTN	na	1.89532
CDK5R2	na	1.88846
HIST2H2BF	na	1.88814
ZBTB47	na	1.88303
NEDD9	na	1.8827
INPP5F	na	1.88265
PLEKHO2	na	1.88257
AC022217.1	na	1.87704
SLC29A1	na	1.87594
BAIAP2-AS1	na	1.87386
MTND2P28	na	1.86827
RARA	na	1.86792
ZFP42	na	1.86639
EPB41L3	na	1.86633
TSHZ3	na	1.86578
AC092117.2	na	1.864
RNF212	na	1.86233
SCAMP5	na	1.86195
SMIM10L2A	na	1.86061
HIST1H2AD	na	1.85737
ZBTB42	na	1.85614
MTSS1L	na	1.85507
LYN	na	1.85363
HEY1	na	1.85211
KCNJ11	na	1.85145
CDKN2D	na	1.84833
AC010680.4	na	1.84787
DNAAF3	na	1.84691
PSRC1	na	1.84498
AF111167.2	na	1.84481
MT1A	na	1.84427
LIF	na	1.8415
PIM2	na	1.84102
TNFAIP8L1	na	1.83774
ERMARD	na	1.83115
HIST1H3I	na	1.82868
C21orf33	na	1.82759
GREB1	na	1.82728
MMD	na	1.82711
U73169.1	na	1.82563
HPS3	na	1.82511
TM4SF19	na	1.82052
AC092718.7	na	1.81947
SCN4A	na	1.81932
RORB	na	1.81806
SLC45A4	na	1.81748
LYPD6	na	1.81617
KIF24	na	1.81546
GADD45G	na	1.81056
AC002480.4	na	1.81035
CXCL1	na	1.8098
ZNF57	na	1.80973
NRG2	na	1.80819
PBX1	na	1.80774
GBP5	na	1.80518
GP6	na	1.80355
TYW1B	na	1.80157
AC022509.3	na	1.80029
ZNF622	na	1.79823
TINF2	na	1.79492
AC019226.1	na	1.79327
ANXA6	na	1.79194
AP000265.1	na	1.78896
CARD19	na	1.78377
DNHD1	na	1.782
SFRP1	na	1.78188
HIST1H4K	na	1.78026
CDPF1	na	1.77993
PAIP2B	na	1.77833
NLGN2	na	1.77587
RBMXL1	na	1.77543
BUD13P1	na	1.77424
CCR6	na	1.77296
TRIM2	na	1.77285
ELOVL4	na	1.77265
BRINP1	na	1.77164
UGCG	na	1.76852
NFE2L3	na	1.76647
HEY2	na	1.76427
SLC16A13	na	1.76196
AL589765.7	na	1.76182
TNRC6C	na	1.75765
SLC25A25	na	1.75532
ZNF331	na	1.75464
MST1	na	1.75449
ARRB2	na	1.75438
NIT1	na	1.75238
HNF1A-AS1	na	1.75117
HIP1	na	1.75105
FAM220A	na	1.74951
AC242022.1	na	1.74891
ULBP1	na	1.74865
SMIM25	na	1.74811
POR	na	1.74791
HIST1H3C	na	1.74706
IQCC	na	1.74554
RYBP	na	1.74547
SV2A	na	1.74423
CXCL10	na	1.74391
SLC20A1	na	1.73838
EFCAB11	na	1.73816
AC099689.1	na	1.7367
DLG2	na	1.73628
ZNF503-AS2	na	1.73405
HYAL1	na	1.73346
AC239798.4	na	1.73296
ADGRG3	na	1.73172
RTBDN	na	1.73066
IDI1	na	1.72916
TCF23	na	1.72889
TSPYL2	na	1.72523
CISH	na	1.72438
CHST2	na	1.72135
AL591643.1	na	1.71946
ARHGAP30	na	1.71651
TLE4	na	1.71424
TAB3P1	na	1.70854
DUSP2	na	1.70783
DLX2	na	1.70289
IFNAR2	na	1.7017
NQO2	na	1.69989
ABCB9	na	1.69946
FBXO32	na	1.69875
ZNF277	na	1.6981
PCDH10	na	1.69713
TSPAN5	na	1.69593
SPATA2	na	1.69592
NR4A3	na	1.69262
FHDC1	na	1.69259
ZC3H12C	na	1.69088
AC010197.1	na	1.68849
STMN1	na	1.68758
DDN	na	1.68541
KCTD6	na	1.68417
TSPAN18	na	1.68404
PSTPIP2	na	1.6839
TARS2	na	1.68361
TP73	na	1.6836
INPP5K	na	1.68348
SMG1P4	na	1.68296
MAPRE3	na	1.68272
AC004623.1	na	1.68204
RNU1-1	na	1.68134
AC254633.1	na	1.67924
CHAC1	na	1.67877
CARHSP1	na	1.67331
ID1	na	1.67275
ASB2	na	1.66997
TNFSF9	na	1.66909
PMEL	na	1.66558
NEK3	na	1.66523
WNT5A	na	1.6634
PPP1R14C	na	1.66335
RALGAPA2	na	1.66253
AL133520.1	na	1.66155
H1FX	na	1.65914
MYBL1	na	1.65911
OLFM2	na	1.65815
NLRC5	na	1.65611
ST3GAL1	na	1.65605
PPFIBP2	na	1.6556
CCDC89	na	1.65496
THEMIS2	na	1.65318
LINC00852	na	1.65264
EPOR	na	1.65233
CCL3	na	1.65214
TUBB2B	na	1.65106
DENND4A	na	1.64926
AC109326.1	na	1.64911
SGSM3	na	1.64823
C10orf105	na	1.64762
NCEH1	na	1.64634
AC243312.1	na	1.64567
NR4A1	na	1.64558
ZNF608	na	1.64206
BCL2A1	na	1.6414
CYP2A6	na	1.63789
APLNR	na	1.63676
C11orf96	na	1.63498
BX322639.1	na	1.63179
ODF3L1	na	1.6312
STK17B	na	1.62932
LZTS1	na	1.62844
SMIM24	na	1.62819
KLHL29	na	1.62798
C11orf91	na	1.62739
CCDC85B	na	1.62719
YIF1B	na	1.62663
SLC27A1	na	1.62617
CCDC130	na	1.62546
MIA3	na	1.625
DMRT2	na	1.6248
CAMK1	na	1.62441
TNFSF14	na	1.62334
MAFG-AS1	na	1.62304
MEIS3	na	1.62246
MTND4P24	na	1.62013
KCNJ12	na	1.61916
PAQR4	na	1.61852
SLC30A1	na	1.61833
DVL2	na	1.61491
PDE6D	na	1.61482
GLI1	na	1.61291
BMP2	na	1.61277
TMEM151A	na	1.61229
TNFRSF19	na	1.61209
ISLR2	na	1.60743
CSMD2	na	1.60608
AL034546.1	na	1.60607
ADAM8	na	1.60555
NME7	na	1.60488
Z99129.3	na	1.60149
AL022328.2	na	1.60027
PCGF1	na	1.59764
NYAP1	na	1.59621
L2HGDH	na	1.59531
IRAK2	na	1.59207
HIST1H2BH	na	1.588
LEMD1	na	1.58629
ZDHHC11B	na	1.58541
CXCR4	na	1.58531
ACVR1C	na	1.58175
RSPH4A	na	1.58096
CXCL2	na	1.57989
TNIP2	na	1.57886
SRRM3	na	1.57579
NRM	na	1.57575
EVI5L	na	1.57535
SMAP2	na	1.57502
PARS2	na	1.57388
ASRGL1	na	1.57276
HBEGF	na	1.57237
TNFAIP3	na	1.57052
AC096947.1	na	1.56819
DBP	na	1.56733
OPRL1	na	1.56723
MLPH	na	1.56557
INAFM1	na	1.56427
SMYD3	na	1.56376
FAM110A	na	1.56366
NOL4L	na	1.5632
LRRC6	na	1.56249
CRACR2B	na	1.56241
AL161772.1	na	1.56231
NKD2	na	1.55655
GRIN2B	na	1.55533
ZNF230	na	1.55181
SGTB	na	1.55105
SLC35E4	na	1.55102
CACNA1G	na	1.55023
AC024909.2	na	1.54582
ETNK2	na	1.54432
ADGRB2	na	1.54413
CBX4	na	1.54399
NCCRP1	na	1.54286
DYNC2H1	na	1.54206
AFMID	na	1.54145
OTUB2	na	1.54006
TESK2	na	1.53945
AC139769.1	na	1.53917
AC012173.1	na	1.53895
BORCS6	na	1.53857
MMP13	na	1.53791
PER1	na	1.53773
ZNF554	na	1.53728
GK	na	1.53606
AC010997.4	na	1.53561
SLC2A4	na	1.53462
RBP1	na	1.53452
LNX1	na	1.53391
AC034238.1	na	1.53099
AC011840.2	na	1.52871
RAB8B	na	1.5274
MYPOP	na	1.52581
TAF2	na	1.52572
MED26	na	1.52324
FUT8	na	1.52257
CABLES2	na	1.52235
HR	na	1.52125
VAV1	na	1.52118
SHC4	na	1.52114
NRP2	na	1.52089
AL357060.1	na	1.51947
SNX18	na	1.519
AL355102.2	na	1.5185
TSPAN9	na	1.51834
GLCE	na	1.51823
RPL32P3	na	1.5178
PCAT6	na	1.51725
IGKV1OR-3	na	1.51506
ABCG4	na	1.51458
MEST	na	1.51439
KIAA0895L	na	1.51289
SOGA1	na	1.51183
MSRB1	na	1.50671
JARID2	na	1.50658
IFIT1	na	1.50481
ROR1	na	1.50469
AC092326.1	na	1.50438
SIX2	na	1.5035
PPFIA3	na	1.50288
DLX1	na	1.50256
ERG28	na	1.50165
AC015802.1	na	1.50141
LTBP4	na	1.50064
SOX9-AS1	na	1.49938
KLHL26	na	1.49799
SLC36A1	na	1.49763
CRISPLD2	na	1.49732
TCF7L2	na	1.49707
ERVK13-1	na	1.49413
DYRK3	na	1.49387
CA12	na	1.49213
Z95114.3	na	1.49157
FTH1	na	1.49081
ABCD1	na	1.49004
GLIPR2	na	1.4887
SIRT5	na	1.4866
KCTD14	na	1.48635
MRPS15P1	na	1.48601
C2	na	1.48542
BAIAP2	na	1.48481
AL133367.1	na	1.48016
LINC00479	na	1.47991
LAX1	na	1.47948
NDUFAB1P1	na	1.47934
LRRC8E	na	1.47657
STAG3	na	1.47578
GDF15	na	1.47493
ANKRD62	na	1.47436
LIFR	na	1.47232
CTIF	na	1.47219
POU4F1	na	1.47065
SIPA1	na	1.4706
HIST1H1B	na	1.4706
FAM110B	na	1.46984
CDC25B	na	1.46952
ZC3H12A	na	1.46945
B3GALNT1	na	1.46822
HCAR2	na	1.46803
PPM1H	na	1.46785
SLC16A6	na	1.46783
SNPH	na	1.46722
NMUR2	na	1.46654
ISL2	na	1.46554
OPN3	na	1.46279
KIAA0040	na	1.46253
TRAF1	na	1.4592
ATP6V1B1	na	1.45893
CXCL3	na	1.45829
AC114271.1	na	1.45804
CAMK2A	na	1.458
AL512408.1	na	1.45749
HEBP1	na	1.45686
POLR3GL	na	1.45633
STX5	na	1.45625
TMEM266	na	1.45526
UPK3B	na	1.45481
PIP5K1B	na	1.45466
SCARNA13	na	1.45458
LINC00628	na	1.45213
INHBA	na	1.45138
IL6	na	1.45128
KPTN	na	1.44978
SUOX	na	1.44898
PPIF	na	1.44864
CMC2	na	1.44827
GRK5	na	1.44813
BMP8B	na	1.44572
PPP1R1B	na	1.44428
ADGRA2	na	1.43988
CDK18	na	1.43776
SLC2A3	na	1.43639
SLC7A8	na	1.43533
MLLT3	na	1.43317
AC144652.1	na	1.43272
IGFL1	na	1.43214
LINC01933	na	1.43168
BCOR	na	1.43104
AP001160.3	na	1.43097
TJP3	na	1.43082
CD68	na	1.42808
FOS	na	1.42708
BTG1	na	1.42581
CPNE4	na	1.42494
MAMLD1	na	1.42427
NOX5	na	1.42401
PLCD1	na	1.42264
CREB5	na	1.42211
RAB31	na	1.42042
HSPBAP1	na	1.42012
TMEM189-UBE2V1	na	1.41944
HIC2	na	1.41877
MFAP3L	na	1.41852
AC002451.2	na	1.41829
GPR3	na	1.41564
IL18R1	na	1.41509
TACC1	na	1.41395
RNF114	na	1.41156
ZNF296	na	1.41087
ATP2C2	na	1.41083
AC004832.3	na	1.40987
IRF2BPL	na	1.40933
UFSP1	na	1.40915
RASD1	na	1.40892
CAMK2G	na	1.40775
AL512329.1	na	1.40765
MNX1	na	1.4072
PCDH17	na	1.40464
HIST1H3E	na	1.40395
DUSP5	na	1.40362
TPX2	na	1.40336
IRX3	na	1.40295
KLHL25	na	1.40257
PRRT3	na	1.4009
CRNN	na	1.40084
CFAP157	na	1.39899
RFX3	na	1.3982
CITED4	na	1.39794
DPF1	na	1.39585
DLX3	na	1.39553
RDX	na	1.39544
CHST11	na	1.39313
HIST1H4H	na	1.39306
THSD1	na	1.39301
IRS4	na	1.39271
SYNGAP1	na	1.39056
LINC00640	na	1.39035
SIRPAP1	na	1.38961
LRRC10B	na	1.38833
ZNF280B	na	1.38802
MPHOSPH8	na	1.38763
KCNC4	na	1.3875
ARHGEF4	na	1.38733
AHR	na	1.38706
FP325332.1	na	1.38687
ERC2	na	1.38667
FAM171A2	na	1.38626
PDP1	na	1.38612
TSPAN15	na	1.38465
HDAC5	na	1.38386
LIPE-AS1	na	1.38288
DEPDC1	na	1.38287
CXorf40B	na	1.38277
FBXO24	na	1.38202
AC051619.6	na	1.38164
DHCR7	na	1.38019
MAD2L1	na	1.38003
CCNE1	na	1.37871
SLC9A3R1	na	1.37745
AC105384.2	na	1.37728
LINC01823	na	1.37614
SHB	na	1.37502
PTK2B	na	1.37453
THSD7A	na	1.37348
DCHS1	na	1.37149
PBX4	na	1.37116
TMEM71	na	1.37098
PRKACB	na	1.37094
CNTNAP2	na	1.37022
SNAP29	na	1.36922
NFATC1	na	1.36788
KBTBD12	na	1.36672
METTL14	na	1.3658
HCG27	na	1.36362
LNX2	na	1.36308
ZNF446	na	1.36194
HIST1H1A	na	1.36181
AC006116.8	na	1.3612
AL365436.1	na	1.36109
AL121761.2	na	1.36062
RNF157	na	1.3606
UBR3	na	1.35929
MATR3	na	1.35889
CENPX	na	1.357
KIF21B	na	1.35602
CLIC2	na	1.35422
G6PD	na	1.35406
CLMN	na	1.35365
CARMIL1	na	1.35355
AC027801.2	na	1.35282
ARL13B	na	1.35061
MYOZ3	na	1.35048
AC020661.1	na	1.34981
BATF2	na	1.34972
RELL1	na	1.34964
TRIM37	na	1.34931
PPIAP13	na	1.34826
G2E3	na	1.34817
ARRDC2	na	1.34797
SLC45A1	na	1.34793
IRAK3	na	1.34752
SLC22A23	na	1.34738
AP4B1	na	1.34639
ZNF829	na	1.34627
PRKCE	na	1.34552
HIST1H2BC	na	1.34527
LRFN1	na	1.34524
SPATA2L	na	1.34469
CTDSPL2	na	1.34342
DNM1P34	na	1.3425
LGMNP1	na	1.34238
NAT8L	na	1.34025
SEMA5A	na	1.34021
PSIP1	na	1.33997
SPEM2	na	1.33968
LINC00235	na	1.33912
PDE4DIP	na	1.33865
P3H1	na	1.33794
CR392039.4	na	1.33783
FRMD8	na	1.33674
ATG2A	na	1.33585
DOC2B	na	1.33435
FDFT1	na	1.33314
AC073610.1	na	1.33291
UNC5B	na	1.3321
MAOA	na	1.32978
LINC01006	na	1.32977
MICA	na	1.32832
EFHD2	na	1.32748
ARHGEF26	na	1.32726
TMEM189	na	1.32633
ADHFE1	na	1.3263
SEPTIN3	na	1.32613
ZMIZ1	na	1.32569
PKIG	na	1.32464
HIST1H3F	na	1.32425
RTN4R	na	1.32424
GNAT1	na	1.32393
FAM102A	na	1.32387
PPP4R4	na	1.32367
MYH7B	na	1.32349
ORC4	na	1.32265
RASD2	na	1.32257
CXorf40A	na	1.32161
UBALD2	na	1.32082
SHISA7	na	1.32009
MUC22	na	1.31924
CD83	na	1.31868
PKN1	na	1.31828
IZUMO4	na	1.31825
MAX	na	1.3165
LCE1F	na	1.31637
CASTOR1	na	1.31636
FANCI	na	1.31564
MOCS3	na	1.31517
AL133384.2	na	1.31514
EGR1	na	1.31474
NPIPP1	na	1.31468
CCDC146	na	1.3134
AL358473.1	na	1.31298
CFAP20	na	1.31271
CASTOR3	na	1.3112
GDNF	na	1.31088
AC010680.2	na	1.31029
ARHGEF19	na	1.30981
GLIS2	na	1.3085
ANKRD60	na	1.30812
FAM102B	na	1.30799
OAF	na	1.30763
SLC43A3	na	1.30723
FOXA2	na	1.30526
ELMOD1	na	1.30478
UACA	na	1.30474
MID1IP1	na	1.30472
TDRKH	na	1.30465
CYTH4	na	1.30457
AC087286.4	na	1.30444
THUMPD2	na	1.30408
AL354740.1	na	1.30404
SLC11A2	na	1.30329
VNN2	na	1.30298
CHST9	na	1.30163
STX10	na	1.30099
C16orf70	na	1.29971
RPL39P3	na	1.29956
AC239868.3	na	1.29913
CCNH	na	1.29901
RAB13	na	1.29848
TSPAN13	na	1.29772
MSX1	na	1.29749
PITPNM1	na	1.2973
SNAPC2	na	1.29667
CIB2	na	1.29649
ELF3	na	1.29428
SPDEF	na	1.29407
DUOX2	na	1.29339
LCA5L	na	1.29328
MRPS2	na	1.29177
FAM222A	na	1.29137
CASP9	na	1.28876
VN2R10P	na	1.28856
FAM104A	na	1.2881
CBX6	na	1.28784
CSF1	na	1.28773
SNRPD3	na	1.28706
AC068282.1	na	1.287
EHD4	na	1.2853
AC004223.2	na	1.28459
NFIL3	na	1.28368
FAM167A	na	1.2836
CNKSR3	na	1.28263
MAGEE1	na	1.28183
TCAM1P	na	1.28132
PHYHIP	na	1.27943
SNAI1	na	1.27891
FAM213A	na	1.27873
HIST1H2AH	na	1.27836
TMEM107	na	1.27825
RTL5	na	1.27804
NEFM	na	1.27701
AJM1	na	1.27695
TRAFD1	na	1.27675
AL008638.3	na	1.27675
C4orf19	na	1.27566
UBA7	na	1.27555
FBLL1	na	1.27521
ENPP5	na	1.27487
PRKCA	na	1.27475
ETV6	na	1.27428
HCN2	na	1.27401
MTHFR	na	1.2718
CCDC85C	na	1.27169
WISP2	na	1.27118
ACTG1P17	na	1.27115
ST8SIA4	na	1.27095
ENKUR	na	1.27072
ZNF34	na	1.27026
AL078604.2	na	1.26914
FBXO48	na	1.26901
PID1	na	1.26889
PLAU	na	1.26689
ZNF551	na	1.26626
LRRC37A2	na	1.26552
TEDC1	na	1.26445
NDUFA2	na	1.26411
COL4A2	na	1.26407
NDUFA4L2	na	1.26376
HMMR	na	1.26346
GLRX5	na	1.26339
RAB20	na	1.26329
PLA2G4C	na	1.26306
GRPEL2	na	1.26179
FMNL1	na	1.26106
S1PR5	na	1.25948
BPGM	na	1.25919
WFS1	na	1.25904
SOX11	na	1.25857
NRTN	na	1.25776
WNT2B	na	1.25739
EHD1	na	1.25657
TSPAN2	na	1.25604
WRB	na	1.25572
SLC2A12	na	1.25553
DNMBP	na	1.25504
ITLN2	na	1.25495
ABHD6	na	1.2536
AC009812.1	na	1.25321
MARS2	na	1.25306
SH3RF3	na	1.25303
ALAS1	na	1.25062
PDZD7	na	1.24989
BBC3	na	1.2494
SLC9A1	na	1.24817
GIT1	na	1.24807
GOLGA7B	na	1.24739
C11orf88	na	1.24652
LINC02407	na	1.24604
MAN1C1	na	1.24207
PTGES	na	1.24182
MAD1L1	na	1.24054
BCKDHA	na	1.24014
CA7	na	1.23978
ACSL3	na	1.23816
DNAJC1	na	1.23804
RAPGEFL1	na	1.2378
NES	na	1.23731
SFMBT2	na	1.23645
RHOU	na	1.2364
FOXD4L3	na	1.23608
ADRB2	na	1.23552
THRA	na	1.23434
MEIS3P2	na	1.23411
PPIP5K1	na	1.23342
MOB2	na	1.23206
PDXP	na	1.2316
NDRG2	na	1.23081
SLC2A5	na	1.22982
WDR97	na	1.22964
DAB2	na	1.22872
AC011912.1	na	1.22838
MRPL41	na	1.22826
KANK2	na	1.22819
GARNL3	na	1.2279
HTRA1	na	1.2264
HSPA1A	na	1.22552
NRIP3	na	1.22512
APBB3	na	1.22436
PTPN1	na	1.22349
RECQL4	na	1.22334
AC018413.1	na	1.2232
FRRS1L	na	1.22296
CLP1	na	1.22268
TMEM2	na	1.22263
KHK	na	1.2219
INSR	na	1.22175
TXNIP	na	1.22113
HIST1H4F	na	1.22034
AL035456.1	na	1.21931
SAA1	na	1.21859
EGR2	na	1.21811
LYPD6B	na	1.21798
TM7SF2	na	1.21725
RASSF4	na	1.21717
AC001226.2	na	1.21703
SAPCD2	na	1.217
PRG2	na	1.21648
GRIK5	na	1.21579
ABI3BP	na	1.21535
SMAD3	na	1.2148
NBAS	na	1.2146
ITPK1	na	1.2145
CCNYL1	na	1.21358
GSTM4	na	1.2125
TTYH2	na	1.21224
AC104687.2	na	1.21093
TBL1X	na	1.21079
AC083837.1	na	1.21031
NXPH4	na	1.21031
FAM19A5	na	1.2103
EGR3	na	1.21027
RASGEF1B	na	1.21012
AL031118.1	na	1.20997
MME	na	1.20982
TRAPPC1	na	1.20963
CNNM2	na	1.20955
PPEF1	na	1.20935
EVL	na	1.20825
RNF165	na	1.20761
GPC6	na	1.20714
RASA4	na	1.20688
NUDT18	na	1.20651
PRSS22	na	1.2057
SLC16A11	na	1.20499
ST3GAL5	na	1.20473
ZNF439	na	1.20358
DCAF11	na	1.2031
LRP4	na	1.20278
CFB	na	1.20239
PDK2	na	1.20182
PPM1J	na	1.20149
FBXW7	na	1.20105
OR2A7	na	1.19955
WHRN	na	1.19901
ALDOC	na	1.19901
C19orf18	na	1.19864
TPT1-AS1	na	1.19851
AATF	na	1.19772
AC003035.1	na	1.19671
SCN4B	na	1.19647
ERGIC1	na	1.1952
SCAPER	na	1.19519
ARL4D	na	1.19428
RNF168	na	1.19427
AL022328.1	na	1.19384
HIST1H2AC	na	1.1938
C2CD4A	na	1.19378
KLF2	na	1.19333
ZFP28	na	1.19325
IFT27	na	1.19311
GJD3	na	1.19134
PDP2	na	1.19085
ACOT7	na	1.19066
REX1BD	na	1.18986
DENND6A	na	1.18984
IQGAP3	na	1.18881
HSPA14	na	1.1886
TCIM	na	1.18843
AC104825.1	na	1.18822
CHKA	na	1.18779
GRAMD4P3	na	1.18717
BCL11B	na	1.18523
KCNQ1	na	1.18522
EDNRA	na	1.1838
AL160006.1	na	1.18374
AC138907.8	na	1.18293
CORO6	na	1.18233
RTN4RL2	na	1.18082
HIST2H2BE	na	1.18075
OGFOD2	na	1.18029
INPP5B	na	1.17902
AL137129.1	na	1.17896
CRIP2	na	1.17795
KLF10	na	1.17756
KCNN3	na	1.17684
AGXT	na	1.17635
MAPT	na	1.17617
LINC00957	na	1.17611
AC015813.2	na	1.17597
AC004264.2	na	1.17549
NAMPT	na	1.17495
BRSK1	na	1.17473
ZNF436-AS1	na	1.17442
AP000781.2	na	1.17412
AP003035.1	na	1.174
DDIT4L	na	1.17344
FAM76B	na	1.17309
ORC1	na	1.17303
KCNN2	na	1.17233
SMIM10L2B	na	1.17114
ULBP3	na	1.17078
HGD	na	1.16908
NIN	na	1.16844
H6PD	na	1.1678
KRT9	na	1.16712
CMTM1	na	1.1664
HLA-DMA	na	1.16601
RSAD1	na	1.16554
WNT7B	na	1.16551
CHEK2	na	1.16525
ZNF792	na	1.16501
TMEM123	na	1.16379
TMEM86A	na	1.16368
GBX2	na	1.1629
THAP6	na	1.16208
UBE2L6	na	1.16199
SCARNA21	na	1.16072
LINC00887	na	1.16026
AL354766.2	na	1.16018
RGS9BP	na	1.15984
LINC00881	na	1.15974
PAPD5	na	1.15963
KIF17	na	1.15942
NCF1	na	1.15766
FAM71A	na	1.15763
SHQ1	na	1.15763
ELK1	na	1.15741
SEMA5B	na	1.15697
AC112702.1	na	1.15684
RCOR2	na	1.15658
PXK	na	1.15593
TPST1	na	1.15581
RBM38	na	1.15575
SNORA53	na	1.15512
RAB36	na	1.15496
TCFL5	na	1.15469
E2F5	na	1.15466
ZNF816	na	1.15341
GPX4	na	1.15165
FAM157C	na	1.15155
AC083973.1	na	1.1515
ACTBL2	na	1.15131
ASTL	na	1.15082
CHRNA3	na	1.14987
DLL4	na	1.14937
SLC25A22	na	1.14919
AC010186.3	na	1.14779
IL24	na	1.14755
SUFU	na	1.1472
SS18L2	na	1.14546
SYT11	na	1.14433
MAD2L2	na	1.14416
KIF16B	na	1.14399
EEPD1	na	1.14288
FBLN2	na	1.14274
NATD1	na	1.14242
DSCR9	na	1.14194
SQLE	na	1.14183
FAM53A	na	1.14171
PIGH	na	1.14145
IL12A	na	1.1411
CIART	na	1.1408
KCTD5	na	1.14063
MRAS	na	1.14054
ELMO2	na	1.13908
RNF13	na	1.13866
LINC02556	na	1.13816
RUNX2	na	1.13813
NEFH	na	1.13812
PELI1	na	1.13756
PKD1	na	1.13688
SMIM4	na	1.13676
PCBP4	na	1.13614
KREMEN1	na	1.13607
TPST2	na	1.13606
ABHD8	na	1.13539
ATG3	na	1.13501
PURG	na	1.135
TRAM2	na	1.13497
ZKSCAN3	na	1.13475
PTPRH	na	1.13401
SECTM1	na	1.13332
TP53I11	na	1.13325
GLRB	na	1.1332
ZBTB48	na	1.1331
CNIH3	na	1.13305
HPX	na	1.13304
PPP1R14BP3	na	1.13282
KCNQ5	na	1.13195
RFC2	na	1.13185
LINC02158	na	1.1313
GALR2	na	1.1313
MPV17L2	na	1.13118
CYHR1	na	1.13
DNM3	na	1.12924
AC099850.2	na	1.12891
LRIG1	na	1.12883
PACSIN2	na	1.1285
ACSM3	na	1.12845
KRTAP2-2	na	1.12657
ANO9	na	1.12656
AVPI1	na	1.12628
EFEMP2	na	1.12623
RPL7AP14	na	1.1257
FAM157B	na	1.12562
AC018804.1	na	1.12484
C9orf72	na	1.12477
AC006011.1	na	1.12381
OR7E47P	na	1.1238
ITGA9-AS1	na	1.12363
AL078639.1	na	1.12301
FAM107B	na	1.1228
KIF25	na	1.12223
BTN3A1	na	1.12192
FAM78A	na	1.12143
TNNT1	na	1.12077
SIPA1L3	na	1.1195
TTC23	na	1.11895
PLK1	na	1.11778
TSEN15P2	na	1.11773
SPRR2A	na	1.11764
SNAP25	na	1.11752
KRT81	na	1.11745
TAOK3	na	1.11731
AL359510.2	na	1.11727
VDR	na	1.1163
RAP1GAP	na	1.11623
ATAD5	na	1.11619
ARHGEF39	na	1.11591
JUN	na	1.11579
RGS7BP	na	1.1157
AC133540.1	na	1.11569
HLTF	na	1.11519
CERS4	na	1.11517
RFC5	na	1.115
AL512622.1	na	1.11461
TUSC2	na	1.1141
FAM234B	na	1.1137
LINC00184	na	1.11348
AC026369.1	na	1.11348
RPP25	na	1.11343
PQLC1	na	1.11321
APC2	na	1.11185
DMAP1	na	1.11139
ENTPD2	na	1.11116
IFIT2	na	1.11017
MUC3A	na	1.10993
AC106795.2	na	1.10942
PHLDA1	na	1.10938
THOC3	na	1.10903
ORMDL3	na	1.10853
ALOX5AP	na	1.10832
SPTLC3	na	1.10827
CHST1	na	1.10813
UXS1	na	1.1069
ZNF788	na	1.10686
RILPL2	na	1.1051
GM2A	na	1.10406
NUDT21	na	1.10357
AC104758.1	na	1.10318
RPL21P12	na	1.10258
AC009506.2	na	1.10155
FCMR	na	1.1008
MAP3K14	na	1.10034
FA2H	na	1.09962
ADGRL1	na	1.09954
PPARGC1B	na	1.09929
FCGR2A	na	1.09755
PHLDB3	na	1.09728
CR382285.1	na	1.09682
HIP1R	na	1.09604
SNTA1	na	1.09553
ARSK	na	1.09543
CBX8	na	1.09487
AC023157.3	na	1.09479
CMPK2	na	1.0942
SKI	na	1.09419
ARL1	na	1.09411
TTLL1	na	1.09388
MAPK3	na	1.0936
LYPD8	na	1.09354
GPRIN1	na	1.0935
RASSF10	na	1.09321
HIST1H2BK	na	1.0931
SOX9	na	1.09231
HBG1	na	1.09212
ARID4A	na	1.09093
GPR4	na	1.09075
AC243967.1	na	1.09066
CEP126	na	1.09058
ESS2	na	1.09058
BTBD11	na	1.0905
MPC2	na	1.0904
GSG1L	na	1.09013
KRT6C	na	1.08945
SORBS2	na	1.08891
DRAIC	na	1.08872
GABRQ	na	1.0876
ABCC10	na	1.08722
SIN3A	na	1.08624
ARHGAP10	na	1.08515
ABI2	na	1.08482
WDR76	na	1.08394
SLC1A5	na	1.08392
IYD	na	1.08358
P4HTM	na	1.08344
AP001970.1	na	1.08279
YPEL4	na	1.08262
DPCR1	na	1.08223
MYOM3	na	1.08209
FBN2	na	1.08207
EBP	na	1.08188
PLD1	na	1.08159
FIGNL1	na	1.0814
TTC22	na	1.08021
CYP27A1	na	1.07988
AC016026.1	na	1.07915
FAM131B	na	1.07899
PTGER2	na	1.07881
RN7SL2	na	1.07832
AL079307.1	na	1.07774
C1S	na	1.07748
KREMEN2	na	1.0768
FAM89B	na	1.07656
EML4	na	1.07613
ZNF510	na	1.07541
MATN1	na	1.07508
ITGA7	na	1.07504
RNF144B	na	1.07487
S100A8	na	1.07468
POFUT2	na	1.07365
C21orf91	na	1.07357
GGH	na	1.07343
DGCR11	na	1.07286
LYST	na	1.07092
KCNAB3	na	1.07082
GPRIN3	na	1.06993
COX7A2	na	1.06984
HDAC3	na	1.06937
SH3BP4	na	1.06936
CASP4	na	1.0691
CITED2	na	1.06905
ZNF281	na	1.06844
ARHGAP19	na	1.06838
AC008734.2	na	1.06814
GADD45B	na	1.06743
SORT1	na	1.06737
SMIM13	na	1.06714
ZBP1	na	1.06705
NGFR	na	1.06684
BTF3P6	na	1.06617
AC008543.1	na	1.0657
USE1	na	1.06542
ZDHHC18	na	1.06513
AC112229.4	na	1.06489
KLHL31	na	1.06454
ZFPL1	na	1.06384
IDH2	na	1.06379
CD70	na	1.0633
NR1D1	na	1.06286
CHMP1B	na	1.06285
NCMAP	na	1.06216
TPM4	na	1.06188
BBS4	na	1.06135
FOXP1	na	1.06108
AL162151.2	na	1.06095
ULBP2	na	1.06082
MAP1A	na	1.06053
NR2E1	na	1.06029
DNAL1	na	1.06008
MRPL10	na	1.05985
TMEM91	na	1.05977
AL031056.1	na	1.05945
KAZN	na	1.05921
AC005412.1	na	1.05896
RANBP17	na	1.0583
CCNB1IP1P1	na	1.05738
AC093627.7	na	1.05713
LINC00476	na	1.05705
YPEL3	na	1.05705
AL592437.2	na	1.05523
AC021205.3	na	1.05516
MAP2K3	na	1.05507
HNRNPCP6	na	1.0541
AC009108.5	na	1.05292
NBPF19	na	1.05264
KANK3	na	1.05098
REEP2	na	1.05096
DRAP1	na	1.05042
ATP1A3	na	1.05038
FLT4	na	1.04986
FTL	na	1.04932
AL353746.1	na	1.04906
REEP4	na	1.04882
PRICKLE2-AS3	na	1.04863
RNF113A	na	1.04853
ARID3A	na	1.04795
DENND1C	na	1.04784
AC007220.1	na	1.0475
ZNF174	na	1.04678
AC245452.2	na	1.04664
FAM129A	na	1.04661
FREM2	na	1.04653
TTLL10	na	1.04625
HDGFL2	na	1.04621
SEC23IP	na	1.04557
ZNF962P	na	1.04532
AC092376.2	na	1.0446
AL645608.1	na	1.04421
MGAT4A	na	1.044
ITM2C	na	1.04337
CRTAC1	na	1.04333
ZNF765	na	1.04331
ABCB6	na	1.04312
AL365181.3	na	1.04311
PLD3	na	1.04284
EIPR1	na	1.04241
S100A3	na	1.04157
SMN1	na	1.04155
RNF123	na	1.04129
ADAMTS3	na	1.04092
AC093668.1	na	1.04056
AC021683.2	na	1.04054
SLC25A44	na	1.04026
VKORC1	na	1.03998
HIST1H4A	na	1.03996
SYCP2	na	1.0393
SSTR2	na	1.03911
DNAJC30	na	1.03909
AC106028.5	na	1.03851
BDKRB2	na	1.03847
SNN	na	1.03846
SLC7A4	na	1.03817
SLC2A13	na	1.03811
NPC1	na	1.038
ARMC2	na	1.03762
SYT7	na	1.03729
RASL10A	na	1.03723
AL118516.1	na	1.03703
AC005014.1	na	1.03672
AC083864.1	na	1.03614
SIGIRR	na	1.03593
FN3KRP	na	1.03589
GMDS	na	1.03506
ATP2B4	na	1.03442
GSTM1	na	1.03426
ELL3	na	1.03363
SLC35F3	na	1.03301
SH3BP2	na	1.03298
FZD2	na	1.03272
GLRX	na	1.03253
THAP10	na	1.03229
CTGF	na	1.03164
PPP1R2	na	1.03162
CEACAM5	na	1.03151
MAP3K3	na	1.03125
LCA5	na	1.03086
SNORD3B-1	na	1.03046
RAD54L2	na	1.03045
TRMT44	na	1.03023
MAF	na	1.02964
NRARP	na	1.02963
AC126335.1	na	1.02958
FXYD5	na	1.02935
LINC01140	na	1.02929
ARL3	na	1.02904
AC007326.2	na	1.02897
CDKN2C	na	1.02894
CASP10	na	1.02874
LMTK3	na	1.02864
ANKRD23	na	1.02862
AL451050.2	na	1.02832
SRGAP2	na	1.02813
MAPK15	na	1.02803
BCL7A	na	1.02799
AL109741.1	na	1.0278
LITAF	na	1.02633
ARL5C	na	1.02609
ATP1B1	na	1.02439
CYP2B7P	na	1.02338
TLCD2	na	1.02307
LHPP	na	1.02296
MSMO1	na	1.0228
CNTFR	na	1.0226
ANKRD63	na	1.02259
RPLP1	na	1.02206
DCUN1D3	na	1.02203
PSD	na	1.02198
KIAA0319L	na	1.02184
RPS26P31	na	1.02081
NCOA7	na	1.02063
ITPKA	na	1.02054
AP3S2	na	1.02032
GOLGA6D	na	1.02009
MIR503HG	na	1.02005
POLN	na	1.01976
MT1F	na	1.01932
TRIP13	na	1.01917
C4BPAP1	na	1.01899
AC234772.3	na	1.01894
ARHGAP45	na	1.01876
CHST14	na	1.01838
FAM131A	na	1.01821
NECTIN3-AS1	na	1.01798
FCHSD1	na	1.01786
ENOX1	na	1.01736
SH3GL3	na	1.01709
TMEM241	na	1.0157
NECAP1	na	1.01485
PTGES3P1	na	1.01343
LIG1	na	1.01322
GSDMB	na	1.01296
SLC9A9	na	1.0129
DET1	na	1.01256
PPBP	na	1.01168
SSC5D	na	1.01158
PRIM2	na	1.01157
CDK2	na	1.01156
PRKCH	na	1.01144
EIF1B	na	1.01137
GPC4	na	1.01116
TNFRSF6B	na	1.01087
Z93241.1	na	1.0107
ACOT12	na	1.00946
TMEM229B	na	1.00884
AP005329.3	na	1.00872
RAC2	na	1.00811
MEF2C	na	1.00798
LINC02560	na	1.00718
SLC30A3	na	1.00683
PSMA5	na	1.00671
NAALADL2	na	1.00648
ALOX15B	na	1.00644
TMEM63C	na	1.00625
UBR5-AS1	na	1.0062
DGKZ	na	1.00601
HIST2H2BB	na	1.00565
NMB	na	1.00561
AC243654.3	na	1.00553
PCDH19	na	1.00552
ARID5A	na	1.00465
LRRC1	na	1.00445
SYNJ1	na	1.00415
SAMD14	na	1.00398
BCL2L11	na	1.00361
ALDH3B1	na	1.00348
CPT1C	na	1.00264
AC099336.2	na	1.00213
TTLL7	na	1.00167
SEC14L5	na	1.00134
LRRC4C	na	1.001
FCAR	na	1.0009
TAF10	na	1.00039
BCORL1	na	0.999853
CYP24A1	na	0.998921
HOXC10	na	0.998615
LINC02288	na	0.998352
LRTM2	na	0.998178
ZNF555	na	0.997857
PRAG1	na	0.997349
NRBP2	na	0.997106
CTTNBP2NL	na	0.996729
GSTA4	na	0.996205
RPL26P6	na	0.995761
RNU4-1	na	0.995674
AL022322.2	na	0.995424
AC010271.2	na	0.994454
CHEK1	na	0.994073
GALM	na	0.993792
PCDH9	na	0.993479
SLC7A10	na	0.993373
KRT18P17	na	0.99274
IMP3	na	0.992641
SCART1	na	0.99262
TIAM1	na	0.992401
AC139530.2	na	0.992352
SNRPA	na	0.990189
EPS15L1	na	0.989916
GMPR	na	0.989876
PPP1R10	na	0.988609
AAK1	na	0.988507
IRF3	na	0.988101
ZNF385A	na	0.987973
FAM198A	na	0.98796
GLS2	na	0.987568
ATPAF2	na	0.98743
ASB1	na	0.987192
AL080317.2	na	0.987112
KBTBD6	na	0.98678
TPPP3	na	0.986457
TRIM62	na	0.98638
B3GAT3	na	0.986357
SH3PXD2B	na	0.986157
SPATA6	na	0.984855
NIM1K	na	0.984471
NPTXR	na	0.984167
TIMM8A	na	0.984012
CPT1A	na	0.983881
KPNA2P3	na	0.983522
MSL2	na	0.98351
TRIM69	na	0.983386
ETV3	na	0.983139
PCSK4	na	0.98294
TEX30	na	0.982525
PYGO2	na	0.982425
PALM2-AKAP2	na	0.982148
TMEM121	na	0.982148
HES5	na	0.982055
XRRA1	na	0.981979
ADARB2	na	0.981824
DIXDC1	na	0.981119
GSTM2	na	0.980807
EFHC1	na	0.98062
CADM4	na	0.980538
STAC2	na	0.980473
DDX24	na	0.980468
MAN1A1	na	0.980386
ATP1B2	na	0.980376
SCARF2	na	0.980148
TMEM70	na	0.980144
LINC01215	na	0.979625
CYB5D2	na	0.979535
FNDC5	na	0.979193
SUPV3L1	na	0.979154
SPRR1B	na	0.978939
LMNA	na	0.9789
RPL9P5	na	0.978775
NCAPD3	na	0.978696
ACTN1-AS1	na	0.978614
ZNF584	na	0.978612
NPC1L1	na	0.978578
HES7	na	0.978522
SEMA4G	na	0.978449
ZNF365	na	0.978214
FANCG	na	0.978053
MSH5	na	0.977703
DENND3	na	0.97763
DGKA	na	0.977437
LINC01521	na	0.977393
HAND1	na	0.977224
AC003666.1	na	0.977194
MAN2B1	na	0.975753
CREB3L1	na	0.975349
RARG	na	0.974844
AC016877.1	na	0.97446
SCLY	na	0.974414
MED29	na	0.974291
AMZ2P1	na	0.974271
FABP5	na	0.974264
ZDHHC20P1	na	0.973916
SLC23A2	na	0.973492
AP002383.4	na	0.972992
SMOX	na	0.972972
L3MBTL3	na	0.972673
PFDN6	na	0.972235
GAREM2	na	0.97222
HOXA11	na	0.972136
ZBTB3	na	0.972016
PHOSPHO1	na	0.97177
GPNMB	na	0.971745
BORCS8	na	0.971589
SUSD6	na	0.971577
KCNC3	na	0.971529
GJA5	na	0.971235
TUFT1	na	0.970555
CYP27B1	na	0.970215
AL355994.2	na	0.970117
LINC02035	na	0.969204
LONRF1	na	0.968843
FAM117B	na	0.968545
NUFIP1	na	0.96839
NFIA	na	0.968072
CERK	na	0.967838
SNX22	na	0.967728
AC092326.2	na	0.967478
ADIRF-AS1	na	0.967472
AP001351.1	na	0.96726
N4BP2L1	na	0.966957
LAG3	na	0.966945
RRAS	na	0.966907
TULP3	na	0.966799
ATP6V1B2	na	0.965732
OXSM	na	0.96558
GALNT14	na	0.96496
SERTAD2	na	0.964942
IFI27L2	na	0.96473
STARD5	na	0.964714
TMEM201	na	0.964682
NPHP1	na	0.964326
FOXD2-AS1	na	0.964228
ASAP3	na	0.964191
AC129492.1	na	0.963572
CDK5	na	0.963055
AC058822.1	na	0.962926
CEP162	na	0.962733
RPL41	na	0.962614
TGFB3-AS1	na	0.961599
TMEM143	na	0.961226
AMOT	na	0.961181
HIST1H1C	na	0.961156
GLI3	na	0.961126
AC091167.5	na	0.960049
KNDC1	na	0.95984
D2HGDH	na	0.959029
ABTB1	na	0.958912
AC093117.1	na	0.95891
SHROOM2	na	0.958078
TUBA8	na	0.95777
FAM72D	na	0.957681
MT1E	na	0.957007
AC023790.2	na	0.956918
ROBO1	na	0.956848
TECRP1	na	0.956666
CYP26A1	na	0.956105
AC068491.3	na	0.955628
SPEN	na	0.955605
CAND2	na	0.95551
AC239798.2	na	0.955062
TANC1	na	0.954881
PPP2R5C	na	0.95454
CIB1	na	0.954424
CACNA1D	na	0.95406
CYP2G1P	na	0.953552
AP001372.2	na	0.952926
AC010615.1	na	0.952889
KIFC1	na	0.952883
SNORA59A	na	0.952685
CHST6	na	0.952667
PIK3R3	na	0.952505
GNAI2	na	0.952248
FAM76A	na	0.951688
C13orf46	na	0.95146
AL355802.2	na	0.951388
PTX3	na	0.951056
LINC00942	na	0.950392
UCKL1	na	0.950355
AC092701.1	na	0.949099
ENO3	na	0.948145
A1BG-AS1	na	0.947891
AC003092.1	na	0.947886
STAT4	na	0.94717
PRRG2	na	0.946855
NRXN3	na	0.946762
PAAF1	na	0.946527
CAMK1D	na	0.946266
SESN3	na	0.946006
ANK3	na	0.945906
C4A-AS1	na	0.945524
TAGLN3	na	0.94492
ALOX5	na	0.944885
PNPLA3	na	0.944393
PDE4A	na	0.944383
TRPV1	na	0.944287
ABCA7	na	0.944118
RNF19B	na	0.944074
NFATC4	na	0.943787
ZIC2	na	0.943393
RIMS4	na	0.94335
UQCC3	na	0.943227
CENPS	na	0.942526
AC006064.5	na	0.942179
ATP10B	na	0.941914
CCDC110	na	0.941825
AMN	na	0.940678
TMEM175	na	0.939931
AATK	na	0.939911
ZNF710-AS1	na	0.93974
PLCG2	na	0.939688
WFDC5	na	0.938833
MUC21	na	0.938551
AKNA	na	0.938209
AC016582.3	na	0.938117
HSPD1P11	na	0.937655
DALRD3	na	0.937568
GCH1	na	0.937512
RFLNB	na	0.9375
FUT4	na	0.937298
KATNB1	na	0.937295
ABHD2	na	0.937087
NACAD	na	0.936805
PARP16	na	0.936696
CLN8	na	0.936669
AC040162.3	na	0.936515
LIMD2	na	0.936198
ATP2B1	na	0.936085
KRT20	na	0.936026
MRPL34	na	0.935727
SMC4	na	0.935547
NEDD4L	na	0.935444
AC097372.4	na	0.934422
DMBX1	na	0.934185
TRABD	na	0.934045
SMIM6	na	0.933446
PMM1	na	0.933444
DUX4	na	0.933357
CD79A	na	0.933201
AC242988.1	na	0.933125
ASB13	na	0.932995
RAB40B	na	0.932934
RN7SL4P	na	0.932621
TCTE1	na	0.932348
P2RY6	na	0.932341
NR1H3	na	0.932276
AC004889.1	na	0.932193
ESX1	na	0.931206
SLC1A3	na	0.931147
AL021707.1	na	0.930887
MAGED4	na	0.930539
HIST3H2BB	na	0.930518
BAD	na	0.930182
MAATS1	na	0.930089
AIF1L	na	0.929977
AC007216.4	na	0.929801
ARPIN	na	0.928596
RN7SL809P	na	0.928555
USP51	na	0.928281
AC061979.1	na	0.928029
RGS17	na	0.92714
MRPL36	na	0.926733
MMP1	na	0.926516
PPP1R3C	na	0.926357
CELA2B	na	0.926249
FZD5	na	0.925759
PRSS8	na	0.925554
IL32	na	0.925553
HSDL1	na	0.925487
KIF18A	na	0.924538
AC006435.2	na	0.92437
PEAR1	na	0.924274
MRGPRF	na	0.923699
FBF1	na	0.923672
BATF	na	0.923586
ADAMTS17	na	0.922914
NUP43	na	0.922856
MAP3K21	na	0.922832
MSLN	na	0.922433
TMPRSS2	na	0.922393
ZNF516	na	0.922227
PRRX2	na	0.922061
KIF4A	na	0.921941
HIST1H3B	na	0.92153
MAPK9	na	0.921279
ARHGAP5-AS1	na	0.921273
CBX2	na	0.92097
CRISPLD1	na	0.920868
GPR162	na	0.920197
AC233280.1	na	0.9196
CAMK2B	na	0.9195
RPL17P34	na	0.919416
ACTN2	na	0.919001
SPTSSA	na	0.918999
LINC00857	na	0.918714
SPEM1	na	0.918375
KIF23	na	0.918016
AMZ1	na	0.916158
HHEX	na	0.916109
FAM118B	na	0.915485
ROM1	na	0.914787
LRCH2	na	0.914772
AL731533.2	na	0.91404
AL136379.1	na	0.913775
LCN2	na	0.913146
SIGLEC16	na	0.913
AC020910.3	na	0.912546
PROSER2-AS1	na	0.912524
SSUH2	na	0.912483
CYGB	na	0.912423
AC116366.1	na	0.91239
NABP1	na	0.912312
SAA2	na	0.911643
BLM	na	0.911251
APOBEC3B	na	0.910807
GPATCH11	na	0.910655
NBPF9	na	0.910531
ANKRD42	na	0.910369
SYBU	na	0.909769
RASA3	na	0.909549
PPFIA1	na	0.909429
SMARCD3	na	0.909362
CBLN1	na	0.909359
AL590428.1	na	0.909219
CCDC159	na	0.909196
GOLT1A	na	0.908996
ZCCHC14	na	0.908789
TREX2	na	0.908502
RPA3	na	0.908131
WNT4	na	0.908116
AC131888.1	na	0.908108
TLX3	na	0.908084
BDKRB1	na	0.907881
SHCBP1L	na	0.907798
RPL3L	na	0.907729
KCNQ4	na	0.907304
FCHSD2	na	0.90697
FAM43A	na	0.906407
E2F1	na	0.905789
RHCG	na	0.90576
NRXN2	na	0.905517
TTLL4	na	0.905467
ILDR1	na	0.905196
HCP5	na	0.9047
AC009567.2	na	0.904565
BCL3	na	0.904503
SDAD1P1	na	0.904476
SHF	na	0.904415
CDC20	na	0.904372
AC108058.1	na	0.904253
HIST2H2AA3	na	0.903823
CHSY3	na	0.903291
CXorf57	na	0.903199
SCNN1B	na	0.903078
RASA4CP	na	0.903074
AC008770.2	na	0.90206
KIF14	na	0.901708
CLDN9	na	0.901393
KRTDAP	na	0.901232
RPL23AP7	na	0.901088
PSME2	na	0.901041
MTND6P6	na	0.900888
INO80C	na	0.900774
C16orf87	na	0.900609
AL121583.1	na	0.900376
CRLF1	na	0.90026
AC009119.1	na	0.900231
ZIK1	na	0.899858
SSPO	na	0.899845
RN7SKP150	na	0.899625
IQCA1L	na	0.899424
SNORA59B	na	0.899298
NUP210L	na	0.899122
ZNF599	na	0.8991
SNORA63	na	0.899074
AP002990.1	na	0.898775
ZNF614	na	0.89862
EMC9	na	0.898547
MYLIP	na	0.898379
APOO	na	0.897993
BIK	na	0.897962
CCND3	na	0.897817
DCAF1	na	0.897439
ARHGAP8	na	0.897377
AL354718.1	na	0.897358
SLC40A1	na	0.897214
HHLA3	na	0.897151
FP671120.1	na	0.896578
OSBPL6	na	0.896072
CDH23	na	0.896034
AC019080.1	na	0.895964
SYTL2	na	0.895901
ELOF1	na	0.895593
TEF	na	0.895375
AL031963.2	na	0.894815
AC121338.2	na	0.894641
CREB3L2	na	0.894095
AC078923.1	na	0.893731
AC015818.8	na	0.893723
RGS10	na	0.893699
RAB24	na	0.893655
EIF2B2	na	0.893453
ANKRD13B	na	0.893451
PTP4A3	na	0.893437
AC008537.3	na	0.893129
MFGE8	na	0.892792
HIST1H4B	na	0.892684
KLF16	na	0.892617
ERN1	na	0.891933
MAP3K11	na	0.891484
HIST2H3D	na	0.891214
PRC1	na	0.890614
GPR19	na	0.890569
DPM2	na	0.89051
REPS2	na	0.89017
C9orf116	na	0.889895
FOXP1-IT1	na	0.889594
AC093297.2	na	0.889549
OSR2	na	0.889425
SOX3	na	0.889053
FKBP7	na	0.888801
NEFL	na	0.888797
HMGCS1	na	0.888764
FAM86JP	na	0.888633
RASAL1	na	0.888566
SLC10A3	na	0.888402
VPS26C	na	0.888336
AL512353.2	na	0.888316
PTER	na	0.888168
OR7E115P	na	0.888009
CMTM8	na	0.888004
NSUN7	na	0.887862
GALK1	na	0.887707
RN7SKP255	na	0.887488
RAPGEF3	na	0.887106
NMRAL1	na	0.886552
HIST1H2AG	na	0.886443
TTC33	na	0.886376
LYPD3	na	0.885968
AC091167.2	na	0.885839
KIF7	na	0.885759
TRAK2	na	0.885587
NCAM1	na	0.885192
AL589765.5	na	0.885092
DAD1	na	0.885019
TMEM52B	na	0.884939
OSER1	na	0.884743
SLA	na	0.883964
RNF144A	na	0.883672
CDC6	na	0.883536
[truncated: 24,531 more rows]

## Sheet: TNFA signaling via NFkB
NAME	SYMBOL	TITLE	RANK IN GENE LIST	RANK METRIC SCORE	RUNNING ES	CORE ENRICHMENT
row_0	TNFAIP2	na	1	4.16745	0.0224045	Yes
row_1	TNF	na	14	3.42048	0.0403687	Yes
row_2	IL1B	na	17	3.32582	0.0582029	Yes
row_3	CCL20	na	22	3.20149	0.0752916	Yes
row_4	TNFRSF9	na	28	3.05143	0.0915343	Yes
row_5	ICAM1	na	29	3.04698	0.107943	Yes
row_6	IL1A	na	31	3.02782	0.12421	Yes
row_7	BIRC3	na	43	2.86267	0.139208	Yes
row_8	NFKBIE	na	51	2.76386	0.153827	Yes
row_9	AREG	na	66	2.65452	0.16759	Yes
row_10	IL23A	na	83	2.55973	0.180767	Yes
row_11	SDC4	na	100	2.48719	0.193553	Yes
row_12	TNFAIP6	na	161	2.22956	0.203281	Yes
row_13	SOCS3	na	180	2.17807	0.214327	Yes
row_14	G0S2	na	206	2.1015	0.224695	Yes
row_15	ATF3	na	208	2.10071	0.235969	Yes
row_16	CEBPB	na	210	2.0955	0.247216	Yes
row_17	NINJ1	na	251	1.98286	0.256375	Yes
row_18	SOD2	na	258	1.96539	0.266731	Yes
row_19	RHOB	na	278	1.90697	0.276279	Yes
row_20	LIF	na	313	1.8415	0.284905	Yes
row_21	CXCL1	na	332	1.8098	0.293967	Yes
row_22	CXCL10	na	380	1.74391	0.301574	Yes
row_23	DUSP2	na	399	1.70783	0.310087	Yes
row_24	NR4A3	na	409	1.69262	0.31886	Yes
row_25	TNFSF9	na	430	1.66909	0.327089	Yes
row_26	NR4A1	na	455	1.64558	0.33504	Yes
row_27	BCL2A1	na	457	1.6414	0.343841	Yes
row_28	BMP2	na	485	1.61277	0.351501	Yes
row_29	CXCL2	na	505	1.57989	0.359287	Yes
row_30	TNIP2	na	506	1.57886	0.36779	Yes
row_31	HBEGF	na	513	1.57237	0.376029	Yes
row_32	TNFAIP3	na	514	1.57052	0.384487	Yes
row_33	PER1	na	545	1.53773	0.391628	Yes
row_34	ZC3H12A	na	619	1.46945	0.396769	Yes
row_35	SLC16A6	na	623	1.46783	0.40456	Yes
row_36	TRAF1	na	629	1.4592	0.412228	Yes
row_37	CXCL3	na	631	1.45829	0.420043	Yes
row_38	INHBA	na	643	1.45138	0.427442	Yes
row_39	IL6	na	644	1.45128	0.435257	Yes
row_40	SLC2A3	na	654	1.43639	0.44265	Yes
row_41	FOS	na	664	1.42708	0.449994	Yes
row_42	BTG1	na	665	1.42581	0.457672	Yes
row_43	DUSP5	na	692	1.40362	0.464243	Yes
row_44	CD83	na	820	1.31868	0.466522	Yes
row_45	EGR1	na	829	1.31474	0.473298	Yes
row_46	CSF1	na	876	1.28773	0.478486	Yes
row_47	NFIL3	na	881	1.28368	0.485247	Yes
row_48	PLAU	na	913	1.26689	0.490892	Yes
row_49	EHD1	na	932	1.25657	0.496975	Yes
row_50	EGR2	na	992	1.21811	0.501295	Yes
row_51	SMAD3	na	1001	1.2148	0.507533	Yes
row_52	EGR3	na	1012	1.21027	0.513671	Yes
row_53	KLF2	na	1049	1.19333	0.51873	Yes
row_54	KLF10	na	1075	1.17756	0.524122	Yes
row_55	NAMPT	na	1082	1.17495	0.530221	Yes
row_56	JUN	na	1221	1.11579	0.530989	Yes
row_57	IFIT2	na	1237	1.11018	0.536398	Yes
row_58	PHLDA1	na	1240	1.10938	0.542296	Yes
row_59	GADD45B	na	1337	1.06743	0.544399	Yes
row_60	MAP2K3	na	1374	1.05507	0.548714	Yes
row_61	SNN	na	1423	1.03846	0.552483	Yes
row_62	LITAF	na	1468	1.02633	0.556339	Yes
row_63	PTX3	na	1725	0.951056	0.551739	Yes
row_64	RNF19B	na	1746	0.944074	0.556064	Yes
row_65	GCH1	na	1766	0.937512	0.560391	Yes
row_66	FUT4	na	1768	0.937298	0.5654	Yes
row_67	ATP2B1	na	1776	0.936085	0.570176	Yes
row_68	BCL3	na	1894	0.904503	0.570603	Yes
row_69	PTGER4	na	2043	0.876119	0.569701	Yes
row_70	RIPK2	na	2214	0.837717	0.567757	Yes
row_71	TIPARP	na	2218	0.837079	0.572151	Yes
row_72	HES1	na	2332	0.816207	0.572255	Yes
row_73	ID2	na	2387	0.807806	0.574554	Yes
row_74	SPSB1	na	2394	0.807006	0.578672	Yes
row_75	CXCL6	na	2436	0.801207	0.58143	Yes
row_76	ACKR3	na	2519	0.784323	0.58254	Yes
row_77	GFPT2	na	2594	0.771516	0.583884	Yes
row_78	TNIP1	na	2595	0.771509	0.588039	Yes
row_79	PDE4B	na	2619	0.767761	0.5913	Yes
row_80	SERPINE1	na	2830	0.72821	0.587247	No
row_81	ZFP36	na	2992	0.706705	0.584939	No
row_82	CCL4	na	3178	0.68451	0.5816	No
row_83	NFKB2	na	3495	0.641759	0.573055	No
row_84	DUSP4	na	3502	0.640226	0.576275	No
row_85	CCL5	na	3537	0.635336	0.578405	No
row_86	IRF1	na	3645	0.621617	0.57769	No
row_87	TUBB2A	na	3712	0.614681	0.578493	No
row_88	STAT5A	na	4492	0.551683	0.551882	No
row_89	CDKN1A	na	4601	0.544228	0.550711	No
row_90	B4GALT1	na	4688	0.537192	0.550338	No
row_91	SAT1	na	4798	0.529086	0.549048	No
row_92	TRIP10	na	5126	0.505008	0.53935	No
row_93	MYC	na	5135	0.504533	0.541763	No
row_94	JAG1	na	5262	0.494124	0.539639	No
row_95	IL15RA	na	5862	0.452386	0.519328	No
row_96	MAP3K8	na	6007	0.444305	0.516252	No
row_97	ETS2	na	6015	0.443762	0.518376	No
row_98	MAFF	na	6085	0.438859	0.518119	No
row_99	DENND5A	na	6406	0.416054	0.508208	No
row_100	PLAUR	na	6517	0.407782	0.506227	No
row_101	ICOSLG	na	6639	0.400325	0.503787	No
row_102	TSC22D1	na	6671	0.397876	0.504753	No
row_103	LDLR	na	7014	0.372503	0.493771	No
row_104	FJX1	na	7180	0.361725	0.489453	No
row_105	KDM6B	na	7194	0.360258	0.4909	No
row_106	CCRL2	na	7361	0.347911	0.486469	No
row_107	KLF9	na	7625	0.329887	0.478258	No
row_108	IER3	na	7936	0.310855	0.46816	No
row_109	TNFAIP8	na	8237	0.289869	0.458329	No
row_110	IRS2	na	8281	0.286505	0.458238	No
row_111	CXCL11	na	8305	0.28506	0.4589	No
row_112	REL	na	9002	0.239104	0.433757	No
row_113	BIRC2	na	9269	0.219936	0.42484	No
row_114	IFIH1	na	9563	0.200717	0.414794	No
row_115	GADD45A	na	9607	0.19708	0.414223	No
row_116	NFKBIA	na	9724	0.189402	0.410837	No
row_117	SQSTM1	na	9866	0.182215	0.406464	No
row_118	FOSB	na	10112	0.164124	0.398044	No
row_119	CSF2	na	10257	0.153714	0.393403	No
row_120	PMEPA1	na	10510	0.136925	0.384571	No
row_121	GEM	na	10547	0.135008	0.383931	No
row_122	PLK2	na	10582	0.132622	0.383354	No
row_123	MARCKS	na	10680	0.126231	0.38035	No
row_124	B4GALT5	na	11196	0.0869047	0.361261	No
row_125	PLPP3	na	11394	0.0736956	0.354177	No
row_126	RELB	na	11635	0.0553885	0.345361	No
row_127	SLC2A6	na	11663	0.0536907	0.344625	No
row_128	CCL2	na	11785	0.043971	0.340267	No
row_129	IER2	na	11791	0.0435515	0.340311	No
row_130	PTPRE	na	11855	0.0395393	0.338132	No
row_131	CD80	na	11857	0.0393028	0.338305	No
row_132	IL6ST	na	11889	0.0366158	0.337325	No
row_133	GPR183	na	11902	0.0359189	0.337063	No
row_134	DRAM1	na	11910	0.0350525	0.336986	No
row_135	TAP1	na	12018	0.0283616	0.333075	No
row_136	MSC	na	12209	0.0147313	0.325939	No
row_137	TRIB1	na	12274	0.00970627	0.323561	No
row_138	F2RL1	na	12404	0.000580935	0.318666	No
row_139	JUNB	na	13338	-0.0523592	0.283517	No
row_140	IFNGR2	na	13751	-0.0831977	0.268319	No
row_141	DUSP1	na	14216	-0.119043	0.25134	No
row_142	TANK	na	14437	-0.138361	0.24373	No
row_143	SGK1	na	14668	-0.157176	0.235842	No
row_144	PANX1	na	14679	-0.157926	0.236313	No
row_145	BCL6	na	14757	-0.16459	0.234275	No
row_146	IL18	na	14822	-0.169343	0.232757	No
row_147	NFKB1	na	14851	-0.171301	0.232616	No
row_148	YRDC	na	14883	-0.174361	0.232378	No
row_149	CCNL1	na	15013	-0.186176	0.228482	No
row_150	LAMB3	na	15459	-0.223183	0.212785	No
row_151	BTG3	na	15507	-0.227336	0.212224	No
row_152	CD44	na	15636	-0.238004	0.208645	No
row_153	PHLDA2	na	15763	-0.250406	0.205208	No
row_154	CD69	na	15882	-0.260625	0.202131	No
row_155	DNAJB4	na	16301	-0.296894	0.187856	No
row_156	BTG2	na	16527	-0.315345	0.18101	No
row_157	ZBTB10	na	16741	-0.335019	0.174725	No
row_158	KLF6	na	16807	-0.340013	0.174088	No
row_159	PDLIM5	na	17255	-0.376561	0.159141	No
row_160	NFE2L2	na	17610	-0.406993	0.147889	No
row_161	BHLHE40	na	17658	-0.413229	0.14833	No
row_162	MXD1	na	17825	-0.429014	0.144336	No
row_163	NR4A2	na	17844	-0.431204	0.145975	No
row_164	FOSL2	na	18658	-0.495502	0.117769	No
row_165	KYNU	na	18740	-0.501472	0.117394	No
row_166	VEGFA	na	19506	-0.558863	0.0913525	No
row_167	PPP1R15A	na	19583	-0.566732	0.0915184	No
row_168	IL7R	na	19603	-0.56902	0.0938611	No
row_169	IER5	na	20243	-0.632876	0.0730031	No
row_170	RELA	na	20582	-0.66361	0.0637412	No
row_171	TNC	na	20920	-0.695415	0.0546885	No
row_172	SIK1	na	21035	-0.704509	0.0541532	No
row_173	PNRC1	na	21068	-0.707407	0.0567476	No
row_174	KLF4	na	21566	-0.75906	0.0419616	No
row_175	EIF1	na	21573	-0.760566	0.0458295	No
row_176	TGIF1	na	21916	-0.79802	0.0371395	No
row_177	ABCA1	na	22147	-0.825922	0.0328529	No
row_178	EFNA1	na	22157	-0.827004	0.0369647	No
row_179	FOSL1	na	22202	-0.83171	0.0397727	No
row_180	CCND1	na	22277	-0.841206	0.0414926	No
row_181	OLR1	na	22679	-0.88798	0.0310465	No
row_182	MCL1	na	23418	-0.979962	0.0082981	No
row_183	EDN1	na	23452	-0.985251	0.0123507	No
row_184	SERPINB2	na	23477	-0.989169	0.0167661	No
row_185	TLR2	na	24038	-1.08947	0.00136705	No
row_186	CEBPD	na	24268	-1.1384	-0.00119876	No
row_187	PFKFB3	na	24581	-1.22469	-0.00645184	No
row_188	NFAT5	na	24638	-1.24081	-0.00189643	No
row_189	CFLAR	na	24740	-1.2669	0.00109058	No
row_190	F3	na	25186	-1.42244	-0.00814829	No
row_191	RCAN1	na	25496	-1.55852	-0.0114897	No
row_192	SERPINB8	na	25642	-1.65711	-0.00807228	No
row_193	CLCF1	na	25703	-1.70059	-0.0011928	No
row_194	PLEK	na	25887	-1.85763	0.00186144	No
row_195	PTGS2	na	25998	-1.99921	0.00845027	No
row_196	SPHK1	na	26104	-2.16821	0.0161391	No

## Sheet: Cholesterol homeostais
NAME	SYMBOL	TITLE	RANK IN GENE LIST	RANK METRIC SCORE	RUNNING ES	CORE ENRICHMENT
row_0	PCYT2	na	38	2.93753	0.061845	Yes
row_1	HMGCR	na	170	2.20463	0.104387	Yes
row_2	ATF3	na	208	2.10071	0.148243	Yes
row_3	IDI1	na	390	1.72916	0.178652	Yes
row_4	STX5	na	637	1.45625	0.200726	Yes
row_5	DHCR7	na	728	1.38019	0.227056	Yes
row_6	FDFT1	na	795	1.33314	0.253281	Yes
row_7	NFIL3	na	881	1.28368	0.277722	Yes
row_8	TM7SF2	na	994	1.21725	0.299711	Yes
row_9	ALDOC	na	1036	1.19901	0.323991	Yes
row_10	CHKA	na	1061	1.18779	0.348672	Yes
row_11	SQLE	na	1149	1.14183	0.369981	Yes
row_12	EBP	na	1303	1.08188	0.387505	Yes
row_13	GSTM2	na	1603	0.980807	0.397333	Yes
row_14	FABP5	na	1640	0.974264	0.416961	Yes
row_15	HMGCS1	na	1971	0.888764	0.423635	Yes
row_16	LGMN	na	2780	0.735901	0.40895	No
row_17	TMEM97	na	3618	0.624774	0.390775	No
row_18	JAG1	na	5262	0.494124	0.339323	No
row_19	ACSS2	na	5353	0.488535	0.346446	No
row_20	LGALS3	na	5393	0.486296	0.355448	No
row_21	ETHE1	na	5510	0.478332	0.361368	No
row_22	CLU	na	5577	0.473605	0.369076	No
row_23	LSS	na	5588	0.472819	0.378884	No
row_24	AVPR1A	na	6146	0.434623	0.367195	No
row_25	PLAUR	na	6517	0.407782	0.361996	No
row_26	LDLR	na	7014	0.372503	0.351275	No
row_27	ERRFI1	na	7294	0.352807	0.34833	No
row_28	PLSCR1	na	7664	0.327599	0.341441	No
row_29	MVD	na	7965	0.309114	0.336762	No
row_30	MVK	na	8375	0.281243	0.327363	No
row_31	ABCA2	na	8719	0.258305	0.319964	No
row_32	GPX8	na	9208	0.22529	0.306374	No
row_33	SCD	na	9786	0.186758	0.288589	No
row_34	S100A11	na	9893	0.180304	0.288467	No
row_35	STARD4	na	10168	0.160373	0.281567	No
row_36	GUSB	na	10507	0.137292	0.27175	No
row_37	NSDHL	na	11322	0.077507	0.242655	No
row_38	PMVK	na	11350	0.0762255	0.243276	No
row_39	ATXN2	na	11396	0.0734734	0.243158	No
row_40	ANTXR2	na	11528	0.0640152	0.239586	No
row_41	PDK3	na	11752	0.0460169	0.23215	No
row_42	FADS2	na	11794	0.0434588	0.231536	No
row_43	SC5D	na	11983	0.0305887	0.22509	No
row_44	GNAI1	na	12059	0.0257189	0.222809	No
row_45	FDPS	na	12224	0.0131927	0.216895	No
row_46	SREBF2	na	12267	0.0105326	0.215535	No
row_47	CD9	na	12873	-0.0180551	0.193058	No
row_48	SEMA3B	na	13336	-0.0522785	0.176723	No
row_49	CBS	na	13920	-0.0964011	0.156766	No
row_50	HSD17B7	na	14556	-0.147703	0.135948	No
row_51	ACAT2	na	15498	-0.226159	0.105256	No
row_52	TRIB3	na	15711	-0.245166	0.102525	No
row_53	ALCAM	na	15930	-0.26469	0.0999879	No
row_54	ECH1	na	16084	-0.277926	0.100193	No
row_55	FASN	na	16142	-0.282292	0.104119	No
row_56	ANXA5	na	16823	-0.341203	0.0857696	No
row_57	FBXO6	na	17861	-0.433196	0.0559089	No
row_58	CYP51A1	na	18604	-0.489722	0.0384153	No
row_59	CTNNB1	na	18632	-0.492058	0.0479949	No
row_60	ACTG1	na	19046	-0.522981	0.0436521	No
row_61	ADH4	na	20744	-0.678726	-0.00586358	No
row_62	PNRC1	na	21068	-0.707407	-0.00283199	No
row_63	MAL2	na	22904	-0.913099	-0.0525143	No
row_64	TP53INP1	na	23010	-0.92784	-0.0364949	No
row_65	CXCL16	na	24110	-1.10352	-0.0542586	No
row_66	GLDC	na	24121	-1.10472	-0.0308383	No
row_67	TNFRSF12A	na	24443	-1.18664	-0.0174073	No
row_68	PPARG	na	24547	-1.21686	0.00491375	No
row_69	CPEB2	na	25333	-1.48127	0.00715526	No
row_70	ATF5	na	25777	-1.76439	0.0284213	No

## Sheet: Inflammatory response
NAME	SYMBOL	TITLE	RANK IN GENE LIST	RANK METRIC SCORE	RUNNING ES	CORE ENRICHMENT
row_0	IL1B	na	17	3.32582	0.0216655	Yes
row_1	PTAFR	na	21	3.24301	0.0433068	Yes
row_2	CCL20	na	22	3.20149	0.0647835	Yes
row_3	TNFRSF9	na	28	3.05143	0.0850638	Yes
row_4	ICAM1	na	29	3.04698	0.105504	Yes
row_5	IL1A	na	31	3.02782	0.125778	Yes
row_6	IL10RA	na	142	2.28434	0.136926	Yes
row_7	CXCL8	na	148	2.27265	0.151982	Yes
row_8	TNFAIP6	na	161	2.22956	0.166483	Yes
row_9	ICAM4	na	196	2.12229	0.17943	Yes
row_10	CD40	na	199	2.11628	0.193551	Yes
row_11	GPR132	na	215	2.08957	0.206999	Yes
row_12	ADGRE1	na	233	2.03525	0.220007	Yes
row_13	CX3CL1	na	238	2.00818	0.233326	Yes
row_14	CSF3	na	250	1.98352	0.246215	Yes
row_15	TNFRSF1B	na	280	1.89727	0.257842	Yes
row_16	LYN	na	304	1.85363	0.269403	Yes
row_17	LIF	na	313	1.8415	0.281453	Yes
row_18	CXCL10	na	380	1.74391	0.290646	Yes
row_19	CHST2	na	394	1.72135	0.3017	Yes
row_20	TNFSF9	na	430	1.66909	0.311569	Yes
row_21	APLNR	na	459	1.63676	0.321486	Yes
row_22	IRAK2	na	498	1.59207	0.330723	Yes
row_23	HBEGF	na	513	1.57237	0.34074	Yes
row_24	INHBA	na	643	1.45138	0.34558	Yes
row_25	IL6	na	644	1.45128	0.355315	Yes
row_26	IL18R1	na	678	1.41509	0.363556	Yes
row_27	AHR	na	716	1.38706	0.371456	Yes
row_28	SLC11A2	na	852	1.30329	0.375074	Yes
row_29	CSF1	na	876	1.28773	0.38284	Yes
row_30	NAMPT	na	1082	1.17495	0.38294	Yes
row_31	PTGER2	na	1310	1.07881	0.38156	Yes
row_32	RNF144B	na	1320	1.07487	0.388429	Yes
row_33	CD70	na	1350	1.0633	0.394461	Yes
row_34	GCH1	na	1766	0.937512	0.384998	Yes
row_35	ATP2B1	na	1776	0.936085	0.390935	Yes
row_36	FZD5	na	1814	0.925759	0.395741	Yes
row_37	BDKRB1	na	1881	0.907881	0.399326	Yes
row_38	PTGER4	na	2043	0.876119	0.399092	Yes
row_39	LAMP3	na	2080	0.868137	0.403549	Yes
row_40	RIPK2	na	2214	0.837717	0.404121	Yes
row_41	LTA	na	2222	0.836433	0.409466	Yes
row_42	CXCL6	na	2436	0.801207	0.406755	Yes
row_43	PDE4B	na	2619	0.767761	0.404997	Yes
row_44	P2RY2	na	2727	0.745844	0.405939	Yes
row_45	SERPINE1	na	2830	0.72821	0.406952	Yes
row_46	C5AR1	na	2867	0.721607	0.410426	Yes
row_47	PDPN	na	3288	0.668358	0.398967	Yes
row_48	IRF7	na	3325	0.663888	0.402054	Yes
row_49	CCR7	na	3361	0.658547	0.405143	Yes
row_50	CCL22	na	3397	0.653443	0.408198	Yes
row_51	CCL5	na	3537	0.635336	0.407184	Yes
row_52	RHOG	na	3571	0.630567	0.410161	Yes
row_53	P2RX4	na	3607	0.625896	0.413031	Yes
row_54	IRF1	na	3645	0.621617	0.415797	Yes
row_55	FPR1	na	3651	0.620836	0.419772	Yes
row_56	SLC31A1	na	3691	0.616797	0.422429	Yes
row_57	PIK3R5	na	3693	0.616527	0.426527	Yes
row_58	RGS1	na	4446	0.554385	0.401701	No
row_59	CDKN1A	na	4601	0.544228	0.399506	No
row_60	BST2	na	4813	0.528381	0.395041	No
row_61	GABBR1	na	4955	0.517623	0.393161	No
row_62	EMP3	na	5073	0.508257	0.39213	No
row_63	OSM	na	5074	0.508219	0.395539	No
row_64	MYC	na	5135	0.504533	0.396646	No
row_65	P2RX7	na	5191	0.499045	0.397906	No
row_66	IL15RA	na	5862	0.452386	0.375508	No
row_67	ADORA2B	na	6360	0.419242	0.359455	No
row_68	TNFSF10	na	6384	0.417764	0.361384	No
row_69	CCL24	na	6387	0.417759	0.364111	No
row_70	SGMS2	na	6461	0.411602	0.364101	No
row_71	PLAUR	na	6517	0.407782	0.364748	No
row_72	FFAR2	na	6541	0.406448	0.366602	No
row_73	RASGRP1	na	6560	0.405045	0.368636	No
row_74	OPRK1	na	6584	0.404158	0.370474	No
row_75	CSF3R	na	6610	0.402139	0.372223	No
row_76	ICOSLG	na	6639	0.400325	0.373845	No
row_77	STAB1	na	6683	0.397322	0.374879	No
row_78	AQP9	na	6704	0.396038	0.376776	No
row_79	TNFSF15	na	6969	0.376933	0.369283	No
row_80	NOD2	na	6993	0.374879	0.370925	No
row_81	LDLR	na	7014	0.372503	0.372665	No
row_82	TLR1	na	7310	0.351525	0.363825	No
row_83	CCRL2	na	7361	0.347911	0.364261	No
row_84	LY6E	na	7764	0.321577	0.351159	No
row_85	CD82	na	8295	0.285619	0.332956	No
row_86	CXCL11	na	8305	0.28506	0.334527	No
row_87	ITGB3	na	8337	0.283208	0.33525	No
row_88	CALCRL	na	8722	0.258231	0.322406	No
row_89	HIF1A	na	9120	0.230586	0.308883	No
row_90	C3AR1	na	9416	0.211456	0.299103	No
row_91	CMKLR1	na	9496	0.205583	0.297484	No
row_92	NFKBIA	na	9724	0.189402	0.290138	No
row_93	ROS1	na	9817	0.185338	0.287889	No
row_94	CD14	na	10083	0.165556	0.27894	No
row_95	IFITM1	na	10319	0.149793	0.271024	No
row_96	ACVR1B	na	10342	0.148382	0.271185	No
row_97	SLC7A2	na	10452	0.140959	0.267993	No
row_98	KCNJ2	na	10550	0.134859	0.265215	No
row_99	CCL2	na	11785	0.043971	0.218669	No
row_100	PTPRE	na	11855	0.0395393	0.216315	No
row_101	GPR183	na	11902	0.0359189	0.214809	No
row_102	OSMR	na	12252	0.0115461	0.201639	No
row_103	ADM	na	12393	0.0012554	0.196333	No
row_104	TACR3	na	12481	0	0.193031	No
row_105	GP1BA	na	12580	0	0.189311	No
row_106	SCARF1	na	13131	-0.0361747	0.168676	No
row_107	MEFV	na	13157	-0.037834	0.167981	No
row_108	IFNGR2	na	13751	-0.0831977	0.146029	No
row_109	TACR1	na	13859	-0.0912223	0.142579	No
row_110	EREG	na	13863	-0.0915781	0.14308	No
row_111	MARCO	na	13993	-0.101124	0.138861	No
row_112	RGS16	na	14355	-0.130811	0.126035	No
row_113	ACVR2A	na	14755	-0.164461	0.111993	No
row_114	IL18	na	14822	-0.169343	0.110624	No
row_115	NFKB1	na	14851	-0.171301	0.11071	No
row_116	TIMP1	na	14863	-0.1725	0.11145	No
row_117	SCN1B	na	14977	-0.183392	0.10839	No
row_118	KIF1B	na	15039	-0.188042	0.107336	No
row_119	HPN	na	15202	-0.201583	0.102539	No
row_120	IL18RAP	na	15699	-0.243966	0.085348	No
row_121	CD69	na	15882	-0.260625	0.0801878	No
row_122	PTGIR	na	15921	-0.264252	0.080518	No
row_123	LPAR1	na	15954	-0.267449	0.0810975	No
row_124	NMI	na	16006	-0.27144	0.0809825	No
row_125	CD55	na	16213	-0.287688	0.0750928	No
row_126	TLR3	na	16386	-0.301718	0.0705878	No
row_127	BTG2	na	16527	-0.315345	0.0673889	No
row_128	KLF6	na	16807	-0.340013	0.0590792	No
row_129	SEMA4D	na	16934	-0.350938	0.0566506	No
row_130	SLC4A4	na	17321	-0.382258	0.0445626	No
row_131	ATP2C1	na	17363	-0.386212	0.0455971	No
row_132	NPFFR2	na	17381	-0.38751	0.0475513	No
row_133	SRI	na	17437	-0.393684	0.0481045	No
row_134	CLEC5A	na	17499	-0.397477	0.0484554	No
row_135	BEST1	na	17575	-0.40399	0.0483186	No
row_136	MXD1	na	17825	-0.429014	0.0417447	No
row_137	IL2RB	na	18086	-0.454061	0.0349213	No
row_138	PCDH7	na	18377	-0.473386	0.0270887	No
row_139	ITGA5	na	18883	-0.511433	0.0113501	No
row_140	SLC28A2	na	18886	-0.511949	0.0147085	No
row_141	GPC3	na	19114	-0.52847	0.00963693	No
row_142	SELENOS	na	19178	-0.533043	0.0108213	No
row_143	ABI1	na	19288	-0.53986	0.0103053	No
row_144	MMP14	na	19358	-0.545723	0.011347	No
row_145	PSEN1	na	19392	-0.548204	0.0137719	No
row_146	AXL	na	19533	-0.561492	0.0122243	No
row_147	SLC31A2	na	19552	-0.563776	0.015323	No
row_148	NLRP3	na	19600	-0.568742	0.0173543	No
row_149	IL7R	na	19603	-0.56902	0.0210955	No
row_150	DCBLD2	na	19672	-0.576436	0.0223812	No
row_151	TAPBP	na	19679	-0.57705	0.0260245	No
row_152	HRH1	na	19897	-0.602801	0.0218312	No
row_153	RAF1	na	19934	-0.606634	0.0245341	No
row_154	CXCL9	na	19988	-0.610811	0.0266198	No
row_155	PVR	na	20425	-0.649457	0.0144263	No
row_156	LCK	na	20508	-0.656087	0.0157149	No
row_157	RELA	na	20582	-0.66361	0.0173956	No
row_158	SELE	na	21062	-0.706983	0.0039558	No
row_159	MET	na	21287	-0.730015	0.000350108	No
row_160	IFNAR1	na	21290	-0.730341	0.00517357	No
row_161	MSR1	na	21659	-0.767079	-0.00364963	No
row_162	TPBG	na	22022	-0.81043	-0.0119543	No
row_163	ATP2A2	na	22044	-0.813488	-0.00729424	No
row_164	EIF2AK2	na	22054	-0.814274	-0.00217345	No
row_165	ADRM1	na	22105	-0.820694	0.00143408	No
row_166	GNAI3	na	22127	-0.824049	0.00616494	No
row_167	ABCA1	na	22147	-0.825922	0.0109843	No
row_168	GNA15	na	22156	-0.826878	0.0162276	No
row_169	IL1R1	na	22350	-0.850208	0.0146049	No
row_170	OLR1	na	22679	-0.88798	0.00811116	No
row_171	NMUR1	na	22815	-0.903267	0.00904608	No
row_172	EDN1	na	23452	-0.985251	-0.00848664	No
row_173	CD48	na	23458	-0.986054	-0.00206165	No
row_174	VIP	na	23585	-1.00519	-0.000101334	No
row_175	ITGB8	na	23829	-1.04807	-0.00229463	No
row_176	TLR2	na	24038	-1.08947	-0.0028816	No
row_177	IL4R	na	24912	-1.31555	-0.0271949	No
row_178	SLC7A1	na	24927	-1.32123	-0.0188631	No
row_179	F3	na	25186	-1.42244	-0.0191144	No
row_180	RTP4	na	25238	-1.44148	-0.0113804	No
row_181	IL15	na	25239	-1.44194	-0.00170736	No
row_182	EBI3	na	25317	-1.47272	0.00524926	No
row_183	HAS2	na	25560	-1.60652	0.00684022	No
row_184	SPHK1	na	26104	-2.16821	0.000773389	No
row_185	SLC1A2	na	26165	-2.28389	0.0138169	No

## Sheet: Apoptosis
NAME	SYMBOL	TITLE	RANK IN GENE LIST	RANK METRIC SCORE	RUNNING ES	CORE ENRICHMENT
row_0	TNF	na	14	3.42048	0.0319083	Yes
row_1	IL1B	na	17	3.32582	0.0633738	Yes
row_2	IL1A	na	31	3.02782	0.0915961	Yes
row_3	BMF	na	40	2.89517	0.11875	Yes
row_4	BIRC3	na	43	2.86267	0.145823	Yes
row_5	ATF3	na	208	2.10071	0.159528	Yes
row_6	SOD2	na	258	1.96539	0.176309	Yes
row_7	RHOB	na	278	1.90697	0.193674	Yes
row_8	NEDD9	na	286	1.8827	0.211264	Yes
row_9	RARA	na	293	1.86792	0.228751	Yes
row_10	SLC20A1	na	381	1.73838	0.241939	Yes
row_11	BMP2	na	485	1.61277	0.253329	Yes
row_12	CDC25B	na	618	1.46952	0.262261	Yes
row_13	IL6	na	644	1.45128	0.275077	Yes
row_14	CASP9	na	872	1.28876	0.278693	Yes
row_15	TXNIP	na	988	1.22113	0.285913	Yes
row_16	EGR3	na	1012	1.21027	0.296519	Yes
row_17	GPX4	na	1130	1.15165	0.303005	Yes
row_18	NEFH	na	1160	1.13812	0.312699	Yes
row_19	JUN	na	1221	1.11579	0.321006	Yes
row_20	EBP	na	1303	1.08188	0.328196	Yes
row_21	CASP4	na	1332	1.0691	0.337273	Yes
row_22	GADD45B	na	1337	1.06743	0.347245	Yes
row_23	GSTM1	na	1437	1.03426	0.3533	Yes
row_24	CDK2	na	1509	1.01156	0.360201	Yes
row_25	BCL2L11	na	1536	1.00361	0.368734	Yes
row_26	LMNA	na	1617	0.9789	0.374984	Yes
row_27	GCH1	na	1766	0.937512	0.378264	Yes
row_28	BIK	na	1929	0.897962	0.380638	Yes
row_29	SMAD7	na	2190	0.842853	0.378773	Yes
row_30	DCN	na	2828	0.728516	0.361531	Yes
row_31	TOP2A	na	2854	0.723687	0.367446	Yes
row_32	IGF2R	na	2864	0.722151	0.373954	Yes
row_33	HSPB1	na	2914	0.716394	0.37889	Yes
row_34	CASP1	na	2944	0.713813	0.38456	Yes
row_35	PLAT	na	3493	0.641992	0.369871	No
row_36	GUCY2D	na	3626	0.623542	0.37078	No
row_37	IRF1	na	3645	0.621617	0.375993	No
row_38	DIABLO	na	3747	0.609622	0.377945	No
row_39	LEF1	na	3826	0.600177	0.38068	No
row_40	ERBB3	na	4197	0.568439	0.372042	No
row_41	TIMP2	na	4572	0.546117	0.363041	No
row_42	CDKN1A	na	4601	0.544228	0.367141	No
row_43	ENO2	na	4779	0.529961	0.365456	No
row_44	SAT1	na	4798	0.529086	0.369792	No
row_45	TGFBR3	na	5269	0.493692	0.356654	No
row_46	LGALS3	na	5393	0.486296	0.356602	No
row_47	CD38	na	5501	0.478783	0.357086	No
row_48	FEZ1	na	5522	0.477179	0.360853	No
row_49	CLU	na	5577	0.473605	0.363297	No
row_50	CTH	na	5893	0.450652	0.355628	No
row_51	PMAIP1	na	6132	0.435496	0.350735	No
row_52	PSEN2	na	6134	0.435464	0.354826	No
row_53	AVPR1A	na	6146	0.434623	0.358531	No
row_54	IFNGR1	na	6304	0.423776	0.356598	No
row_55	TNFSF10	na	6384	0.417764	0.357564	No
row_56	BRCA1	na	6476	0.410612	0.358008	No
row_57	PAK1	na	6611	0.402022	0.35674	No
row_58	GSR	na	6791	0.390267	0.353655	No
row_59	FDXR	na	6963	0.377529	0.350752	No
row_60	F2R	na	7026	0.371519	0.351925	No
row_61	CDKN1B	na	7121	0.365422	0.351826	No
row_62	MGMT	na	7322	0.350736	0.34757	No
row_63	ETF1	na	7366	0.347758	0.349237	No
row_64	KRT18	na	7656	0.328005	0.341391	No
row_65	IER3	na	7936	0.310855	0.333761	No
row_66	PTK2	na	8213	0.291333	0.326059	No
row_67	SATB1	na	8825	0.251559	0.305279	No
row_68	MMP2	na	8960	0.242747	0.3025	No
row_69	FASLG	na	9081	0.233464	0.300165	No
row_70	CASP3	na	9449	0.208988	0.288232	No
row_71	HMGB2	na	9454	0.20878	0.29006	No
row_72	GADD45A	na	9607	0.19708	0.286167	No
row_73	EMP1	na	9715	0.190184	0.283913	No
row_74	SQSTM1	na	9866	0.182215	0.279954	No
row_75	ROCK1	na	9980	0.172779	0.277308	No
row_76	CD14	na	10083	0.165556	0.275011	No
row_77	DPYD	na	11019	0.0991335	0.240501	No
row_78	ANXA1	na	11218	0.0854725	0.233805	No
row_79	GPX3	na	11502	0.0653555	0.223695	No
row_80	CD2	na	11625	0.056585	0.219606	No
row_81	ISG20	na	11661	0.0538563	0.218789	No
row_82	RHOT2	na	11875	0.037757	0.211072	No
row_83	CASP2	na	11937	0.0338075	0.209079	No
row_84	SC5D	na	11983	0.0305887	0.207663	No
row_85	PPT1	na	11986	0.0303533	0.207875	No
row_86	TAP1	na	12018	0.0283616	0.206969	No
row_87	DAP3	na	12052	0.0259512	0.205964	No
row_88	PLPPR4	na	12616	0	0.184618	No
row_89	BCAP31	na	12776	-0.00919886	0.178677	No
row_90	BAX	na	12794	-0.0110741	0.178137	No
row_91	SPTAN1	na	12866	-0.0177589	0.175614	No
row_92	DDIT3	na	13008	-0.0267927	0.170522	No
row_93	GPX1	na	13428	-0.0590628	0.155196	No
row_94	PPP2R5B	na	13785	-0.0852824	0.142507	No
row_95	EREG	na	13863	-0.0915781	0.140456	No
row_96	CYLD	na	13999	-0.101495	0.1363	No
row_97	IFITM3	na	14162	-0.11517	0.13125	No
row_98	GSN	na	14294	-0.12567	0.127475	No
row_99	LUM	na	14764	-0.165265	0.111261	No
row_100	IL18	na	14822	-0.169343	0.110705	No
row_101	TIMP1	na	14863	-0.1725	0.110825	No
row_102	VDAC2	na	14879	-0.17373	0.111904	No
row_103	BNIP3L	na	14896	-0.176102	0.112967	No
row_104	MADD	na	15126	-0.196331	0.106147	No
row_105	BTG3	na	15507	-0.227336	0.0938951	No
row_106	CD44	na	15636	-0.238004	0.0912992	No
row_107	IGFBP6	na	15642	-0.238575	0.0933722	No
row_108	DAP	na	15864	-0.259013	0.0874495	No
row_109	CD69	na	15882	-0.260625	0.0892766	No
row_110	PLCB2	na	16147	-0.282793	0.0819491	No
row_111	HMOX1	na	16410	-0.304017	0.0748987	No
row_112	BID	na	16436	-0.306395	0.0768566	No
row_113	BTG2	na	16527	-0.315345	0.0764349	No
row_114	BCL10	na	16748	-0.335603	0.0712765	No
row_115	BCL2L10	na	16907	-0.349244	0.0685981	No
row_116	APP	na	16985	-0.35544	0.0690496	No
row_117	RETSAT	na	17133	-0.369579	0.0669811	No
row_118	CASP8	na	17358	-0.385866	0.0621477	No
row_119	PEA15	na	17389	-0.388231	0.0646922	No
row_120	TIMP3	na	17484	-0.39656	0.0648891	No
row_121	WEE1	na	17578	-0.404103	0.0651955	No
row_122	CCNA1	na	17594	-0.405469	0.0684721	No
row_123	ADD1	na	17853	-0.432081	0.0627879	No
row_124	FAS	na	17921	-0.438642	0.0644076	No
row_125	DNAJC3	na	18131	-0.456829	0.0608159	No
row_126	CTNNB1	na	18632	-0.492058	0.0465251	No
row_127	DNM1L	na	18737	-0.501183	0.0473351	No
row_128	PDCD4	na	19093	-0.527266	0.0388758	No
row_129	TSPO	na	19095	-0.527461	0.0438403	No
row_130	PPP3R1	na	19321	-0.542878	0.040458	No
row_131	PSEN1	na	19392	-0.548204	0.043003	No
row_132	BCL2L2	na	19659	-0.575302	0.0383737	No
row_133	ERBB2	na	19963	-0.608704	0.0326584	No
row_134	RELA	na	20582	-0.66361	0.0155207	No
row_135	RNASEL	na	20715	-0.675826	0.0169253	No
row_136	F2	na	21281	-0.729622	0.00242309	No
row_137	DFFA	na	22099	-0.820138	-0.0207752	No
row_138	GNA15	na	22156	-0.826878	-0.0150565	No
row_139	CCND1	na	22277	-0.841206	-0.0116284	No
row_140	CCND2	na	23139	-0.944489	-0.0353157	No
row_141	CASP6	na	23225	-0.956995	-0.0294625	No
row_142	ANKH	na	23244	-0.958811	-0.0210518	No
row_143	MCL1	na	23418	-0.979962	-0.0183173	No
row_144	AIFM3	na	23867	-1.0552	-0.0252958	No
row_145	BCL2L1	na	23961	-1.07202	-0.018655	No
row_146	TGFB2	na	24114	-1.10398	-0.0139481	No
row_147	XIAP	na	24291	-1.14555	-0.00975698	No
row_148	SOD1	na	24316	-1.15365	0.000273997	No
row_149	CASP7	na	24368	-1.16764	0.00941397	No
row_150	TNFRSF12A	na	24443	-1.18664	0.0178621	No
row_151	CFLAR	na	24740	-1.2669	0.0186544	No
row_152	CAV1	na	25210	-1.42912	0.0144259	No
row_153	DNAJA1	na	25732	-1.72958	0.0110753	No
row_154	CREBBP	na	26010	-2.01451	0.0196781	No

## Sheet: Estrogen resopnse early
NAME	SYMBOL	TITLE	RANK IN GENE LIST	RANK METRIC SCORE	RUNNING ES	CORE ENRICHMENT
row_0	TBC1D30	na	41	2.88408	0.0203718	Yes
row_1	AREG	na	66	2.65452	0.0396436	Yes
row_2	AR	na	108	2.42135	0.0564971	Yes
row_3	DLC1	na	184	2.16201	0.0700879	Yes
row_4	ABAT	na	236	2.01571	0.0834775	Yes
row_5	INPP5F	na	287	1.88265	0.0958934	Yes
row_6	RARA	na	293	1.86792	0.109906	Yes
row_7	GREB1	na	319	1.82728	0.12285	Yes
row_8	UGCG	na	358	1.76852	0.134854	Yes
row_9	CISH	na	393	1.72438	0.146674	Yes
row_10	MYBL1	na	438	1.65911	0.157618	Yes
row_11	TUBB2B	na	448	1.65106	0.16983	Yes
row_12	MLPH	na	518	1.56557	0.179113	Yes
row_13	HR	na	560	1.52125	0.189123	Yes
row_14	CA12	na	594	1.49213	0.199215	Yes
row_15	OPN3	na	627	1.46279	0.209122	Yes
row_16	PPIF	na	647	1.44864	0.219415	Yes
row_17	TJP3	na	662	1.43082	0.229763	Yes
row_18	FOS	na	664	1.42708	0.240575	Yes
row_19	RAB31	na	671	1.42042	0.251147	Yes
row_20	DHCR7	na	728	1.38019	0.259515	Yes
row_21	FDFT1	na	795	1.33314	0.267145	Yes
row_22	ELF3	na	866	1.29428	0.274328	Yes
row_23	WFS1	na	928	1.25904	0.281585	Yes
row_24	PTGES	na	951	1.24182	0.290192	Yes
row_25	RAPGEFL1	na	957	1.2378	0.299413	Yes
row_26	ITPK1	na	1003	1.2145	0.306939	Yes
row_27	EGR3	na	1012	1.21027	0.315837	Yes
row_28	BCL11B	na	1063	1.18523	0.32295	Yes
row_29	KLF10	na	1075	1.17756	0.331486	Yes
row_30	MAPT	na	1078	1.17617	0.340353	Yes
row_31	LRIG1	na	1188	1.12883	0.344797	Yes
row_32	FCMR	na	1254	1.1008	0.350699	Yes
row_33	KAZN	na	1365	1.05921	0.354576	Yes
row_34	ARL3	na	1457	1.02904	0.358945	Yes
row_35	ALDH3B1	na	1537	1.00348	0.363575	Yes
row_36	TIAM1	na	1566	0.992401	0.370058	Yes
row_37	ABHD2	na	1770	0.937087	0.369475	Yes
row_38	ASB13	na	1789	0.932995	0.375886	Yes
row_39	SYBU	na	1867	0.909769	0.379879	Yes
row_40	SOX3	na	1968	0.889053	0.382842	Yes
row_41	ADCY9	na	2017	0.880761	0.387716	Yes
row_42	PDLIM3	na	2131	0.85532	0.389929	Yes
row_43	TIPARP	na	2218	0.837079	0.393029	Yes
row_44	SH3BP5	na	2331	0.816254	0.394982	Yes
row_45	HES1	na	2332	0.816207	0.401188	Yes
row_46	RPS6KA2	na	2347	0.814292	0.406848	Yes
row_47	SYNGR1	na	2482	0.792934	0.407789	Yes
row_48	ABLIM1	na	2598	0.770822	0.409284	Yes
row_49	SLC27A2	na	2599	0.770761	0.415144	Yes
row_50	ELOVL5	na	2703	0.749948	0.416935	Yes
row_51	P2RY2	na	2727	0.745844	0.421733	Yes
row_52	PAPSS2	na	2731	0.74519	0.427285	Yes
row_53	RAB17	na	2923	0.715917	0.425476	No
row_54	TGM2	na	3226	0.678023	0.419165	No
row_55	NCOR2	na	3353	0.659764	0.419397	No
row_56	PODXL	na	3382	0.655669	0.42332	No
row_57	IGFBP4	na	3667	0.619412	0.417246	No
row_58	BLVRB	na	3803	0.602242	0.4167	No
row_59	UNC119	na	3812	0.601622	0.42097	No
row_60	FKBP5	na	3957	0.587075	0.419967	No
row_61	ANXA9	na	4259	0.565346	0.412837	No
row_62	NXT1	na	4324	0.561753	0.414678	No
row_63	B4GALT1	na	4688	0.537192	0.40498	No
row_64	TTC39A	na	4699	0.536172	0.408677	No
row_65	RRP12	na	4843	0.525911	0.407246	No
row_66	MYC	na	5135	0.504533	0.400034	No
row_67	WWC1	na	5194	0.49886	0.401624	No
row_68	PDZK1	na	5256	0.494303	0.403067	No
row_69	KRT8	na	5341	0.489576	0.4036	No
row_70	NAV2	na	5373	0.487558	0.40613	No
row_71	AQP3	na	5428	0.484333	0.407762	No
row_72	SLC22A5	na	5432	0.484238	0.41133	No
row_73	NPY1R	na	5477	0.480414	0.413312	No
row_74	MINDY1	na	5638	0.468667	0.410801	No
row_75	CLIC3	na	5673	0.465994	0.413053	No
row_76	PEX11A	na	5699	0.463183	0.415625	No
row_77	ENDOD1	na	5840	0.453525	0.413758	No
row_78	PGR	na	5847	0.453188	0.416976	No
row_79	ADD3	na	6111	0.436736	0.410311	No
row_80	PMAIP1	na	6132	0.435496	0.412863	No
row_81	CALB2	na	6255	0.427398	0.41148	No
row_82	CELSR2	na	6280	0.425572	0.413805	No
row_83	MICB	na	6444	0.41299	0.410756	No
row_84	RASGRP1	na	6560	0.405045	0.40947	No
row_85	CYP26B1	na	6784	0.390562	0.403972	No
row_86	CBFA2T3	na	7041	0.370454	0.397069	No
row_87	DHRS2	na	7070	0.368295	0.398806	No
row_88	GAB2	na	7100	0.366707	0.400493	No
row_89	AKAP1	na	7362	0.347894	0.393229	No
row_90	KRT18	na	7656	0.328005	0.384598	No
row_91	MAST4	na	7785	0.320444	0.382175	No
row_92	THSD4	na	7855	0.316024	0.381958	No
row_93	KDM4B	na	7921	0.311911	0.381861	No
row_94	ISG20L2	na	8070	0.301476	0.378534	No
row_95	SULT2B1	na	8091	0.299954	0.380056	No
row_96	SLC16A1	na	8104	0.299022	0.381873	No
row_97	MYB	na	8340	0.283085	0.375103	No
row_98	DHRS3	na	8614	0.266061	0.366761	No
row_99	SLC19A2	na	8647	0.263665	0.367551	No
row_100	SLC7A5	na	8673	0.261208	0.368588	No
row_101	KRT19	na	8712	0.258921	0.369113	No
row_102	OLFM1	na	8918	0.245418	0.363196	No
row_103	SLC1A4	na	9043	0.236177	0.360284	No
row_104	SLC24A3	na	9057	0.235092	0.361578	No
row_105	MED24	na	9306	0.217569	0.353816	No
row_106	BCL2	na	9579	0.199339	0.345004	No
row_107	CHPT1	na	9674	0.192483	0.342899	No
row_108	AMFR	na	9732	0.188824	0.34217	No
row_109	TMPRSS3	na	9787	0.186703	0.341539	No
row_110	SCNN1A	na	9813	0.18552	0.342001	No
row_111	KRT13	na	9877	0.181512	0.340989	No
row_112	RET	na	9969	0.173844	0.338856	No
row_113	OVOL2	na	9994	0.172008	0.339252	No
row_114	CLDN7	na	10206	0.157686	0.33244	No
row_115	INHBB	na	10343	0.148329	0.328404	No
row_116	SLC7A2	na	10452	0.140959	0.325375	No
row_117	TGIF2	na	10537	0.135463	0.323216	No
row_118	SLC1A1	na	10705	0.124719	0.317824	No
row_119	SNX24	na	10744	0.121707	0.317306	No
row_120	ABCA3	na	11247	0.0832831	0.298879	No
row_121	FLNB	na	11293	0.0796521	0.297776	No
row_122	CANT1	na	11351	0.0762219	0.296192	No
row_123	SLC26A2	na	11427	0.0708882	0.293883	No
row_124	SEC14L2	na	11721	0.0483697	0.283126	No
row_125	RHOBTB3	na	11840	0.0405692	0.278955	No
row_126	TFF1	na	11866	0.0387713	0.2783	No
row_127	IL6ST	na	11889	0.0366158	0.277743	No
row_128	RBBP8	na	11920	0.0347158	0.276868	No
row_129	GLA	na	12163	0.0182897	0.267819	No
row_130	SIAH2	na	12213	0.0144294	0.266068	No
row_131	TPD52L1	na	12354	0.00413252	0.260784	No
row_132	MSMB	na	12771	-0.00883534	0.245057	No
row_133	KCNK15	na	12829	-0.015298	0.243009	No
row_134	GFRA1	na	13198	-0.0413808	0.229351	No
row_135	SEMA3B	na	13336	-0.0522785	0.224547	No
row_136	JAK2	na	13835	-0.0891868	0.206317	No
row_137	DYNLT3	na	14094	-0.109174	0.197352	No
row_138	OLFML3	na	14113	-0.110614	0.197509	No
row_139	DEPTOR	na	14326	-0.128049	0.190434	No
row_140	NADSYN1	na	14726	-0.162335	0.176519	No
row_141	PRSS23	na	14846	-0.171111	0.173301	No
row_142	FRK	na	15265	-0.206006	0.158997	No
row_143	CD44	na	15636	-0.238004	0.146759	No
row_144	RHOD	na	15732	-0.247016	0.14503	No
row_145	AFF1	na	15856	-0.258423	0.142325	No
row_146	ADCY1	na	16120	-0.280538	0.134472	No
row_147	FASN	na	16142	-0.282292	0.135821	No
row_148	SCARB1	na	16154	-0.283181	0.137557	No
row_149	TOB1	na	16269	-0.293856	0.135463	No
row_150	SLC37A1	na	16859	-0.34442	0.115718	No
row_151	TFF3	na	17544	-0.401639	0.0928018	No
row_152	BHLHE40	na	17658	-0.413229	0.0916533	No
row_153	NBL1	na	17843	-0.431179	0.0879456	No
row_154	SLC2A1	na	18697	-0.498752	0.0593511	No
row_155	KRT15	na	18911	-0.513817	0.0551706	No
row_156	KLK10	na	18974	-0.518257	0.056757	No
row_157	BAG1	na	19319	-0.542834	0.0478234	No
row_158	RETREG1	na	19346	-0.545019	0.0509801	No
row_159	SLC39A6	na	19461	-0.555236	0.0508734	No
row_160	REEP1	na	19514	-0.559243	0.0531511	No
row_161	TSKU	na	19636	-0.573403	0.0529168	No
row_162	FKBP4	na	19709	-0.581025	0.0546008	No
row_163	GJA1	na	19857	-0.597778	0.0535645	No
row_164	TMEM164	na	20003	-0.611804	0.0527109	No
row_165	MUC1	na	20013	-0.612228	0.0570241	No
row_166	MPPED2	na	20097	-0.619676	0.0585844	No
row_167	TFAP2C	na	20893	-0.692484	0.033665	No
row_168	IGF1R	na	20912	-0.694749	0.0382639	No
row_169	MYBBP1A	na	21318	-0.733463	0.0284636	No
row_170	HSPB8	na	21410	-0.743328	0.0306603	No
row_171	KCNK5	na	21477	-0.748843	0.033848	No
row_172	KLF4	na	21566	-0.75906	0.0362782	No
row_173	SFN	na	21740	-0.776271	0.035612	No
row_174	CELSR1	na	21877	-0.793963	0.036485	No
row_175	SVIL	na	21980	-0.805186	0.0387344	No
row_176	TPBG	na	22022	-0.81043	0.0433396	No
row_177	CCND1	na	22277	-0.841206	0.0400917	No
row_178	MED13L	na	22402	-0.855982	0.0418919	No
row_179	ZNF185	na	22455	-0.861888	0.0464708	No
row_180	LAD1	na	22817	-0.903564	0.0396344	No
row_181	ESRP2	na	23264	-0.960432	0.0300031	No
row_182	STC2	na	23708	-1.02861	0.0210041	No
row_183	ELF1	na	23889	-1.05901	0.0222218	No
row_184	SYT12	na	23893	-1.05941	0.0301628	No
row_185	FARP1	na	24040	-1.08985	0.0329059	No
row_186	NRIP1	na	24214	-1.12601	0.0348989	No
row_187	MYOF	na	24216	-1.12628	0.0434243	No
row_188	IL17RB	na	24417	-1.17837	0.0447902	No
row_189	MREG	na	25056	-1.36903	0.0309757	No
row_190	FHL2	na	25268	-1.45478	0.0340255	No
row_191	XBP1	na	25839	-1.81693	0.0261984	No

## Sheet: p53 pathway
NAME	SYMBOL	TITLE	RANK IN GENE LIST	RANK METRIC SCORE	RUNNING ES	CORE ENRICHMENT
row_0	IL1A	na	31	3.02782	0.0238075	Yes
row_1	ATF3	na	208	2.10071	0.0344586	Yes
row_2	CYFIP2	na	232	2.03535	0.0503804	Yes
row_3	ABAT	na	236	2.01571	0.0668995	Yes
row_4	NINJ1	na	251	1.98286	0.0827299	Yes
row_5	LIF	na	313	1.8415	0.0956091	Yes
row_6	TSPYL2	na	392	1.72523	0.106883	Yes
row_7	TNFSF9	na	430	1.66909	0.119251	Yes
row_8	BMP2	na	485	1.61277	0.130509	Yes
row_9	HBEGF	na	513	1.57237	0.142458	Yes
row_10	BAIAP2	na	603	1.48481	0.151331	Yes
row_11	FOS	na	664	1.42708	0.160828	Yes
row_12	BTG1	na	665	1.42581	0.172593	Yes
row_13	TRAFD1	na	894	1.27675	0.174471	Yes
row_14	TXNIP	na	988	1.22113	0.181016	Yes
row_15	FBXW7	na	1033	1.20105	0.189256	Yes
row_16	VDR	na	1217	1.1163	0.191518	Yes
row_17	JUN	na	1221	1.11579	0.200611	Yes
row_18	GM2A	na	1249	1.10406	0.208696	Yes
row_19	HDAC3	na	1330	1.06937	0.214482	Yes
row_20	ALOX15B	na	1524	1.00644	0.215458	Yes
row_21	GLS2	na	1576	0.987568	0.221671	Yes
row_22	ZNF365	na	1625	0.978214	0.22792	Yes
row_23	DGKA	na	1629	0.977437	0.235872	Yes
row_24	RNF19B	na	1746	0.944074	0.239257	Yes
row_25	PMM1	na	1785	0.933444	0.245517	Yes
row_26	CCND3	na	1930	0.897817	0.247457	Yes
row_27	MKNK2	na	2014	0.881256	0.251577	Yes
row_28	CEBPA	na	2078	0.868373	0.25635	Yes
row_29	FGF13	na	2144	0.853842	0.260927	Yes
row_30	KIF13B	na	2187	0.843715	0.266295	Yes
row_31	ABHD4	na	2220	0.836883	0.271985	Yes
row_32	RALGDS	na	2233	0.834515	0.278416	Yes
row_33	RAB40C	na	2326	0.816862	0.281663	Yes
row_34	NDRG1	na	2335	0.815757	0.28809	Yes
row_35	RAD51C	na	2475	0.794932	0.289372	Yes
row_36	BAK1	na	2612	0.768828	0.290551	Yes
row_37	RAD9A	na	2747	0.743121	0.291595	Yes
row_38	RHBDF2	na	2910	0.716582	0.291356	Yes
row_39	CASP1	na	2944	0.713813	0.295993	Yes
row_40	PRKAB1	na	2972	0.709541	0.300823	Yes
row_41	FUCA1	na	3081	0.695717	0.302463	Yes
row_42	RPL36	na	3099	0.693992	0.307544	Yes
row_43	CDKN2A	na	3239	0.676423	0.307847	Yes
row_44	DCXR	na	3276	0.670528	0.312013	Yes
row_45	AK1	na	3350	0.660422	0.31469	Yes
row_46	ANKRA2	na	3548	0.634538	0.312446	No
row_47	PROCR	na	3937	0.58898	0.302572	No
row_48	ZFP36L1	na	4067	0.576494	0.30243	No
row_49	TGFB1	na	4521	0.549561	0.289763	No
row_50	CDKN1A	na	4601	0.544228	0.291254	No
row_51	DDIT4	na	4771	0.530461	0.289214	No
row_52	SAT1	na	4798	0.529086	0.292592	No
row_53	SESN1	na	4856	0.524722	0.294758	No
row_54	RACK1	na	4863	0.524162	0.298855	No
row_55	AEN	na	5681	0.464813	0.271666	No
row_56	WRAP73	na	6501	0.409006	0.24394	No
row_57	ERCC5	na	6538	0.406646	0.245929	No
row_58	RXRA	na	6559	0.405143	0.248513	No
row_59	TSC22D1	na	6671	0.397876	0.247581	No
row_60	FDXR	na	6963	0.377529	0.239646	No
row_61	F2R	na	7026	0.371519	0.240357	No
row_62	IFI30	na	7555	0.335143	0.223072	No
row_63	RRP8	na	7600	0.332241	0.224143	No
row_64	CTSF	na	7817	0.318446	0.218568	No
row_65	TCN2	na	7852	0.316129	0.219886	No
row_66	ZBTB16	na	7926	0.311655	0.219685	No
row_67	IER3	na	7936	0.310855	0.221909	No
row_68	MDM2	na	8250	0.289232	0.21241	No
row_69	CD82	na	8295	0.285619	0.213096	No
row_70	PLK3	na	8347	0.282661	0.213491	No
row_71	TM4SF1	na	8480	0.275266	0.21075	No
row_72	SLC19A2	na	8647	0.263665	0.206622	No
row_73	NHLH2	na	8872	0.248077	0.200163	No
row_74	ELP1	na	8903	0.246197	0.201056	No
row_75	ISCU	na	9105	0.231814	0.195336	No
row_76	POLH	na	9141	0.229636	0.195902	No
row_77	STEAP3	na	9142	0.229619	0.197796	No
row_78	CDKN2B	na	9225	0.224218	0.196533	No
row_79	TM7SF3	na	9495	0.205773	0.188016	No
row_80	GADD45A	na	9607	0.19708	0.185427	No
row_81	JAG2	na	9672	0.19261	0.184586	No
row_82	RRAD	na	9686	0.191533	0.185673	No
row_83	CCP110	na	9751	0.18801	0.184794	No
row_84	PDGFA	na	9883	0.181101	0.181314	No
row_85	CDKN2AIP	na	9922	0.177829	0.181338	No
row_86	TNNI1	na	10077	0.165741	0.176858	No
row_87	FOXO3	na	10088	0.165338	0.177842	No
row_88	FAM162A	na	10116	0.16388	0.178169	No
row_89	PIDD1	na	10300	0.150959	0.172466	No
row_90	ACVR1B	na	10342	0.148382	0.172133	No
row_91	INHBB	na	10343	0.148329	0.173357	No
row_92	PLK2	na	10582	0.132622	0.165414	No
row_93	CDK5R1	na	10760	0.12034	0.159686	No
row_94	VWA5A	na	11000	0.100901	0.151442	No
row_95	UPP1	na	11104	0.093202	0.1483	No
row_96	HEXIM1	na	11248	0.0832117	0.143557	No
row_97	CLCA2	na	11515	0.0645057	0.133988	No
row_98	RPL18	na	11553	0.061924	0.133094	No
row_99	CCNG1	na	11695	0.0512442	0.128162	No
row_100	NOL8	na	11781	0.0443272	0.1253	No
row_101	PTPRE	na	11855	0.0395393	0.122855	No
row_102	DRAM1	na	11910	0.0350525	0.121093	No
row_103	TAP1	na	12018	0.0283616	0.117264	No
row_104	COQ8A	na	12075	0.0243307	0.115338	No
row_105	DDB2	na	12310	0.00690802	0.10651	No
row_106	TPD52L1	na	12354	0.00413252	0.104911	No
row_107	NOTCH1	na	12658	0	0.0934047	No
row_108	BAX	na	12794	-0.0110741	0.0883697	No
row_109	DDIT3	na	13008	-0.0267927	0.0805023	No
row_110	RAP2B	na	13108	-0.0341141	0.0770244	No
row_111	STOM	na	13215	-0.0426136	0.0733509	No
row_112	TPRKB	na	13245	-0.0447937	0.0726192	No
row_113	PVT1	na	13739	-0.0817718	0.054573	No
row_114	DNTTIP2	na	13825	-0.0881447	0.0520725	No
row_115	S100A4	na	13917	-0.096215	0.0494109	No
row_116	PCNA	na	14017	-0.102505	0.0464973	No
row_117	KLK8	na	14027	-0.103348	0.0470084	No
row_118	VAMP8	na	14282	-0.124711	0.0383921	No
row_119	RGS16	na	14355	-0.130811	0.0367374	No
row_120	EPHX1	na	14782	-0.166655	0.0219358	No
row_121	TRIB3	na	15711	-0.245166	-0.0112808	No
row_122	PITPNC1	na	15839	-0.256467	-0.0139871	No
row_123	PLXNB2	na	15876	-0.259946	-0.0132092	No
row_124	RPS27L	na	16017	-0.272032	-0.0162808	No
row_125	SERTAD3	na	16146	-0.282745	-0.0188083	No
row_126	SDC1	na	16245	-0.291745	-0.0201223	No
row_127	TOB1	na	16269	-0.293856	-0.0185709	No
row_128	RCHY1	na	16277	-0.294742	-0.0164046	No
row_129	HINT1	na	16358	-0.300485	-0.016963	No
row_130	HMOX1	na	16410	-0.304017	-0.016391	No
row_131	PTPN14	na	16462	-0.309061	-0.0157773	No
row_132	BTG2	na	16527	-0.315345	-0.0156055	No
row_133	TP63	na	16572	-0.319953	-0.0146362	No
row_134	ADA	na	16922	-0.350254	-0.0249988	No
row_135	APP	na	16985	-0.35544	-0.0244202	No
row_136	RETSAT	na	17133	-0.369579	-0.0269527	No
row_137	WWP1	na	17276	-0.37861	-0.0292208	No
row_138	CDH13	na	17424	-0.391834	-0.0315696	No
row_139	CGRRF1	na	17492	-0.397152	-0.0308366	No
row_140	ZMAT3	na	17523	-0.399742	-0.0286773	No
row_141	XPC	na	17545	-0.401825	-0.026159	No
row_142	LDHB	na	17703	-0.418126	-0.0286706	No
row_143	MXD1	na	17825	-0.429014	-0.0297253	No
row_144	FAS	na	17921	-0.438642	-0.0297133	No
row_145	SLC7A11	na	18077	-0.453454	-0.0318574	No
row_146	APAF1	na	18194	-0.462191	-0.0324485	No
row_147	DEF6	na	18255	-0.465618	-0.0308848	No
row_148	EPHA2	na	18365	-0.472458	-0.0311253	No
row_149	NUPR1	na	18393	-0.474418	-0.0282359	No
row_150	SP1	na	18404	-0.475108	-0.0246951	No
row_151	TGFA	na	18405	-0.475168	-0.0207742	No
row_152	CD81	na	18642	-0.493213	-0.0256661	No
row_153	OSGIN1	na	18689	-0.498189	-0.023302	No
row_154	RPS12	na	19146	-0.53009	-0.0362439	No
row_155	RB1	na	19387	-0.547753	-0.0408377	No
row_156	MXD4	na	19432	-0.552015	-0.0379534	No
row_157	PPP1R15A	na	19583	-0.566732	-0.038973	No
row_158	KRT17	na	19691	-0.578698	-0.0382609	No
row_159	SLC3A2	na	19743	-0.585268	-0.0353681	No
row_160	TRAF4	na	19791	-0.590714	-0.0322785	No
row_161	EI24	na	19893	-0.602503	-0.0311421	No
row_162	PERP	na	20113	-0.620678	-0.0343367	No
row_163	IER5	na	20243	-0.632876	-0.034013	No
row_164	SLC35D1	na	20529	-0.658659	-0.0394004	No
row_165	CCNK	na	20661	-0.671268	-0.0388359	No
row_166	S100A10	na	20876	-0.691199	-0.0412587	No
row_167	EPS8L2	na	20878	-0.691365	-0.0355917	No
row_168	ITGB4	na	20885	-0.691757	-0.0301113	No
row_169	KLF4	na	21566	-0.75906	-0.0496699	No
row_170	ST14	na	21692	-0.770332	-0.0480601	No
row_171	SFN	na	21740	-0.776271	-0.0434393	No
row_172	SERPINB5	na	21839	-0.788483	-0.0406544	No
row_173	CTSD	na	21967	-0.80336	-0.0388479	No
row_174	IRAK1	na	22062	-0.815367	-0.0356893	No
row_175	TRIAP1	na	22158	-0.827042	-0.0324723	No
row_176	POM121	na	22333	-0.848074	-0.0320816	No
row_177	GPX2	na	22758	-0.896486	-0.0407849	No
row_178	SEC61A1	na	22787	-0.899899	-0.0344225	No
row_179	PHLDA3	na	22825	-0.904117	-0.028367	No
row_180	CCND2	na	23139	-0.944489	-0.0324591	No
row_181	TAX1BP3	na	23666	-1.01964	-0.0440195	No
row_182	SOCS1	na	23774	-1.04071	-0.0394951	No
row_183	MAPKAPK3	na	23821	-1.04716	-0.032601	No
row_184	HSPA4L	na	23824	-1.04725	-0.0240353	No
row_185	NUDT15	na	23989	-1.07862	-0.0213625	No
row_186	IP6K2	na	24242	-1.13252	-0.0215867	No
row_187	HRAS	na	24693	-1.25445	-0.0283235	No
row_188	CSRNP2	na	24890	-1.30899	-0.0249649	No
row_189	PRMT2	na	24939	-1.32632	-0.0158432	No
row_190	PPM1D	na	24974	-1.33588	-0.00611101	No
row_191	BLCAP	na	24978	-1.33747	0.00481153	No
row_192	TP53	na	25022	-1.35508	0.0143604	No
row_193	TCHH	na	25385	-1.50316	0.0130175	No
row_194	ABCC5	na	25397	-1.50964	0.025057	No
row_195	SPHK1	na	26104	-2.16821	0.0161389	No

## Sheet: UV response up
NAME	SYMBOL	TITLE	RANK IN GENE LIST	RANK METRIC SCORE	RUNNING ES	CORE ENRICHMENT
row_0	ICAM1	na	29	3.04698	0.0265847	Yes
row_1	HSPA2	na	36	2.95932	0.053245	Yes
row_2	NPTX2	na	179	2.18188	0.0676852	Yes
row_3	KCNH2	na	195	2.12257	0.0864017	Yes
row_4	ATF3	na	208	2.10071	0.105033	Yes
row_5	SOD2	na	258	1.96539	0.121033	Yes
row_6	RHOB	na	278	1.90697	0.137639	Yes
row_7	LYN	na	304	1.85363	0.153532	Yes
row_8	ARRB2	na	367	1.75438	0.167122	Yes
row_9	NR4A1	na	455	1.64558	0.178774	Yes
row_10	BMP2	na	485	1.61277	0.192328	Yes
row_11	CXCL2	na	505	1.57989	0.205962	Yes
row_12	IL6	na	644	1.45128	0.213916	Yes
row_13	PPIF	na	647	1.44864	0.227002	Yes
row_14	FOS	na	664	1.42708	0.239362	Yes
row_15	BTG1	na	665	1.42581	0.252317	Yes
row_16	CCNE1	na	730	1.37871	0.262417	Yes
row_17	MAOA	na	798	1.32978	0.271959	Yes
row_18	MSX1	na	862	1.29749	0.281359	Yes
row_19	ALAS1	na	942	1.25062	0.289726	Yes
row_20	CHKA	na	1061	1.18779	0.296044	Yes
row_21	E2F5	na	1128	1.15466	0.304033	Yes
row_22	GGH	na	1324	1.07343	0.306393	Yes
row_23	PPP1R2	na	1445	1.03162	0.311216	Yes
row_24	CDK2	na	1509	1.01156	0.318018	Yes
row_25	BCL2L11	na	1536	1.00361	0.326151	Yes
row_26	NPTXR	na	1587	0.984167	0.333197	Yes
row_27	GCH1	na	1766	0.937512	0.334966	Yes
row_28	CCND3	na	1930	0.897817	0.336944	Yes
row_29	PDLIM3	na	2131	0.85532	0.337132	Yes
row_30	TYRO3	na	2210	0.838355	0.341792	Yes
row_31	BAK1	na	2612	0.768828	0.333574	Yes
row_32	ACAA1	na	2800	0.732482	0.333139	Yes
row_33	HYAL2	na	2991	0.706749	0.332356	Yes
row_34	MAPK8IP2	na	3135	0.690506	0.333208	Yes
row_35	DNAJB1	na	3219	0.678997	0.336231	Yes
row_36	ALDOA	na	3252	0.674705	0.341147	Yes
row_37	TST	na	3449	0.647053	0.339595	Yes
row_38	CCK	na	3473	0.645252	0.344586	Yes
row_39	PRKCD	na	3609	0.625693	0.345152	Yes
row_40	IRF1	na	3645	0.621617	0.349473	Yes
row_41	LHX2	na	3836	0.599063	0.347712	No
row_42	AP2S1	na	3963	0.586187	0.348261	No
row_43	FEN1	na	4158	0.5701	0.346085	No
row_44	RFC4	na	4501	0.550966	0.338124	No
row_45	ENO2	na	4779	0.529961	0.332437	No
row_46	COL2A1	na	4958	0.517453	0.33039	No
row_47	SHOX2	na	5257	0.494225	0.323582	No
row_48	AQP3	na	5428	0.484333	0.321537	No
row_49	CDO1	na	5859	0.4524	0.309344	No
row_50	STARD3	na	6082	0.438994	0.304915	No
row_51	CREG1	na	6201	0.430814	0.304356	No
row_52	STIP1	na	6262	0.426825	0.305959	No
row_53	RASGRP1	na	6560	0.405045	0.298378	No
row_54	RAB27A	na	6668	0.398073	0.297938	No
row_55	DLG4	na	6862	0.384288	0.294112	No
row_56	DGAT1	na	6887	0.382368	0.296677	No
row_57	CDKN1C	na	6937	0.378958	0.298262	No
row_58	KLHDC3	na	7227	0.357824	0.290556	No
row_59	PTPRD	na	7370	0.347167	0.288326	No
row_60	CTSV	na	7375	0.346853	0.291326	No
row_61	NXF1	na	7731	0.323011	0.280801	No
row_62	SULT1A1	na	7971	0.308677	0.274544	No
row_63	PRPF3	na	8252	0.289016	0.266554	No
row_64	HTR7	na	8344	0.282843	0.265673	No
row_65	FGF18	na	8875	0.247591	0.247828	No
row_66	OLFM1	na	8918	0.245418	0.248466	No
row_67	CDKN2B	na	9225	0.224218	0.238901	No
row_68	ATP6V1F	na	9290	0.218579	0.23846	No
row_69	MRPL23	na	9417	0.211455	0.235604	No
row_70	CASP3	na	9449	0.208988	0.236328	No
row_71	APOM	na	9556	0.201501	0.23414	No
row_72	RRAD	na	9686	0.191533	0.230989	No
row_73	NFKBIA	na	9724	0.189402	0.231307	No
row_74	SQSTM1	na	9866	0.182215	0.227616	No
row_75	RET	na	9969	0.173844	0.225329	No
row_76	FOSB	na	10112	0.164124	0.221436	No
row_77	CYP1A1	na	10158	0.161426	0.221196	No
row_78	CDC34	na	10543	0.135182	0.207865	No
row_79	CYB5R1	na	10890	0.109404	0.195741	No
row_80	CNP	na	11054	0.0971321	0.190443	No
row_81	NUP58	na	11154	0.0896111	0.187504	No
row_82	GPX3	na	11502	0.0653555	0.174941	No
row_83	HSPA13	na	11538	0.0627511	0.174185	No
row_84	GRPEL1	na	11862	0.0389026	0.162292	No
row_85	IL6ST	na	11889	0.0366158	0.161639	No
row_86	PPT1	na	11986	0.0303533	0.158275	No
row_87	TAP1	na	12018	0.0283616	0.157357	No
row_88	TACR3	na	12481	0	0.13984	No
row_89	ONECUT1	na	12550	0	0.137262	No
row_90	HNRNPU	na	12777	-0.00923746	0.128777	No
row_91	JUNB	na	13338	-0.0523592	0.108021	No
row_92	POLG2	na	13394	-0.0569352	0.106453	No
row_93	NAT1	na	13728	-0.0811892	0.0945648	No
row_94	TFRC	na	13926	-0.0970168	0.0879771	No
row_95	ABCB1	na	14524	-0.145103	0.0666604	No
row_96	CA2	na	14545	-0.146915	0.067237	No
row_97	EPHX1	na	14782	-0.166655	0.0598033	No
row_98	PPAT	na	14845	-0.171037	0.0590066	No
row_99	BSG	na	15019	-0.186755	0.0541442	No
row_100	SELENOW	na	15193	-0.200598	0.0494075	No
row_101	GAL	na	15417	-0.218571	0.0429384	No
row_102	BTG3	na	15507	-0.227336	0.0416296	No
row_103	CLCN2	na	16000	-0.270878	0.0254367	No
row_104	PARP2	na	16145	-0.282641	0.022545	No
row_105	CLTB	na	16172	-0.284573	0.0241448	No
row_106	GRINA	na	16225	-0.28882	0.0247974	No
row_107	MARK2	na	16306	-0.297273	0.0244651	No
row_108	HMOX1	na	16410	-0.304017	0.0233222	No
row_109	BID	na	16436	-0.306395	0.0251581	No
row_110	NTRK3	na	16493	-0.312166	0.0258712	No
row_111	BTG2	na	16527	-0.315345	0.0274852	No
row_112	POLR2H	na	16587	-0.321338	0.0281678	No
row_113	POLE3	na	16994	-0.356264	0.0160114	No
row_114	AGO2	na	17569	-0.40348	-0.0020857	No
row_115	TUBA4A	na	17597	-0.405735	0.000577022	No
row_116	IGFBP2	na	17615	-0.407192	0.00363213	No
row_117	TGFBRAP1	na	17772	-0.423525	0.0015655	No
row_118	CDC5L	na	18172	-0.46022	-0.00938099	No
row_119	HLA-F	na	18468	-0.482032	-0.0161862	No
row_120	ATP6V1C1	na	18945	-0.515714	-0.0295479	No
row_121	EIF2S3	na	19067	-0.524314	-0.0293718	No
row_122	SLC6A12	na	19166	-0.532339	-0.0282507	No
row_123	MMP14	na	19358	-0.545723	-0.0305341	No
row_124	TMBIM6	na	19476	-0.556379	-0.0299149	No
row_125	MGAT1	na	19654	-0.574879	-0.0314026	No
row_126	FKBP4	na	19709	-0.581025	-0.0281709	No
row_127	PRKACA	na	19729	-0.583885	-0.0235862	No
row_128	SLC6A8	na	19814	-0.592659	-0.0213863	No
row_129	YKT6	na	20037	-0.614406	-0.024221	No
row_130	EPCAM	na	20959	-0.698514	-0.0527939	No
row_131	STK25	na	21673	-0.768346	-0.072846	No
row_132	SLC25A4	na	21842	-0.788602	-0.0720506	No
row_133	UROD	na	21966	-0.803346	-0.0694151	No
row_134	PLCL1	na	22628	-0.88102	-0.0864719	No
row_135	RPN1	na	22687	-0.888524	-0.080598	No
row_136	CEBPG	na	22801	-0.901291	-0.0766934	No
row_137	CHRNA5	na	22823	-0.903995	-0.0692761	No
row_138	ASNS	na	22931	-0.916474	-0.0650061	No
row_139	PDAP1	na	23077	-0.935392	-0.062005	No
row_140	SPR	na	23193	-0.951912	-0.0577163	No
row_141	AMD1	na	23476	-0.989076	-0.0594217	No
row_142	PSMC3	na	23497	-0.992443	-0.0511628	No
row_143	RXRB	na	23976	-1.07573	-0.0595121	No
row_144	DDX21	na	24307	-1.14984	-0.0615768	No
row_145	FURIN	na	24487	-1.20086	-0.0574527	No
row_146	WIZ	na	25162	-1.40983	-0.0701978	No
row_147	C4BPB	na	25174	-1.41597	-0.0577496	No
row_148	EIF5	na	25266	-1.4541	-0.0479882	No
row_149	SIGMAR1	na	25294	-1.46557	-0.035696	No
row_150	TCHH	na	25385	-1.50316	-0.0254509	No
row_151	DNAJA1	na	25732	-1.72958	-0.0228548	No
row_152	NKX2-5	na	25812	-1.79657	-0.00952682	No
row_153	GLS	na	25852	-1.82424	0.00556915	No
row_154	CYB5B	na	26130	-2.20797	0.0151279	No

## Sheet: Kras signaling
NAME	SYMBOL	TITLE	RANK IN GENE LIST	RANK METRIC SCORE	RUNNING ES	CORE ENRICHMENT
row_0	IL1B	na	17	3.32582	0.0239748	Yes
row_1	CCL20	na	22	3.20149	0.0475227	Yes
row_2	BIRC3	na	43	2.86267	0.067955	Yes
row_3	IL10RA	na	142	2.28434	0.0811448	Yes
row_4	G0S2	na	206	2.1015	0.0943098	Yes
row_5	TNFRSF1B	na	280	1.89727	0.105583	Yes
row_6	EPB41L3	na	295	1.86633	0.118868	Yes
row_7	LIF	na	313	1.8415	0.131855	Yes
row_8	MMD	na	320	1.82711	0.145152	Yes
row_9	GADD45G	na	330	1.81056	0.158214	Yes
row_10	CXCL10	na	380	1.74391	0.169263	Yes
row_11	ZNF277	na	405	1.6981	0.180923	Yes
row_12	BMP2	na	485	1.61277	0.189862	Yes
row_13	ADAM8	na	491	1.60555	0.201558	Yes
row_14	CXCR4	na	502	1.58531	0.212914	Yes
row_15	HBEGF	na	513	1.57237	0.224174	Yes
row_16	TNFAIP3	na	514	1.57052	0.2358	Yes
row_17	TRAF1	na	629	1.4592	0.242274	Yes
row_18	INHBA	na	643	1.45138	0.252525	Yes
row_19	ADGRA2	na	652	1.43988	0.26288	Yes
row_20	TSPAN13	na	861	1.29772	0.26459	Yes
row_21	PLAU	na	913	1.26689	0.272032	Yes
row_22	BPGM	na	927	1.25919	0.28086	Yes
row_23	DNMBP	na	936	1.25504	0.289847	Yes
row_24	CFB	na	1030	1.20239	0.295218	Yes
row_25	NIN	na	1094	1.16844	0.301476	Yes
row_26	SNAP25	na	1213	1.11752	0.305268	Yes
row_27	CBX8	na	1265	1.09487	0.311437	Yes
row_28	SOX9	na	1276	1.09231	0.319144	Yes
row_29	FLT4	na	1382	1.04986	0.322929	Yes
row_30	GLRX	na	1442	1.03253	0.328333	Yes
row_31	PPBP	na	1506	1.01168	0.33343	Yes
row_32	GPNMB	na	1651	0.971745	0.335157	Yes
row_33	HSD11B1	na	2021	0.880255	0.327664	Yes
row_34	BTBD3	na	2029	0.879062	0.333906	Yes
row_35	NR1H4	na	2067	0.870908	0.338948	Yes
row_36	ID2	na	2387	0.807806	0.332817	Yes
row_37	FGF9	na	2398	0.805883	0.338403	Yes
row_38	PTCD2	na	2463	0.796667	0.341871	Yes
row_39	MAFB	na	2533	0.782212	0.345042	Yes
row_40	GFPT2	na	2594	0.771516	0.348475	Yes
row_41	HKDC1	na	2641	0.763522	0.352381	Yes
row_42	EVI5	na	2706	0.749672	0.355501	Yes
row_43	USP12	na	2708	0.748427	0.361003	Yes
row_44	ETV5	na	3057	0.699053	0.352966	Yes
row_45	FUCA1	na	3081	0.695717	0.357243	Yes
row_46	CD37	na	3125	0.691236	0.360728	Yes
row_47	LAPTM5	na	3406	0.651649	0.354922	Yes
row_48	PLAT	na	3493	0.641992	0.356409	Yes
row_49	ADAM17	na	3518	0.638311	0.360223	Yes
row_50	PEG3	na	3543	0.634757	0.364011	Yes
row_51	SCG5	na	4042	0.578386	0.349386	No
row_52	PECAM1	na	4331	0.561353	0.342608	No
row_53	MMP10	na	4436	0.555079	0.342768	No
row_54	IL2RG	na	5054	0.509174	0.323113	No
row_55	TMEM100	na	5179	0.500515	0.322111	No
row_56	PCSK1N	na	5374	0.487553	0.318355	No
row_57	PLEK2	na	5483	0.479743	0.317806	No
row_58	NAP1L2	na	5497	0.478881	0.320857	No
row_59	IKZF1	na	5770	0.458715	0.313927	No
row_60	GNG11	na	5926	0.449289	0.311368	No
row_61	KCNN4	na	5979	0.445953	0.312695	No
row_62	MMP9	na	5991	0.445459	0.315575	No
row_63	DOCK2	na	5997	0.445086	0.31868	No
row_64	ALDH1A2	na	6177	0.432832	0.315089	No
row_65	RABGAP1L	na	6447	0.412801	0.307932	No
row_66	TSPAN7	na	6453	0.412428	0.310795	No
row_67	PLAUR	na	6517	0.407782	0.311422	No
row_68	TMEM176A	na	6523	0.407505	0.314249	No
row_69	GPRC5B	na	6725	0.394068	0.309535	No
row_70	ETV1	na	6842	0.385643	0.307986	No
row_71	CPE	na	7101	0.366706	0.300906	No
row_72	GYPC	na	7432	0.343126	0.290917	No
row_73	TNNT2	na	7606	0.331911	0.286806	No
row_74	TOR1AIP2	na	7840	0.31682	0.280306	No
row_75	ERO1A	na	8397	0.280452	0.261273	No
row_76	LAT2	na	8410	0.279366	0.262886	No
row_77	EPHB2	na	8423	0.278704	0.264493	No
row_78	SPON1	na	8438	0.277779	0.266018	No
row_79	IRF8	na	8678	0.260827	0.258875	No
row_80	ANO1	na	8813	0.252375	0.255656	No
row_81	SATB1	na	8825	0.251559	0.257101	No
row_82	MAP4K1	na	8947	0.243955	0.254313	No
row_83	C3AR1	na	9416	0.211456	0.238111	No
row_84	ANGPTL4	na	9422	0.211248	0.239485	No
row_85	CMKLR1	na	9496	0.205583	0.238235	No
row_86	PSMB8	na	9562	0.200884	0.237255	No
row_87	EMP1	na	9715	0.190184	0.232892	No
row_88	SERPINA3	na	9758	0.187649	0.232686	No
row_89	CSF2	na	10257	0.153714	0.214918	No
row_90	ST6GAL1	na	10276	0.152851	0.215366	No
row_91	IL1RL2	na	10552	0.134588	0.205922	No
row_92	VWA5A	na	11000	0.100901	0.189698	No
row_93	MTMR10	na	11511	0.0647438	0.170815	No
row_94	PRKG2	na	11512	0.0646881	0.171294	No
row_95	ACE	na	12122	0.0211435	0.14833	No
row_96	TRIB1	na	12274	0.00970627	0.142669	No
row_97	F2RL1	na	12404	0.000580935	0.137776	No
row_98	NGF	na	12451	0	0.13603	No
row_99	SNAP91	na	12599	0	0.130449	No
row_100	PIGR	na	12793	-0.0110145	0.123203	No
row_101	AMMECR1	na	12858	-0.0171991	0.1209	No
row_102	CLEC4A	na	12874	-0.0180791	0.120465	No
row_103	SDCCAG8	na	12892	-0.0194246	0.119963	No
row_104	RBM4	na	12916	-0.0209881	0.119245	No
row_105	SCG3	na	12972	-0.0247946	0.117341	No
row_106	TFPI	na	13070	-0.0317585	0.113893	No
row_107	PRDM1	na	13267	-0.0467956	0.106799	No
row_108	SEMA3B	na	13336	-0.0522785	0.104604	No
row_109	CTSS	na	13638	-0.074462	0.0937277	No
row_110	CSF2RA	na	13702	-0.0795338	0.0919247	No
row_111	SLPI	na	13814	-0.0873253	0.088357	No
row_112	EREG	na	13863	-0.0915781	0.0872126	No
row_113	IGF2	na	13865	-0.0917664	0.087854	No
row_114	F13A1	na	13882	-0.0934469	0.0879383	No
row_115	WDR33	na	13962	-0.0993169	0.0856743	No
row_116	LCP1	na	14142	-0.113182	0.0797164	No
row_117	PDCD1LG2	na	14248	-0.121308	0.0766281	No
row_118	ZNF639	na	14264	-0.122993	0.0769691	No
row_119	RGS16	na	14355	-0.130811	0.0745206	No
row_120	CBL	na	14436	-0.138314	0.0725073	No
row_121	ABCB1	na	14524	-0.145103	0.0702785	No
row_122	CA2	na	14545	-0.146915	0.0706068	No
row_123	YRDC	na	14883	-0.174361	0.0591033	No
row_124	CAB39L	na	14933	-0.178984	0.058568	No
row_125	SCN1B	na	14977	-0.183392	0.0582931	No
row_126	PRRX1	na	14988	-0.184263	0.0592775	No
row_127	KIF5C	na	15223	-0.202886	0.0518956	No
row_128	CCSER2	na	15404	-0.217284	0.0466703	No
row_129	GABRA3	na	15764	-0.250411	0.0348946	No
row_130	STRN	na	15897	-0.262015	0.0318228	No
row_131	APOD	na	15960	-0.267999	0.0314529	No
row_132	PTBP2	na	16025	-0.272579	0.031041	No
row_133	ETV4	na	16044	-0.273912	0.0323853	No
row_134	TMEM158	na	16069	-0.275978	0.0335172	No
row_135	CDADC1	na	16092	-0.27845	0.0347432	No
row_136	MMP11	na	16490	-0.311541	0.0219774	No
row_137	MPZL2	na	16503	-0.313063	0.0238393	No
row_138	PTPRR	na	16549	-0.317873	0.024484	No
row_139	TMEM176B	na	16591	-0.321525	0.0253076	No
row_140	LY96	na	16864	-0.344824	0.0175337	No
row_141	IGFBP3	na	17303	-0.380761	0.0037237	No
row_142	MAP7	na	17333	-0.383549	0.00546203	No
row_143	HDAC9	na	18016	-0.447007	-0.0171211	No
row_144	ETS1	na	18691	-0.498432	-0.0390198	No
row_145	ATG10	na	18925	-0.514586	-0.0440563	No
row_146	TRIB2	na	18990	-0.519257	-0.0426421	No
row_147	TPH1	na	19322	-0.542914	-0.0511895	No
row_148	ANXA10	na	19468	-0.555799	-0.05258	No
row_149	PPP1R15A	na	19583	-0.566732	-0.0527127	No
row_150	IL7R	na	19603	-0.56902	-0.0492217	No
row_151	DCBLD2	na	19672	-0.576436	-0.0475361	No
row_152	ALDH1A3	na	19953	-0.608297	-0.0536633	No
row_153	ADAMDEC1	na	20072	-0.617717	-0.0535704	No
row_154	AKAP12	na	20272	-0.635893	-0.0564181	No
row_155	PRELID3B	na	20619	-0.667744	-0.0646108	No
row_156	TSPAN1	na	20954	-0.698101	-0.0721233	No
row_157	FBXO4	na	21289	-0.730321	-0.0793973	No
row_158	NRP1	na	21350	-0.736934	-0.0762199	No
row_159	CIDEA	na	21523	-0.753803	-0.0771696	No
row_160	KLF4	na	21566	-0.75906	-0.0731451	No
row_161	FCER1G	na	21619	-0.764767	-0.0694579	No
row_162	AKT2	na	21830	-0.787781	-0.0715988	No
row_163	MYCN	na	21838	-0.788377	-0.0660284	No
row_164	ITGB2	na	21857	-0.790606	-0.0608591	No
row_165	SPP1	na	21922	-0.798551	-0.0573774	No
row_166	CROT	na	22008	-0.809056	-0.0546152	No
row_167	DUSP6	na	22307	-0.844832	-0.0596747	No
row_168	GALNT3	na	22429	-0.860011	-0.0579021	No
row_169	CBR4	na	22463	-0.863023	-0.0527662	No
row_170	CFH	na	22629	-0.881123	-0.0525077	No
row_171	AVL9	na	22705	-0.890504	-0.0487629	No
row_172	JUP	na	22875	-0.909452	-0.0484466	No
row_173	CCND2	na	23139	-0.944489	-0.0514396	No
row_174	ITGA2	na	23183	-0.950182	-0.0460381	No
row_175	ANKH	na	23244	-0.958811	-0.0412182	No
row_176	GUCY1A1	na	23869	-1.0558	-0.0570926	No
row_177	ITGBL1	na	23932	-1.06618	-0.0515538	No
row_178	MAP3K1	na	24141	-1.10963	-0.0512362	No
row_179	IL33	na	24845	-1.29641	-0.0683287	No
row_180	ENG	na	24853	-1.29826	-0.0589838	No
row_181	NR0B2	na	24983	-1.33883	-0.0539702	No
row_182	SPRY2	na	25130	-1.39658	-0.0491746	No
row_183	MALL	na	25383	-1.50238	-0.0476201	No
row_184	BTC	na	25520	-1.58056	-0.0410828	No
row_185	RELN	na	25828	-1.80772	-0.039356	No
row_186	WNT7A	na	25911	-1.87826	-0.0285649	No
row_187	PTGS2	na	25998	-1.99921	-0.0170303	No
row_188	TLR8	na	26233	-2.48576	-0.00751271	No
row_189	RBP4	na	26246	-2.52776	0.0107441	No

[truncated: 12 more sheets: Androgen response, IFN gamma response, ROS pathway, IL6 Jak Stat3 signaling, IL2 Stat5 signaling, Apical surface, Estrogen response late, Allograft rejection, Hypoxia, Angiogenesis, Hedgehog signaling, Complement]
