# Supplementary material for: Cross-feeding interactions between Fusobacterium nucleatum and the glycan forager Segatella oris
Source: mSystems. 2026 Jan 21;11(2):e00922-25. doi: 10.1128/msystems.00922-25 (PMC12911393; doi:10.1128/msystems.00922-25)
Supplement: File S7 — GSEA of NHBE incubated with F. nucleatum and S. oris for 24 hours compared to NHBE incubated with F. nucleatum alone. [file msystems.00922-25-s0007.xlsx]

## Sheet: GSEA enrichment results
NAME	SIZE	ES	NES	NOM p-val	FDR q-val	FWER p-val	RANK AT MAX	LEADING EDGE
CHOLESTEROL HOMEOSTASIS	71	0.464267	1.84061	0	0.106	0.054	2793	tags=25%, list=11%, signal=28%
MTORC1 SIGNALING	196	0.50132	1.74177	0	0.106	0.106	3183	tags=35%, list=12%, signal=39%
PROTEIN SECRETION	95	0.5057	1.6785	0	0.106	0.106	5569	tags=46%, list=21%, signal=58%
FATTY ACID METABOLISM	149	0.408673	1.65367	0	0.0924999	0.106	3213	tags=28%, list=12%, signal=31%
UNFOLDED PROTEIN RESPONSE	109	0.413482	1.64415	0	0.0844	0.106	2777	tags=28%, list=10%, signal=32%
OXIDATIVE PHOSPHORYLATION	200	0.467956	1.61209	0	0.0938333	0.148	6445	tags=53%, list=24%, signal=69%
MYC TARGETS V1	195	0.450302	1.56739	0	0.0878571	0.148	7183	tags=52%, list=27%, signal=71%
ANDROGEN RESPONSE	98	0.346801	1.50524	0	0.110476	0.205	6777	tags=44%, list=26%, signal=59%
UV RESPONSE UP	155	0.322227	1.49002	0	0.113867	0.247	3715	tags=26%, list=14%, signal=31%
E2F TARGETS	197	0.409417	1.48479	0	0.113081	0.247	4315	tags=36%, list=16%, signal=43%
INTERFERON GAMMA RESPONSE	190	0.290398	1.40341	0	0.119129	0.3	2926	tags=21%, list=11%, signal=23%
PEROXISOME	101	0.332268	1.38998	0	0.113535	0.3	3190	tags=24%, list=12%, signal=27%
DNA REPAIR	149	0.311395	1.37159	0	0.112719	0.355	5987	tags=36%, list=23%, signal=47%
HEME METABOLISM	178	0.30929	1.33203	0	0.146039	0.608	2859	tags=22%, list=11%, signal=24%
ADIPOGENESIS	193	0.279063	1.33051	0	0.139769	0.608	3166	tags=23%, list=12%, signal=26%
APOPTOSIS	155	0.236656	1.31164	0	0.156659	0.798	3280	tags=21%, list=12%, signal=23%
PANCREAS BETA CELLS	32	0.379465	1.27856	0.0899358	0.177765	0.798	6456	tags=53%, list=24%, signal=70%
COMPLEMENT	187	0.261312	1.25292	0	0.189564	0.798	2981	tags=19%, list=11%, signal=22%
SPERMATOGENESIS	106	0.323872	1.2073	0.0893617	0.224063	0.942	6479	tags=37%, list=24%, signal=48%
ANGIOGENESIS	30	0.265224	1.19771	0	0.229619	0.942	683	tags=10%, list=3%, signal=10%
G2M CHECKPOINT	192	0.290353	1.15201	0.0862423	0.275746	0.942	7349	tags=42%, list=28%, signal=57%
MYC TARGETS V2	57	0.321398	1.13666	0.298969	0.305413	1	2480	tags=21%, list=9%, signal=23%
GLYCOLYSIS	189	0.236475	1.12238	0.237911	0.307574	1	2858	tags=18%, list=11%, signal=20%
XENOBIOTIC METABOLISM	182	0.199517	1.05502	0.195312	0.372776	1	3100	tags=16%, list=12%, signal=19%
BILE ACID METABOLISM	107	0.200009	0.898883	0.727273	0.628337	1	3893	tags=20%, list=15%, signal=23%

## Sheet: Cholesterol homeostasis
NAME	SYMBOL	TITLE	RANK IN GENE LIST	RANK METRIC SCORE	RUNNING ES	CORE ENRICHMENT
row_0	SQLE	na	56	2.03933	0.0485167	Yes
row_1	STARD4	na	68	1.97533	0.0971452	Yes
row_2	FDFT1	na	102	1.84178	0.141626	Yes
row_3	ACSS2	na	132	1.75339	0.184064	Yes
row_4	MAL2	na	177	1.63212	0.222924	Yes
row_5	ALDOC	na	276	1.50418	0.256566	Yes
row_6	NSDHL	na	354	1.40613	0.288568	Yes
row_7	SC5D	na	426	1.32372	0.318751	Yes
row_8	HMGCR	na	458	1.29254	0.349671	Yes
row_9	SCD	na	472	1.28007	0.380961	Yes
row_10	HMGCS1	na	625	1.18485	0.404635	Yes
row_11	TMEM97	na	775	1.10326	0.426395	Yes
row_12	ETHE1	na	1266	0.946938	0.431387	Yes
row_13	EBP	na	1508	0.875754	0.444022	Yes
row_14	ACAT2	na	2166	0.741099	0.437592	Yes
row_15	ANXA5	na	2414	0.702252	0.445692	Yes
row_16	LGALS3	na	2571	0.675179	0.45656	Yes
row_17	CHKA	na	2793	0.646812	0.464267	Yes
row_18	GLDC	na	3481	0.568752	0.452423	No
row_19	PLSCR1	na	4508	0.526838	0.426727	No
row_20	MVK	na	4700	0.517557	0.432358	No
row_21	ECH1	na	4994	0.497378	0.433633	No
row_22	HSD17B7	na	5721	0.423371	0.416706	No
row_23	FABP5	na	5759	0.419526	0.425724	No
row_24	DHCR7	na	5840	0.412621	0.432945	No
row_25	TM7SF2	na	6106	0.386777	0.432533	No
row_26	LSS	na	6434	0.358976	0.429087	No
row_27	CD9	na	6774	0.328984	0.424443	No
row_28	CYP51A1	na	6868	0.319181	0.428852	No
row_29	ERRFI1	na	7383	0.274341	0.416238	No
row_30	LDLR	na	7445	0.270005	0.420636	No
row_31	NFIL3	na	8438	0.191681	0.387903	No
row_32	FDPS	na	8552	0.182176	0.388155	No
row_33	CBS	na	8743	0.167269	0.385128	No
row_34	CPEB2	na	8753	0.166736	0.388927	No
row_35	GPX8	na	8874	0.157169	0.388294	No
row_36	TP53INP1	na	9291	0.123075	0.375627	No
row_37	JAG1	na	9505	0.105809	0.370204	No
row_38	MVD	na	9513	0.105372	0.372556	No
row_39	ALCAM	na	9712	0.0896112	0.367298	No
row_40	ABCA2	na	10061	0.063522	0.355722	No
row_41	PMVK	na	10134	0.0588836	0.354463	No
row_42	IDI1	na	10670	0.0212973	0.334772	No
row_43	ADH4	na	12386	0	0.269955	No
row_44	S100A11	na	13697	-0.0176494	0.220882	No
row_45	PCYT2	na	14036	-0.0456401	0.209241	No
row_46	FASN	na	14335	-0.0685976	0.199681	No
row_47	ATXN2	na	14474	-0.0766023	0.196368	No
row_48	FBXO6	na	14501	-0.0788487	0.197343	No
row_49	PDK3	na	15024	-0.119153	0.180572	No
row_50	CTNNB1	na	15151	-0.128423	0.178999	No
row_51	CLU	na	15178	-0.130497	0.181256	No
row_52	GUSB	na	15442	-0.151854	0.175087	No
row_53	GSTM2	na	16050	-0.199321	0.157094	No
row_54	ATF3	na	16341	-0.222487	0.151658	No
row_55	LGMN	na	16472	-0.232985	0.152529	No
row_56	PPARG	na	16814	-0.260296	0.146104	No
row_57	FADS2	na	18206	-0.382626	0.103032	No
row_58	STX5	na	19186	-0.456787	0.0773729	No
row_59	PLAUR	na	19292	-0.467621	0.0850147	No
row_60	SEMA3B	na	19382	-0.475582	0.0934589	No
row_61	PNRC1	na	20465	-0.533866	0.0658205	No
row_62	ATF5	na	20538	-0.536604	0.0764223	No
row_63	AVPR1A	na	21086	-0.553169	0.0694831	No
row_64	GNAI1	na	22172	-0.57626	0.0427838	No
row_65	TRIB3	na	22696	-0.641205	0.0389375	No
row_66	CXCL16	na	23503	-0.749931	0.0270948	No
row_67	TNFRSF12A	na	23593	-0.764417	0.0427103	No
row_68	SREBF2	na	23670	-0.774487	0.0590672	No
row_69	ACTG1	na	24624	-0.940535	0.0464011	No
row_70	ANTXR2	na	25060	-1.02944	0.0555198	No

## Sheet: Mtorc1 signaling
NAME	SYMBOL	TITLE	RANK IN GENE LIST	RANK METRIC SCORE	RUNNING ES	CORE ENRICHMENT
row_0	HSPA5	na	42	2.21254	0.016383	Yes
row_1	INSIG1	na	43	2.20757	0.0343206	Yes
row_2	SQLE	na	56	2.03933	0.0504354	Yes
row_3	STARD4	na	68	1.97533	0.0660682	Yes
row_4	PSAT1	na	70	1.97224	0.0820555	Yes
row_5	DDIT3	na	99	1.8569	0.0960804	Yes
row_6	ELOVL6	na	151	1.70163	0.10797	Yes
row_7	CYB5B	na	191	1.60855	0.119559	Yes
row_8	PSPH	na	222	1.57389	0.131209	Yes
row_9	GOT1	na	265	1.51666	0.141938	Yes
row_10	ASNS	na	270	1.5105	0.154059	Yes
row_11	MTHFD2	na	277	1.50412	0.166053	Yes
row_12	USO1	na	289	1.48657	0.177714	Yes
row_13	ATP6V1D	na	330	1.4301	0.187816	Yes
row_14	SLC2A3	na	344	1.41641	0.198831	Yes
row_15	AURKA	na	371	1.3811	0.209066	Yes
row_16	PSMC4	na	383	1.37154	0.219792	Yes
row_17	TFRC	na	401	1.35381	0.230147	Yes
row_18	SC5D	na	426	1.32372	0.239992	Yes
row_19	HMGCR	na	458	1.29254	0.249317	Yes
row_20	SCD	na	472	1.28007	0.259224	Yes
row_21	PSMC6	na	506	1.25252	0.268149	Yes
row_22	RPA1	na	542	1.23137	0.276825	Yes
row_23	PPA1	na	557	1.22251	0.286227	Yes
row_24	SKAP2	na	617	1.18914	0.293649	Yes
row_25	HMGCS1	na	625	1.18485	0.30301	Yes
row_26	PSMG1	na	627	1.18258	0.312581	Yes
row_27	STC1	na	667	1.15657	0.320498	Yes
row_28	PRDX1	na	718	1.12735	0.32776	Yes
row_29	P4HA1	na	762	1.10807	0.33513	Yes
row_30	PLOD2	na	768	1.1057	0.343925	Yes
row_31	TMEM97	na	775	1.10326	0.352662	Yes
row_32	IDH1	na	869	1.06684	0.357799	Yes
row_33	LTA4H	na	896	1.06047	0.365428	Yes
row_34	PSMD12	na	902	1.05983	0.37385	Yes
row_35	MTHFD2L	na	915	1.05579	0.381973	Yes
row_36	CORO1A	na	1014	1.02194	0.386555	Yes
row_37	GTF2H1	na	1182	0.96977	0.388093	Yes
row_38	BCAT1	na	1286	0.940587	0.391825	Yes
row_39	GLRX	na	1295	0.937974	0.399142	Yes
row_40	ELOVL5	na	1303	0.935699	0.40648	Yes
row_41	DHCR24	na	1311	0.9328	0.413793	Yes
row_42	PSMA3	na	1332	0.922583	0.42053	Yes
row_43	PITPNB	na	1400	0.90409	0.425332	Yes
row_44	CALR	na	1461	0.888153	0.43027	Yes
row_45	EBP	na	1508	0.875754	0.435639	Yes
row_46	PNO1	na	1693	0.832484	0.435417	Yes
row_47	STIP1	na	1746	0.819856	0.440104	Yes
row_48	NUP205	na	1826	0.804945	0.443644	Yes
row_49	SDF2L1	na	1848	0.799221	0.449341	Yes
row_50	CCT6A	na	1861	0.797108	0.455362	Yes
row_51	SLC7A11	na	1960	0.778912	0.45797	Yes
row_52	SEC11A	na	1979	0.774703	0.463581	Yes
row_53	UCHL5	na	2058	0.76083	0.466801	Yes
row_54	ACLY	na	2113	0.749391	0.47084	Yes
row_55	PSMB5	na	2119	0.748785	0.476734	Yes
row_56	LDHA	na	2126	0.74842	0.482587	Yes
row_57	HSP90B1	na	2311	0.719054	0.481443	Yes
row_58	M6PR	na	2336	0.713112	0.486326	Yes
row_59	MCM4	na	2480	0.688931	0.486494	Yes
row_60	PSMD13	na	2642	0.665526	0.485787	Yes
row_61	SSR1	na	2706	0.657066	0.488734	Yes
row_62	PSMA4	na	2757	0.651136	0.492126	Yes
row_63	ACTR2	na	2842	0.639657	0.494134	Yes
row_64	SLC37A4	na	2847	0.639363	0.499177	Yes
row_65	ACSL3	na	2944	0.624525	0.500606	Yes
row_66	PSMD14	na	3081	0.604077	0.50035	Yes
row_67	CFP	na	3183	0.591332	0.50132	Yes
row_68	GAPDH	na	3319	0.575753	0.500872	No
row_69	EEF1E1	na	4502	0.527256	0.460271	No
row_70	CXCR4	na	4634	0.51971	0.459519	No
row_71	ME1	na	4845	0.508027	0.455672	No
row_72	UFM1	na	5154	0.480964	0.447885	No
row_73	CACYBP	na	5165	0.479411	0.4514	No
row_74	COPS5	na	5178	0.478383	0.454832	No
row_75	PNP	na	5253	0.470991	0.455849	No
row_76	DAPP1	na	5374	0.459732	0.455027	No
row_77	SHMT2	na	5407	0.456717	0.457523	No
row_78	ENO1	na	5416	0.455923	0.460924	No
row_79	RPN1	na	5562	0.440428	0.458997	No
row_80	DHCR7	na	5840	0.412621	0.451831	No
row_81	RAB1A	na	5944	0.403577	0.451199	No
row_82	SLC1A4	na	6015	0.395585	0.451755	No
row_83	EIF2S2	na	6020	0.395423	0.454816	No
row_84	TM7SF2	na	6106	0.386777	0.454731	No
row_85	GPI	na	6107	0.386706	0.457873	No
row_86	XBP1	na	6147	0.38397	0.459512	No
row_87	TES	na	6301	0.37007	0.456709	No
row_88	ADIPOR2	na	6307	0.369581	0.459522	No
row_89	FKBP2	na	6317	0.368795	0.462177	No
row_90	NMT1	na	6327	0.368065	0.464826	No
row_91	PIK3R3	na	6502	0.353274	0.461089	No
row_92	UBE2D3	na	6528	0.351088	0.462992	No
row_93	EGLN3	na	6614	0.343464	0.462555	No
row_94	TPI1	na	6663	0.338707	0.463485	No
row_95	GLA	na	6684	0.337765	0.46547	No
row_96	BUB1	na	6705	0.335316	0.467435	No
row_97	CD9	na	6774	0.328984	0.467526	No
row_98	CYP51A1	na	6868	0.319181	0.466588	No
row_99	NAMPT	na	6896	0.316811	0.468137	No
row_100	PPIA	na	7031	0.302631	0.465507	No
row_101	MCM2	na	7183	0.289878	0.462129	No
row_102	TXNRD1	na	7275	0.282816	0.460971	No
row_103	IFI30	na	7289	0.282183	0.46277	No
row_104	HMBS	na	7365	0.275495	0.462161	No
row_105	LDLR	na	7445	0.270005	0.461355	No
row_106	CDKN1A	na	7711	0.246923	0.453298	No
row_107	HSPA9	na	7943	0.232461	0.446415	No
row_108	SQSTM1	na	8023	0.22554	0.445248	No
row_109	ERO1A	na	8162	0.213955	0.441746	No
row_110	PDK1	na	8403	0.194275	0.434211	No
row_111	NFIL3	na	8438	0.191681	0.434477	No
row_112	UNG	na	8683	0.17188	0.426608	No
row_113	IFRD1	na	8702	0.170496	0.42731	No
row_114	GSR	na	8949	0.151572	0.4192	No
row_115	CTH	na	8981	0.148969	0.419233	No
row_116	TBK1	na	9010	0.146145	0.419357	No
row_117	HSPE1	na	9081	0.141308	0.417847	No
row_118	FDXR	na	9701	0.0903538	0.395076	No
row_119	GGA2	na	9791	0.0843634	0.392382	No
row_120	SORD	na	9854	0.0786033	0.390666	No
row_121	QDPR	na	9871	0.077478	0.390688	No
row_122	RRP9	na	9891	0.076066	0.390585	No
row_123	ABCF2	na	9895	0.0752996	0.391083	No
row_124	TOMM40	na	9931	0.0718148	0.390337	No
row_125	ARPC5L	na	9961	0.0696477	0.389802	No
row_126	CCNF	na	10080	0.0623508	0.385827	No
row_127	RDH11	na	10146	0.058332	0.383833	No
row_128	SRD5A1	na	10185	0.0556719	0.382842	No
row_129	CCNG1	na	10341	0.0464953	0.377334	No
row_130	IDI1	na	10670	0.0212973	0.365052	No
row_131	FGL2	na	13216	0	0.268409	No
row_132	SLC1A5	na	13512	-0.00505009	0.257248	No
row_133	ETF1	na	13532	-0.0066572	0.25658	No
row_134	PGM1	na	13645	-0.0138482	0.25244	No
row_135	GMPS	na	13660	-0.0151275	0.252031	No
row_136	FADS1	na	13707	-0.0186733	0.250436	No
row_137	DHFR	na	13967	-0.0393368	0.24092	No
row_138	PFKL	na	14168	-0.05563	0.233778	No
row_139	ACTR3	na	14366	-0.0699939	0.226866	No
row_140	RIT1	na	14392	-0.0712559	0.226495	No
row_141	GSK3B	na	14492	-0.0779377	0.223369	No
row_142	YKT6	na	14526	-0.0814496	0.222778	No
row_143	HSPA4	na	14543	-0.082849	0.222843	No
row_144	CDC25A	na	14630	-0.0894441	0.220304	No
row_145	ADD3	na	14714	-0.0964016	0.217936	No
row_146	HSPD1	na	14823	-0.105141	0.214689	No
row_147	SLC6A6	na	14846	-0.106772	0.214721	No
row_148	PDAP1	na	14944	-0.112997	0.211956	No
row_149	AK4	na	15179	-0.13056	0.204131	No
row_150	DDX39A	na	15328	-0.142689	0.19967	No
row_151	SYTL2	na	15484	-0.154657	0.195041	No
row_152	PSMC2	na	15640	-0.165664	0.190501	No
row_153	PSME3	na	15652	-0.166525	0.191437	No
row_154	SERP1	na	15839	-0.181536	0.185848	No
row_155	CTSC	na	16133	-0.205248	0.17639	No
row_156	ACACA	na	16213	-0.211372	0.175107	No
row_157	PGK1	na	16424	-0.230326	0.169005	No
row_158	LGMN	na	16472	-0.232985	0.169113	No
row_159	IMMT	na	16647	-0.246177	0.164506	No
row_160	ITGB2	na	16752	-0.254467	0.162624	No
row_161	ALDOA	na	16823	-0.26088	0.162086	No
row_162	TUBG1	na	16826	-0.261319	0.164133	No
row_163	NFKBIB	na	17075	-0.281688	0.157004	No
row_164	HPRT1	na	17129	-0.286447	0.157319	No
row_165	G6PD	na	17150	-0.288049	0.1589	No
row_166	TUBA4A	na	17167	-0.289155	0.160642	No
row_167	MLLT11	na	17706	-0.339149	0.142968	No
row_168	SERPINH1	na	17751	-0.34281	0.144083	No
row_169	CANX	na	17989	-0.36271	0.13803	No
row_170	BTG2	na	18109	-0.37312	0.136543	No
row_171	FADS2	na	18206	-0.382626	0.136007	No
row_172	ATP2A2	na	18286	-0.390058	0.136176	No
row_173	GBE1	na	18617	-0.421962	0.127074	No
row_174	PHGDH	na	18815	-0.440378	0.123171	No
row_175	GCLC	na	21107	-0.554355	0.0406776	No
row_176	HK2	na	22207	-0.581204	0.00366702	No
row_177	EDEM1	na	22320	-0.596368	0.00425973	No
row_178	TCEA1	na	22365	-0.603195	0.00749013	No
row_179	ATP5MC1	na	22473	-0.616083	0.00843289	No
row_180	TRIB3	na	22696	-0.641205	0.00521282	No
row_181	PLK1	na	23026	-0.68085	-0.00174832	No
row_182	BHLHE40	na	23250	-0.712707	-0.00442539	No
row_183	MAP2K3	na	23321	-0.722482	-0.00121305	No
row_184	SLC7A5	na	23322	-0.722705	0.00465926	No
row_185	SLC2A1	na	23344	-0.725244	0.00975475	No
row_186	NUPR1	na	23652	-0.772075	0.00437029	No
row_187	RRM2	na	23843	-0.800441	0.00365924	No
row_188	POLR3G	na	24076	-0.842135	0.00169207	No
row_189	PPP1R15A	na	24091	-0.844855	0.00802528	No
row_190	IGFBP5	na	24453	-0.907156	0.00168783	No
row_191	NFYC	na	24604	-0.93849	0.00361744	No
row_192	VLDLR	na	24997	-1.01565	-0.00301567	No
row_193	DDIT4	na	25646	-1.18844	-0.0179661	No
row_194	NUFIP1	na	26112	-1.47336	-0.0236521	No
row_195	SLA	na	26529	-4.85498	-2.46171e-07	No

## Sheet: Protein secretion
NAME	SYMBOL	TITLE	RANK IN GENE LIST	RANK METRIC SCORE	RUNNING ES	CORE ENRICHMENT
row_0	COPE	na	198	1.59338	0.0241367	Yes
row_1	USO1	na	289	1.48657	0.0502388	Yes
row_2	SNX2	na	306	1.46118	0.0786364	Yes
row_3	CD63	na	406	1.34506	0.101589	Yes
row_4	COG2	na	511	1.24923	0.122451	Yes
row_5	CLCN3	na	663	1.16049	0.139773	Yes
row_6	CLN5	na	899	1.06016	0.151926	Yes
row_7	STX12	na	979	1.03224	0.169427	Yes
row_8	RER1	na	1071	1.00289	0.185891	Yes
row_9	SNAP23	na	1215	0.958714	0.199511	Yes
row_10	SEC22B	na	1245	0.951985	0.217309	Yes
row_11	TSPAN8	na	1269	0.945418	0.235205	Yes
row_12	ADAM10	na	1289	0.939503	0.253134	Yes
row_13	VPS45	na	1367	0.913922	0.268362	Yes
row_14	SOD1	na	1411	0.902527	0.284649	Yes
row_15	SGMS1	na	1468	0.886479	0.300126	Yes
row_16	TMED2	na	1504	0.876816	0.316206	Yes
row_17	VAMP7	na	1630	0.846952	0.328289	Yes
row_18	BNIP3	na	1640	0.844587	0.344712	Yes
row_19	ATP7A	na	1652	0.842385	0.361017	Yes
row_20	SH3GL2	na	1862	0.796335	0.368917	Yes
row_21	SCAMP1	na	2131	0.747922	0.373624	Yes
row_22	YIPF6	na	2181	0.738777	0.386435	Yes
row_23	ARFIP1	na	2262	0.727774	0.397854	Yes
row_24	ZW10	na	2302	0.720781	0.410685	Yes
row_25	M6PR	na	2336	0.713112	0.423591	Yes
row_26	SCAMP3	na	2344	0.712703	0.437473	Yes
row_27	COPB2	na	2459	0.694516	0.446946	Yes
row_28	CLTC	na	2483	0.688818	0.459748	Yes
row_29	AP3S1	na	2655	0.66428	0.466464	Yes
row_30	TMX1	na	2759	0.650901	0.475488	Yes
row_31	PAM	na	3148	0.595253	0.472625	Yes
row_32	GOLGA4	na	3194	0.58881	0.48261	Yes
row_33	AP3B1	na	3266	0.579545	0.491428	Yes
row_34	GBF1	na	3305	0.576679	0.501437	Yes
row_35	LMAN1	na	3830	0.559346	0.492717	Yes
row_36	RAB2A	na	4204	0.545956	0.489443	Yes
row_37	STX7	na	4519	0.525843	0.488003	Yes
row_38	MON2	na	4535	0.524429	0.497844	Yes
row_39	ATP6V1H	na	4867	0.506409	0.495375	Yes
row_40	TSG101	na	5113	0.483986	0.495713	Yes
row_41	SEC31A	na	5224	0.473582	0.500952	Yes
row_42	DNM1L	na	5430	0.453406	0.502197	Yes
row_43	VPS4B	na	5569	0.439485	0.5057	Yes
row_44	VAMP4	na	6220	0.377142	0.488597	No
row_45	RAB9A	na	6567	0.347682	0.48241	No
row_46	GLA	na	6684	0.337765	0.484726	No
row_47	BET1	na	6799	0.324728	0.486859	No
row_48	TMED10	na	7111	0.296082	0.480971	No
row_49	AP2S1	na	7410	0.272177	0.4751	No
row_50	KIF1B	na	7825	0.2387	0.464177	No
row_51	COPB1	na	7991	0.228686	0.462475	No
row_52	TPD52	na	8020	0.225693	0.465895	No
row_53	MAPK1	na	8334	0.200022	0.458025	No
row_54	GOSR2	na	8402	0.194426	0.45935	No
row_55	RPS6KA3	na	8526	0.184735	0.458364	No
row_56	SSPN	na	8587	0.180791	0.459682	No
row_57	KRT18	na	8611	0.178135	0.462348	No
row_58	ERGIC3	na	8735	0.167845	0.461027	No
row_59	AP1G1	na	8789	0.163578	0.462269	No
row_60	ARCN1	na	8969	0.149962	0.458474	No
row_61	AP2B1	na	9031	0.14429	0.45903	No
row_62	RAB14	na	9684	0.0919305	0.436191	No
row_63	TOM1L1	na	9906	0.0741863	0.429303	No
row_64	RAB5A	na	10076	0.0627834	0.424156	No
row_65	LAMP2	na	10157	0.0572097	0.422266	No
row_66	STAM	na	10245	0.0518326	0.420003	No
row_67	RAB22A	na	10638	0.024684	0.405664	No
row_68	ARFGEF2	na	10645	0.0241255	0.405916	No
row_69	GALC	na	13779	-0.0244461	0.287884	No
row_70	PPT1	na	14035	-0.0455076	0.279141	No
row_71	YKT6	na	14526	-0.0814496	0.262222	No
row_72	VAMP3	na	14677	-0.0937599	0.258409	No
row_73	DST	na	15292	-0.139899	0.237959	No
row_74	STX16	na	15360	-0.145092	0.238304	No
row_75	ARF1	na	15948	-0.190492	0.21988	No
row_76	CTSC	na	16133	-0.205248	0.216993	No
row_77	ICA1	na	16234	-0.214044	0.217459	No
row_78	ARFGAP3	na	16452	-0.231664	0.213848	No
row_79	SCRN1	na	17174	-0.289756	0.192325	No
row_80	ARFGEF1	na	17191	-0.29135	0.197503	No
row_81	SEC24D	na	17203	-0.293078	0.202904	No
row_82	NAPG	na	17278	-0.299157	0.206043	No
row_83	NAPA	na	17730	-0.341109	0.195753	No
row_84	ANP32E	na	17951	-0.359187	0.19456	No
row_85	CAV2	na	18202	-0.381916	0.192683	No
row_86	ATP1A1	na	18564	-0.417209	0.187308	No
row_87	CLTA	na	18600	-0.420471	0.19433	No
row_88	AP2M1	na	19179	-0.456563	0.181528	No
row_89	ABCA1	na	19803	-0.506612	0.168016	No
row_90	OCRL	na	22493	-0.618251	0.0785664	No
row_91	EGFR	na	23899	-0.808271	0.0414604	No
row_92	IGF2R	na	24189	-0.861424	0.0476263	No
row_93	GNAS	na	24992	-1.01515	0.0374372	No
row_94	ATP6V1B1	na	25112	-1.04125	0.0536032	No

## Sheet: Fatty acid metabolism
NAME	SYMBOL	TITLE	RANK IN GENE LIST	RANK METRIC SCORE	RUNNING ES	CORE ENRICHMENT
row_0	METAP1	na	65	1.98342	0.0255053	Yes
row_1	HSD17B11	na	180	1.63021	0.0441723	Yes
row_2	HADHB	na	342	1.4193	0.0580838	Yes
row_3	NSDHL	na	354	1.40613	0.0774954	Yes
row_4	PSME1	na	400	1.35422	0.0948861	Yes
row_5	MDH1	na	572	1.21492	0.105536	Yes
row_6	UROD	na	585	1.20634	0.122093	Yes
row_7	HMGCS1	na	625	1.18485	0.137322	Yes
row_8	ALAD	na	692	1.14147	0.150917	Yes
row_9	BPHL	na	842	1.07806	0.160471	Yes
row_10	IDH1	na	869	1.06684	0.17453	Yes
row_11	GLUL	na	909	1.0585	0.187978	Yes
row_12	FH	na	1022	1.02061	0.198125	Yes
row_13	ECHS1	na	1120	0.98723	0.208369	Yes
row_14	ELOVL5	na	1303	0.935699	0.214665	Yes
row_15	DHCR24	na	1311	0.9328	0.227553	Yes
row_16	RDH16	na	1488	0.881865	0.233318	Yes
row_17	SUCLG1	na	1543	0.866553	0.24349	Yes
row_18	LGALS1	na	1595	0.854222	0.253603	Yes
row_19	EHHADH	na	1881	0.793159	0.253984	Yes
row_20	HCCS	na	1957	0.779247	0.26213	Yes
row_21	MCEE	na	1975	0.776008	0.272428	Yes
row_22	HMGCL	na	1987	0.773094	0.282913	Yes
row_23	MAOA	na	2008	0.769212	0.293002	Yes
row_24	LDHA	na	2126	0.74842	0.299121	Yes
row_25	SMS	na	2161	0.742582	0.308304	Yes
row_26	ACAT2	na	2166	0.741099	0.318603	Yes
row_27	GCDH	na	2170	0.740681	0.328934	Yes
row_28	ACOT8	na	2207	0.73407	0.33792	Yes
row_29	ACSL4	na	2374	0.708131	0.341614	Yes
row_30	HIBCH	na	2464	0.69359	0.348021	Yes
row_31	ACSL1	na	2503	0.686178	0.356256	Yes
row_32	HSDL2	na	2505	0.685584	0.365886	Yes
row_33	ACADM	na	2550	0.67724	0.373769	Yes
row_34	INMT	na	2857	0.63751	0.371159	Yes
row_35	SERINC1	na	2902	0.630539	0.378383	Yes
row_36	VNN1	na	3100	0.602346	0.379409	Yes
row_37	PDHB	na	3116	0.600559	0.387309	Yes
row_38	DLD	na	3157	0.594283	0.394173	Yes
row_39	NCAPH2	na	3208	0.586998	0.400556	Yes
row_40	PRDX6	na	3213	0.586388	0.408673	Yes
row_41	ME1	na	4845	0.508027	0.354012	No
row_42	ECH1	na	4994	0.497378	0.355416	No
row_43	ERP29	na	5002	0.496734	0.362155	No
row_44	NTHL1	na	5030	0.492885	0.368082	No
row_45	IDH3G	na	5246	0.471532	0.366582	No
row_46	ALDH1A1	na	5561	0.440431	0.36089	No
row_47	HSD17B7	na	5721	0.423371	0.360833	No
row_48	ACSL5	na	5877	0.409503	0.360732	No
row_49	BMPR1B	na	5952	0.402617	0.363605	No
row_50	ADIPOR2	na	6307	0.369581	0.355397	No
row_51	PDHA1	na	6445	0.357601	0.355247	No
row_52	UROS	na	6498	0.353377	0.358259	No
row_53	APEX1	na	6713	0.334729	0.354867	No
row_54	HPGD	na	6740	0.332607	0.358572	No
row_55	PPARA	na	6887	0.317692	0.357518	No
row_56	ODC1	na	6974	0.307926	0.3586	No
row_57	ALDH3A2	na	7077	0.298564	0.358944	No
row_58	CBR3	na	7106	0.296295	0.362061	No
row_59	KMT5A	na	7200	0.28892	0.362609	No
row_60	HSD17B10	na	7324	0.278509	0.361874	No
row_61	IL4I1	na	7341	0.277328	0.365179	No
row_62	ECI2	na	7403	0.272878	0.366714	No
row_63	SUCLA2	na	7458	0.269018	0.368461	No
row_64	GRHPR	na	8470	0.189668	0.332813	No
row_65	GABARAPL1	na	8483	0.188688	0.335018	No
row_66	GPD1	na	8593	0.17988	0.333423	No
row_67	RAP1GDS1	na	8714	0.16919	0.33126	No
row_68	AUH	na	8848	0.159029	0.328461	No
row_69	CRYZ	na	9046	0.143855	0.323022	No
row_70	YWHAH	na	9257	0.126708	0.316849	No
row_71	UBE2L6	na	9358	0.116845	0.314706	No
row_72	ACAA1	na	9380	0.115152	0.315534	No
row_73	GPD2	na	9488	0.106917	0.312986	No
row_74	HSD17B4	na	9572	0.10081	0.311261	No
row_75	OSTC	na	9651	0.0945717	0.309638	No
row_76	MDH2	na	9725	0.0888786	0.308124	No
row_77	REEP6	na	9789	0.0844032	0.306926	No
row_78	HSP90AA1	na	10094	0.0614811	0.29627	No
row_79	ACAA2	na	10137	0.0587791	0.295507	No
row_80	DLST	na	10138	0.0587186	0.296335	No
row_81	RDH11	na	10146	0.058332	0.296892	No
row_82	CA2	na	10360	0.0448772	0.289451	No
row_83	BLVRA	na	10394	0.0426062	0.288801	No
row_84	SUCLG2	na	10464	0.0378084	0.286718	No
row_85	ENO2	na	10648	0.0236684	0.280115	No
row_86	IDI1	na	10670	0.0212973	0.279619	No
row_87	CA4	na	10963	0	0.268551	No
row_88	CA6	na	10964	0	0.268551	No
row_89	XIST	na	11232	0	0.25843	No
row_90	CIDEA	na	11912	0	0.232692	No
row_91	CPOX	na	12610	0	0.206271	No
row_92	HAO2	na	12756	0	0.200775	No
row_93	ADH1C	na	13370	0	0.177538	No
row_94	ALDH9A1	na	13506	-0.00463846	0.172486	No
row_95	ETFDH	na	13566	-0.0084714	0.170369	No
row_96	AADAT	na	13586	-0.00935729	0.169781	No
row_97	PCBD1	na	13934	-0.036614	0.157144	No
row_98	ACOX1	na	14033	-0.0452174	0.154067	No
row_99	SDHD	na	14107	-0.0520343	0.152034	No
row_100	D2HGDH	na	14186	-0.0565389	0.149874	No
row_101	SDHC	na	14296	-0.0657809	0.14667	No
row_102	FASN	na	14335	-0.0685976	0.146197	No
row_103	ACSS1	na	14663	-0.0926369	0.135108	No
row_104	NBN	na	14971	-0.114885	0.125091	No
row_105	CEL	na	14982	-0.115835	0.126345	No
row_106	ACSM3	na	15028	-0.119367	0.126323	No
row_107	HSPH1	na	15055	-0.121722	0.127054	No
row_108	RETSAT	na	15156	-0.128875	0.12508	No
row_109	HMGCS2	na	15361	-0.145136	0.119394	No
row_110	CYP4A11	na	15633	-0.165399	0.111454	No
row_111	PTPRG	na	15699	-0.171234	0.111405	No
row_112	MLYCD	na	15921	-0.188613	0.105687	No
row_113	CD36	na	16013	-0.195316	0.104992	No
row_114	ACO2	na	16033	-0.197543	0.107057	No
row_115	PTS	na	16698	-0.250644	0.0854222	No
row_116	AOC3	na	16817	-0.260582	0.0846239	No
row_117	ALDOA	na	16823	-0.26088	0.0881132	No
row_118	CBR1	na	16947	-0.271661	0.0872815	No
row_119	CRAT	na	17039	-0.278789	0.0877634	No
row_120	HADH	na	17461	-0.316168	0.0762634	No
row_121	S100A10	na	17693	-0.337216	0.0722624	No
row_122	SDHA	na	18063	-0.369368	0.0634837	No
row_123	ACADVL	na	18205	-0.382387	0.0635311	No
row_124	ACOT2	na	18268	-0.388037	0.0666528	No
row_125	TP53INP2	na	18357	-0.397841	0.0689273	No
row_126	SLC22A5	na	18500	-0.410441	0.0693324	No
row_127	ACADS	na	18579	-0.418675	0.0722797	No
row_128	ALDH3A1	na	18618	-0.421992	0.07679	No
row_129	ECI1	na	18795	-0.437908	0.0762937	No
row_130	DECR1	na	19250	-0.46333	0.0656179	No
row_131	IDH3B	na	19313	-0.469318	0.0698859	No
row_132	CPT1A	na	20005	-0.510601	0.050893	No
row_133	CD1D	na	21425	-0.560268	0.00500489	No
row_134	ADH7	na	21932	-0.568664	-0.00615657	No
row_135	ADSL	na	22139	-0.573994	-0.00587105	No
row_136	GSTZ1	na	22457	-0.614422	-0.00922302	No
row_137	MIF	na	22605	-0.630056	-0.00591049	No
row_138	BCKDHB	na	22610	-0.63039	0.00282732	No
row_139	CYP1A1	na	23073	-0.687124	-0.00499581	No
row_140	LTC4S	na	23331	-0.723966	-0.00452867	No
row_141	AQP7	na	23735	-0.784388	-0.00874379	No
row_142	UGDH	na	24138	-0.852489	-0.0119607	No
row_143	G0S2	na	24376	-0.895022	-0.00832328	No
row_144	MGLL	na	25019	-1.02117	-0.0182589	No
row_145	CYP4A22	na	25033	-1.02513	-0.00429585	No
row_146	EPHX1	na	25981	-1.36618	-0.0209278	No
row_147	ENO3	na	26047	-1.412	-0.00348034	No
row_148	CPT2	na	26168	-1.53978	0.0136841	No

## Sheet: Unfolded protein response
NAME	SYMBOL	TITLE	RANK IN GENE LIST	RANK METRIC SCORE	RUNNING ES	CORE ENRICHMENT
row_0	CHAC1	na	14	2.68684	0.0379508	Yes
row_1	HSPA5	na	42	2.21254	0.0686167	Yes
row_2	PSAT1	na	70	1.97224	0.095841	Yes
row_3	EXOC2	na	110	1.81076	0.120298	Yes
row_4	DNAJC3	na	214	1.57871	0.13901	Yes
row_5	HERPUD1	na	258	1.52863	0.159275	Yes
row_6	ASNS	na	270	1.5105	0.180492	Yes
row_7	SRPRB	na	274	1.50839	0.201982	Yes
row_8	MTHFD2	na	277	1.50412	0.223448	Yes
row_9	EXOSC4	na	428	1.32295	0.236718	Yes
row_10	NOLC1	na	488	1.27103	0.252688	Yes
row_11	EIF4E	na	535	1.23802	0.268678	Yes
row_12	CNOT4	na	729	1.12461	0.27748	Yes
row_13	DCP2	na	923	1.05276	0.285252	Yes
row_14	IMP3	na	927	1.05042	0.300183	Yes
row_15	PDIA6	na	956	1.03777	0.313986	Yes
row_16	XPOT	na	1040	1.01239	0.325344	Yes
row_17	MTREX	na	1301	0.936243	0.328912	Yes
row_18	CALR	na	1461	0.888153	0.335614	Yes
row_19	TATDN2	na	1545	0.86586	0.344873	Yes
row_20	HYOU1	na	1577	0.859127	0.356004	Yes
row_21	LSM1	na	1838	0.801915	0.357649	Yes
row_22	SEC11A	na	1979	0.774703	0.363445	Yes
row_23	EXOSC5	na	2067	0.758607	0.371017	Yes
row_24	CCL2	na	2110	0.750219	0.380172	Yes
row_25	HSP90B1	na	2311	0.719054	0.3829	Yes
row_26	EIF4EBP1	na	2360	0.710139	0.391254	Yes
row_27	POP4	na	2507	0.685342	0.395544	Yes
row_28	SSR1	na	2706	0.657066	0.39746	Yes
row_29	DNAJB9	na	2751	0.652244	0.405136	Yes
row_30	WFS1	na	2777	0.648778	0.413482	Yes
row_31	EXOSC2	na	3425	0.570565	0.397165	No
row_32	DCP1A	na	3984	0.553547	0.383973	No
row_33	EIF2AK3	na	4468	0.529848	0.373281	No
row_34	PREB	na	4768	0.516103	0.369356	No
row_35	SPCS1	na	5094	0.486991	0.36403	No
row_36	SEC31A	na	5224	0.473582	0.36593	No
row_37	NPM1	na	5283	0.467447	0.370429	No
row_38	NFYA	na	5380	0.459237	0.373373	No
row_39	RPS14	na	5739	0.421703	0.365863	No
row_40	EXOSC1	na	5743	0.421279	0.371783	No
row_41	EIF4A1	na	5888	0.4088	0.372187	No
row_42	SLC1A4	na	6015	0.395585	0.373084	No
row_43	ERN1	na	6035	0.393948	0.378007	No
row_44	XBP1	na	6147	0.38397	0.379305	No
row_45	NOP56	na	6166	0.382147	0.384096	No
row_46	SLC30A5	na	6355	0.365509	0.382216	No
row_47	PDIA5	na	6471	0.355494	0.382954	No
row_48	KDELR3	na	6814	0.323332	0.374641	No
row_49	FKBP14	na	6860	0.319705	0.377516	No
row_50	PAIP1	na	7018	0.303835	0.375926	No
row_51	LSM4	na	7048	0.301332	0.379144	No
row_52	ATF6	na	7103	0.296604	0.381348	No
row_53	CKS1B	na	7462	0.268668	0.371646	No
row_54	YWHAZ	na	7513	0.263942	0.373534	No
row_55	WIPI1	na	7890	0.233775	0.362651	No
row_56	HSPA9	na	7943	0.232461	0.364012	No
row_57	NHP2	na	8015	0.226796	0.364573	No
row_58	ERO1A	na	8162	0.213955	0.362111	No
row_59	EXOSC9	na	8176	0.212888	0.364668	No
row_60	GOSR2	na	8402	0.194426	0.358936	No
row_61	CEBPG	na	9109	0.139067	0.334207	No
row_62	PARN	na	9290	0.123169	0.329158	No
row_63	CXXC1	na	9306	0.12186	0.330336	No
row_64	NABP1	na	9451	0.109649	0.326456	No
row_65	RRP9	na	9891	0.076066	0.31093	No
row_66	EIF4A3	na	9983	0.0679247	0.308458	No
row_67	GEMIN4	na	10090	0.0616509	0.305329	No
row_68	CNOT2	na	10180	0.0558141	0.30276	No
row_69	NOP14	na	10483	0.0361472	0.291848	No
row_70	CNOT6	na	10898	0.00244225	0.276213	No
row_71	DKC1	na	13843	-0.0293038	0.165206	No
row_72	EEF2	na	14145	-0.0538835	0.154586	No
row_73	DDX10	na	14984	-0.115966	0.124529	No
row_74	BANF1	na	15063	-0.122382	0.12333	No
row_75	EIF2S1	na	15095	-0.124954	0.123946	No
row_76	SERP1	na	15839	-0.181536	0.0984245	No
row_77	SDAD1	na	15900	-0.186628	0.0988264	No
row_78	ATF3	na	16341	-0.222487	0.0853594	No
row_79	YIF1A	na	16628	-0.245037	0.0780441	No
row_80	KIF5B	na	16935	-0.270892	0.0703421	No
row_81	NFYB	na	17214	-0.294203	0.0640337	No
row_82	TUBB2A	na	17663	-0.333999	0.051861	No
row_83	SRPRA	na	17930	-0.357839	0.0469182	No
row_84	ATP6V0D1	na	18592	-0.419905	0.0279141	No
row_85	ALDH18A1	na	18688	-0.428456	0.0304547	No
row_86	SPCS3	na	18982	-0.451549	0.0258321	No
row_87	FUS	na	19464	-0.483436	0.0145506	No
row_88	EXOSC10	na	19504	-0.486721	0.0200453	No
row_89	DCTN1	na	20121	-0.520015	0.00417811	No
row_90	IGFBP1	na	21225	-0.556276	-0.0296021	No
row_91	ZBTB17	na	21472	-0.561082	-0.0308771	No
row_92	EDEM1	na	22320	-0.596368	-0.0543938	No
row_93	EDC4	na	22608	-0.630147	-0.0562315	No
row_94	VEGFA	na	22995	-0.678229	-0.0611275	No
row_95	STC2	na	23067	-0.686406	-0.0539841	No
row_96	SLC7A5	na	23322	-0.722705	-0.0532472	No
row_97	KHSRP	na	23345	-0.72557	-0.0436883	No
row_98	ATF4	na	23410	-0.734838	-0.0355864	No
row_99	EIF4A2	na	24055	-0.839764	-0.0479339	No
row_100	DNAJA4	na	24063	-0.841064	-0.0361532	No
row_101	EIF4G1	na	24404	-0.898578	-0.0361524	No
row_102	SHC1	na	24590	-0.93531	-0.029759	No
row_103	TSPYL2	na	25155	-1.05344	-0.0360184	No
row_104	IFIT1	na	25630	-1.18164	-0.0370353	No
row_105	DDIT4	na	25646	-1.18844	-0.0205824	No
row_106	BAG3	na	25773	-1.24266	-0.00755411	No
row_107	CEBPB	na	25783	-1.24838	0.00998449	No
row_108	ARFGAP1	na	25831	-1.27169	0.0264186	No

## Sheet: Oxidative phosphorylation
NAME	SYMBOL	TITLE	RANK IN GENE LIST	RANK METRIC SCORE	RUNNING ES	CORE ENRICHMENT
row_0	ABCB7	na	15	2.6666	0.0225529	Yes
row_1	OAT	na	112	1.80383	0.0345483	Yes
row_2	ATP5ME	na	216	1.57697	0.0443106	Yes
row_3	TIMM17A	na	280	1.50245	0.0549459	Yes
row_4	IDH3A	na	297	1.47798	0.0671541	Yes
row_5	ATP6V1D	na	330	1.4301	0.0783394	Yes
row_6	HADHB	na	342	1.4193	0.0902287	Yes
row_7	ALAS1	na	358	1.40027	0.101801	Yes
row_8	AFG3L2	na	415	1.33392	0.111241	Yes
row_9	ATP6V1C1	na	528	1.24111	0.117749	Yes
row_10	SDHB	na	558	1.22239	0.127247	Yes
row_11	MDH1	na	572	1.21492	0.137288	Yes
row_12	ATP5MG	na	675	1.15336	0.143415	Yes
row_13	ATP6V1G1	na	690	1.14231	0.152789	Yes
row_14	NDUFAB1	na	781	1.10125	0.15892	Yes
row_15	IDH1	na	869	1.06684	0.164866	Yes
row_16	NDUFS4	na	977	1.03245	0.169755	Yes
row_17	FH	na	1022	1.02061	0.176934	Yes
row_18	COX6A1	na	1043	1.01209	0.18495	Yes
row_19	NDUFB1	na	1112	0.990853	0.19096	Yes
row_20	ECHS1	na	1120	0.98723	0.199254	Yes
row_21	TIMM50	na	1138	0.98289	0.207132	Yes
row_22	CASP7	na	1139	0.982108	0.215648	Yes
row_23	MRPS15	na	1146	0.980449	0.223921	Yes
row_24	HADHA	na	1193	0.965639	0.230548	Yes
row_25	ISCU	na	1233	0.955159	0.237349	Yes
row_26	ISCA1	na	1285	0.941501	0.243576	Yes
row_27	NDUFA7	na	1313	0.931847	0.250631	Yes
row_28	ATP5MF	na	1326	0.924179	0.258189	Yes
row_29	UQCR10	na	1337	0.922061	0.265804	Yes
row_30	NQO2	na	1356	0.916353	0.273066	Yes
row_31	NDUFA5	na	1463	0.887795	0.276739	Yes
row_32	TOMM70	na	1481	0.883886	0.283758	Yes
row_33	SUCLG1	na	1543	0.866553	0.288955	Yes
row_34	PDP1	na	1588	0.856198	0.294708	Yes
row_35	UQCRQ	na	1618	0.848866	0.300967	Yes
row_36	COX7B	na	1664	0.838438	0.306528	Yes
row_37	CYB5A	na	1750	0.819222	0.310404	Yes
row_38	CYCS	na	1793	0.810491	0.315837	Yes
row_39	BDH2	na	1818	0.806838	0.321921	Yes
row_40	NDUFA8	na	1865	0.795737	0.327074	Yes
row_41	IDH2	na	1878	0.79403	0.333504	Yes
row_42	ATP5F1A	na	1894	0.789714	0.339782	Yes
row_43	HCCS	na	1957	0.779247	0.344184	Yes
row_44	ATP6V1E1	na	1977	0.775218	0.350185	Yes
row_45	COX11	na	2003	0.769878	0.355911	Yes
row_46	NDUFB3	na	2055	0.761144	0.360574	Yes
row_47	MTX2	na	2087	0.753512	0.36593	Yes
row_48	LDHA	na	2126	0.74842	0.370977	Yes
row_49	NDUFA9	na	2163	0.741999	0.376044	Yes
row_50	ACAT1	na	2180	0.739178	0.381846	Yes
row_51	RHOT1	na	2184	0.73843	0.388135	Yes
row_52	MPC1	na	2233	0.730694	0.392648	Yes
row_53	TIMM9	na	2469	0.692522	0.389728	Yes
row_54	ACADM	na	2550	0.67724	0.392562	Yes
row_55	ATP5F1B	na	2718	0.656083	0.391908	Yes
row_56	ATP5MC2	na	2760	0.650788	0.395994	Yes
row_57	COX17	na	2795	0.646307	0.400307	Yes
row_58	PRDX3	na	2814	0.643538	0.405204	Yes
row_59	ATP5PF	na	2835	0.640544	0.409998	Yes
row_60	NDUFC2	na	2935	0.626309	0.411669	Yes
row_61	TOMM22	na	2976	0.620151	0.415527	Yes
row_62	ATP5F1C	na	3023	0.612564	0.419092	Yes
row_63	PDHB	na	3116	0.600559	0.420806	Yes
row_64	DLD	na	3157	0.594283	0.42444	Yes
row_65	NDUFS1	na	3210	0.586846	0.427553	Yes
row_66	ATP6V0E1	na	3253	0.581369	0.430999	Yes
row_67	UQCRC2	na	3267	0.57951	0.435531	Yes
row_68	ATP6V1F	na	3278	0.578855	0.44017	Yes
row_69	SLC25A4	na	3715	0.562192	0.428486	Yes
row_70	VDAC3	na	3773	0.561096	0.431187	Yes
row_71	UQCR11	na	3916	0.556275	0.430617	Yes
row_72	UQCRH	na	4011	0.551699	0.431831	Yes
row_73	MRPS22	na	4165	0.54705	0.430764	Yes
row_74	UQCRFS1	na	4421	0.534625	0.425715	Yes
row_75	TIMM10	na	4520	0.525832	0.426552	Yes
row_76	ATP5MC3	na	4835	0.50919	0.419042	Yes
row_77	NDUFB7	na	4844	0.508079	0.423144	Yes
row_78	ATP6V1H	na	4867	0.506409	0.426699	Yes
row_79	ATP6V0B	na	4926	0.504155	0.428868	Yes
row_80	ECH1	na	4994	0.497378	0.430636	Yes
row_81	NDUFA4	na	4997	0.497162	0.434872	Yes
row_82	UQCRC1	na	5149	0.481327	0.43331	Yes
row_83	IDH3G	na	5246	0.471532	0.433753	Yes
row_84	COX8A	na	5312	0.465348	0.435319	Yes
row_85	COX10	na	5361	0.461021	0.437494	Yes
row_86	LDHB	na	5390	0.458351	0.440405	Yes
row_87	NDUFA3	na	5409	0.456596	0.443681	Yes
row_88	LRPPRC	na	5445	0.452438	0.446275	Yes
row_89	ETFA	na	5491	0.447303	0.448444	Yes
row_90	AIFM1	na	5495	0.447127	0.452207	Yes
row_91	MRPS12	na	5538	0.442218	0.454447	Yes
row_92	ACADSB	na	5648	0.431695	0.45405	Yes
row_93	MGST3	na	5706	0.425708	0.455577	Yes
row_94	TIMM8B	na	5718	0.424062	0.458836	Yes
row_95	GRPEL1	na	5790	0.417252	0.459758	Yes
row_96	MRPS11	na	5843	0.4125	0.46136	Yes
row_97	GPI	na	6107	0.386706	0.454724	Yes
row_98	NDUFC1	na	6160	0.382535	0.456066	Yes
row_99	SLC25A5	na	6206	0.378024	0.457635	Yes
row_100	MRPL35	na	6244	0.375093	0.459483	Yes
row_101	FDX1	na	6275	0.372104	0.46157	Yes
row_102	GLUD1	na	6281	0.371591	0.464602	Yes
row_103	VDAC1	na	6305	0.369705	0.466934	Yes
row_104	ATP5PB	na	6365	0.364675	0.467856	Yes
row_105	PDHA1	na	6445	0.357601	0.467956	Yes
row_106	OXA1L	na	6568	0.347602	0.466337	No
row_107	COX7C	na	6722	0.333984	0.463422	No
row_108	NDUFB6	na	6754	0.331715	0.465121	No
row_109	COX4I1	na	6763	0.330793	0.467685	No
row_110	ALDH6A1	na	6874	0.318432	0.466269	No
row_111	VDAC2	na	7010	0.304201	0.463779	No
row_112	MTRR	na	7069	0.299352	0.464172	No
row_113	ATP1B1	na	7304	0.280523	0.457718	No
row_114	HSD17B10	na	7324	0.278509	0.459411	No
row_115	NDUFA2	na	7424	0.271543	0.458006	No
row_116	SUCLA2	na	7458	0.269018	0.459085	No
row_117	NDUFV1	na	7571	0.258939	0.457077	No
row_118	DLAT	na	7616	0.253925	0.457607	No
row_119	HSPA9	na	7943	0.232461	0.447242	No
row_120	NDUFA6	na	8021	0.225693	0.446274	No
row_121	COX6B1	na	8083	0.220526	0.44587	No
row_122	CS	na	8248	0.207153	0.441438	No
row_123	SURF1	na	8377	0.196265	0.438278	No
row_124	PDHX	na	8678	0.172289	0.428378	No
row_125	CYC1	na	9125	0.13751	0.412632	No
row_126	NDUFV2	na	9150	0.135288	0.412893	No
row_127	COX7A2L	na	9224	0.129502	0.411244	No
row_128	SLC25A3	na	9295	0.122736	0.409649	No
row_129	COX5B	na	9299	0.12235	0.410596	No
row_130	ACAA1	na	9380	0.115152	0.408557	No
row_131	SLC25A20	na	9408	0.11344	0.408515	No
row_132	ATP5PD	na	9489	0.106848	0.406403	No
row_133	NDUFB4	na	9683	0.0920221	0.399871	No
row_134	MDH2	na	9725	0.0888786	0.399084	No
row_135	POLR2F	na	9825	0.0819849	0.396035	No
row_136	ACAA2	na	10137	0.0587791	0.384733	No
row_137	DLST	na	10138	0.0587186	0.385242	No
row_138	ATP5PO	na	10144	0.0583542	0.385559	No
row_139	ATP5F1E	na	10190	0.0554128	0.38433	No
row_140	TCIRG1	na	10279	0.0494917	0.381417	No
row_141	NDUFA1	na	10420	0.0405731	0.376452	No
row_142	NDUFS7	na	10696	0.019411	0.366176	No
row_143	SLC25A12	na	10881	0.00354039	0.359218	No
row_144	ETFB	na	13461	-0.00101628	0.261278	No
row_145	GOT2	na	13562	-0.00832713	0.257552	No
row_146	ETFDH	na	13566	-0.0084714	0.257512	No
row_147	COX15	na	13928	-0.035973	0.244113	No
row_148	POR	na	14045	-0.0470008	0.240115	No
row_149	SDHD	na	14107	-0.0520343	0.238249	No
row_150	SDHC	na	14296	-0.0657809	0.23168	No
row_151	MRPL34	na	14376	-0.0704264	0.22929	No
row_152	GPX4	na	14624	-0.0890599	0.220681	No
row_153	COX7A2	na	14719	-0.0966823	0.217949	No
row_154	PHB2	na	14872	-0.108526	0.213118	No
row_155	RETSAT	na	15156	-0.128875	0.203487	No
row_156	OPA1	na	15236	-0.134782	0.201655	No
row_157	NDUFS3	na	15546	-0.15992	0.191306	No
row_158	MRPS30	na	15636	-0.165504	0.189361	No
row_159	MFN2	na	15802	-0.178305	0.184641	No
row_160	MTRF1	na	15985	-0.193101	0.179403	No
row_161	ACO2	na	16033	-0.197543	0.179331	No
row_162	COX6C	na	16047	-0.198979	0.180562	No
row_163	PMPCA	na	16184	-0.209117	0.17721	No
row_164	HTRA2	na	16571	-0.240654	0.164637	No
row_165	IMMT	na	16647	-0.246177	0.163923	No
row_166	MRPL15	na	17372	-0.309075	0.139106	No
row_167	NDUFB2	na	17558	-0.325286	0.134901	No
row_168	SDHA	na	18063	-0.369368	0.118962	No
row_169	NDUFB5	na	18153	-0.377661	0.118856	No
row_170	ACADVL	na	18205	-0.382387	0.120235	No
row_171	BCKDHA	na	18306	-0.391857	0.119835	No
row_172	FXN	na	18742	-0.432583	0.107065	No
row_173	ECI1	na	18795	-0.437908	0.108887	No
row_174	SUPV3L1	na	18820	-0.440619	0.111797	No
row_175	SLC25A6	na	19033	-0.452277	0.107667	No
row_176	DECR1	na	19250	-0.46333	0.103481	No
row_177	NDUFS2	na	19306	-0.468921	0.105458	No
row_178	IDH3B	na	19313	-0.469318	0.1093	No
row_179	PHYH	na	19765	-0.504169	0.0965427	No
row_180	CPT1A	na	20005	-0.510601	0.0918931	No
row_181	TIMM13	na	20519	-0.535479	0.0770529	No
row_182	COX5A	na	20694	-0.54123	0.0751376	No
row_183	UQCRB	na	22310	-0.595146	0.0189613	No
row_184	ATP5MC1	na	22473	-0.616083	0.0181508	No
row_185	BAX	na	23159	-0.698712	-0.00180645	No
row_186	MRPL11	na	23232	-0.709706	0.00161303	No
row_187	CYB5R3	na	23656	-0.772811	-0.00775109	No
row_188	ATP5F1D	na	23716	-0.781959	-0.00321136	No
row_189	NDUFB8	na	24011	-0.831078	-0.00717088	No
row_190	RHOT2	na	24176	-0.859551	-0.00594617	No
row_191	NNT	na	24392	-0.89643	-0.00633864	No
row_192	ATP6AP1	na	24421	-0.901772	0.000417383	No
row_193	SLC25A11	na	24442	-0.904925	0.00750458	No
row_194	MAOB	na	24681	-0.951942	0.00671995	No
row_195	NDUFS8	na	25612	-1.17548	-0.0184081	No
row_196	PDK4	na	25794	-1.25515	-0.0143987	No
row_197	ATP6V0C	na	26067	-1.43001	-0.0123293	No
row_198	OGDH	na	26072	-1.4344	-4.32025e-05	No
row_199	NDUFS6	na	26410	-2.00223	0.00451948	No

## Sheet: Myc targets
NAME	SYMBOL	TITLE	RANK IN GENE LIST	RANK METRIC SCORE	RUNNING ES	CORE ENRICHMENT
row_0	IMPDH2	na	315	1.44455	0.00331394	Yes
row_1	PSMC4	na	383	1.37154	0.015273	Yes
row_2	PCNA	na	391	1.36176	0.029407	Yes
row_3	NOLC1	na	488	1.27103	0.0392021	Yes
row_4	PSMC6	na	506	1.25252	0.0518012	Yes
row_5	EIF4E	na	535	1.23802	0.0638293	Yes
row_6	GNL3	na	555	1.22272	0.0760373	Yes
row_7	SNRPG	na	647	1.17203	0.0849753	Yes
row_8	USP1	na	673	1.15468	0.0962361	Yes
row_9	NDUFAB1	na	781	1.10125	0.103818	Yes
row_10	CCT2	na	787	1.09708	0.115229	Yes
row_11	EIF1AX	na	959	1.03739	0.119706	Yes
row_12	KPNA2	na	1002	1.02704	0.128971	Yes
row_13	XPOT	na	1040	1.01239	0.138272	Yes
row_14	GLO1	na	1097	0.99458	0.146662	Yes
row_15	ILF2	na	1136	0.984071	0.155625	Yes
row_16	SNRPD2	na	1195	0.965094	0.163628	Yes
row_17	RACK1	na	1247	0.951678	0.171755	Yes
row_18	MCM7	na	1358	0.915655	0.177261	Yes
row_19	RPS3	na	1415	0.902126	0.184674	Yes
row_20	TOMM70	na	1481	0.883886	0.191552	Yes
row_21	ACP1	na	1486	0.883012	0.200737	Yes
row_22	PSMA2	na	1539	0.867672	0.207938	Yes
row_23	PSMB3	na	1620	0.848718	0.213875	Yes
row_24	DDX21	na	1690	0.83275	0.220061	Yes
row_25	SERBP1	na	1781	0.81292	0.225239	Yes
row_26	ERH	na	1782	0.81275	0.233834	Yes
row_27	AIMP2	na	1810	0.808263	0.241355	Yes
row_28	CBX3	na	1845	0.799891	0.248523	Yes
row_29	RPLP0	na	1867	0.795651	0.256139	Yes
row_30	RPS5	na	1905	0.787558	0.263062	Yes
row_31	POLD2	na	1911	0.786356	0.271187	Yes
row_32	RSL1D1	na	2044	0.763214	0.274245	Yes
row_33	CCT7	na	2077	0.756467	0.281029	Yes
row_34	LDHA	na	2126	0.74842	0.287121	Yes
row_35	HSP90AB1	na	2177	0.739348	0.29304	Yes
row_36	RPL34	na	2317	0.718244	0.295357	Yes
row_37	NCBP2	na	2320	0.71799	0.302873	Yes
row_38	MCM4	na	2480	0.688931	0.304121	Yes
row_39	AP3S1	na	2655	0.66428	0.304538	Yes
row_40	RPL18	na	2661	0.663729	0.311367	Yes
row_41	HDDC2	na	2673	0.661541	0.317945	Yes
row_42	CCT3	na	2685	0.660082	0.324507	Yes
row_43	SRSF3	na	2729	0.654516	0.329795	Yes
row_44	RPS6	na	2739	0.653741	0.336366	Yes
row_45	PSMA4	na	2757	0.651136	0.342606	Yes
row_46	TARDBP	na	2766	0.650108	0.349177	Yes
row_47	SSB	na	2810	0.644122	0.354355	Yes
row_48	PRDX3	na	2814	0.643538	0.361046	Yes
row_49	NME1	na	2885	0.633613	0.365088	Yes
row_50	HDAC2	na	2900	0.63073	0.371226	Yes
row_51	RPL22	na	2956	0.622733	0.375723	Yes
row_52	MRPS18B	na	2997	0.616302	0.380721	Yes
row_53	CNBP	na	3018	0.612908	0.386443	Yes
row_54	LSM7	na	3036	0.610301	0.392251	Yes
row_55	NAP1L1	na	3042	0.610038	0.398512	Yes
row_56	XRCC6	na	3052	0.608303	0.404602	Yes
row_57	MCM5	na	3053	0.608074	0.411032	Yes
row_58	PSMD14	na	3081	0.604077	0.416395	Yes
row_59	DHX15	na	3089	0.603405	0.42251	Yes
row_60	SF3B3	na	3231	0.584273	0.423334	Yes
row_61	PSMD7	na	3263	0.579656	0.428286	Yes
row_62	SNRPA1	na	3288	0.578133	0.433488	Yes
row_63	VDAC3	na	3773	0.561096	0.421043	Yes
row_64	UBA2	na	3991	0.553189	0.418653	Yes
row_65	RPL6	na	4083	0.54896	0.421002	Yes
row_66	RFC4	na	4301	0.541197	0.418485	Yes
row_67	PPM1G	na	4308	0.540635	0.423974	Yes
row_68	CDC45	na	4526	0.525084	0.421287	Yes
row_69	TCP1	na	4552	0.522775	0.425865	Yes
row_70	CDK4	na	4987	0.497966	0.414651	Yes
row_71	COPS5	na	5178	0.478383	0.412495	Yes
row_72	CDK2	na	5252	0.47112	0.414705	Yes
row_73	NPM1	na	5283	0.467447	0.418509	Yes
row_74	PA2G4	na	5315	0.465154	0.42225	Yes
row_75	FBL	na	5385	0.45868	0.42448	Yes
row_76	PSMA7	na	5410	0.456485	0.428396	Yes
row_77	NCBP1	na	5602	0.435259	0.425746	Yes
row_78	EEF1B2	na	5753	0.420597	0.424498	Yes
row_79	PSMA1	na	5832	0.413144	0.425905	Yes
row_80	EIF4A1	na	5888	0.4088	0.428139	Yes
row_81	EIF2S2	na	6020	0.395423	0.427346	Yes
row_82	NOP56	na	6166	0.382147	0.425881	Yes
row_83	YWHAQ	na	6253	0.374894	0.42658	Yes
row_84	VDAC1	na	6305	0.369705	0.428552	Yes
row_85	RRM1	na	6361	0.364977	0.430323	Yes
row_86	BUB3	na	6405	0.361829	0.432517	Yes
row_87	LSM2	na	6485	0.354265	0.433263	Yes
row_88	SRPK1	na	6584	0.346254	0.433203	Yes
row_89	CCNA2	na	6687	0.337565	0.432899	Yes
row_90	APEX1	na	6713	0.334729	0.43549	Yes
row_91	U2AF1	na	6852	0.320123	0.433635	Yes
row_92	TUFM	na	6882	0.317978	0.435896	Yes
row_93	STARD7	na	6890	0.317458	0.438987	Yes
row_94	ODC1	na	6974	0.307926	0.439091	Yes
row_95	RPS10	na	7007	0.304903	0.441101	Yes
row_96	PPIA	na	7031	0.302631	0.443427	Yes
row_97	SRSF1	na	7045	0.301448	0.446121	Yes
row_98	RPS2	na	7100	0.296746	0.447209	Yes
row_99	CTPS1	na	7143	0.293497	0.448717	Yes
row_100	MCM2	na	7183	0.289878	0.450302	Yes
row_101	EIF3D	na	7330	0.278152	0.447699	No
row_102	PSMA6	na	7417	0.271682	0.447306	No
row_103	POLE3	na	7496	0.266132	0.447159	No
row_104	PRPF31	na	7598	0.255171	0.446022	No
row_105	TRA2B	na	7794	0.241288	0.441169	No
row_106	PTGES3	na	7883	0.234172	0.440303	No
row_107	HNRNPC	na	7948	0.23198	0.440326	No
row_108	PRPS2	na	8010	0.227383	0.440414	No
row_109	NHP2	na	8015	0.226796	0.442661	No
row_110	UBE2L3	na	8057	0.223141	0.443463	No
row_111	SET	na	8084	0.220375	0.444806	No
row_112	EIF4H	na	8312	0.201634	0.438319	No
row_113	EIF4G2	na	8376	0.196559	0.438005	No
row_114	PRDX4	na	8664	0.173142	0.428938	No
row_115	TXNL4A	na	8677	0.172341	0.430305	No
row_116	IFRD1	na	8702	0.170496	0.431196	No
row_117	TYMS	na	8863	0.158078	0.426792	No
row_118	MCM6	na	8867	0.158021	0.428349	No
row_119	SSBP1	na	8909	0.154458	0.428426	No
row_120	HSPE1	na	9081	0.141308	0.423427	No
row_121	DUT	na	9087	0.140884	0.424727	No
row_122	CYC1	na	9125	0.13751	0.424776	No
row_123	GSPT1	na	9200	0.131577	0.423357	No
row_124	PSMB2	na	9211	0.130352	0.424356	No
row_125	SLC25A3	na	9295	0.122736	0.422502	No
row_126	CCT4	na	9375	0.115386	0.420722	No
row_127	CCT5	na	9382	0.11508	0.421711	No
row_128	RRP9	na	9891	0.076066	0.403226	No
row_129	RUVBL2	na	10068	0.0633826	0.397213	No
row_130	PABPC4	na	10359	0.0449023	0.386676	No
row_131	SNRPD3	na	10411	0.0412185	0.385175	No
row_132	HNRNPA2B1	na	10684	0.0204772	0.375063	No
row_133	RPL14	na	10845	0.00656513	0.369057	No
row_134	ETF1	na	13532	-0.0066572	0.267134	No
row_135	GOT2	na	13562	-0.00832713	0.266121	No
row_136	SRSF2	na	13606	-0.0110164	0.264604	No
row_137	PSMD1	na	13614	-0.0117193	0.264463	No
row_138	YWHAE	na	13722	-0.0202689	0.260614	No
row_139	RAN	na	13760	-0.0232519	0.259455	No
row_140	HNRNPA1	na	13867	-0.0313794	0.255761	No
row_141	HNRNPR	na	13924	-0.0356186	0.254012	No
row_142	RANBP1	na	13987	-0.0412049	0.252093	No
row_143	CDC20	na	14015	-0.0435669	0.251529	No
row_144	MAD2L1	na	14355	-0.0696194	0.239392	No
row_145	PWP1	na	14383	-0.0708037	0.239116	No
row_146	G3BP1	na	14393	-0.0714246	0.239529	No
row_147	SRM	na	14575	-0.0854156	0.233559	No
row_148	SF3A1	na	14600	-0.087343	0.233572	No
row_149	CSTF2	na	14693	-0.0949111	0.231082	No
row_150	HSPD1	na	14823	-0.105141	0.227295	No
row_151	PHB2	na	14872	-0.108526	0.22662	No
row_152	RNPS1	na	14876	-0.108869	0.227657	No
row_153	KPNB1	na	15019	-0.118579	0.223519	No
row_154	MRPL23	na	15052	-0.121615	0.22359	No
row_155	EIF2S1	na	15095	-0.124954	0.223317	No
row_156	HNRNPD	na	15346	-0.144449	0.215351	No
row_157	XPO1	na	15433	-0.150929	0.213681	No
row_158	SYNCRIP	na	15915	-0.188279	0.197408	No
row_159	HNRNPA3	na	16110	-0.20342	0.192192	No
row_160	TFDP1	na	16308	-0.219965	0.187038	No
row_161	SMARCC1	na	16344	-0.222639	0.188063	No
row_162	EIF3B	na	16417	-0.229831	0.187759	No
row_163	PGK1	na	16424	-0.230326	0.189967	No
row_164	PSMD8	na	16489	-0.234535	0.190017	No
row_165	HPRT1	na	17129	-0.286447	0.168781	No
row_166	NOP16	na	17678	-0.335709	0.151523	No
row_167	ABCE1	na	17967	-0.360568	0.144399	No
row_168	CANX	na	17989	-0.36271	0.147437	No
row_169	DDX18	na	18062	-0.369214	0.148608	No
row_170	EIF3J	na	18065	-0.36944	0.152438	No
row_171	SRSF7	na	18068	-0.369668	0.156271	No
row_172	HNRNPU	na	18139	-0.375903	0.157588	No
row_173	C1QBP	na	18209	-0.382938	0.159017	No
row_174	MRPL9	na	18389	-0.400686	0.156457	No
row_175	PABPC1	na	18469	-0.407691	0.157769	No
row_176	RAD23B	na	18686	-0.428162	0.154094	No
row_177	UBE2E1	na	18837	-0.441729	0.153069	No
row_178	SNRPD1	na	19453	-0.482276	0.134816	No
row_179	PSMD3	na	20114	-0.519403	0.115247	No
row_180	COX5A	na	20694	-0.54123	0.0989841	No
row_181	CLNS1A	na	20955	-0.549453	0.0949215	No
row_182	CUL1	na	22150	-0.574583	0.0556584	No
row_183	SNRPB2	na	22309	-0.595006	0.0559506	No
row_184	EXOSC7	na	22820	-0.656576	0.0435277	No
row_185	VBP1	na	23505	-0.750208	0.0254877	No
row_186	CAD	na	23552	-0.758163	0.031758	No
row_187	DEK	na	23624	-0.768037	0.0371836	No
row_188	TRIM28	na	23663	-0.773481	0.0439197	No
row_189	SNRPA	na	24054	-0.83973	0.0379902	No
row_190	ORC2	na	24340	-0.889201	0.0365708	No
row_191	FAM120A	na	24713	-0.958624	0.032582	No
row_192	PCBP1	na	25278	-1.07781	0.0225629	No
row_193	MYC	na	25363	-1.09506	0.0309528	No
row_194	HDGF	na	25796	-1.25633	0.0278336	No

## Sheet: Androgen response
NAME	SYMBOL	TITLE	RANK IN GENE LIST	RANK METRIC SCORE	RUNNING ES	CORE ENRICHMENT
row_0	INSIG1	na	43	2.20757	0.0400221	Yes
row_1	LIFR	na	146	1.71485	0.0685162	Yes
row_2	HMGCR	na	458	1.29254	0.0811356	Yes
row_3	SCD	na	472	1.28007	0.104794	Yes
row_4	MERTK	na	556	1.22262	0.12472	Yes
row_5	HMGCS1	na	625	1.18485	0.144502	Yes
row_6	NCOA4	na	841	1.07851	0.156715	Yes
row_7	B2M	na	994	1.02771	0.170354	Yes
row_8	ARID5B	na	1135	0.984133	0.183624	Yes
row_9	INPP4B	na	1221	0.957479	0.198473	Yes
row_10	ELOVL5	na	1303	0.935699	0.213061	Yes
row_11	DHCR24	na	1311	0.9328	0.230395	Yes
row_12	SRP19	na	1375	0.911867	0.245215	Yes
row_13	MYL12A	na	1425	0.899505	0.260332	Yes
row_14	IQGAP2	na	1439	0.895127	0.276728	Yes
row_15	SAT1	na	1526	0.870452	0.289896	Yes
row_16	GNAI3	na	1825	0.804947	0.293809	Yes
row_17	SMS	na	2161	0.742582	0.295144	Yes
row_18	DNAJB9	na	2751	0.652244	0.285166	Yes
row_19	GPD1L	na	2763	0.650538	0.297023	Yes
row_20	ACSL3	na	2944	0.624525	0.301996	Yes
row_21	XRCC6	na	3052	0.608303	0.309424	Yes
row_22	ELK4	na	3060	0.606614	0.320604	Yes
row_23	SELENOP	na	3201	0.587838	0.326398	Yes
row_24	ANKH	na	3238	0.583208	0.336039	Yes
row_25	PLPP1	na	3825	0.559777	0.32443	Yes
row_26	LMAN1	na	3830	0.559346	0.334831	Yes
row_27	XRCC5	na	5056	0.490603	0.297742	Yes
row_28	DBI	na	5073	0.488968	0.306362	Yes
row_29	PA2G4	na	5315	0.465154	0.30602	Yes
row_30	SLC26A2	na	5525	0.443646	0.306483	Yes
row_31	HERC3	na	5530	0.443265	0.314694	Yes
row_32	ABCC4	na	5568	0.439612	0.321588	Yes
row_33	AZGP1	na	5737	0.421746	0.323189	Yes
row_34	PIAS1	na	5770	0.418876	0.329881	Yes
row_35	BMPR1B	na	5952	0.402617	0.330629	Yes
row_36	ELL2	na	5998	0.397565	0.336427	Yes
row_37	APPBP2	na	6182	0.380281	0.336678	Yes
row_38	ALDH1A3	na	6272	0.372402	0.340337	Yes
row_39	RAB4A	na	6563	0.348039	0.335932	Yes
row_40	SLC38A2	na	6678	0.338312	0.338002	Yes
row_41	HPGD	na	6740	0.332607	0.341969	Yes
row_42	UAP1	na	6777	0.328305	0.346801	Yes
row_43	TMEM50A	na	7095	0.296962	0.34041	No
row_44	ZMIZ1	na	7313	0.279746	0.337478	No
row_45	TPD52	na	8020	0.225693	0.315026	No
row_46	VAPA	na	8112	0.217768	0.315692	No
row_47	UBE2J1	na	8126	0.216791	0.31929	No
row_48	RPS6KA3	na	8526	0.184735	0.30768	No
row_49	NGLY1	na	8705	0.170096	0.304155	No
row_50	ABHD2	na	8711	0.169491	0.307164	No
row_51	GSR	na	8949	0.151572	0.301057	No
row_52	ITGAV	na	9294	0.122788	0.290359	No
row_53	GUCY1A1	na	9448	0.109895	0.286644	No
row_54	UBE2I	na	9813	0.0826184	0.274431	No
row_55	SORD	na	9854	0.0786033	0.274401	No
row_56	CENPN	na	9902	0.0743935	0.274026	No
row_57	MAK	na	10016	0.066192	0.271	No
row_58	TSC22D1	na	10042	0.0641865	0.271265	No
row_59	NKX3-1	na	10378	0.0441771	0.259425	No
row_60	SGK1	na	10444	0.03893	0.2577	No
row_61	IDI1	na	10670	0.0212973	0.249589	No
row_62	HSD17B14	na	10862	0.00482554	0.242454	No
row_63	STEAP4	na	10882	0.00344325	0.2418	No
row_64	KLK3	na	11565	0	0.215998	No
row_65	ADAMTS1	na	13677	-0.0164016	0.136442	No
row_66	FADS1	na	13707	-0.0186733	0.135698	No
row_67	CDC14B	na	14407	-0.0721808	0.110614	No
row_68	FKBP5	na	14419	-0.0730679	0.111577	No
row_69	ADRM1	na	15105	-0.125726	0.088033	No
row_70	RRP12	na	15143	-0.128004	0.0890481	No
row_71	CAMKK2	na	15440	-0.151836	0.0807141	No
row_72	MAP7	na	15641	-0.165751	0.0762747	No
row_73	CCND3	na	16865	-0.264396	0.0349932	No
row_74	SEC24D	na	17203	-0.293078	0.0277728	No
row_75	AKT1	na	17231	-0.296257	0.0323406	No
row_76	PGM3	na	17407	-0.311596	0.0315986	No
row_77	HOMER2	na	17551	-0.324281	0.0323065	No
row_78	CDK6	na	18382	-0.400262	0.00845663	No
row_79	PDLIM5	na	18694	-0.429037	0.00478497	No
row_80	SPCS3	na	18982	-0.451549	0.00244602	No
row_81	ZBTB10	na	19226	-0.461172	0.00195326	No
row_82	PMEPA1	na	19370	-0.474552	0.00549623	No
row_83	STK39	na	23242	-0.711142	-0.127538	No
row_84	AKAP12	na	23507	-0.750985	-0.123358	No
row_85	PTK2B	na	23773	-0.789638	-0.118486	No
row_86	NDRG1	na	23808	-0.794783	-0.104778	No
row_87	MAF	na	23842	-0.800032	-0.0909324	No
row_88	SPDEF	na	23860	-0.802285	-0.0764394	No
row_89	B4GALT1	na	23967	-0.823152	-0.0649198	No
row_90	TMPRSS2	na	23980	-0.825619	-0.0497974	No
row_91	CCND1	na	24673	-0.950266	-0.0580497	No
row_92	KRT19	na	24983	-1.01383	-0.0506127	No
row_93	TNFAIP8	na	25089	-1.03542	-0.0350505	No
row_94	PTPN21	na	25296	-1.08231	-0.0224248	No
row_95	SRF	na	25463	-1.11842	-0.00760464	No
row_96	ACTN1	na	25626	-1.18038	0.00853587	No
row_97	KRT8	na	25967	-1.35635	0.0212621	No

## Sheet: UV response up
NAME	SYMBOL	TITLE	RANK IN GENE LIST	RANK METRIC SCORE	RUNNING ES	CORE ENRICHMENT
row_0	CHRNA5	na	39	2.24273	0.0236346	Yes
row_1	HSPA13	na	95	1.868	0.0424665	Yes
row_2	CYB5B	na	191	1.60855	0.0568766	Yes
row_3	SHOX2	na	233	1.56313	0.0728255	Yes
row_4	ASNS	na	270	1.5105	0.0883746	Yes
row_5	ALAS1	na	358	1.40027	0.100756	Yes
row_6	AMD1	na	369	1.38367	0.11587	Yes
row_7	TFRC	na	401	1.35381	0.129855	Yes
row_8	CASP3	na	412	1.33692	0.144446	Yes
row_9	PDLIM3	na	463	1.2888	0.156982	Yes
row_10	ATP6V1C1	na	528	1.24111	0.168453	Yes
row_11	CREG1	na	532	1.23963	0.18222	Yes
row_12	UROD	na	585	1.20634	0.193757	Yes
row_13	PPAT	na	648	1.17134	0.204522	Yes
row_14	MSX1	na	683	1.14756	0.216083	Yes
row_15	NPTX2	na	758	1.11069	0.225714	Yes
row_16	NAT1	na	763	1.1078	0.237967	Yes
row_17	PPP1R2	na	867	1.06781	0.246019	Yes
row_18	SIGMAR1	na	1203	0.96316	0.244103	Yes
row_19	DNAJA1	na	1340	0.92078	0.249257	Yes
row_20	DDX21	na	1690	0.83275	0.24535	Yes
row_21	STIP1	na	1746	0.819856	0.252445	Yes
row_22	EIF2S3	na	1788	0.811254	0.259975	Yes
row_23	C4BPB	na	1847	0.799293	0.266726	Yes
row_24	NUP58	na	1854	0.798393	0.275438	Yes
row_25	SELENOW	na	1904	0.787855	0.282403	Yes
row_26	MAOA	na	2008	0.769212	0.287111	Yes
row_27	PSMC3	na	2171	0.74019	0.289257	Yes
row_28	KCNH2	na	2221	0.732317	0.295599	Yes
row_29	PLCL1	na	2254	0.72867	0.302546	Yes
row_30	CYB5R1	na	2540	0.678692	0.29934	Yes
row_31	CHKA	na	2793	0.646812	0.297028	Yes
row_32	IL6	na	2821	0.642674	0.303201	Yes
row_33	HSPA2	na	2903	0.630523	0.30719	Yes
row_34	CCNE1	na	2905	0.630406	0.314211	Yes
row_35	RRAD	na	3209	0.586918	0.309295	Yes
row_36	ATP6V1F	na	3278	0.578855	0.313199	Yes
row_37	PTPRD	na	3290	0.577981	0.319254	Yes
row_38	IL6ST	na	3531	0.567405	0.316508	Yes
row_39	NKX2-5	na	3634	0.56484	0.318965	Yes
row_40	SLC25A4	na	3715	0.562192	0.322227	Yes
row_41	GCH1	na	4015	0.551571	0.317067	No
row_42	RFC4	na	4301	0.541197	0.312322	No
row_43	TMBIM6	na	4808	0.512083	0.298871	No
row_44	EPCAM	na	5202	0.47607	0.289301	No
row_45	CDK2	na	5252	0.47112	0.292719	No
row_46	NXF1	na	5332	0.463361	0.294912	No
row_47	CDO1	na	5351	0.462039	0.299403	No
row_48	RPN1	na	5562	0.440428	0.296373	No
row_49	FKBP4	na	5686	0.427936	0.296502	No
row_50	GRPEL1	na	5790	0.417252	0.297269	No
row_51	NTRK3	na	6017	0.39553	0.293129	No
row_52	HLA-F	na	6154	0.383195	0.292263	No
row_53	SLC6A12	na	6312	0.369034	0.290443	No
row_54	PRKCD	na	6493	0.353546	0.287577	No
row_55	TGFBRAP1	na	6749	0.332035	0.281627	No
row_56	BAK1	na	6832	0.322229	0.282126	No
row_57	ARRB2	na	7265	0.283836	0.268925	No
row_58	TCHH	na	7339	0.277482	0.269265	No
row_59	BCL2L11	na	7382	0.27446	0.270746	No
row_60	AP2S1	na	7410	0.272177	0.27277	No
row_61	POLE3	na	7496	0.266132	0.272527	No
row_62	POLR2H	na	7554	0.260518	0.273283	No
row_63	ICAM1	na	7774	0.242714	0.267698	No
row_64	RXRB	na	7837	0.237587	0.268007	No
row_65	SQSTM1	na	8023	0.22554	0.263519	No
row_66	PRKACA	na	8209	0.210466	0.258861	No
row_67	GPX3	na	8521	0.185559	0.249147	No
row_68	CCK	na	8542	0.183052	0.250439	No
row_69	CTSV	na	8631	0.175924	0.249072	No
row_70	CDC5L	na	9094	0.139961	0.233123	No
row_71	CEBPG	na	9109	0.139067	0.234149	No
row_72	BTG1	na	9114	0.138612	0.23555	No
row_73	KLHDC3	na	9182	0.132924	0.234498	No
row_74	POLG2	na	9220	0.129718	0.234548	No
row_75	ACAA1	na	9380	0.115152	0.229809	No
row_76	PRPF3	na	9399	0.11397	0.230402	No
row_77	BID	na	9400	0.113886	0.231678	No
row_78	CDC34	na	9466	0.108787	0.230431	No
row_79	BSG	na	9512	0.105449	0.229906	No
row_80	HTR7	na	9662	0.0939506	0.225309	No
row_81	FEN1	na	9879	0.0767443	0.217979	No
row_82	CDKN1C	na	10221	0.0534127	0.205648	No
row_83	FGF18	na	10267	0.0504514	0.204507	No
row_84	CA2	na	10360	0.0448772	0.201521	No
row_85	ENO2	na	10648	0.0236684	0.190904	No
row_86	DNAJB1	na	10858	0.00514967	0.183038	No
row_87	TACR3	na	11708	0	0.150848	No
row_88	ONECUT1	na	12219	0	0.131512	No
row_89	NFKBIA	na	13504	-0.00458033	0.0828807	No
row_90	PPT1	na	14035	-0.0455076	0.0632955	No
row_91	NPTXR	na	14121	-0.0528895	0.060665	No
row_92	E2F5	na	14160	-0.0552901	0.0598433	No
row_93	COL2A1	na	14200	-0.0575028	0.0590085	No
row_94	RET	na	14306	-0.0668795	0.0557764	No
row_95	YKT6	na	14526	-0.0814496	0.0483851	No
row_96	TAP1	na	14576	-0.0854217	0.0474838	No
row_97	PDAP1	na	14944	-0.112997	0.0348344	No
row_98	MRPL23	na	15052	-0.121615	0.0321394	No
row_99	SOD2	na	15080	-0.123552	0.0324992	No
row_100	LYN	na	15187	-0.131073	0.0299479	No
row_101	STARD3	na	15193	-0.13151	0.031231	No
row_102	GLS	na	15757	-0.174918	0.0118437	No
row_103	PARP2	na	15793	-0.177856	0.0125082	No
row_104	ABCB1	na	16165	-0.207512	0.000765524	No
row_105	ATF3	na	16341	-0.222487	-0.00337822	No
row_106	ALDOA	na	16823	-0.26088	-0.0186939	No
row_107	CCND3	na	16865	-0.264396	-0.0172878	No
row_108	BTG3	na	17044	-0.279221	-0.02091	No
row_109	TUBA4A	na	17167	-0.289155	-0.0222977	No
row_110	IRF1	na	17208	-0.293424	-0.0205287	No
row_111	FOS	na	17492	-0.31836	-0.0276936	No
row_112	CLTB	na	17547	-0.323648	-0.0261169	No
row_113	TYRO3	na	17914	-0.356623	-0.0360004	No
row_114	HYAL2	na	18070	-0.369976	-0.0377343	No
row_115	BTG2	na	18109	-0.37312	-0.034997	No
row_116	HNRNPU	na	18139	-0.375903	-0.0318873	No
row_117	RASGRP1	na	18320	-0.393328	-0.0343076	No
row_118	MGAT1	na	18438	-0.404647	-0.0342125	No
row_119	MAPK8IP2	na	18594	-0.420066	-0.0353855	No
row_120	DLG4	na	19395	-0.477033	-0.0603756	No
row_121	SPR	na	19431	-0.479908	-0.0563288	No
row_122	AGO2	na	19575	-0.491376	-0.0562483	No
row_123	GGH	na	20060	-0.515061	-0.0688316	No
row_124	STK25	na	20112	-0.519081	-0.0649527	No
row_125	OLFM1	na	20234	-0.528238	-0.0636254	No
row_126	NR4A1	na	20951	-0.54933	-0.0846211	No
row_127	APOM	na	21315	-0.558209	-0.0921335	No
row_128	EIF5	na	22050	-0.571202	-0.113567	No
row_129	CXCL2	na	22298	-0.593455	-0.116286	No
row_130	LHX2	na	22334	-0.599063	-0.110905	No
row_131	CDKN2B	na	22599	-0.629642	-0.113864	No
row_132	CYP1A1	na	23073	-0.687124	-0.124104	No
row_133	MARK2	na	23153	-0.698222	-0.119281	No
row_134	GRINA	na	23421	-0.736168	-0.12116	No
row_135	CNP	na	23439	-0.739402	-0.113525	No
row_136	DGAT1	na	23590	-0.764336	-0.110654	No
row_137	WIZ	na	23628	-0.768502	-0.103451	No
row_138	RHOB	na	23703	-0.780076	-0.0975219	No
row_139	GAL	na	23975	-0.824783	-0.0985611	No
row_140	SULT1A1	na	24145	-0.853464	-0.0954119	No
row_141	MMP14	na	24197	-0.862778	-0.0876845	No
row_142	FURIN	na	24228	-0.867455	-0.0791085	No
row_143	PPIF	na	24581	-0.933743	-0.0819987	No
row_144	RAB27A	na	24698	-0.954278	-0.0757111	No
row_145	BMP2	na	24999	-1.01585	-0.0757104	No
row_146	HMOX1	na	25142	-1.04826	-0.0693562	No
row_147	IGFBP2	na	25250	-1.07066	-0.0614242	No
row_148	TST	na	25754	-1.23261	-0.0666929	No
row_149	SLC6A8	na	25816	-1.26437	-0.0548477	No
row_150	CLCN2	na	25837	-1.27608	-0.0413169	No
row_151	EPHX1	na	25981	-1.36618	-0.0314407	No
row_152	FOSB	na	26053	-1.41812	-0.018253	No
row_153	JUNB	na	26115	-1.47374	-0.00406344	No
row_154	AQP3	na	26302	-1.76128	0.00860667	No

[truncated: 11 more sheets: E2F targets, IFN gamma response, Peroxisome, DNA repair, Heme metabolism, Adipogenesis, Apoptosis, Pancreas beta cells, Complement, Spermatogenesis, Angiogenesis]
